# Supplementary material for: RNA-Sequencing Identification of Genes Supporting HepG2 as a Model Cell Line for Hepatocellular Carcinoma or Hepatocytes
Source: Genes (Basel). 2024 Nov 13;15(11):1460. doi: 10.3390/genes15111460 (PMC11593409; doi:10.3390/genes15111460)
Supplement: Supplementary file 1 [file genes-15-01460-s001.zip]

Archive with 8 entries (8 files):
- S8_gene_list_valid_for_HepG2_and_PH_model.xlsx
- S1_Information_about_samples.xlsx
- S2_Karyotype_coordinates_HepG2_GRCH38.xlsx
- S3_DESeq2_results.xlsx
- S4_GO_analysis.xlsx
- S5_KEGG_analysis.xlsx
- S6_DESeq2_results_non_adjecent_liver_tissue.xlsx
- S7_unique_DEG_GO_analysis.xlsx
