# Supplementary material for: RNA-Sequencing Identification of Genes Supporting HepG2 as a Model Cell Line for Hepatocellular Carcinoma or Hepatocytes
Source: Genes (Basel). 2024 Nov 13;15(11):1460. doi: 10.3390/genes15111460 (PMC11593409; doi:10.3390/genes15111460)
Supplement: Supplementary file 1 [file genes-15-01460-s001.zip › S8_gene_list_valid_for_HepG2_and_PH_model.xlsx]

## Sheet: Information
Supplementary table	HepG2 good model for:
8a	primary hepatocytes
8a	hepatocellular carcinoma

## Sheet: S8a
Gene	Filtering group
MAGEC2	strict
NR4A3	strict
C1QL1	strict
TRPC6	strict
SLC2A5	strict
PKLR	strict
SLC16A12	strict
DYNC1I1	strict
ELFN2	strict
C15orf48	strict
KCNJ4	strict
KISS1	strict
PRIMA1	strict
DCAF4L2	strict
NDUFA4L2	strict
GABRD	strict
ZNF681	strict
SIGLEC15	strict
EBF2	strict
ERVFRD-1	strict
C1orf210	strict
NOS2	overlap
NRXN3	overlap
ZIC2	overlap
TNFRSF9 (4-1BB)	overlap
LAMA3	overlap
CA12	overlap
LAMP3	overlap
DCT	overlap
RDH8	overlap
PTHLH	overlap
MAGEB2	overlap
EEF1A2	overlap
RGCC	overlap
AQP8	overlap
DBP	overlap
CLDN15	overlap
TLX1	overlap
CCL8	overlap
MEP1A	overlap
THBS4	overlap
ELAPOR1	overlap
ENOX1	overlap
CSMD2	overlap
PLP1	overlap
DNAH8	overlap
FOSB	overlap
TCF15	overlap
BPIFA2	overlap
MSI1	overlap
LEF1	overlap
FOXN4	overlap
IGSF3	overlap
LGSN	overlap
ATP6V0D2	overlap
CDKN2B	overlap
CDKN2A	overlap
GPR158	overlap
CTLA4	overlap
CYP7A1	overlap
TSPY2	overlap
COL22A1	overlap
RAC3	overlap
GTSF1	overlap
MUC13	overlap
HOXD8	overlap
MCMDC2	overlap
FAM133A	overlap
TMEM150B	overlap
TNFSF15	overlap
TSPAN10	overlap
MAFA	overlap
ZNF320	overlap
CSMD1	overlap
DUSP8	overlap
ANKS1B	overlap
KPNA7	overlap
CLCNKA	overlap
FBLL1	overlap
SP6	overlap
ALKAL2	overlap
MAGEA1	overlap
XAGE1A	overlap
XAGE1B	overlap
COL6A6	overlap
SYT3	overlap
KCNU1	overlap
PPP1R3G	overlap
RBMY1J	overlap
TSPY3	overlap
TSPY8	overlap
TSPY4	overlap
C5orf58	overlap
TSPY10	overlap
OR2I1P	overlap
TSPY9P	overlap
SSX2	overlap
TSPY1	overlap
CCDC187	overlap
SCX	overlap
MMP12	overlap
SSX4	overlap
SSX2B	overlap
SSX4B	overlap
TEX13C	overlap
MTMR7	relaxed
ABCB5	relaxed
YBX2	relaxed
SCIN	relaxed
MAPK8IP2	relaxed
FMO1	relaxed
GABRA3	relaxed
BIRC3	relaxed
CAPG	relaxed
ANO2	relaxed
ROS1	relaxed
TNFRSF17	relaxed
UTS2	relaxed
FOXP3	relaxed
MCF2L2	relaxed
MCOLN3	relaxed
NPFFR2	relaxed
CA11	relaxed
TRAM2	relaxed
CTNNA2	relaxed
NAV3	relaxed
MOV10L1	relaxed
CACNG4	relaxed
SPAG6	relaxed
ACTN2	relaxed
IL12RB2	relaxed
TTC39A	relaxed
PPEF1	relaxed
ACHE	relaxed
C3orf18	relaxed
CPXM1	relaxed
NRCAM	relaxed
WHRN	relaxed
PCSK5	relaxed
SOX10	relaxed
SEPTIN3	relaxed
SLC5A4	relaxed
DMC1	relaxed
APOL4	relaxed
VSIG1	relaxed
PAGE4	relaxed
KLF5	relaxed
NIPAL2	relaxed
DHDH	relaxed
TUBB4A	relaxed
RELB	relaxed
CNFN	relaxed
FAM83E	relaxed
KCNN1	relaxed
COMP	relaxed
RASA4	relaxed
HOXA13	relaxed
MOGAT3	relaxed
EBF3	relaxed
CD83	relaxed
GLP1R	relaxed
PTP4A1	relaxed
HDGFL1	relaxed
COL9A1	relaxed
MDFI	relaxed
SLC29A1	relaxed
PRSS16	relaxed
HBEGF	relaxed
LIFR	relaxed
TNR	relaxed
BMP8B	relaxed
PLA2G2D	relaxed
CDK18	relaxed
ZNF541	relaxed
BSPRY	relaxed
IFI27L2	relaxed
TNFSF18	relaxed
ACAT2	relaxed
IAPP	relaxed
RGSL1	relaxed
ADGRB2	relaxed
DNAI1	relaxed
NR4A1	relaxed
PI3	relaxed
OR2B6	relaxed
CD70	relaxed
ID1	relaxed
GRPR	relaxed
PRDM7	relaxed
FBXL16	relaxed
ADM2	relaxed
GAL3ST1	relaxed
GALR3	relaxed
PODXL	relaxed
RHBDF2	relaxed
FGF13	relaxed
PRRG3	relaxed
KIF1A	relaxed
MAS1	relaxed
EPO	relaxed
SMPDL3B	relaxed
CCL25	relaxed
LGALS3	relaxed
FCRLA	relaxed
POPDC3	relaxed
ATP8A2	relaxed
KMT5C	relaxed
MYO18B	relaxed
CA1	relaxed
TTC9	relaxed
MTNR1B	relaxed
CGA	relaxed
AMHR2	relaxed
PCNX2	relaxed
WNT10A	relaxed
GABBR2	relaxed
TFAP2A	relaxed
POU2F3	relaxed
SLC28A2	relaxed
BRDT	relaxed
DNASE2B	relaxed
MNS1	relaxed
ZIC5	relaxed
GOLGA6D	relaxed
WDR93	relaxed
RHBDL3	relaxed
TTYH2	relaxed
SECTM1	relaxed
RNF157	relaxed
FBN3	relaxed
FHAD1	relaxed
SLC44A3	relaxed
HCN3	relaxed
FBLN7	relaxed
THSD7B	relaxed
PTH2R	relaxed
SLC10A6	relaxed
ADAMTS16	relaxed
LRRTM2	relaxed
GFRA3	relaxed
CLVS2	relaxed
ZAN	relaxed
FATE1	relaxed
PXDNL	relaxed
PTGES	relaxed
RGS10	relaxed
CDH8	relaxed
CNTNAP4	relaxed
ADPRHL1	relaxed
CABYR	relaxed
CHODL	relaxed
MMP16	relaxed
BATF	relaxed
CD109	relaxed
FAM81A	relaxed
ACAN	relaxed
GAREM2	relaxed
GOLGA6A	relaxed
ADGRG5	relaxed
CCDC28B	relaxed
FNDC5	relaxed
CRYAA	relaxed
GPSM1	relaxed
BRSK1	relaxed
MEIOB	relaxed
FGF19	relaxed
PDZK1IP1	relaxed
KCNF1	relaxed
NEURL3	relaxed
SLC22A15	relaxed
IHH	relaxed
CCDC191	relaxed
LIPH	relaxed
SLC45A2	relaxed
PRDM9	relaxed
ACSL6	relaxed
IL31RA	relaxed
ANKRD55	relaxed
SP8	relaxed
DCSTAMP	relaxed
AGBL2	relaxed
GLB1L3	relaxed
SPINT1	relaxed
MMP10	relaxed
ACSM1	relaxed
NOD2	relaxed
LOXHD1	relaxed
IGF2	relaxed
ANKRD33	relaxed
TMEM145	relaxed
DNASE1L2	relaxed
SLC22A11	relaxed
SLC50A1	relaxed
CXCL8	relaxed
FASN	relaxed
HOXD4	relaxed
KRT6C	relaxed
COX7B2	relaxed
SIX2	relaxed
RASA4B	relaxed
TTLL6	relaxed
HS6ST2	relaxed
COL24A1	relaxed
GPR82	relaxed
PRND	relaxed
EPHX4	relaxed
CFAP53	relaxed
OVOL1	relaxed
TCAP	relaxed
NWD2	relaxed
IL20RB	relaxed
UGT8	relaxed
DNAH12	relaxed
DSG4	relaxed
MCTP1	relaxed
IRX5	relaxed
FUT2	relaxed
ZBED2	relaxed
SH2D4B	relaxed
ERFE	relaxed
C5orf46	relaxed
TMEM151A	relaxed
ARL14	relaxed
LRRC3B	relaxed
ZNF648	relaxed
CCR8	relaxed
SHISA2	relaxed
CFAP65	relaxed
SHISAL2A	relaxed
PRAMEF8	relaxed
NXPH4	relaxed
HCAR2	relaxed
MAGEB17	relaxed
PRR36	relaxed
TFDP3	relaxed
BPY2	relaxed
BPY2B	relaxed
CTAG1B	relaxed
PTP4A3	relaxed
ZNF93	relaxed
MROH2A	relaxed
PPIL6	relaxed
C12orf56	relaxed
PDIA2	relaxed
POU3F1	relaxed
BPY2C	relaxed
EDARADD	relaxed
HYAL3	relaxed
TRABD2A	relaxed
C1QL4	relaxed
BCAM	relaxed
LUZP2	relaxed
PLEKHG7	relaxed
CLCN1	relaxed
MESP2	relaxed
ZNF793	relaxed
LRRIQ4	relaxed
SBK1	relaxed
NKAIN2	relaxed
ZDHHC11	relaxed
BNIP5	relaxed
S100A14	relaxed
ZNF676	relaxed
MMP1	relaxed
HSH2D	relaxed
CRACDL	relaxed
ZNF257	relaxed
PDGFA	relaxed
S100A10	relaxed
CFAP43	relaxed
DNM3	relaxed
SULT1C2	relaxed
NRARP	relaxed
ZNF534	relaxed
CSAG1	relaxed
SOWAHA	relaxed
FOXO6	relaxed
VWA7	relaxed
TRIM31	relaxed
ZFP57	relaxed
MROH6	relaxed
KRT81	relaxed
VCX3B	relaxed
KRTAP5-1	relaxed
DIO2	relaxed
SUPT4H1	relaxed
UGT2B11	relaxed
ZNF99	relaxed
FER1L6	relaxed
PPP4R3C	relaxed
PRAMEF25	relaxed
GK3P	relaxed
STMND1	relaxed
PRAMEF6	relaxed
PAGE2B	relaxed
PRAMEF11	relaxed
SMKR1	relaxed
TNFRSF13B	relaxed
PRAMEF4	relaxed
NAA80	relaxed
RTL9	relaxed
PCDHA10	relaxed
HOXA10	relaxed
HCAR3	relaxed
FRRS1L	relaxed
TMEM178B	relaxed
GABRQ	relaxed
CTAG1A	relaxed
CSAG2	relaxed
CSAG3	relaxed
CT45A1	relaxed
MTRNR2L12	relaxed
PRAMEF5	relaxed
MTRNR2L6	relaxed
SMIM32	relaxed
CEACAM20	relaxed
PRAMEF27	relaxed
CRYAA2	relaxed
RAB7B	relaxed
RDM1	relaxed
PRAMEF26	relaxed

## Sheet: S8b
Gene	Filtering group
MPO	strict
SYN1	strict
ASPM	strict
OSBPL3	strict
UBE2T	strict
NDC80	strict
PHACTR3	strict
KIF4A	strict
MYBL2	strict
CHRNE	strict
RAD51AP1	strict
STC2	strict
FNDC4	strict
GPSM2	strict
ACADS	strict
SSUH2	strict
HROB	strict
GNAZ	strict
DUSP9	strict
RAB11FIP4	strict
LRRC1	strict
OIT3	strict
SLC13A5	strict
SIGLEC10	strict
NUF2	strict
DTL	strict
SLC7A11	strict
KCNJ16	strict
HKDC1	strict
IGF2BP1	strict
PTTG1	strict
FGG	strict
MAGEA2B	strict
MAGEA6	strict
SERPINA1	strict
DEFA1	strict
TRIM71	strict
DEFA1B	strict
MYH4	strict
MAGEA2	strict
TMEM98	overlap
CELSR3	overlap
KITLG	overlap
ACSL4	overlap
BPIFB2	overlap
AFP	overlap
PITPNM3	overlap
WDR76	overlap
UPK3A	overlap
COCH	overlap
E2F1	overlap
PCSK1N	overlap			<
DHODH	overlap
SMPD3	overlap
MYEF2	overlap
HAMP	overlap
DKK1	overlap
KRT23	overlap
CCDC34	overlap
MDK	overlap
SYT10	overlap
CCL20	overlap
STEAP3	overlap
OTX1	overlap
TNFSF4	overlap
SLC5A9	overlap
PAEP	overlap
ABCC4	overlap
SLC6A11	overlap
REEP2	overlap
RHBG	overlap
MTUS2	overlap
DTNA	overlap
KCP	overlap
STAB2	overlap
PLXNC1	overlap
CTSV	overlap
HMGA1	overlap
SLC44A5	overlap
COL2A1	overlap
FITM1	overlap
CHST4	overlap
VASH2	overlap
NXF3	overlap
IGSF1	overlap
GPC3	overlap
PLPPR1	overlap
SAA4	overlap
BMP6	overlap
KDM8	overlap
FBXO43	overlap
DRC7	overlap
ZNF233	overlap
SSTR5	overlap
PRKAA2	overlap
FLVCR1	overlap
INAVA	overlap
IL17RE	overlap
CLDN19	overlap
NDST3	overlap
TERT	overlap
FABP5	overlap
MYO1A	overlap
GNG4	overlap
STXBP6	overlap
ROBO1	overlap
GABARAP	overlap
C5orf34	overlap
STARD5	overlap
CSDC2	overlap
TEX26	overlap
CRYBG2	overlap
MKRN3	overlap
NRXN1	overlap
HOXC10	overlap
CMC4	overlap
CALN1	overlap
IQGAP3	overlap
MT1X	overlap
ZNF385C	overlap
FAM72B	overlap
FAM72A	overlap
ADGRA1	overlap
CCDC180	overlap
EPS8L3	overlap
SPRN	overlap
RHOXF2B	overlap
TMEM88B	overlap
GAGE1	overlap
FAM72D	overlap
TENM3	overlap
PEG10	overlap
FAM72C	overlap
CCL23	overlap
GATD3B	overlap
DBNDD1	relaxed
SEMA3G	relaxed
CENPQ	relaxed
ADAMTS6	relaxed
FSTL4	relaxed
ENTPD2	relaxed
TARBP1	relaxed
MPC1	relaxed
SEZ6	relaxed
BCAS1	relaxed
PITX1	relaxed
HLTF	relaxed
IGF2BP2	relaxed
PPP2R2C	relaxed
NTN4	relaxed
ACAT1	relaxed
MCM6	relaxed
SCGN	relaxed
CEACAM6	relaxed
EPB41L1	relaxed
SLC4A11	relaxed
LYZ	relaxed
ITGA6	relaxed
FKBP5	relaxed
PGC	relaxed
CDC7	relaxed
MISP	relaxed
SH3BP1	relaxed
CHADL	relaxed
CDKN3	relaxed
SGK2	relaxed
BIRC7	relaxed
TLDC2	relaxed
PHEX	relaxed
GABRE	relaxed
DRP2	relaxed
OLFM4	relaxed
MLYCD	relaxed
HAGHL	relaxed
SLC6A2	relaxed
IGDCC4	relaxed
PDGFRL	relaxed
LAPTM4B	relaxed
ASF1B	relaxed
APLP1	relaxed
PDE4C	relaxed
HOXA3	relaxed
NUDT1	relaxed
SFRP4	relaxed
ACTR3C	relaxed
BLVRA	relaxed
SPATA6L	relaxed
CUBN	relaxed
CPE	relaxed
HPS5	relaxed
ASIC1	relaxed
RBM24	relaxed
CAP2	relaxed
GMNN	relaxed
ARFGEF3	relaxed
HAVCR1	relaxed
DBN1	relaxed
RBP2	relaxed
TP53I3	relaxed
FBXO2	relaxed
STMN1	relaxed
MMP8	relaxed
SPP1	relaxed
EPCAM	relaxed
ELOVL3	relaxed
SFRP5	relaxed
CCDC170	relaxed
PCDHB8	relaxed
CENPL	relaxed
TBX4	relaxed
PRDX4	relaxed
SPATS2	relaxed
TMEM255A	relaxed
PCSK2	relaxed
RGS13	relaxed
LIF	relaxed
STRIP2	relaxed
LRRC4	relaxed
HOXD3	relaxed
E2F8	relaxed
CD68	relaxed
AP1M2	relaxed
FOXJ1	relaxed
SGO1	relaxed
ACSBG2	relaxed
UNC13A	relaxed
GDF15	relaxed
SLC6A8	relaxed
SLC7A10	relaxed
FAAP24	relaxed
BCAN	relaxed
RAB25	relaxed
GSTM5	relaxed
TRIM45	relaxed
DAGLA	relaxed
NREP	relaxed
MRAP2	relaxed
TROAP	relaxed
B4GALNT1	relaxed
EMX1	relaxed
SLC31A2	relaxed
HINT2	relaxed
ARHGEF39	relaxed
TCF19	relaxed
STRA6	relaxed
CYP19A1	relaxed
GCHFR	relaxed
NAAA	relaxed
GAS2L3	relaxed
SLC38A6	relaxed
RDH12	relaxed
GCNT3	relaxed
PCSK6	relaxed
GFOD2	relaxed
CEP131	relaxed
GALNT2	relaxed
ABCA12	relaxed
MTFR2	relaxed
PNLDC1	relaxed
TRIM50	relaxed
PMP2	relaxed
GGTLC1	relaxed
ROM1	relaxed
SOGA1	relaxed
ABCB9	relaxed
CENPH	relaxed
GDPD1	relaxed
ENAH	relaxed
CCSAP	relaxed
MAGED4	relaxed
PXYLP1	relaxed
EXTL1	relaxed
CFAP251	relaxed
MRAS	relaxed
DNAH3	relaxed
NPM2	relaxed
SLC5A11	relaxed
RCAN1	relaxed
G6PD	relaxed
GATD3A	relaxed
RECQL4	relaxed
CYGB	relaxed
DBF4B	relaxed
ASGR2	relaxed
TRIM17	relaxed
VSNL1	relaxed
ANTXR2	relaxed
SERPINI1	relaxed
HPS3	relaxed
S100P	relaxed
HHIP	relaxed
ELOVL7	relaxed
CTHRC1	relaxed
SLC18A2	relaxed
CDH16	relaxed
PCLAF	relaxed
GPR182	relaxed
TCP10L2	relaxed
ART5	relaxed
ACAA2	relaxed
CDT1	relaxed
LAIR2	relaxed
KLK11	relaxed
SOAT2	relaxed
EVPL	relaxed
CASKIN1	relaxed
NT5DC2	relaxed
STAT3	relaxed
IL12A	relaxed
GPRIN1	relaxed
MUC15	relaxed
FRMPD2	relaxed
TMC7	relaxed
SLC26A5	relaxed
NETO2	relaxed
ZBTB26	relaxed
GPHN	relaxed
RAB33B	relaxed
NEGR1	relaxed
ZNF738	relaxed
MYEOV	relaxed
GMPPB	relaxed
UGT2A1	relaxed
GPR160	relaxed
SLC26A9	relaxed
SEZ6L2	relaxed
ASPHD1	relaxed
CCNE2	relaxed
ISX	relaxed
SFN	relaxed
DIRAS1	relaxed
PRR15	relaxed
MAMSTR	relaxed
IRX3	relaxed
MBOAT4	relaxed
SOX12	relaxed
OXTR	relaxed
RPH3AL	relaxed
SNORC	relaxed
PTGDR2	relaxed
KLHL25	relaxed
FAM3B	relaxed
MAP7D2	relaxed
NOTUM	relaxed
SMYD3	relaxed
MYBL1	relaxed
MAPT	relaxed
MAGED4B	relaxed
LIN28B	relaxed
PEAK3	relaxed
TMEM198	relaxed
TMC3	relaxed
SH2D5	relaxed
MYBPC1	relaxed
SERPINA3	relaxed
PRTN3	relaxed
CCDC196	relaxed
HCAR1	relaxed
SRC	relaxed
ELANE	relaxed
DPP4	relaxed
ZNF43	relaxed
ZNF28	relaxed
ALPK2	relaxed
CHML	relaxed
LDLRAD1	relaxed
ZBTB12	relaxed
MSH5	relaxed
MCCD1	relaxed
MICB	relaxed
CFI	relaxed
MFSD2B	relaxed
C21orf62	relaxed
LCAT	relaxed
ZNF90	relaxed
COLCA2	relaxed
CKMT1A	relaxed
CERS1	relaxed
MKRN2OS	relaxed
SLC26A6	relaxed
PGA4	relaxed
ANKRD65	relaxed
C12orf75	relaxed
CKMT1B	relaxed
HOGA1	relaxed
TMEM35B	relaxed
MT1HL1	relaxed
FER1L5	relaxed
TRNP1	relaxed
EIF5AL1	relaxed
PGA5	relaxed
SLC22A31	relaxed
EPPK1	relaxed
IKBKE	relaxed
MARCKS	relaxed
PKD1L3	relaxed
SSTR3	relaxed
