# Supplementary material for: RNA-Sequencing Identification of Genes Supporting HepG2 as a Model Cell Line for Hepatocellular Carcinoma or Hepatocytes
Source: Genes (Basel). 2024 Nov 13;15(11):1460. doi: 10.3390/genes15111460 (PMC11593409; doi:10.3390/genes15111460)
Supplement: Supplementary file 1 [file genes-15-01460-s001.zip › S1_Information_about_samples.xlsx]

## Sheet: S1
sample_id	group	origin	subject	type	tissue_group	sample_names
CL01	HepG2	Publically available data	SRR4421447	paired-end	HepG2	ENCFF713MNU i ENCFF478DZZ
CL02	HepG2	Publically available data	SRR4421448	paired-end	HepG2	ENCFF446UEC i ENCFF936SLY
CL03	HepG2	Publically available data	SRR3192612	paired-end	HepG2	ENCFF002DJH i ENCFF002DJU
CL04	HepG2	Publically available data	SRR3192613	paired-end	HepG2	ENCFF002DJV i ENCFF002DJX
SRR656273	Primary hepatocytes	Publically available data	SRS389152	single-read	Primary hepatocytes
ERR030887	Primary hepatocytes	Publically available data	ERR030887	paired-end	Primary hepatocytes
lane1HEPG2_sequence	HepG2	House data	lane1HEPG2_sequence	single-read	HepG2
SRR651663	Primary hepatocytes	Publically available data	SRS382947	paired-end	Primary hepatocytes
SRR651664	Primary hepatocytes	Publically available data	SRS382947	paired-end	Primary hepatocytes
SRR6188338	Liver	Publically available data	P1	paired-end	adjacent non-tumour	GSM2819767
SRR6188339	HCC	Publically available data	P1	paired-end	tumor	GSM2819768
SRR6188340	Liver	Publically available data	P2	paired-end	adjacent non-tumour	GSM2819769
SRR6188341	HCC	Publically available data	P2	paired-end	tumor	GSM2819770
SRR6188342	Liver	Publically available data	P3	paired-end	adjacent non-tumour	GSM2819771
SRR6188343	HCC	Publically available data	P3	paired-end	tumor	GSM2819772
SRR6188344	Liver	Publically available data	P4	paired-end	adjacent non-tumour	GSM2819773
SRR6188345	HCC	Publically available data	P4	paired-end	tumor	GSM2819774
SRR6188346	Liver	Publically available data	P6	paired-end	adjacent non-tumour	GSM2819775
SRR6188347	HCC	Publically available data	P6	paired-end	tumor	GSM2819776
SRR6188348	Liver	Publically available data	P7	paired-end	adjacent non-tumour	GSM2819777
SRR6188349	HCC	Publically available data	P7	paired-end	tumor	GSM2819778
SRR6188350	Liver	Publically available data	P8	paired-end	adjacent non-tumour	GSM2819779
SRR6188351	HCC	Publically available data	P8	paired-end	tumor	GSM2819780
SRR6188352	Liver	Publically available data	P9	paired-end	adjacent non-tumour	GSM2819781
SRR6188353	HCC	Publically available data	P9	paired-end	tumor	GSM2819782
SRR6188354	Liver	Publically available data	P10	paired-end	adjacent non-tumour	GSM2819783
SRR6188355	HCC	Publically available data	P10	paired-end	tumor	GSM2819784
SRR6188356	Liver	Publically available data	P11	paired-end	adjacent non-tumour	GSM2819785
SRR6188357	HCC	Publically available data	P11	paired-end	tumor	GSM2819786
SRR6188358	Liver	Publically available data	P12	paired-end	adjacent non-tumour	GSM2819787
SRR6188359	HCC	Publically available data	P12	paired-end	tumor	GSM2819788
SRR6188360	Liver	Publically available data	P13	paired-end	adjacent non-tumour	GSM2819789
SRR6188361	HCC	Publically available data	P13	paired-end	tumor	GSM2819790
SRR6188362	Liver	Publically available data	P14	paired-end	adjacent non-tumour	GSM2819791
SRR6188363	Liver	Publically available data	P14	paired-end	adjacent non-tumour	GSM2819792
SRR6188364	HCC	Publically available data	P14	paired-end	tumor	GSM2819793
SRR6188365	Liver	Publically available data	P15	paired-end	adjacent non-tumour	GSM2819794
SRR6188366	HCC	Publically available data	P15	paired-end	tumor	GSM2819795
SRR6188367	Liver	Publically available data	P16	paired-end	adjacent non-tumour	GSM2819796
SRR6188368	HCC	Publically available data	P16	paired-end	tumor	GSM2819797
SRR6188369	Liver	Publically available data	P17	paired-end	adjacent non-tumour	GSM2819798
SRR6188370	HCC	Publically available data	P17	paired-end	tumor	GSM2819799
SRR6188371	Liver	Publically available data	P18	paired-end	adjacent non-tumour	GSM2819800
SRR6188372	HCC	Publically available data	P18	paired-end	tumor	GSM2819801
SRR6188373	Liver	Publically available data	P19	paired-end	adjacent non-tumour	GSM2819802
SRR6188374	HCC	Publically available data	P19	paired-end	tumor	GSM2819803
SRR6188375	Liver	Publically available data	P20	paired-end	adjacent non-tumour	GSM2819804
SRR6188376	HCC	Publically available data	P20	paired-end	tumor	GSM2819805
SRR6188377	Liver	Publically available data	P21	paired-end	adjacent non-tumour	GSM2819806
SRR6188378	HCC	Publically available data	P21	paired-end	tumor	GSM2819807
SRR6188379	Liver	Publically available data	P22	paired-end	adjacent non-tumour	GSM2819808
SRR6188380	HCC	Publically available data	P22	paired-end	tumor	GSM2819809
SRR6188381	Liver	Publically available data	P23	paired-end	adjacent non-tumour	GSM2819810
SRR6188382	HCC	Publically available data	P23	paired-end	tumor	GSM2819811
SRR6188383	Liver	Publically available data	P24	paired-end	adjacent non-tumour	GSM2819812
SRR6188384	HCC	Publically available data	P24	paired-end	tumor	GSM2819813
SRR6188385	Liver	Publically available data	P25	paired-end	adjacent non-tumour	GSM2819814
SRR6188386	HCC	Publically available data	P25	paired-end	tumor	GSM2819815
SRR6188387	Liver	Publically available data	P28	paired-end	adjacent non-tumour	GSM2819816
SRR6188388	Liver	Publically available data	P28	paired-end	adjacent non-tumour	GSM2819817
SRR6188389	HCC	Publically available data	P28	paired-end	tumor	GSM2819818
