# Supplementary material for: RNA-Sequencing Identification of Genes Supporting HepG2 as a Model Cell Line for Hepatocellular Carcinoma or Hepatocytes
Source: Genes (Basel). 2024 Nov 13;15(11):1460. doi: 10.3390/genes15111460 (PMC11593409; doi:10.3390/genes15111460)
Supplement: Supplementary file 1 [file genes-15-01460-s001.zip › S2_Karyotype_coordinates_HepG2_GRCH38.xlsx]

## Sheet: S2
HepG2	Region	seqnames	start	end	type
in-house	"+2"	chr2	0	242193529	Gain
in-house	"-14"	chr14	0	107043718	Loss
in-house	"+20"	chr20	0	64444167	Gain
in-house	"+11p"	chr11	0	53400000	Loss
in-house	der(1)t(1;21)(p22.2;p11-12)	chr21	0	12000000	Gain
in-house	der(1)t(1;21)(p22.2;p11-12)	chr1	0	91500000	Loss
in-house	der(17)t(17;6)(17q;6p)	chr6	0	59800000	Gain
in-house	der(17)t(17;6)(17q;6p)	chr17	25100000	83257441	Loss
reference	"+2"	chr2	0	242193529	Gain
reference	"+14"	chr14	0	107043718	Gain
reference	"+20"	chr20	0	64444167	Gain
reference	"+17"	chr17	0	83257441	Gain
reference	der(1)t(1;21) (p22.2;p11-12)	chr21	0	12000000	Gain
reference	der(1)t(1;21) (p22.2;p11-12)	chr1	0	91500000	Loss
reference	i(17q)/der(17)t(17;17)(p11;q11)	chr17	0	25100000	Loss
reference	i(17q)/der(17)t(17;17)(p11;q11)	chr17	25100000	83257441	Loss
