# Supplementary material for: RNA-Sequencing Identification of Genes Supporting HepG2 as a Model Cell Line for Hepatocellular Carcinoma or Hepatocytes
Source: Genes (Basel). 2024 Nov 13;15(11):1460. doi: 10.3390/genes15111460 (PMC11593409; doi:10.3390/genes15111460)
Supplement: Supplementary file 1 [file genes-15-01460-s001.zip › S3_DESeq2_results.xlsx]

## Sheet: Information
Supplementary table	DESeq2 results between groups
S3a	HepG2 vs HCC
S3b	HepG2 vs Primary.hepatocytes
S3c	HCC vs Primary.hepatocytes

## Sheet: S3a
gene_name	baseMean	log2FoldChange	lfcSE	pvalue	padj	group
TSPAN6	2409.48	-0.482391	0.285426	0.0807203	0.11512	HepG2 vs HCC
TNMD	2.24143	0.43654	0.871759	0.499191	0.574216	HepG2 vs HCC
DPM1	753.615	1.3196	0.167629	1.52822e-15	1.19185e-14	HepG2 vs HCC
SCYL3	307.686	-0.610777	0.211829	0.00331929	0.00615827	HepG2 vs HCC
C1orf112	156.784	1.44432	0.342637	8.65216e-06	2.34961e-05	HepG2 vs HCC
FGR	131.008	-8.52578	0.994905	2.37868e-18	2.37448e-17	HepG2 vs HCC
CFH	42152.8	-18.2493	1.00868	2.48187e-80	1.66175e-77	HepG2 vs HCC
FUCA2	1287.54	0.458901	0.267794	0.0777658	0.111266	HepG2 vs HCC
GCLC	2694.17	-0.506066	0.307084	0.0868943	0.123071	HepG2 vs HCC
NFYA	523.148	0.912562	0.217295	1.83134e-05	4.73702e-05	HepG2 vs HCC
STPG1	74.0878	-0.326743	0.349406	0.326084	0.397958	HepG2 vs HCC
NIPAL3	197.665	-0.427221	0.285984	0.122646	0.168186	HepG2 vs HCC
LAS1L	632.59	0.157746	0.171763	0.35281	0.425746	HepG2 vs HCC
ENPP4	385.042	-5.77437	0.416049	3.82261e-44	2.97867e-42	HepG2 vs HCC
SEMA3F	243.362	-0.854068	0.299877	0.00310153	0.00578573	HepG2 vs HCC
CFTR	216.292	-6.76703	1.31826	6.91282e-08	2.42707e-07	HepG2 vs HCC
ANKIB1	731.546	0.0446895	0.283606	0.870771	0.896867	HepG2 vs HCC
CYP51A1	179.208	0.477302	0.466222	0.263505	0.330534	HepG2 vs HCC
KRIT1	190.251	0.593711	0.326021	0.0572138	0.0843303	HepG2 vs HCC
RAD52	140.715	0.998279	0.280344	0.000230606	0.000512653	HepG2 vs HCC
BAD	288.619	-1.32325	0.297905	3.76385e-06	1.06868e-05	HepG2 vs HCC
LAP3	2901.76	-0.107425	0.325714	0.73083	0.781541	HepG2 vs HCC
CD99	2503.55	-1.13814	0.240518	1.20905e-06	3.65505e-06	HepG2 vs HCC
HS3ST1	29.262	-7.83178	1.04304	1.67883e-14	1.17046e-13	HepG2 vs HCC
AOC1	17.2809	-6.47489	1.40633	7.78013e-07	2.41292e-06	HepG2 vs HCC
WNT16	1.55169	-0.734229	0.832559	0.247576	0.312875	HepG2 vs HCC
HECW1	6.35289	-4.79539	1.21754	5.91002e-06	1.63416e-05	HepG2 vs HCC
MAD1L1	18.7927	0.513075	0.573757	0.306626	0.377421	HepG2 vs HCC
LASP1	3552.78	-0.415545	0.281182	0.127134	0.173774	HepG2 vs HCC
SNX11	291.062	-0.444083	0.174303	0.00990962	0.0168958	HepG2 vs HCC
TMEM176A	12852.4	-16.284	0.945064	3.85697e-71	1.45263e-68	HepG2 vs HCC
M6PR	853.363	0.720976	0.228046	0.00123758	0.00245588	HepG2 vs HCC
KLHL13	115.745	-1.93965	0.458015	3.08725e-06	8.83649e-06	HepG2 vs HCC
CYP26B1	37.0472	-3.25088	0.883658	8.02858e-06	2.18585e-05	HepG2 vs HCC
ICA1	347.097	-8.81242	0.720542	4.59355e-35	1.90902e-33	HepG2 vs HCC
DBNDD1	365.606	-0.672219	0.599742	0.194321	0.253477	HepG2 vs HCC
ALS2	1042.48	0.513689	0.219908	0.0172213	0.0281336	HepG2 vs HCC
CASP10	331.986	1.45654	0.193454	1.80766e-14	1.25543e-13	HepG2 vs HCC
CFLAR	1865.35	0.180131	0.121977	0.137425	0.18622	HepG2 vs HCC
TFPI	5070.58	-0.0501176	0.336971	0.876349	0.901072	HepG2 vs HCC
NDUFAF7	274.882	1.43337	0.179853	5.86135e-16	4.77304e-15	HepG2 vs HCC
RBM5	1004.72	0.338946	0.213958	0.106674	0.148126	HepG2 vs HCC
MTMR7	129.195	-1.8705	0.685436	0.000990592	0.00199464	HepG2 vs HCC
SLC7A2	9881.55	-0.879958	0.424968	0.0255449	0.0403073	HepG2 vs HCC
ARF5	1065.14	-0.868087	0.176443	6.20107e-07	1.94657e-06	HepG2 vs HCC
SARM1	99.0347	-0.720582	0.399294	0.0539522	0.0799335	HepG2 vs HCC
POLDIP2	3364.43	-0.902038	0.177301	2.5259e-07	8.32206e-07	HepG2 vs HCC
PLXND1	1215.56	-1.00671	0.38673	0.0055332	0.0098726	HepG2 vs HCC
AK2	2872.39	0.195396	0.161111	0.220461	0.283	HepG2 vs HCC
CD38	166.701	-9.59276	1.10019	4.21146e-19	4.5157e-18	HepG2 vs HCC
FKBP4	1917.19	-0.144352	0.25949	0.567775	0.639079	HepG2 vs HCC
KDM1A	1113.46	2.13162	0.210412	3.45921e-25	6.22865e-24	HepG2 vs HCC
RBM6	1231.17	0.618158	0.313714	0.0402449	0.0611179	HepG2 vs HCC
CAMKK1	29.5137	1.02493	0.436286	0.0108723	0.0184053	HepG2 vs HCC
RECQL	317.983	1.31617	0.194207	5.37149e-12	2.91172e-11	HepG2 vs HCC
VPS50	370.771	0.201628	0.280269	0.457956	0.534159	HepG2 vs HCC
HSPB6	122.456	-5.53857	0.899799	1.90903e-10	8.78602e-10	HepG2 vs HCC
ARHGAP33	89.3236	-1.91125	0.437751	1.80871e-06	5.34804e-06	HepG2 vs HCC
NDUFAB1	1182.93	1.05513	0.213545	4.65875e-07	1.48669e-06	HepG2 vs HCC
PDK4	7234.51	-11.9184	0.799311	1.31794e-51	1.52729e-49	HepG2 vs HCC
SLC22A16	1.45701	-1.12929	1.16591	0.136999	0.185755	HepG2 vs HCC
ZMYND10	11.7462	-1.35942	0.593865	0.00794872	0.0138197	HepG2 vs HCC
ABCB5	17.9468	-7.56462	1.6819	1.18696e-06	3.59307e-06	HepG2 vs HCC
ARX	0.565923	-1.03302	1.42371	0.211426	0.272895	HepG2 vs HCC
SLC25A13	3140.69	-0.510312	0.261487	0.0448331	0.0674792	HepG2 vs HCC
ST7	678.01	-1.42256	0.349426	1.67552e-05	4.36268e-05	HepG2 vs HCC
CDC27	1198.33	1.65649	0.14765	8.1738e-30	2.25597e-28	HepG2 vs HCC
SLC4A1	3.33709	-0.518943	0.979679	0.446409	0.522172	HepG2 vs HCC
CALCR	3.53318	-5.68925	1.49214	1.36634e-05	3.60595e-05	HepG2 vs HCC
HCCS	396.615	-0.595468	0.203213	0.00288383	0.00541032	HepG2 vs HCC
DVL2	335.729	0.46099	0.216472	0.0300053	0.0467496	HepG2 vs HCC
PRSS22	24.5296	-2.45148	1.41164	0.0080549	0.0139908	HepG2 vs HCC
UPF1	1818.93	-0.595518	0.233323	0.0090681	0.0155978	HepG2 vs HCC
SKAP2	493.279	-0.286204	0.375337	0.419777	0.494995	HepG2 vs HCC
SLC25A5	4661.77	-0.849675	0.269844	0.00116879	0.00232958	HepG2 vs HCC
MCUB	74.3555	-0.203956	0.385596	0.574562	0.645031	HepG2 vs HCC
HOXA11	1.67846	-2.36025	2.38817	0.0528678	0.0784682	HepG2 vs HCC
POLR2J	767.685	-0.812014	0.170343	1.3998e-06	4.19661e-06	HepG2 vs HCC
DHX33	409.701	1.52939	0.200105	6.63222e-15	4.83457e-14	HepG2 vs HCC
MEOX1	6.702	-4.82641	1.38243	3.01635e-05	7.58199e-05	HepG2 vs HCC
THSD7A	121.135	-5.41064	0.48272	1.46257e-29	3.91709e-28	HepG2 vs HCC
LIG3	429.921	1.21243	0.15757	7.19519e-15	5.2155e-14	HepG2 vs HCC
RPAP3	429.282	0.706903	0.1602	8.21639e-06	2.23497e-05	HepG2 vs HCC
ACSM3	1492.42	1.65671	0.497346	0.000200118	0.000448684	HepG2 vs HCC
REXO5	93.259	0.881612	0.355094	0.00885129	0.0152554	HepG2 vs HCC
CIAPIN1	590.564	1.07836	0.222204	7.09932e-07	2.21317e-06	HepG2 vs HCC
SPPL2B	513.519	-2.03308	0.271368	7.37398e-15	5.33654e-14	HepG2 vs HCC
FAM214B	184.592	-1.87059	0.243333	2.35506e-15	1.8002e-14	HepG2 vs HCC
COPZ2	321.951	-5.50634	0.448558	5.14176e-35	2.12706e-33	HepG2 vs HCC
PRKAR2B	101.601	-4.15643	0.756394	2.41725e-09	9.94742e-09	HepG2 vs HCC
MSL3	320.834	-1.01391	0.150094	9.02434e-12	4.76884e-11	HepG2 vs HCC
CREBBP	1293.9	-0.994088	0.192588	1.56528e-07	5.27242e-07	HepG2 vs HCC
TSPOAP1	172.393	-8.20125	0.820284	4.0559e-24	6.66569e-23	HepG2 vs HCC
MPO	6.97222	-2.59137	1.26166	0.00306667	0.00572779	HepG2 vs HCC
PON1	8837.84	-8.02856	0.600513	2.56798e-41	1.62891e-39	HepG2 vs HCC
GCFC2	555.636	0.820806	0.242669	0.000526956	0.00110874	HepG2 vs HCC
WDR54	62.2893	0.854728	0.403231	0.0232914	0.0370776	HepG2 vs HCC
CROT	890.348	-1.7186	0.305644	4.02356e-09	1.61317e-08	HepG2 vs HCC
ABCB4	3576.64	-2.40039	0.637922	1.01879e-05	2.73868e-05	HepG2 vs HCC
KMT2E	890.356	0.0736419	0.169567	0.660485	0.721465	HepG2 vs HCC
RHBDD2	929.474	-1.91913	0.200314	1.35894e-22	1.95285e-21	HepG2 vs HCC
SOX8	7.7086	0.582046	0.770853	0.338314	0.410663	HepG2 vs HCC
IBTK	2201.91	0.657553	0.210175	0.00144423	0.00283638	HepG2 vs HCC
ZNF195	294.175	1.30787	0.247907	5.78786e-08	2.05162e-07	HepG2 vs HCC
MYCBP2	867.288	1.93403	0.236568	4.01383e-17	3.62447e-16	HepG2 vs HCC
FBXL3	634.675	-0.253548	0.222659	0.245499	0.310642	HepG2 vs HCC
ITGAL	550.744	-5.18766	0.372477	1.65189e-44	1.32724e-42	HepG2 vs HCC
PDK2	581.446	-1.46927	0.270031	1.80144e-08	6.72028e-08	HepG2 vs HCC
ITGA3	164.799	-2.54572	0.487964	7.7252e-09	2.99499e-08	HepG2 vs HCC
ZFX	690.589	1.16499	0.24023	6.52662e-07	2.0445e-06	HepG2 vs HCC
LAMP2	7221.69	-1.72654	0.30993	5.34487e-09	2.1128e-08	HepG2 vs HCC
ITGA2B	10.3302	-0.396519	0.743936	0.505161	0.579866	HepG2 vs HCC
ASB4	61.4495	0.0448478	0.659565	0.935341	0.949202	HepG2 vs HCC
GDE1	698.915	0.816963	0.237085	0.000419169	0.000893495	HepG2 vs HCC
REX1BD	537.216	-2.3286	0.249198	5.09546e-22	6.97847e-21	HepG2 vs HCC
CRLF1	149.898	5.7636	0.714161	2.59569e-16	2.1785e-15	HepG2 vs HCC
OSBPL7	76.4826	0.234509	0.465692	0.58267	0.652391	HepG2 vs HCC
TMEM98	666.373	0.363321	0.390412	0.322437	0.393986	HepG2 vs HCC
YBX2	72.7699	-4.16793	0.865294	8.17051e-08	2.84598e-07	HepG2 vs HCC
MAP3K14	367.931	-1.99989	0.400434	6.99961e-08	2.45611e-07	HepG2 vs HCC
ABCC8	4.17872	-2.63341	1.56998	0.008481	0.0146759	HepG2 vs HCC
TMEM132A	92.4056	1.23614	0.536985	0.00927718	0.0159196	HepG2 vs HCC
AP2B1	1901.44	-0.113173	0.181061	0.52661	0.600331	HepG2 vs HCC
TAC1	2.32078	-0.904819	1.32567	0.253401	0.319232	HepG2 vs HCC
ZNF263	417.869	0.84497	0.149293	1.10991e-08	4.22153e-08	HepG2 vs HCC
CX3CL1	646.045	1.10572	0.372069	0.00160483	0.00312967	HepG2 vs HCC
SPATA20	981.807	0.306331	0.265895	0.236015	0.30028	HepG2 vs HCC
CACNA1G	1.92739	-1.03254	1.17632	0.173042	0.228824	HepG2 vs HCC
TNFRSF12A	725.755	-0.675047	0.493255	0.130507	0.177886	HepG2 vs HCC
DLX6	8.03101	1.74733	1.72642	0.0714115	0.103072	HepG2 vs HCC
MAP3K9	148.779	0.717019	0.328928	0.0226492	0.0361547	HepG2 vs HCC
RALA	649.389	-0.781168	0.185322	1.90455e-05	4.91163e-05	HepG2 vs HCC
BAIAP2L1	917.444	-1.63405	0.33663	3.02803e-07	9.87386e-07	HepG2 vs HCC
KDM7A	680.508	0.630722	0.314454	0.0367538	0.0563129	HepG2 vs HCC
ETV1	176.613	-6.26494	0.608287	2.99716e-25	5.41827e-24	HepG2 vs HCC
AGK	434.365	0.385014	0.21803	0.0719025	0.103673	HepG2 vs HCC
ALDH3B1	162.634	-0.168765	0.380073	0.638062	0.701934	HepG2 vs HCC
TTC22	122.889	-7.75732	0.712719	4.15833e-28	9.6874e-27	HepG2 vs HCC
PHTF2	309.356	-0.158096	0.188482	0.394971	0.470269	HepG2 vs HCC
CCL26	3.35995	-3.83725	1.83004	0.00191618	0.00369304	HepG2 vs HCC
FARP2	535.537	1.44678	0.202525	3.25941e-13	2.01104e-12	HepG2 vs HCC
USH1C	87.5861	-7.63557	1.20933	7.51864e-11	3.63622e-10	HepG2 vs HCC
GGCT	306.441	0.108858	0.221196	0.61585	0.682181	HepG2 vs HCC
DBF4	193.515	2.64718	0.273693	1.22139e-23	1.92504e-22	HepG2 vs HCC
TBXA2R	90.0671	-5.20709	0.720167	1.25289e-13	8.05466e-13	HepG2 vs HCC
IFRD1	265.772	-0.226411	0.429236	0.570062	0.640974	HepG2 vs HCC
LGALS14	0.505025	-0.650858	2.52512	0.510259	0.5849	HepG2 vs HCC
COX10	283.049	0.546238	0.258654	0.0300175	0.0467647	HepG2 vs HCC
GTF2IRD1	190.252	0.460749	0.256002	0.0646226	0.0940973	HepG2 vs HCC
PAF1	944.1	-0.659437	0.14756	6.5157e-06	1.79286e-05	HepG2 vs HCC
VPS41	861.307	0.193067	0.19644	0.318307	0.38965	HepG2 vs HCC
ARHGAP44	60.4593	0.432168	0.521076	0.354482	0.427535	HepG2 vs HCC
ELAC2	996.439	0.465928	0.23061	0.0390104	0.0594329	HepG2 vs HCC
SCIN	8.21764	-4.06761	1.2088	3.39213e-05	8.46301e-05	HepG2 vs HCC
ARSD	1258.52	-3.33921	0.368891	3.78142e-21	4.83454e-20	HepG2 vs HCC
PNPLA4	361.42	-0.913972	0.264882	0.00037869	0.000813929	HepG2 vs HCC
MYH13	0.504047	-0.849772	1.82903	0.354014	0.427028	HepG2 vs HCC
ADIPOR2	2780.77	-0.682571	0.297187	0.0172365	0.0281482	HepG2 vs HCC
CDKL3	7.66548	0.353723	0.330542	0.26355	0.330544	HepG2 vs HCC
UPP2	203.115	-4.75647	1.01532	2.56903e-07	8.45646e-07	HepG2 vs HCC
PRSS21	2.80511	-2.75767	1.61091	0.00728145	0.0127349	HepG2 vs HCC
MARK4	581.432	-2.17356	0.277306	3.60366e-16	2.98292e-15	HepG2 vs HCC
PROM1	98.0172	2.11256	1.08547	0.00624336	0.0110529	HepG2 vs HCC
CCDC124	538.683	-2.35769	0.216313	5.92499e-29	1.49598e-27	HepG2 vs HCC
CEACAM21	17.9452	-5.74624	1.01386	3.52365e-09	1.42252e-08	HepG2 vs HCC
PAFAH1B1	1351.84	0.530264	0.157723	0.000684029	0.00141341	HepG2 vs HCC
NOS2	28.2497	-5.80901	1.03155	4.40468e-09	1.75817e-08	HepG2 vs HCC
DNAH9	1.57241	-0.0564936	0.820697	0.928028	0.943105	HepG2 vs HCC
KIAA0100	1264.88	1.37185	0.270088	1.50213e-07	5.06539e-07	HepG2 vs HCC
SLC13A2	27.2209	-6.62068	1.08133	2.89195e-10	1.30669e-09	HepG2 vs HCC
GAS7	122.538	-0.0670084	0.461098	0.874246	0.899625	HepG2 vs HCC
TRAPPC6A	397.37	-3.97191	0.318644	8.74832e-37	4.05518e-35	HepG2 vs HCC
MATK	46.1032	-5.12397	0.69406	3.89179e-14	2.61837e-13	HepG2 vs HCC
CEACAM7	0.37109	-0.244304	1.43427	0.757057	0.804117	HepG2 vs HCC
CD79B	33.6962	-7.04407	1.00107	6.58387e-13	3.92686e-12	HepG2 vs HCC
SCN4A	28.7047	-5.23077	0.868394	3.50621e-10	1.56855e-09	HepG2 vs HCC
ST7L	151.162	0.684189	0.192762	0.000313418	0.000683388	HepG2 vs HCC
TKTL1	4.76554	-4.88979	1.58663	0.000116597	0.000270757	HepG2 vs HCC
PAX6	5.98127	0.453173	1.06481	0.519273	0.593577	HepG2 vs HCC
RPUSD1	207.598	0.132729	0.23283	0.560282	0.632297	HepG2 vs HCC
RHBDF1	177.032	-1.11368	0.341845	0.000609339	0.00126937	HepG2 vs HCC
LUC7L	437.766	0.840256	0.335895	0.00873216	0.015073	HepG2 vs HCC
CACNA2D2	22.0274	-2.87058	0.717579	2.26667e-06	6.59959e-06	HepG2 vs HCC
BAIAP3	209.617	-2.26208	0.420588	5.14672e-09	2.03951e-08	HepG2 vs HCC
TSR3	484.45	-1.00502	0.217371	2.37549e-06	6.89089e-06	HepG2 vs HCC
PIGQ	427.596	-1.40694	0.266892	5.08871e-08	1.81197e-07	HepG2 vs HCC
CRAMP1	135.97	-0.133137	0.266804	0.607751	0.675163	HepG2 vs HCC
TEAD3	340.694	-0.028159	0.21352	0.893186	0.914198	HepG2 vs HCC
SELE	133.324	-5.91901	0.84184	7.01999e-13	4.17321e-12	HepG2 vs HCC
DNAJC11	584.027	0.85567	0.205476	2.24652e-05	5.73544e-05	HepG2 vs HCC
FMO3	11189.8	-15.3547	1.03756	4.89495e-53	6.55489e-51	HepG2 vs HCC
MYLIP	169.106	-0.914811	0.351073	0.00605497	0.0107431	HepG2 vs HCC
NOX1	8.07506	-2.3873	0.48725	5.35612e-08	1.90419e-07	HepG2 vs HCC
E2F2	57.4192	1.9857	0.59944	0.000115931	0.000269383	HepG2 vs HCC
PSMB1	2504.01	0.538408	0.172686	0.00160155	0.00312395	HepG2 vs HCC
SYN1	17.1804	-2.02903	0.8144	0.00156182	0.00305172	HepG2 vs HCC
JARID2	294.373	1.10299	0.170961	6.357e-11	3.0993e-10	HepG2 vs HCC
CDKL5	227.926	1.09186	0.261376	1.68025e-05	4.3731e-05	HepG2 vs HCC
CAMK1G	8.78478	-5.99679	1.37341	1.89774e-06	5.59117e-06	HepG2 vs HCC
CDK11A	107.555	-0.491556	0.33352	0.123164	0.168819	HepG2 vs HCC
NADK	1763.71	-0.496611	0.229374	0.027004	0.0424171	HepG2 vs HCC
TFAP2B	0.881035	-1.41826	2.29102	0.186845	0.244927	HepG2 vs HCC
DLEC1	67.0169	0.242108	0.591449	0.637161	0.701285	HepG2 vs HCC
CYTH3	229.874	-0.887486	0.369657	0.0110026	0.0186067	HepG2 vs HCC
ADAM22	48.0864	2.01678	0.657082	0.000257305	0.000567472	HepG2 vs HCC
SYPL1	1539.74	-1.76827	0.237141	1.73602e-14	1.208e-13	HepG2 vs HCC
CYB561	414.203	-2.22222	0.488121	4.05725e-07	1.30348e-06	HepG2 vs HCC
SPAG9	1916.49	0.827452	0.192825	1.30967e-05	3.46396e-05	HepG2 vs HCC
CELSR3	138.148	0.213797	0.494142	0.633079	0.697707	HepG2 vs HCC
AASS	2960.36	-0.550238	0.536731	0.249001	0.314369	HepG2 vs HCC
PLEKHG6	136.636	0.579376	0.462057	0.17132	0.226796	HepG2 vs HCC
SS18L2	263.011	0.0209459	0.165455	0.898175	0.918602	HepG2 vs HCC
MPND	399.114	-1.92893	0.333593	1.01418e-09	4.3405e-09	HepG2 vs HCC
MGST1	13266.4	-3.23576	0.375609	1.75916e-19	1.95585e-18	HepG2 vs HCC
CRY1	496.103	-0.270034	0.291973	0.338658	0.41089	HepG2 vs HCC
PGLYRP1	2.4358	1.08273	0.784964	0.0794882	0.113495	HepG2 vs HCC
NFIX	976.567	-2.90114	0.428933	3.57879e-13	2.19462e-12	HepG2 vs HCC
ST3GAL1	3107.24	-0.810085	0.431857	0.0426807	0.0645144	HepG2 vs HCC
MMP25	35.1135	-2.72258	0.668797	1.85256e-06	5.46785e-06	HepG2 vs HCC
IL32	10887.5	-3.4127	0.51796	1.29658e-12	7.52427e-12	HepG2 vs HCC
PKD1	944.471	-0.0667627	0.317817	0.826911	0.861558	HepG2 vs HCC
MAPK8IP2	133.763	-1.79089	0.799621	0.00449367	0.00815054	HepG2 vs HCC
MED24	871.527	0.00679122	0.145972	0.96258	0.971176	HepG2 vs HCC
RHOBTB2	132.371	0.611481	0.353018	0.0683713	0.0990398	HepG2 vs HCC
HEATR5B	603.708	0.823888	0.143896	7.67685e-09	2.97816e-08	HepG2 vs HCC
SEC62	4220.36	-1.35919	0.21174	5.62116e-11	2.75316e-10	HepG2 vs HCC
RPS20	8644.59	-0.36659	0.250797	0.133898	0.182111	HepG2 vs HCC
CSDE1	7930.27	0.461597	0.154217	0.0025124	0.00475893	HepG2 vs HCC
UBE3C	1530.61	0.253279	0.180539	0.155278	0.208058	HepG2 vs HCC
REV3L	636.129	2.79247	0.185336	6.55344e-53	8.64768e-51	HepG2 vs HCC
TENM1	635.31	-8.26078	1.01193	8.10975e-17	7.13074e-16	HepG2 vs HCC
PAX7	0.227655	-0.369465	2.26755	0.698993	0.754952	HepG2 vs HCC
MASP2	3340.19	-3.98338	0.490717	3.06783e-17	2.80811e-16	HepG2 vs HCC
IYD	1049.14	-7.27407	0.680312	3.85035e-27	8.23746e-26	HepG2 vs HCC
FAM76A	168.073	0.638438	0.196144	0.000944794	0.00190749	HepG2 vs HCC
TRAF3IP3	66.2453	-6.58767	0.859488	6.67005e-15	4.85627e-14	HepG2 vs HCC
POMT2	225.312	0.0355797	0.281384	0.896191	0.916936	HepG2 vs HCC
VTA1	880.08	1.11494	0.200834	1.5964e-08	5.99248e-08	HepG2 vs HCC
MLXIPL	5853.08	-2.97138	0.372368	3.59791e-17	3.26685e-16	HepG2 vs HCC
BAZ1B	1643.15	1.46902	0.162013	4.25573e-20	5.01859e-19	HepG2 vs HCC
RANBP9	785.3	0.249039	0.150553	0.095105	0.133549	HepG2 vs HCC
ETV7	48.823	-5.51354	0.826511	7.16689e-12	3.82644e-11	HepG2 vs HCC
SPRTN	187.568	0.881717	0.168058	1.09976e-07	3.774e-07	HepG2 vs HCC
METTL13	532.465	-0.398348	0.169788	0.0176295	0.0287305	HepG2 vs HCC
DYRK4	149.212	0.422949	0.275689	0.113721	0.156935	HepG2 vs HCC
ZNF207	1624.12	0.986897	0.142256	2.59425e-12	1.45648e-11	HepG2 vs HCC
UQCRC1	3788.43	-0.458657	0.194276	0.0165353	0.0271011	HepG2 vs HCC
STARD3NL	308.992	0.594694	0.238169	0.0106123	0.0179904	HepG2 vs HCC
CD9	1012.66	-4.4442	0.416327	2.13759e-27	4.65023e-26	HepG2 vs HCC
HHATL	1.63868	-2.84905	1.59434	0.00569718	0.0101422	HepG2 vs HCC
NCAPD2	660.118	2.22916	0.335659	2.20563e-12	1.25034e-11	HepG2 vs HCC
IFFO1	315.056	-0.683494	0.253836	0.0056947	0.0101387	HepG2 vs HCC
GIPR	20.1124	-2.29114	0.94736	0.00137538	0.00270909	HepG2 vs HCC
PHF7	113.911	-1.00341	0.277263	0.000183773	0.00041373	HepG2 vs HCC
SEMA3G	168.661	-0.172446	0.488244	0.697449	0.753465	HepG2 vs HCC
NISCH	1093.04	-0.982601	0.205376	1.10614e-06	3.36024e-06	HepG2 vs HCC
STAB1	1736.13	-6.69172	0.502754	8.24539e-41	5.00202e-39	HepG2 vs HCC
FUZ	118.649	-5.67393	0.60879	4.59633e-21	5.83925e-20	HepG2 vs HCC
SLC6A13	322.02	-4.87637	0.671627	7.62945e-14	4.9991e-13	HepG2 vs HCC
IDS	83.7116	-1.59461	0.274121	1.6359e-09	6.84735e-09	HepG2 vs HCC
PRSS3	55.8475	-7.32778	1.39404	3.57232e-08	1.29186e-07	HepG2 vs HCC
ZNF200	154.616	1.00661	0.217046	2.21435e-06	6.45661e-06	HepG2 vs HCC
CD4	1576.23	-4.47908	0.459514	3.01658e-23	4.6059e-22	HepG2 vs HCC
LRRC23	51.1694	0.0499038	0.364753	0.885293	0.908253	HepG2 vs HCC
BTK	77.3998	-6.71181	0.811136	4.86178e-17	4.35536e-16	HepG2 vs HCC
HFE	365.206	-2.40641	0.3266	8.41661e-15	6.04992e-14	HepG2 vs HCC
SCMH1	347.172	1.20732	0.248608	5.97489e-07	1.87949e-06	HepG2 vs HCC
FYN	561.978	0.449922	0.411543	0.241695	0.306514	HepG2 vs HCC
HIVEP2	404.215	-0.0456255	0.255258	0.854477	0.883861	HepG2 vs HCC
FMO1	57.8786	-5.54201	0.919565	4.13124e-10	1.8359e-09	HepG2 vs HCC
ELOA	1067.99	0.286828	0.197757	0.140724	0.190394	HepG2 vs HCC
LYPLA2	1147.2	-0.476718	0.215521	0.0242188	0.0384126	HepG2 vs HCC
CLCN6	405.776	0.191899	0.25945	0.447461	0.523302	HepG2 vs HCC
MRC2	342.707	-10.0279	1.08684	3.48891e-21	4.47323e-20	HepG2 vs HCC
NME1-NME2	2.53373	1.78542	0.514586	9.50268e-05	0.000223423	HepG2 vs HCC
SLC6A7	0.951648	-3.19926	1.73873	0.00437994	0.00796105	HepG2 vs HCC
TSPAN9	1588.86	-1.64967	0.240939	1.87351e-12	1.0708e-11	HepG2 vs HCC
BTBD7	396.887	1.18685	0.17848	1.52962e-11	7.91201e-11	HepG2 vs HCC
APBA3	227.85	-0.759969	0.204264	0.000153449	0.000349332	HepG2 vs HCC
MKS1	183.393	0.905323	0.233745	7.37971e-05	0.000175887	HepG2 vs HCC
ABHD5	570.186	-1.13188	0.274156	1.9813e-05	5.09575e-05	HepG2 vs HCC
ANOS1	33.6394	-5.08763	0.855299	4.89994e-10	2.1621e-09	HepG2 vs HCC
AKAP8L	538.97	-0.120138	0.23346	0.599018	0.667306	HepG2 vs HCC
MBTD1	528.346	0.592501	0.211084	0.00426003	0.00775869	HepG2 vs HCC
UTP18	593.038	1.24176	0.192021	4.85532e-11	2.39235e-10	HepG2 vs HCC
RNF216	657.454	0.593251	0.16939	0.000395096	0.000844971	HepG2 vs HCC
TTC19	690.054	0.26542	0.233049	0.244529	0.309567	HepG2 vs HCC
PTBP1	3133.65	-0.154178	0.170773	0.361098	0.434558	HepG2 vs HCC
DPF1	5.31239	2.74367	0.855254	6.20131e-05	0.000149277	HepG2 vs HCC
SYT7	1982.3	-5.18617	0.695022	2.26515e-14	1.56117e-13	HepG2 vs HCC
LARS2	561.55	1.409	0.221073	7.01092e-11	3.408e-10	HepG2 vs HCC
PIK3C2A	1208.61	1.66349	0.139861	3.12469e-33	1.13658e-31	HepG2 vs HCC
PLAUR	191.864	-1.84173	0.639427	0.00065002	0.00134775	HepG2 vs HCC
ANLN	490.24	2.323	0.669007	3.63524e-05	9.03463e-05	HepG2 vs HCC
WIZ	621.423	-1.8829	0.203049	2.76363e-21	3.584e-20	HepG2 vs HCC
RABGAP1	646.917	0.567953	0.145833	8.55746e-05	0.00020241	HepG2 vs HCC
DCN	6153.66	-12.4163	1.27244	4.60034e-24	7.49909e-23	HepG2 vs HCC
QPCTL	195.861	-0.29416	0.215063	0.163571	0.217589	HepG2 vs HCC
PPP5C	714.578	0.175545	0.16545	0.283477	0.352237	HepG2 vs HCC
CEP68	264.748	0.781004	0.263417	0.00227604	0.00433895	HepG2 vs HCC
MAP4K3	754.426	1.29775	0.136608	9.56587e-22	1.28765e-20	HepG2 vs HCC
ZBTB32	7.3834	1.54121	0.538712	0.00117638	0.00234393	HepG2 vs HCC
TYROBP	534.545	-11.4755	1.01005	3.87093e-31	1.17809e-29	HepG2 vs HCC
LDAF1	53.5637	1.45082	0.513639	0.00153398	0.00300065	HepG2 vs HCC
GABRA3	15.3907	-3.58531	2.19037	0.00701265	0.0122987	HepG2 vs HCC
BRCA1	300.623	2.83418	0.398683	3.19275e-14	2.17314e-13	HepG2 vs HCC
ERCC1	454.474	-0.692652	0.175288	6.28891e-05	0.000151265	HepG2 vs HCC
CD22	29.9836	-0.579676	0.616818	0.272638	0.340407	HepG2 vs HCC
SEMA3B	239.908	2.6476	0.627226	1.01178e-06	3.08916e-06	HepG2 vs HCC
MBTPS2	721.879	-1.52831	0.217968	7.34273e-13	4.35505e-12	HepG2 vs HCC
PRICKLE3	82.0501	-1.16442	0.200909	3.62235e-09	1.46008e-08	HepG2 vs HCC
LTF	21.1997	-6.686	1.07119	1.38545e-10	6.4819e-10	HepG2 vs HCC
EXTL3	454.721	0.232931	0.288011	0.403214	0.478771	HepG2 vs HCC
NR1H4	2085.49	-0.00984546	0.237923	0.966246	0.974331	HepG2 vs HCC
ELOVL5	2268.07	-0.665454	0.267528	0.0104232	0.0176996	HepG2 vs HCC
ALOX5	112.394	-5.2352	0.672803	2.05939e-15	1.58559e-14	HepG2 vs HCC
KDM5D	609.353	0.976655	0.835605	0.126411	0.17289	HepG2 vs HCC
CALCOCO1	1134.94	-3.14008	0.231567	1.57843e-43	1.15995e-41	HepG2 vs HCC
UBR7	455.449	0.347702	0.186708	0.0589848	0.0867144	HepG2 vs HCC
MAP4K5	475.077	1.12708	0.191675	2.28415e-09	9.42637e-09	HepG2 vs HCC
EHD3	289.399	-2.02049	0.534772	1.83165e-05	4.73713e-05	HepG2 vs HCC
PSMC4	1438.08	0.167979	0.195775	0.383692	0.458452	HepG2 vs HCC
MAN2B2	1353.59	-2.13569	0.284806	5.54474e-15	4.07305e-14	HepG2 vs HCC
SLC7A14	2.96788	-2.50493	1.16144	0.00242522	0.00460732	HepG2 vs HCC
CLDN11	79.3058	0.744346	0.683964	0.188607	0.246842	HepG2 vs HCC
SLC25A39	1844.02	-0.414239	0.194452	0.0305599	0.0475317	HepG2 vs HCC
MVP	1574.33	-2.08196	0.405238	2.76979e-08	1.01258e-07	HepG2 vs HCC
NUB1	1053.25	-0.713115	0.20004	0.000289961	0.000634845	HepG2 vs HCC
PGM3	1324.93	1.18166	0.295523	3.24239e-05	8.10733e-05	HepG2 vs HCC
RWDD2A	176.77	0.229045	0.242619	0.333862	0.405988	HepG2 vs HCC
CLK1	1522.09	-0.290693	0.29855	0.313006	0.383967	HepG2 vs HCC
POLR3B	379.298	0.769564	0.221137	0.000383229	0.000823001	HepG2 vs HCC
ANGEL1	493.626	-0.470879	0.310306	0.114668	0.158096	HepG2 vs HCC
RNF14	913.175	-1.22551	0.232412	6.58074e-08	2.31858e-07	HepG2 vs HCC
DNASE1L1	138.218	-1.75786	0.274304	2.92381e-11	1.47603e-10	HepG2 vs HCC
DDX11	319.855	0.592074	0.364476	0.0863733	0.1224	HepG2 vs HCC
HEBP1	1132.24	-2.8237	0.279973	1.61115e-25	2.96603e-24	HepG2 vs HCC
GPRC5A	30.1869	-0.652446	0.643211	0.230162	0.293935	HepG2 vs HCC
MAMLD1	103.472	-8.23967	0.924541	1.2722e-19	1.44013e-18	HepG2 vs HCC
CD6	86.0627	-8.1327	0.939786	1.30734e-18	1.33829e-17	HepG2 vs HCC
TACC3	349.855	0.542093	0.36408	0.116116	0.159935	HepG2 vs HCC
UFL1	1042.27	-0.276943	0.203871	0.167273	0.221926	HepG2 vs HCC
POLA2	46.499	0.18142	0.285869	0.512105	0.586682	HepG2 vs HCC
ZC3H3	379.408	-1.70216	0.298135	2.51326e-09	1.03097e-08	HepG2 vs HCC
CAPN1	1650.42	-0.890398	0.225786	5.59305e-05	0.000135665	HepG2 vs HCC
ACP3	3.46856	-3.9009	1.30892	0.00012352	0.000285695	HepG2 vs HCC
MDH1	3184.91	0.234788	0.230049	0.297294	0.367461	HepG2 vs HCC
SLC30A9	1057.09	0.516901	0.17386	0.00261648	0.00493951	HepG2 vs HCC
MTMR11	142.784	-3.73595	0.590987	1.04723e-11	5.50504e-11	HepG2 vs HCC
COX15	557.536	0.265141	0.194558	0.166543	0.221135	HepG2 vs HCC
CCDC88C	238.411	0.873823	0.382225	0.0150805	0.0248882	HepG2 vs HCC
YAF2	332.12	-0.251908	0.200832	0.202471	0.263102	HepG2 vs HCC
ZMYND11	1182.77	0.132	0.16884	0.429151	0.504499	HepG2 vs HCC
WAS	138.327	-6.72711	0.570968	1.93873e-32	6.68861e-31	HepG2 vs HCC
DPEP1	59.9358	4.37085	1.0523	1.90737e-06	5.61679e-06	HepG2 vs HCC
BID	639.283	-0.796334	0.234797	0.000519776	0.00109504	HepG2 vs HCC
MATR3	87.4316	2.38629	0.363396	2.65892e-12	1.49048e-11	HepG2 vs HCC
NPC1L1	807.294	-0.950889	0.773438	0.119776	0.164535	HepG2 vs HCC
XYLT2	385.312	-0.162977	0.222826	0.455715	0.531854	HepG2 vs HCC
RGPD5	1223.95	1.68389	0.245349	1.56134e-12	8.99202e-12	HepG2 vs HCC
STMN4	0.759257	-2.23883	1.58138	0.0208064	0.0334821	HepG2 vs HCC
NUDCD3	1118.31	-0.619879	0.215178	0.00332844	0.00617143	HepG2 vs HCC
ISL1	0.151098	-0.346003	2.32897	0.71749	0.770236	HepG2 vs HCC
CHDH	2008.41	0.313009	0.331119	0.3233	0.394906	HepG2 vs HCC
IL20RA	21.3097	-6.21956	1.58157	1.01232e-05	2.72169e-05	HepG2 vs HCC
CLCA4	0.189626	-0.109186	2.2193	0.90756	0.92621	HepG2 vs HCC
GLT8D1	1144.44	-0.116925	0.242221	0.621266	0.687179	HepG2 vs HCC
ATP2C1	1170.77	-0.356917	0.151333	0.0173091	0.0282567	HepG2 vs HCC
IGF1	221.199	-5.77898	0.776223	3.38707e-14	2.29589e-13	HepG2 vs HCC
SLC38A5	63.9395	5.26529	0.497891	1.40378e-26	2.86362e-25	HepG2 vs HCC
RALBP1	1229.83	-0.282897	0.200724	0.152112	0.204164	HepG2 vs HCC
RUFY3	591.929	0.147683	0.225065	0.503202	0.578057	HepG2 vs HCC
CNTN1	32.0519	-2.08134	1.19993	0.01096	0.0185416	HepG2 vs HCC
SLC11A1	85.7535	-2.17933	0.762778	0.000403053	0.00086097	HepG2 vs HCC
WWTR1	868.533	0.298516	0.323686	0.33621	0.40844	HepG2 vs HCC
AGPS	1406.34	1.69737	0.259694	1.42315e-11	7.38188e-11	HepG2 vs HCC
STEEP1	262.278	0.347728	0.174614	0.0438286	0.0660774	HepG2 vs HCC
ATP1A2	40.0353	-0.492055	0.71052	0.395773	0.471024	HepG2 vs HCC
TTC27	350.103	1.79226	0.181871	1.22485e-23	1.92882e-22	HepG2 vs HCC
ZNF582	31.5708	-0.239322	0.362606	0.486663	0.562705	HepG2 vs HCC
VSIG2	49.2488	-0.629621	0.621145	0.235666	0.299899	HepG2 vs HCC
PHLDB1	346.414	0.293269	0.452912	0.481884	0.558072	HepG2 vs HCC
MARCO	1058.19	-7.68766	1.24387	1.71911e-10	7.94023e-10	HepG2 vs HCC
CYP24A1	43.4497	9.52	1.54181	9.1206e-11	4.36206e-10	HepG2 vs HCC
PRDM11	103.047	1.19277	0.300978	3.70907e-05	9.20925e-05	HepG2 vs HCC
SYT13	30.3431	-1.92182	0.964453	0.00697716	0.0122412	HepG2 vs HCC
SNAI2	163.645	-6.83829	0.677875	2.40497e-24	4.04437e-23	HepG2 vs HCC
CD74	13382.8	-3.98282	0.461355	3.98018e-19	4.27787e-18	HepG2 vs HCC
HGF	799.187	-9.5966	1.12244	1.84295e-18	1.86024e-17	HepG2 vs HCC
ZRANB1	484.955	0.404755	0.278406	0.133684	0.18186	HepG2 vs HCC
NCDN	200.246	-0.0239681	0.24136	0.919061	0.935833	HepG2 vs HCC
ADGRA2	338.829	-4.46051	0.634562	2.43458e-13	1.52134e-12	HepG2 vs HCC
ZFP64	210.365	0.356335	0.203525	0.0750813	0.107758	HepG2 vs HCC
MNAT1	219.206	1.61155	0.209177	3.53292e-15	2.65453e-14	HepG2 vs HCC
SAMD4A	574.825	0.462427	0.264737	0.0723826	0.104299	HepG2 vs HCC
RUNX3	131.959	-5.19509	0.546159	6.12159e-22	8.34587e-21	HepG2 vs HCC
MRE11	367.216	1.83919	0.202674	1.92203e-20	2.33448e-19	HepG2 vs HCC
PLEKHB1	123.111	4.04903	0.837507	6.68915e-08	2.35311e-07	HepG2 vs HCC
SERPINB1	972.668	-0.433033	0.319611	0.158028	0.21121	HepG2 vs HCC
CYP3A43	361.033	-3.36092	0.820003	1.34786e-06	4.05232e-06	HepG2 vs HCC
SLC7A9	307.786	-2.62205	0.368896	4.0373e-14	2.71123e-13	HepG2 vs HCC
SPAST	477.275	1.3237	0.134446	3.13958e-23	4.78158e-22	HepG2 vs HCC
NRXN3	72.2714	-7.4	1.11196	8.54749e-12	4.52214e-11	HepG2 vs HCC
OSBPL5	95.2202	-5.43319	0.619403	6.20092e-19	6.54791e-18	HepG2 vs HCC
AQR	725.021	1.75595	0.145487	3.10487e-34	1.22554e-32	HepG2 vs HCC
CPS1	71694.1	-5.06216	0.527293	2.39368e-22	3.3807e-21	HepG2 vs HCC
C8B	10078.7	-5.78277	0.530557	4.95945e-28	1.13922e-26	HepG2 vs HCC
FHL1	707.862	-10.1253	0.911951	1.50293e-29	4.01923e-28	HepG2 vs HCC
RTF2	1134.9	0.440211	0.146567	0.00245038	0.00465165	HepG2 vs HCC
GABRA1	0.134013	-0.195863	2.29599	0.836082	0.868462	HepG2 vs HCC
NLRP2	28.2105	-6.66258	1.27923	4.74374e-08	1.69381e-07	HepG2 vs HCC
SLC45A4	149.963	-8.55384	0.959739	1.13486e-19	1.29113e-18	HepG2 vs HCC
RNF10	1979.45	-1.0495	0.183673	6.69745e-09	2.619e-08	HepG2 vs HCC
ZNF839	127.079	0.00465197	0.267434	0.985723	0.989474	HepG2 vs HCC
ZDHHC6	629.021	0.424687	0.175344	0.0142065	0.0235684	HepG2 vs HCC
GRAMD1B	109.367	-3.00339	0.779435	4.03066e-06	1.13976e-05	HepG2 vs HCC
RNH1	1799.66	-0.924965	0.167405	2.25047e-08	8.30116e-08	HepG2 vs HCC
NDUFS1	3102.64	1.24542	0.212049	2.05268e-09	8.50719e-09	HepG2 vs HCC
RB1CC1	1673.4	-0.0214298	0.260027	0.932541	0.946859	HepG2 vs HCC
ERP44	1620.52	-0.957926	0.187767	2.22919e-07	7.37949e-07	HepG2 vs HCC
ALAS1	8325.36	-2.57688	0.445059	2.74821e-10	1.24392e-09	HepG2 vs HCC
BIRC3	719.468	-2.1638	0.438151	6.65516e-08	2.34207e-07	HepG2 vs HCC
AKAP11	850.188	0.620062	0.207153	0.00231858	0.00441539	HepG2 vs HCC
GLRX2	471.004	-0.254577	0.203638	0.203776	0.26455	HepG2 vs HCC
SNAPC1	85.3538	0.791268	0.234722	0.000562105	0.00117776	HepG2 vs HCC
DERA	1104.74	-0.681339	0.266134	0.00839682	0.0145414	HepG2 vs HCC
STRAP	1613.53	0.277118	0.205667	0.170616	0.226045	HepG2 vs HCC
ABCC2	4544.46	1.03323	0.336451	0.0012648	0.00250741	HepG2 vs HCC
DEF6	123.359	0.417663	0.434311	0.299343	0.369588	HepG2 vs HCC
PLEKHO1	306.048	-0.674967	0.375433	0.0567873	0.0837631	HepG2 vs HCC
GCLM	1511.29	-1.2239	0.280934	6.40667e-06	1.76474e-05	HepG2 vs HCC
UBR2	1292.98	0.983916	0.158964	3.9216e-10	1.74575e-09	HepG2 vs HCC
EHD2	419.641	-7.39211	0.550348	1.3469e-41	8.69619e-40	HepG2 vs HCC
DEPDC1	172.379	1.41244	0.662958	0.0107982	0.01829	HepG2 vs HCC
CCDC28A	509.396	-1.19918	0.293107	2.13781e-05	5.4749e-05	HepG2 vs HCC
RRAGD	486.314	-5.60792	0.429737	2.78543e-39	1.56869e-37	HepG2 vs HCC
HSF2	175.382	1.65565	0.220161	1.34696e-14	9.48965e-14	HepG2 vs HCC
PHF20	557.808	0.868695	0.167647	1.57643e-07	5.30801e-07	HepG2 vs HCC
HSD17B6	12085.6	-9.7791	0.551395	3.38198e-71	1.30084e-68	HepG2 vs HCC
NR1H3	988.7	-1.57752	0.217025	1.0354e-13	6.71133e-13	HepG2 vs HCC
TYMP	1337.49	-4.49148	0.385072	3.49532e-32	1.1833e-30	HepG2 vs HCC
NCAPH2	527.522	-0.0277456	0.222808	0.898947	0.919235	HepG2 vs HCC
TOMM34	459.981	1.14367	0.235849	6.70866e-07	2.09789e-06	HepG2 vs HCC
SEC63	2590.15	-1.42303	0.174112	1.12743e-16	9.81774e-16	HepG2 vs HCC
KPNA6	1078.65	1.34891	0.170745	1.17008e-15	9.24506e-15	HepG2 vs HCC
VIM	2562.52	-13.2026	0.941304	1.57298e-46	1.40774e-44	HepG2 vs HCC
RTEL1-TNFRSF6B	33.3726	0.898691	0.48428	0.0407292	0.0617911	HepG2 vs HCC
FAS	431.908	0.0490524	0.441937	0.90446	0.923567	HepG2 vs HCC
RNASET2	440.435	-0.256779	0.24071	0.275011	0.343085	HepG2 vs HCC
CD44	726.929	-9.56216	0.760554	4.80349e-37	2.27323e-35	HepG2 vs HCC
KCNG1	3.4121	-4.10569	1.39148	0.000143256	0.000327987	HepG2 vs HCC
AGPAT4	71.0682	-0.745322	0.503471	0.100353	0.14008	HepG2 vs HCC
SLAMF7	189.346	-10.5356	1.08651	3.05936e-23	4.66727e-22	HepG2 vs HCC
BTN3A1	633.912	-1.30885	0.336504	4.27163e-05	0.000105193	HepG2 vs HCC
MIPEP	272.136	0.805881	0.26556	0.00177692	0.00344116	HepG2 vs HCC
PRKCH	225.175	-2.80782	0.383019	6.31398e-15	4.61189e-14	HepG2 vs HCC
INSRR	1.80224	-2.78418	1.51691	0.00511995	0.00918785	HepG2 vs HCC
IFNGR1	1477.2	0.262395	0.337361	0.415667	0.490946	HepG2 vs HCC
B4GALT7	375.857	-1.26477	0.216577	2.44458e-09	1.00473e-08	HepG2 vs HCC
SH2D2A	51.9191	-1.95951	0.567321	7.24368e-05	0.000172759	HepG2 vs HCC
VRK2	204.339	1.51742	0.173301	6.48397e-19	6.83881e-18	HepG2 vs HCC
TNFRSF1B	1084.63	-9.12112	0.5366	1.65802e-65	4.83447e-63	HepG2 vs HCC
VEZT	803.857	0.0327665	0.181472	0.854862	0.884057	HepG2 vs HCC
POU2F2	55.631	-3.46871	0.565112	2.56533e-11	1.3038e-10	HepG2 vs HCC
BRD9	415.156	-0.0703082	0.144806	0.624447	0.690063	HepG2 vs HCC
SNX1	1658.66	-0.379542	0.20649	0.0615364	0.0900336	HepG2 vs HCC
TBPL1	193.966	0.403709	0.253869	0.102718	0.143095	HepG2 vs HCC
ARNTL2	234.537	1.95821	0.469533	3.95432e-06	1.11942e-05	HepG2 vs HCC
BCLAF1	2283.09	2.05833	0.15153	5.0784e-43	3.60028e-41	HepG2 vs HCC
SLC39A9	1787.09	0.13143	0.231703	0.562314	0.634171	HepG2 vs HCC
ANK1	5.99968	0.0124101	0.55364	0.97976	0.984608	HepG2 vs HCC
IBSP	2.58523	-4.74446	2.27691	0.0018964	0.00365765	HepG2 vs HCC
TFB1M	267.58	3.03984	0.243002	1.48856e-37	7.29274e-36	HepG2 vs HCC
RABEP1	778.376	0.994399	0.174755	8.14172e-09	3.14634e-08	HepG2 vs HCC
HMGB3	947.3	0.186278	0.384758	0.607489	0.674943	HepG2 vs HCC
NUP160	835.097	1.77406	0.163461	3.75446e-28	8.78048e-27	HepG2 vs HCC
BAK1	265.556	0.231908	0.294073	0.414373	0.489738	HepG2 vs HCC
MUSK	3.85292	-2.85247	1.50085	0.00413647	0.00755267	HepG2 vs HCC
IKZF2	104.424	-1.01249	0.336522	0.0015883	0.00309912	HepG2 vs HCC
GRN	3969.45	-2.77529	0.304637	2.20655e-21	2.89058e-20	HepG2 vs HCC
FAM13B	323.726	0.73628	0.191048	9.13664e-05	0.000215461	HepG2 vs HCC
ARHGAP31	208.202	-4.82121	0.426578	3.40902e-30	9.51053e-29	HepG2 vs HCC
CENPQ	119.61	1.15868	0.300687	6.08148e-05	0.000146666	HepG2 vs HCC
SARS1	1989.69	-0.118856	0.181955	0.508096	0.582791	HepG2 vs HCC
RANBP3	658.911	0.225326	0.179662	0.203982	0.26478	HepG2 vs HCC
ARID4A	777.244	-0.190273	0.244138	0.424871	0.500216	HepG2 vs HCC
EIPR1	299.832	1.61423	0.208128	2.34289e-15	1.79166e-14	HepG2 vs HCC
PNPLA6	692.137	-1.65115	0.257812	3.72211e-11	1.85623e-10	HepG2 vs HCC
IFT88	365.965	0.422565	0.293296	0.135855	0.1843	HepG2 vs HCC
ALG1	368.386	1.06158	0.225329	1.46203e-06	4.36796e-06	HepG2 vs HCC
ZCCHC8	441.278	0.168551	0.182394	0.349104	0.421837	HepG2 vs HCC
ABCF2	153.319	0.792507	0.170412	2.5127e-06	7.26328e-06	HepG2 vs HCC
CHPF2	602.5	-0.20984	0.224908	0.341152	0.413611	HepG2 vs HCC
LRRC7	36.5593	0.654163	0.426408	0.0983694	0.137524	HepG2 vs HCC
FUT8	128.391	2.87322	0.469859	2.71368e-11	1.37494e-10	HepG2 vs HCC
UBA6	785.767	1.97296	0.192319	1.34381e-25	2.49676e-24	HepG2 vs HCC
GAB2	301.034	-0.752695	0.290567	0.00730565	0.0127716	HepG2 vs HCC
ATP6V0A1	1201.21	-0.99236	0.236694	1.75003e-05	4.54294e-05	HepG2 vs HCC
PIAS1	506.192	0.974241	0.163623	1.71273e-09	7.15407e-09	HepG2 vs HCC
SLC4A7	315.244	2.23519	0.358077	3.04304e-11	1.53322e-10	HepG2 vs HCC
APBA2	40.7841	-0.613143	0.648928	0.262315	0.329246	HepG2 vs HCC
MAP2K3	1238.79	-0.916553	0.296795	0.00134877	0.00266074	HepG2 vs HCC
EFCAB1	11.9539	-6.75577	1.15831	1.61635e-09	6.76868e-09	HepG2 vs HCC
TMSB10	2577.05	0.362739	0.342547	0.266999	0.334197	HepG2 vs HCC
ASTE1	116.864	0.769048	0.182087	1.8519e-05	4.78676e-05	HepG2 vs HCC
RNF19A	1493.75	-0.653184	0.250478	0.00746018	0.0130204	HepG2 vs HCC
PEX3	407.306	0.818931	0.258709	0.00113317	0.00226184	HepG2 vs HCC
GABARAPL2	949.641	-0.905639	0.20055	4.36199e-06	1.22848e-05	HepG2 vs HCC
MYOC	1.15592	-1.09725	1.56858	0.207126	0.268264	HepG2 vs HCC
SH3YL1	317.683	0.26319	0.450721	0.526305	0.600047	HepG2 vs HCC
FAM136A	834.59	0.941734	0.225356	1.95289e-05	5.02696e-05	HepG2 vs HCC
VCL	1173.4	0.534542	0.293613	0.0593953	0.0872256	HepG2 vs HCC
DEPDC1B	161.478	2.94192	0.635561	1.15026e-07	3.93686e-07	HepG2 vs HCC
DAPK2	109.865	-5.3635	0.517162	1.26128e-25	2.35308e-24	HepG2 vs HCC
NSMAF	278.287	1.34074	0.279496	6.66544e-07	2.08505e-06	HepG2 vs HCC
ADSS2	692.86	0.429317	0.185975	0.0192499	0.0311745	HepG2 vs HCC
STAP1	8.54957	-1.94613	1.05195	0.0096001	0.0164207	HepG2 vs HCC
TIMP2	1818.8	-2.92779	0.545508	2.31926e-09	9.55942e-09	HepG2 vs HCC
RFC1	1447.47	1.0559	0.208537	2.47028e-07	8.14623e-07	HepG2 vs HCC
TBC1D23	782.471	0.377422	0.171218	0.0257305	0.0405719	HepG2 vs HCC
CUL3	974.753	0.83707	0.151244	2.29819e-08	8.47202e-08	HepG2 vs HCC
MYOM2	79.2599	-6.73172	1.1663	2.29189e-09	9.45523e-09	HepG2 vs HCC
OTC	3034.75	-6.78661	0.646414	3.4178e-26	6.72329e-25	HepG2 vs HCC
CYP46A1	21.3424	-5.09165	0.790943	2.49103e-11	1.2671e-10	HepG2 vs HCC
ZZZ3	733.931	1.09931	0.145396	2.32226e-14	1.59931e-13	HepG2 vs HCC
SLC18A1	0.411435	-0.579437	1.26652	0.445377	0.521168	HepG2 vs HCC
USP2	190.015	0.191443	0.40128	0.610863	0.677807	HepG2 vs HCC
CASR	22.7356	-5.51546	1.46237	1.49484e-05	3.91933e-05	HepG2 vs HCC
TUBG2	231.75	0.368055	0.256189	0.140255	0.189813	HepG2 vs HCC
RPL26L1	371.471	0.05831	0.226105	0.792435	0.83308	HepG2 vs HCC
FLT4	298.935	-9.09973	0.863463	1.08785e-26	2.2348e-25	HepG2 vs HCC
NSUN2	1271.16	0.16713	0.145022	0.245215	0.310326	HepG2 vs HCC
FBXO42	352.204	0.0492217	0.173646	0.774229	0.818155	HepG2 vs HCC
MFAP3	638.852	0.284058	0.158095	0.0695776	0.100666	HepG2 vs HCC
MRI1	200.129	0.181706	0.277524	0.499633	0.574569	HepG2 vs HCC
METTL1	166.537	0.0573534	0.28265	0.834105	0.867255	HepG2 vs HCC
HOXC8	1.24819	-0.984476	1.65706	0.265498	0.332646	HepG2 vs HCC
AGA	404.582	-0.716911	0.326538	0.0217814	0.0348896	HepG2 vs HCC
PI4K2B	1361.13	-0.195828	0.272461	0.459156	0.53542	HepG2 vs HCC
BOD1L1	782.959	1.31445	0.213525	3.26279e-10	1.46582e-09	HepG2 vs HCC
MAT2B	1271.19	-0.941798	0.20149	1.97756e-06	5.80361e-06	HepG2 vs HCC
TLL1	14.4437	-5.9144	1.14323	4.9854e-08	1.77693e-07	HepG2 vs HCC
EDC4	531.379	0.700419	0.245905	0.00349945	0.00646664	HepG2 vs HCC
TRIO	911.08	0.977317	0.202623	9.15678e-07	2.81572e-06	HepG2 vs HCC
VCAN	505	-0.244305	0.697351	0.669583	0.729112	HepG2 vs HCC
CLEC16A	414.595	0.238321	0.230796	0.29158	0.361139	HepG2 vs HCC
MSR1	434.167	-9.81993	0.901751	1.82519e-28	4.41711e-27	HepG2 vs HCC
CDH1	3567.95	-4.56402	0.402034	1.41689e-30	4.10489e-29	HepG2 vs HCC
MTREX	1028.92	1.31745	0.170903	5.58276e-15	4.09765e-14	HepG2 vs HCC
DNAH5	64.952	-3.85521	0.859173	2.96916e-07	9.69416e-07	HepG2 vs HCC
ZFYVE16	703.033	1.44813	0.205762	6.98367e-13	4.15299e-12	HepG2 vs HCC
RIPOR1	476.2	-1.91199	0.229399	1.111e-17	1.04826e-16	HepG2 vs HCC
C6	11554.5	-6.34882	0.659609	2.58335e-22	3.63439e-21	HepG2 vs HCC
RAI14	1088.63	-0.596839	0.226022	0.00701652	0.0123043	HepG2 vs HCC
SOX30	1.74268	-3.68514	1.5037	0.00067131	0.00138855	HepG2 vs HCC
PNKP	324.57	-0.754492	0.2264	0.000663935	0.00137503	HepG2 vs HCC
BEST2	0.291268	0.0481814	1.18543	0.947003	0.958294	HepG2 vs HCC
PHLPP2	238.763	1.51823	0.237253	4.93407e-11	2.42848e-10	HepG2 vs HCC
SPDL1	198.057	1.65438	0.28236	1.13526e-09	4.83125e-09	HepG2 vs HCC
STAU2	679.742	-0.240568	0.196723	0.214321	0.276173	HepG2 vs HCC
SLC66A1	307.002	-1.0212	0.262628	6.18595e-05	0.000148928	HepG2 vs HCC
CTNS	314.027	-0.458836	0.185343	0.0120745	0.0202658	HepG2 vs HCC
RTN4R	127.867	-5.42427	0.696174	2.11512e-15	1.62712e-14	HepG2 vs HCC
PHF23	406.916	0.777018	0.218177	0.000280654	0.000615512	HepG2 vs HCC
CDH10	0.284781	-0.398943	1.58026	0.631315	0.696249	HepG2 vs HCC
INPP4A	333.119	0.609054	0.208098	0.00289361	0.00542812	HepG2 vs HCC
RAB27B	92.3573	-8.47534	1.00879	1.02353e-17	9.67746e-17	HepG2 vs HCC
PSMA4	1801.32	0.60773	0.206925	0.0028027	0.00526631	HepG2 vs HCC
MYO16	91.5689	-7.05149	0.819231	2.66632e-18	2.64845e-17	HepG2 vs HCC
LSG1	665.285	0.137628	0.156295	0.373958	0.448184	HepG2 vs HCC
PARP3	368.026	-0.937257	0.242932	7.61759e-05	0.000181342	HepG2 vs HCC
TNC	303.744	-8.12587	0.859803	8.94075e-22	1.20891e-20	HepG2 vs HCC
THAP3	129.537	-0.0722546	0.227912	0.74624	0.794308	HepG2 vs HCC
RIPOR3	276.026	-0.923927	0.664545	0.0962971	0.135034	HepG2 vs HCC
TDP1	208.335	1.54039	0.207289	3.29393e-14	2.23695e-13	HepG2 vs HCC
AIFM2	494.571	0.411569	0.333012	0.196265	0.255717	HepG2 vs HCC
SPATA7	106.473	-0.038496	0.285319	0.889177	0.911048	HepG2 vs HCC
MED17	85.3425	1.77319	0.235576	1.00476e-14	7.15122e-14	HepG2 vs HCC
RETSAT	3523.38	-1.60826	0.287568	5.94383e-09	2.3344e-08	HepG2 vs HCC
CAPG	272.938	-1.6065	0.510648	0.000416588	0.000888413	HepG2 vs HCC
AP2S1	971.349	-1.22381	0.184309	1.55896e-11	8.05458e-11	HepG2 vs HCC
USH2A	381.936	-3.41468	0.821148	1.04622e-06	3.18839e-06	HepG2 vs HCC
ZPBP	0.442271	-0.156889	1.17571	0.828338	0.862647	HepG2 vs HCC
TG	8.15831	-5.22753	1.08959	2.14884e-07	7.13832e-07	HepG2 vs HCC
ADAM28	50.7497	-8.37188	1.12117	1.92769e-14	1.33623e-13	HepG2 vs HCC
BARX2	1.70401	-1.57454	1.21355	0.0481666	0.0720228	HepG2 vs HCC
DCUN1D1	1014.96	0.107633	0.167955	0.516978	0.591402	HepG2 vs HCC
JADE2	331.013	0.439491	0.254927	0.0767994	0.109988	HepG2 vs HCC
ZIC2	37.5666	-5.71873	1.17878	2.15713e-07	7.16058e-07	HepG2 vs HCC
LCP2	364.665	-10.9647	0.994959	2.45089e-29	6.39355e-28	HepG2 vs HCC
TRIT1	226.021	0.608989	0.166166	0.000210287	0.000470025	HepG2 vs HCC
ADRB1	20.1792	-4.17157	1.25463	4.08082e-05	0.000100742	HepG2 vs HCC
GUCA2B	33.4963	-8.31681	1.27847	1.77411e-11	9.11405e-11	HepG2 vs HCC
CUL7	516.302	0.597323	0.252381	0.0151448	0.0249807	HepG2 vs HCC
CTNNA1	3854.2	0.149364	0.170805	0.376374	0.450811	HepG2 vs HCC
PHKA2	1307.15	-0.88249	0.234463	0.000117088	0.000271757	HepG2 vs HCC
CNTLN	442.711	-0.796464	0.294464	0.00504438	0.00906574	HepG2 vs HCC
EPHA3	227.013	-9.52618	1.18661	1.5024e-16	1.29335e-15	HepG2 vs HCC
HSPA5	15203.5	-1.27033	0.278628	2.34438e-06	6.80722e-06	HepG2 vs HCC
DSG2	945.954	0.882102	0.440039	0.0297428	0.0463687	HepG2 vs HCC
GEMIN8	183.106	-0.698637	0.215116	0.000932557	0.00188514	HepG2 vs HCC
OFD1	429.805	0.120165	0.296711	0.67493	0.733433	HepG2 vs HCC
GPM6B	23.5947	1.66162	0.474792	0.000107357	0.000250458	HepG2 vs HCC
MAGEC2	89.7287	-21.0655	2.85481	2.52341e-19	2.76474e-18	HepG2 vs HCC
PREX2	114.583	-8.88819	0.966007	7.17512e-21	8.99527e-20	HepG2 vs HCC
WDR37	281.249	-0.149588	0.15542	0.331204	0.403144	HepG2 vs HCC
YTHDC2	785.222	0.417328	0.191868	0.0272895	0.0428209	HepG2 vs HCC
CTPS2	384.944	0.968719	0.191797	2.88347e-07	9.42458e-07	HepG2 vs HCC
ATP6V1H	526.005	-0.239984	0.189248	0.19837	0.258274	HepG2 vs HCC
POLR2B	1227.26	1.77605	0.200995	1.91195e-19	2.1192e-18	HepG2 vs HCC
FAM214A	840.57	-2.11442	0.266955	2.13025e-16	1.80801e-15	HepG2 vs HCC
ARAP2	330.378	-2.47799	0.307633	3.32634e-17	3.03551e-16	HepG2 vs HCC
TPR	2236.64	1.45562	0.191346	9.92821e-15	7.0718e-14	HepG2 vs HCC
CP	32897	-2.66745	0.431051	2.05694e-11	1.05222e-10	HepG2 vs HCC
KATNIP	233.333	0.471606	0.242629	0.0465552	0.0698676	HepG2 vs HCC
DTNBP1	126.983	-0.301528	0.279131	0.265137	0.332258	HepG2 vs HCC
XK	98.4182	-8.8534	1.07099	2.7755e-17	2.55216e-16	HepG2 vs HCC
ANO2	12.4037	-6.19907	1.3454	7.33077e-07	2.28099e-06	HepG2 vs HCC
C12orf4	217.852	0.754066	0.257322	0.00259618	0.00490477	HepG2 vs HCC
SCML1	1008.46	-0.0492863	0.328465	0.875541	0.900395	HepG2 vs HCC
WWC3	316.284	-1.29971	0.296803	5.20088e-06	1.44961e-05	HepG2 vs HCC
ARHGAP6	44.4199	-2.08307	0.574072	2.95638e-05	7.43848e-05	HepG2 vs HCC
FAM184B	4.71105	1.18484	0.503386	0.00873698	0.0150799	HepG2 vs HCC
MAP4	2457.1	-0.336592	0.22728	0.130595	0.177979	HepG2 vs HCC
GOPC	703.336	1.22484	0.153443	7.16815e-16	5.77734e-15	HepG2 vs HCC
ROS1	18.9916	-4.41124	1.13007	5.3704e-06	1.49409e-05	HepG2 vs HCC
USP28	395.088	1.2183	0.156915	4.13777e-15	3.08083e-14	HepG2 vs HCC
HDAC9	65.9038	-4.48627	0.522886	1.3932e-18	1.42376e-17	HepG2 vs HCC
TSPAN17	448.58	-1.14819	0.231579	3.83611e-07	1.23683e-06	HepG2 vs HCC
NOP16	246.68	0.671607	0.270279	0.0104538	0.0177399	HepG2 vs HCC
CC2D2A	115.568	1.41497	0.23615	7.77122e-10	3.36498e-09	HepG2 vs HCC
RRM2B	796.631	0.439786	0.196054	0.022726	0.036274	HepG2 vs HCC
ZNF800	419.207	0.613148	0.182138	0.000644514	0.0013371	HepG2 vs HCC
TNFRSF17	11.7123	-6.45522	1.28867	1.24065e-07	4.231e-07	HepG2 vs HCC
SNX29	232.747	0.39454	0.240816	0.0935795	0.13157	HepG2 vs HCC
LMO3	9.50932	1.37368	0.570677	0.00572362	0.0101832	HepG2 vs HCC
MRPS10	893.935	0.225371	0.187403	0.222678	0.28538	HepG2 vs HCC
RSF1	636.89	0.737927	0.149215	6.0042e-07	1.88805e-06	HepG2 vs HCC
VPS13D	1094.91	0.478788	0.204042	0.0170269	0.0278386	HepG2 vs HCC
CELF2	198.072	-7.79267	0.774217	2.34398e-24	3.94917e-23	HepG2 vs HCC
FAM120A	2991.78	-0.73339	0.155537	1.91174e-06	5.62711e-06	HepG2 vs HCC
R3HDM1	413.493	0.832379	0.193257	1.21433e-05	3.22502e-05	HepG2 vs HCC
COL9A2	64.0566	2.98529	0.625363	5.45626e-08	1.93826e-07	HepG2 vs HCC
KITLG	219.734	0.375979	0.459126	0.372566	0.446723	HepG2 vs HCC
ERCC8	228.679	2.24019	0.174422	6.15864e-39	3.36362e-37	HepG2 vs HCC
ADAMTS6	33.4146	1.17142	0.537291	0.0137825	0.0229155	HepG2 vs HCC
H6PD	4238.4	-2.64709	0.381992	1.40757e-13	9.00428e-13	HepG2 vs HCC
VAMP3	1103.12	0.595164	0.143946	3.05194e-05	7.66291e-05	HepG2 vs HCC
PER3	534.038	-2.13865	0.439245	9.99882e-08	3.44893e-07	HepG2 vs HCC
UTS2	9.6981	-6.88525	1.15987	8.73944e-10	3.76171e-09	HepG2 vs HCC
TNFRSF9	29.0969	-4.75305	0.860345	3.93703e-09	1.58094e-08	HepG2 vs HCC
EPN3	10.3161	3.02635	0.820035	7.93784e-06	2.16213e-05	HepG2 vs HCC
LTBP1	619.021	-5.29696	0.465779	2.17842e-30	6.21158e-29	HepG2 vs HCC
RCN1	939.264	-2.16538	0.3769	7.57788e-10	3.28441e-09	HepG2 vs HCC
ELN	450.708	-6.64537	0.748164	2.5488e-19	2.79087e-18	HepG2 vs HCC
RFC2	360.982	0.692116	0.197827	0.000377548	0.000811764	HepG2 vs HCC
ARID1B	865.59	1.14596	0.172278	1.58492e-11	8.17931e-11	HepG2 vs HCC
CLPTM1L	2032.69	-0.824024	0.259051	0.00107014	0.00214384	HepG2 vs HCC
NEDD4L	1306.04	1.22198	0.390512	0.000821559	0.00167405	HepG2 vs HCC
FOXP3	148.619	-6.61456	1.01814	2.73551e-11	1.38484e-10	HepG2 vs HCC
PPP1R3F	72.6866	-3.39107	0.458099	3.80751e-15	2.8443e-14	HepG2 vs HCC
HEXB	2777.61	-1.88037	0.290175	1.40314e-11	7.2849e-11	HepG2 vs HCC
PTCD2	210.981	0.51102	0.217286	0.0165278	0.0270937	HepG2 vs HCC
NEXMIF	4.47532	-2.28936	1.46006	0.0138623	0.0230418	HepG2 vs HCC
JKAMP	536.519	0.390207	0.169693	0.020015	0.0323236	HepG2 vs HCC
DKK3	364.49	-6.52849	0.635273	3.66897e-25	6.59321e-24	HepG2 vs HCC
ARHGEF5	749.274	-4.19621	0.404767	3.69717e-26	7.23349e-25	HepG2 vs HCC
NFE2L3	119.041	1.78064	0.463615	2.2694e-05	5.79221e-05	HepG2 vs HCC
MCUR1	689.534	-0.0660946	0.27494	0.804364	0.842696	HepG2 vs HCC
LIMA1	649.771	-0.104198	0.278923	0.700037	0.75584	HepG2 vs HCC
LETMD1	796.593	-0.679374	0.204265	0.00071602	0.00147378	HepG2 vs HCC
SLC4A8	9.86097	-1.36305	0.538497	0.00415793	0.00758573	HepG2 vs HCC
LAMC3	431.507	-5.47958	0.850738	3.13858e-11	1.58048e-10	HepG2 vs HCC
PTGER3	14.5424	-5.02915	1.08424	3.86646e-07	1.2464e-06	HepG2 vs HCC
TNIP3	4.30782	-3.77425	1.3639	0.000245809	0.000544109	HepG2 vs HCC
MAPK9	701.767	0.0259228	0.18417	0.886567	0.908973	HepG2 vs HCC
COL23A1	17.1029	-3.9159	0.934583	1.17941e-06	3.57323e-06	HepG2 vs HCC
BCAR1	908.277	0.159758	0.294624	0.574617	0.645052	HepG2 vs HCC
FHIP1B	748.927	-1.52607	0.251881	4.26125e-10	1.89071e-09	HepG2 vs HCC
HERPUD1	2876.29	-1.29518	0.25725	2.12559e-07	7.06757e-07	HepG2 vs HCC
HOMER3	93.9577	0.346086	0.445494	0.400025	0.475422	HepG2 vs HCC
RAD51	59.7606	1.65204	0.463263	8.51911e-05	0.000201555	HepG2 vs HCC
POLQ	166.663	3.35814	0.645201	5.7274e-09	2.25332e-08	HepG2 vs HCC
PIK3CB	614.828	-0.615135	0.187418	0.000870233	0.00176725	HepG2 vs HCC
CYBA	648.807	0.707181	0.517064	0.126941	0.173562	HepG2 vs HCC
THOC3	691.296	1.05134	0.222641	1.4016e-06	4.20132e-06	HepG2 vs HCC
HEBP2	1283.71	-0.23842	0.224193	0.277978	0.346237	HepG2 vs HCC
MPHOSPH9	447.706	1.80215	0.234445	2.74577e-15	2.08738e-14	HepG2 vs HCC
PLEKHA5	545.098	-0.0697243	0.231747	0.758602	0.80538	HepG2 vs HCC
PRSS8	213.691	-1.69793	0.898011	0.0121141	0.0203265	HepG2 vs HCC
SIKE1	688.631	0.903242	0.151623	1.79364e-09	7.47646e-09	HepG2 vs HCC
RRP12	404.485	0.704845	0.350471	0.0343905	0.0529747	HepG2 vs HCC
FNIP2	1509.61	-0.388112	0.386857	0.28662	0.355678	HepG2 vs HCC
MSMO1	5985.96	-0.780615	0.367029	0.0245062	0.038848	HepG2 vs HCC
TTC17	1549.98	-0.257096	0.227383	0.248449	0.313782	HepG2 vs HCC
ALX4	1.29209	1.7719	1.12792	0.0222526	0.0355845	HepG2 vs HCC
FSTL4	17.3008	0.449149	0.880166	0.488922	0.564901	HepG2 vs HCC
FOXN3	1465.33	-0.0429467	0.230301	0.848973	0.878972	HepG2 vs HCC
METTL24	40.1766	-5.43936	0.801735	3.23201e-12	1.79393e-11	HepG2 vs HCC
AKR7A2	939.21	-0.206871	0.20018	0.293743	0.363544	HepG2 vs HCC
MRTO4	522.32	1.05024	0.193895	3.67703e-08	1.32708e-07	HepG2 vs HCC
NNAT	14.1195	1.4844	0.426997	0.000160839	0.000364641	HepG2 vs HCC
USE1	280.552	-2.15368	0.246479	1.9472e-19	2.15563e-18	HepG2 vs HCC
MCF2L2	11.6691	-4.76316	1.09865	1.1849e-06	3.58745e-06	HepG2 vs HCC
NRIP2	31.4093	-0.283125	0.432169	0.480055	0.556167	HepG2 vs HCC
LAMA3	416.391	-2.49949	0.686005	1.45136e-05	3.81416e-05	HepG2 vs HCC
AP5M1	729.513	0.584245	0.199542	0.00292377	0.00548013	HepG2 vs HCC
ANAPC4	392.483	0.382162	0.210509	0.0646262	0.0940973	HepG2 vs HCC
KCNQ1	81.5733	-6.31181	0.752787	2.01189e-17	1.8777e-16	HepG2 vs HCC
TRAPPC3	682.554	-0.401177	0.15007	0.00698821	0.0122582	HepG2 vs HCC
THRAP3	2135.21	1.11178	0.103216	2.70443e-27	5.85518e-26	HepG2 vs HCC
PHPT1	479.464	-0.10586	0.268882	0.685373	0.742638	HepG2 vs HCC
ENTPD2	41.5421	-1.16521	0.595042	0.0232898	0.0370776	HepG2 vs HCC
LY75	45.1484	-7.96103	0.999667	4.56693e-16	3.75789e-15	HepG2 vs HCC
ARID4B	788.346	0.241444	0.155652	0.117322	0.161448	HepG2 vs HCC
OPN3	148.017	-0.939611	0.290765	0.000809313	0.00165096	HepG2 vs HCC
SDCCAG8	254.075	-0.565416	0.167378	0.000634024	0.00131685	HepG2 vs HCC
PTPRN	1.0804	-0.89547	1.06307	0.212398	0.273993	HepG2 vs HCC
HHAT	133.939	-0.531349	0.258389	0.0346277	0.05331	HepG2 vs HCC
KIF1B	1175.24	1.31703	0.226935	2.81943e-09	1.15082e-08	HepG2 vs HCC
FOXC1	76.4026	-0.708098	0.558195	0.149541	0.201176	HepG2 vs HCC
TBC1D22A	415.033	-0.397405	0.217994	0.063172	0.0922102	HepG2 vs HCC
SYNE2	1445.81	1.14668	0.308921	0.000108655	0.000253257	HepG2 vs HCC
PLEKHH1	97.6756	0.666777	0.45567	0.111083	0.153556	HepG2 vs HCC
ATP9A	887.21	-0.0428981	0.358916	0.89988	0.919878	HepG2 vs HCC
CBLN4	16.1102	-6.6335	1.32814	1.35054e-07	4.5824e-07	HepG2 vs HCC
CHRDL2	89.5251	-6.10789	0.854345	3.12032e-13	1.92917e-12	HepG2 vs HCC
FAM168A	782.898	-0.177965	0.191944	0.346824	0.419502	HepG2 vs HCC
RELT	60.2372	0.501898	0.411963	0.191851	0.250562	HepG2 vs HCC
GALC	367.52	-10.743	0.983537	8.12722e-29	2.03496e-27	HepG2 vs HCC
NOP58	897.702	1.64252	0.216563	8.43643e-15	6.06175e-14	HepG2 vs HCC
SZRD1	1104.99	-0.518564	0.187122	0.00494388	0.00890016	HepG2 vs HCC
KCNH2	8.82738	-2.50325	1.18971	0.00282674	0.00530849	HepG2 vs HCC
CUL1	1451.97	0.297134	0.179587	0.0937657	0.131822	HepG2 vs HCC
FAM114A2	383.769	-0.559307	0.170109	0.000878905	0.00178347	HepG2 vs HCC
CYFIP2	1476.09	-0.282413	0.533837	0.552758	0.62482	HepG2 vs HCC
TAB2	1434.84	0.0673469	0.226599	0.761663	0.80787	HepG2 vs HCC
GINM1	676.715	-0.423149	0.179167	0.0167437	0.0274054	HepG2 vs HCC
EIF2AK2	1046.67	0.994182	0.197357	3.01442e-07	9.83657e-07	HepG2 vs HCC
USP36	795.221	0.00823185	0.219659	0.969531	0.976826	HepG2 vs HCC
KMT2C	1367.76	0.38173	0.21256	0.067464	0.0978431	HepG2 vs HCC
MCOLN3	62.2435	-7.535	1.36933	9.35766e-09	3.59167e-08	HepG2 vs HCC
CCDC85A	3.61635	-4.54625	1.37999	5.25786e-05	0.000128085	HepG2 vs HCC
PUM2	2312.52	0.0230541	0.140667	0.868809	0.895611	HepG2 vs HCC
MRPL43	624.911	-0.471358	0.190674	0.0121271	0.0203465	HepG2 vs HCC
ITIH4	445.711	-6.33215	0.511988	1.68662e-35	7.20819e-34	HepG2 vs HCC
ITIH1	37132.1	-8.29716	0.462792	1.84464e-72	7.57894e-70	HepG2 vs HCC
HPF1	222.515	-0.350665	0.193676	0.0660869	0.0959999	HepG2 vs HCC
ZFR	1615.84	1.38624	0.117306	1.27306e-32	4.44293e-31	HepG2 vs HCC
ZNF280C	73.6557	1.20826	0.254401	1.01631e-06	3.10196e-06	HepG2 vs HCC
NPFFR2	23.418	-7.34964	2.47737	0.000165769	0.000375151	HepG2 vs HCC
PHF21B	0.495719	-0.870159	1.94095	0.356833	0.430141	HepG2 vs HCC
TRAF1	165.308	-3.76999	0.388035	1.25816e-23	1.9744e-22	HepG2 vs HCC
RC3H2	979.754	0.567351	0.161604	0.000388051	0.000831775	HepG2 vs HCC
IL17RB	1134.78	0.701448	0.411367	0.0675323	0.0979186	HepG2 vs HCC
TRAF3IP2	234.543	-0.254311	0.386799	0.485126	0.561286	HepG2 vs HCC
GYG2	496.696	0.299218	0.323228	0.334448	0.406578	HepG2 vs HCC
DCBLD2	831.248	2.28117	0.158328	2.75512e-48	2.82995e-46	HepG2 vs HCC
SERPINB3	0.0252764	-0.139515	2.3669	0.882609	0.90627	HepG2 vs HCC
SOAT1	753.94	0.523732	0.233295	0.0217426	0.0348336	HepG2 vs HCC
PKP2	864.142	0.528839	0.324441	0.0889367	0.125619	HepG2 vs HCC
MSH4	3.46544	-0.155721	0.805216	0.801638	0.840409	HepG2 vs HCC
F7	3259.47	-3.87332	0.339511	2.31916e-31	7.17906e-30	HepG2 vs HCC
GDI2	5150.71	1.07114	0.172519	3.17446e-10	1.42827e-09	HepG2 vs HCC
PRDM1	134.32	-9.15863	0.898389	3.87601e-25	6.95144e-24	HepG2 vs HCC
ATG5	610.235	0.360119	0.174983	0.0372258	0.0569635	HepG2 vs HCC
TMCC3	194.635	-8.9802	0.775699	1.08222e-31	3.47501e-30	HepG2 vs HCC
PITHD1	613.343	-0.35631	0.195362	0.0640553	0.0933714	HepG2 vs HCC
MTA3	381.667	1.21223	0.190375	9.67161e-11	4.61207e-10	HepG2 vs HCC
USP13	310.186	1.05565	0.187408	1.06768e-08	4.06838e-08	HepG2 vs HCC
ATP11B	868.912	-0.155974	0.182004	0.38525	0.460102	HepG2 vs HCC
LAMC2	53.3372	-7.23041	1.15945	1.34354e-10	6.29238e-10	HepG2 vs HCC
CDK14	630.638	-5.22527	0.332595	5.13513e-56	8.36333e-54	HepG2 vs HCC
SEC61A1	5721.29	-0.232015	0.212845	0.267079	0.334225	HepG2 vs HCC
PPP1R12A	783.795	1.02026	0.159309	9.484e-11	4.52857e-10	HepG2 vs HCC
RASGRF1	7.50656	-0.556498	0.721108	0.341276	0.413678	HepG2 vs HCC
CAMK2B	118.871	-3.60708	1.00644	1.24797e-05	3.30853e-05	HepG2 vs HCC
CROCC	322.407	-1.44093	0.485965	0.00100519	0.00202247	HepG2 vs HCC
POLR3E	632.746	1.88347	0.173052	2.10468e-28	5.0799e-27	HepG2 vs HCC
ATP2B4	1200.68	-1.07775	0.383489	0.00275556	0.00518262	HepG2 vs HCC
ZC3H11A	13.5181	0.822731	0.291619	0.00346397	0.00640499	HepG2 vs HCC
RIOK2	376.782	0.766827	0.186071	2.90533e-05	7.32023e-05	HepG2 vs HCC
YIPF1	556.725	-1.1066	0.176425	2.03402e-10	9.32326e-10	HepG2 vs HCC
NDC1	565.517	1.88522	0.190589	6.89093e-24	1.10243e-22	HepG2 vs HCC
DGKG	61.0041	1.72025	0.591387	0.000737343	0.00151422	HepG2 vs HCC
FLYWCH1	418.437	-0.747398	0.282938	0.0063235	0.0111812	HepG2 vs HCC
UNKL	103.571	0.376837	0.341134	0.247065	0.312383	HepG2 vs HCC
TBXAS1	165.94	-0.445041	0.339661	0.169869	0.225172	HepG2 vs HCC
PARP12	654.059	-1.50832	0.282362	2.92411e-08	1.06663e-07	HepG2 vs HCC
ALDH18A1	1266.13	2.20932	0.302162	1.93102e-14	1.33802e-13	HepG2 vs HCC
TARBP1	612.634	0.0526449	0.275132	0.843697	0.874662	HepG2 vs HCC
GATB	458.471	1.13846	0.245446	1.90732e-06	5.61679e-06	HepG2 vs HCC
MXD1	346.406	-0.452372	0.363964	0.189797	0.248185	HepG2 vs HCC
CDK17	507.907	0.17893	0.178304	0.309538	0.380332	HepG2 vs HCC
DNAJC25	682.88	-1.25271	0.343387	0.000120977	0.000280208	HepG2 vs HCC
SLC2A3	955.769	2.02825	0.6843	0.000359325	0.0007757	HepG2 vs HCC
PSD	38.7133	-1.89665	0.423032	1.08188e-06	3.29042e-06	HepG2 vs HCC
CTDP1	309.446	-0.361796	0.192813	0.0568555	0.0838569	HepG2 vs HCC
YBX3	613.869	0.543525	0.477408	0.2116	0.27308	HepG2 vs HCC
STYK1	3.995	-4.64951	1.54768	0.000139363	0.000319559	HepG2 vs HCC
WNK1	2936.98	-0.405837	0.239445	0.0828708	0.117917	HepG2 vs HCC
CCAR1	989.9	1.22843	0.168811	1.69198e-13	1.07627e-12	HepG2 vs HCC
OGFR	1479.73	0.188875	0.155818	0.221017	0.283574	HepG2 vs HCC
GNA15	43.8404	-6.41425	0.8225	2.38308e-15	1.82008e-14	HepG2 vs HCC
CREB3L3	3987.66	-4.27782	0.466222	5.05936e-21	6.42297e-20	HepG2 vs HCC
PIGV	542.773	-0.814752	0.273472	0.00211395	0.00404617	HepG2 vs HCC
PTPRU	412.533	0.665343	0.41578	0.0858284	0.121723	HepG2 vs HCC
SNRNP40	441.029	2.17476	0.209393	2.22108e-26	4.4221e-25	HepG2 vs HCC
RIMBP2	6.8989	-4.27304	2.04705	0.00192654	0.00371221	HepG2 vs HCC
COL11A1	5.19386	-3.99244	1.61364	0.000632704	0.00131441	HepG2 vs HCC
QSER1	653.008	1.85384	0.221344	8.96939e-18	8.53413e-17	HepG2 vs HCC
MPC1	2335.45	-0.224639	0.327863	0.474507	0.550586	HepG2 vs HCC
ACAA1	6458.22	-2.12251	0.381163	2.33033e-09	9.60285e-09	HepG2 vs HCC
BCAT1	388.018	4.42428	0.499338	1.09798e-19	1.25075e-18	HepG2 vs HCC
HDAC7	396.764	-1.22848	0.389851	0.000756097	0.00154974	HepG2 vs HCC
LZTS1	66.6415	-5.40604	0.670256	2.37836e-16	2.00634e-15	HepG2 vs HCC
PRDM6	12.2532	-1.58789	0.766298	0.0093809	0.0160747	HepG2 vs HCC
WNT8A	0.289286	0.766598	2.34209	0.443552	0.519302	HepG2 vs HCC
SPAG4	89.532	-1.16119	0.499799	0.00976812	0.0166734	HepG2 vs HCC
NCKAP1	2257.06	1.13958	0.183611	2.98224e-10	1.34547e-09	HepG2 vs HCC
MRPS35	1378.4	0.292473	0.198209	0.13393	0.18214	HepG2 vs HCC
GUCY1B1	182.967	-9.86509	1.0104	2.20002e-23	3.3964e-22	HepG2 vs HCC
SFSWAP	517.245	0.247499	0.187319	0.18032	0.23751	HepG2 vs HCC
TNK2	590.641	-2.36744	0.335466	8.97892e-14	5.85151e-13	HepG2 vs HCC
MON2	1209.04	0.296758	0.170693	0.0786176	0.112387	HepG2 vs HCC
CDH3	3.26749	-2.16265	1.36458	0.0146483	0.0242346	HepG2 vs HCC
ARSF	28.6303	-6.62343	1.44285	8.36288e-07	2.58479e-06	HepG2 vs HCC
GPBP1	1228.24	0.458244	0.158111	0.00341765	0.00632452	HepG2 vs HCC
DGAT2	2987.99	-1.60409	0.425138	4.1687e-05	0.000102813	HepG2 vs HCC
ZNF112	43.301	1.42889	0.257662	1.06749e-08	4.06838e-08	HepG2 vs HCC
CS	1672.74	1.02071	0.219939	2.15012e-06	6.27743e-06	HepG2 vs HCC
LTK	67.1389	-0.232583	0.635974	0.666533	0.726623	HepG2 vs HCC
MRPS24	15.2243	-0.0844556	0.340076	0.794836	0.83485	HepG2 vs HCC
ELMO2	433.919	1.13695	0.139088	1.65547e-16	1.42107e-15	HepG2 vs HCC
WAPL	1190.26	1.2823	0.179769	4.52339e-13	2.74133e-12	HepG2 vs HCC
VMP1	3245.93	0.0121775	0.256444	0.961129	0.970241	HepG2 vs HCC
APPBP2	751.544	1.16872	0.164992	7.5061e-13	4.44611e-12	HepG2 vs HCC
POLD1	268.193	0.693174	0.269079	0.00795588	0.0138295	HepG2 vs HCC
SEZ6	18.2489	-1.05845	1.01394	0.134835	0.183205	HepG2 vs HCC
EIF4B	7433.28	1.19132	0.263215	3.05086e-06	8.74129e-06	HepG2 vs HCC
SLC6A16	120.992	-4.86088	0.503542	1.20097e-22	1.72997e-21	HepG2 vs HCC
BICRA	193.347	-3.34722	0.257298	2.92688e-40	1.73483e-38	HepG2 vs HCC
SPHK2	343.702	-1.03071	0.367577	0.00296912	0.00555823	HepG2 vs HCC
RPL18	5303.17	-0.271348	0.238405	0.244349	0.309467	HepG2 vs HCC
CA11	34.5848	-3.20234	0.655215	2.95953e-08	1.07868e-07	HepG2 vs HCC
ISOC2	1594.46	-1.05142	0.235675	4.87596e-06	1.3662e-05	HepG2 vs HCC
U2AF2	1674.91	-0.05318	0.17165	0.753952	0.801384	HepG2 vs HCC
EPN1	2457.95	-2.39584	0.232819	3.68485e-26	7.21719e-25	HepG2 vs HCC
MED29	917.171	-1.09462	0.167271	3.47636e-11	1.74087e-10	HepG2 vs HCC
AHRR	0.845369	0.143852	0.736725	0.807742	0.845876	HepG2 vs HCC
ZNF275	735.858	-0.65705	0.296186	0.021474	0.0344369	HepG2 vs HCC
MTMR1	421.164	-0.541736	0.232471	0.0172257	0.0281362	HepG2 vs HCC
GPC1	794.496	-1.62282	0.555528	0.000843965	0.00171719	HepG2 vs HCC
ADCK1	115.692	-1.35943	0.256753	4.83161e-08	1.72416e-07	HepG2 vs HCC
HAGH	2841.24	-2.06552	0.361924	1.1759e-09	4.99483e-09	HepG2 vs HCC
RNF4	736.501	0.575537	0.220243	0.0076959	0.013402	HepG2 vs HCC
CASP8	487.161	1.05958	0.160894	2.73332e-11	1.38412e-10	HepG2 vs HCC
LIMCH1	332.455	-9.33859	0.876757	2.97397e-27	6.42334e-26	HepG2 vs HCC
INTS13	368.448	1.45348	0.238171	3.67182e-10	1.63818e-09	HepG2 vs HCC
TM7SF3	1751.8	0.00304218	0.284058	0.991177	0.99332	HepG2 vs HCC
DLX3	0.414296	0.261739	1.57811	0.751597	0.799304	HepG2 vs HCC
SPA17	29.4707	0.464717	0.312128	0.1215	0.16674	HepG2 vs HCC
TSPAN32	26.1881	-1.39524	0.547799	0.00378044	0.00694541	HepG2 vs HCC
CCN5	30.0762	-3.25638	1.18189	0.000254736	0.000562216	HepG2 vs HCC
DMRT3	0.351585	-0.908866	1.93647	0.336926	0.4092	HepG2 vs HCC
ST3GAL6	889.104	-0.286261	0.372209	0.416229	0.49145	HepG2 vs HCC
ATP2C2	7.57865	0.105895	0.85732	0.868266	0.895204	HepG2 vs HCC
NGFR	493.168	-1.74675	0.821927	0.00643842	0.0113666	HepG2 vs HCC
CDON	115.362	2.18873	0.378153	5.59519e-10	2.45688e-09	HepG2 vs HCC
TAF2	591.133	0.873356	0.163614	6.72116e-08	2.36345e-07	HepG2 vs HCC
HIPK2	2188.14	0.164096	0.351595	0.623924	0.689612	HepG2 vs HCC
TNPO3	1093.94	0.488358	0.27949	0.0713491	0.103	HepG2 vs HCC
BORCS8-MEF2B	0.371278	-0.139481	1.1337	0.844947	0.875606	HepG2 vs HCC
RFXANK	243.209	0.088225	0.243173	0.710345	0.764701	HepG2 vs HCC
TMEM161A	572.335	-1.61745	0.241734	5.84608e-12	3.15762e-11	HepG2 vs HCC
LPAR2	63.1137	-2.88827	0.776753	7.51224e-06	2.05228e-05	HepG2 vs HCC
CTSA	3389.24	-1.46133	0.30328	4.94196e-07	1.57207e-06	HepG2 vs HCC
SUGP2	1110.76	0.0650901	0.313666	0.829158	0.863253	HepG2 vs HCC
SLC12A2	452.762	0.440631	0.438882	0.277759	0.346012	HepG2 vs HCC
SNX24	207.522	0.593081	0.236685	0.0103618	0.017607	HepG2 vs HCC
EYA2	35.0114	-6.4438	1.20964	2.55192e-08	9.36154e-08	HepG2 vs HCC
CNN2	968.488	0.615779	0.327269	0.0493382	0.0736453	HepG2 vs HCC
ABCA7	202.446	-0.954725	0.432411	0.0169032	0.0276515	HepG2 vs HCC
SNCAIP	41.3479	-8.53341	0.986791	1.20113e-18	1.23095e-17	HepG2 vs HCC
DDX20	248.332	1.36539	0.140256	8.8187e-23	1.28672e-21	HepG2 vs HCC
BTBD1	896.439	0.757231	0.205689	0.000179291	0.000404243	HepG2 vs HCC
FAR2	71.9595	-0.428749	0.360471	0.210071	0.271456	HepG2 vs HCC
BCAS1	26.46	0.183115	0.701136	0.749857	0.797547	HepG2 vs HCC
POU1F1	0.999881	-0.839562	0.966321	0.220725	0.283243	HepG2 vs HCC
CHI3L2	8.45091	0.610274	0.593637	0.235344	0.299616	HepG2 vs HCC
SBNO2	773.872	-1.29666	0.272253	8.43089e-07	2.60402e-06	HepG2 vs HCC
PMS1	290.047	2.19446	0.216905	3.43295e-25	6.18752e-24	HepG2 vs HCC
HMG20B	695.906	-1.17475	0.171877	4.34569e-12	2.38643e-11	HepG2 vs HCC
CALCRL	471.628	-8.78807	0.637994	7.9079e-44	5.95663e-42	HepG2 vs HCC
TAF11	558.44	0.789668	0.135546	4.34378e-09	1.7354e-08	HepG2 vs HCC
ANKS1A	570.587	0.783193	0.205921	0.000108385	0.000252693	HepG2 vs HCC
AP3D1	2182.01	-0.150817	0.197199	0.437373	0.51293	HepG2 vs HCC
ZNF76	467.023	-1.1477	0.177875	6.01451e-11	2.93787e-10	HepG2 vs HCC
SLC9A3R2	3146.79	-3.58813	0.406545	3.9007e-20	4.618e-19	HepG2 vs HCC
NTHL1	413.089	-0.193257	0.290939	0.492095	0.567859	HepG2 vs HCC
UHRF1BP1	564.932	2.1885	0.280785	4.94036e-16	4.04492e-15	HepG2 vs HCC
GNAI3	1367.24	0.57204	0.134691	1.88251e-05	4.86172e-05	HepG2 vs HCC
IPO5	2698.98	2.27174	0.273869	6.84774e-18	6.56033e-17	HepG2 vs HCC
OAT	2435.95	-0.235418	0.697736	0.681023	0.738943	HepG2 vs HCC
WDR3	711.334	1.63923	0.23233	4.35872e-13	2.64952e-12	HepG2 vs HCC
PKN2	956.417	0.949368	0.138661	5.08549e-12	2.76415e-11	HepG2 vs HCC
WDR18	495.432	-0.156859	0.208898	0.444896	0.520673	HepG2 vs HCC
TRAM2	1096.77	2.25896	0.306046	1.03056e-14	7.33191e-14	HepG2 vs HCC
NTN1	264.045	-5.11128	0.492325	9.7696e-26	1.8552e-24	HepG2 vs HCC
GLP2R	31.086	2.01355	0.920704	0.00374062	0.00687923	HepG2 vs HCC
MCM10	152.306	3.08009	0.672631	1.40737e-07	4.76806e-07	HepG2 vs HCC
DGKA	121.21	-0.740745	0.439743	0.0680957	0.0986801	HepG2 vs HCC
ERBB3	3513.95	-0.486906	0.278919	0.0716506	0.103368	HepG2 vs HCC
ROPN1	6.38757	-2.65303	1.05103	0.000707102	0.00145708	HepG2 vs HCC
ANKRD44	261.847	-4.73131	0.309788	3.14416e-53	4.33894e-51	HepG2 vs HCC
KARS1	1869.67	1.53317	0.25047	2.85062e-10	1.28866e-09	HepG2 vs HCC
ADAT1	350.885	0.728591	0.212346	0.000472974	0.00100099	HepG2 vs HCC
PDIA5	1394.55	-0.893503	0.250299	0.000246927	0.000546322	HepG2 vs HCC
TBC1D22B	175.97	1.18097	0.223414	6.49328e-08	2.29e-07	HepG2 vs HCC
NDUFB4	1289.42	-1.04382	0.16799	3.17017e-10	1.4267e-09	HepG2 vs HCC
SPEN	1196.98	-0.261985	0.189751	0.161355	0.215085	HepG2 vs HCC
MYLK	2467.16	-0.469838	0.375427	0.185218	0.243052	HepG2 vs HCC
ZC3H15	1342.6	1.71884	0.193593	1.47533e-19	1.66071e-18	HepG2 vs HCC
MAP2K4	614.757	1.64002	0.191009	2.29497e-18	2.29218e-17	HepG2 vs HCC
PACC1	74.2466	0.541835	0.287689	0.0514577	0.0765325	HepG2 vs HCC
SNAP91	1.17342	-1.85537	2.22255	0.0955859	0.134182	HepG2 vs HCC
SLK	1183.64	0.824823	0.177293	2.43032e-06	7.03866e-06	HepG2 vs HCC
CYB5R4	283	0.454518	0.219423	0.0346991	0.0534046	HepG2 vs HCC
COL17A1	3.02104	1.10969	0.899117	0.0961282	0.13487	HepG2 vs HCC
GSTO2	99.969	-1.57435	0.476193	0.000253932	0.000560579	HepG2 vs HCC
SEC61A2	189.081	-0.504605	0.248692	0.0374972	0.0573497	HepG2 vs HCC
PRKCQ	24.2005	-0.135197	0.490611	0.761437	0.807725	HepG2 vs HCC
TLE2	191.446	-7.80329	0.695775	1.0277e-29	2.80222e-28	HepG2 vs HCC
ASB1	377.651	1.40955	0.311769	2.27444e-06	6.61901e-06	HepG2 vs HCC
FAM107B	2541.52	-1.23817	0.265021	1.42669e-06	4.27369e-06	HepG2 vs HCC
ME1	361.472	-10.8137	0.962523	2.41488e-30	6.875e-29	HepG2 vs HCC
TBC1D1	905.996	0.0241758	0.228509	0.913994	0.931618	HepG2 vs HCC
CDK13	1027.38	0.219323	0.162195	0.171826	0.227399	HepG2 vs HCC
MTHFD2	350.82	4.75882	0.493354	1.15933e-22	1.67266e-21	HepG2 vs HCC
SLC9A7	328.711	0.538073	0.252982	0.0290557	0.0453756	HepG2 vs HCC
FOXJ2	275.312	-0.804208	0.23857	0.00055667	0.00116746	HepG2 vs HCC
YBX1	6230.72	0.533309	0.202468	0.00740563	0.0129339	HepG2 vs HCC
PDE4A	125.177	-1.076	0.521981	0.020797	0.0334729	HepG2 vs HCC
PPP2R5A	1983.33	-1.94976	0.205931	3.74392e-22	5.21035e-21	HepG2 vs HCC
CTNNA2	83.688	-8.66956	1.85939	4.4301e-07	1.41823e-06	HepG2 vs HCC
ELAVL1	965.411	0.0245264	0.148268	0.867483	0.894601	HepG2 vs HCC
TIE1	369.209	-5.30365	0.507787	5.68123e-26	1.10199e-24	HepG2 vs HCC
DIP2B	1146.92	1.45321	0.166898	1.11403e-18	1.14689e-17	HepG2 vs HCC
SMARCD1	649.834	0.577446	0.184768	0.00153063	0.00299499	HepG2 vs HCC
KDM4A	293.077	-0.0462759	0.220024	0.83025	0.86429	HepG2 vs HCC
NFYC	749.199	-0.645117	0.144106	6.33778e-06	1.74732e-05	HepG2 vs HCC
ZMYND12	81.1204	-4.85737	0.59588	7.87989e-17	6.93875e-16	HepG2 vs HCC
SLC9A3	31.0756	-1.00796	0.525393	0.031304	0.048593	HepG2 vs HCC
NGEF	537.696	-0.784799	0.254014	0.00150564	0.00294896	HepG2 vs HCC
ASPM	608.851	1.73364	0.554914	0.000355744	0.000768357	HepG2 vs HCC
CD84	211.434	-8.72797	0.826207	9.56337e-27	1.98502e-25	HepG2 vs HCC
ELOVL1	697.138	-0.68284	0.190349	0.000271542	0.000596976	HepG2 vs HCC
SPI1	224.978	-8.46376	0.845391	3.23253e-24	5.38101e-23	HepG2 vs HCC
POLR1H	146.574	1.06229	0.179472	1.94122e-09	8.07487e-09	HepG2 vs HCC
MPPED2	17.961	-7.26644	1.14654	7.01838e-11	3.41071e-10	HepG2 vs HCC
CLDN18	6.29042	-0.832534	0.974194	0.22625	0.289424	HepG2 vs HCC
ZBTB11	500.244	0.947489	0.127939	8.80311e-14	5.74108e-13	HepG2 vs HCC
ATXN3	305.201	0.139002	0.233273	0.542627	0.615061	HepG2 vs HCC
GOLGA5	1196.24	-0.260427	0.218278	0.224032	0.286913	HepG2 vs HCC
FGFR2	1355.5	-4.11534	0.900225	2.48713e-07	8.19734e-07	HepG2 vs HCC
LRRC40	503.413	1.13724	0.184817	4.18549e-10	1.8591e-09	HepG2 vs HCC
ISOC1	1316.44	-0.500118	0.246621	0.0376871	0.0575964	HepG2 vs HCC
EML1	151.999	-1.26245	0.40688	0.000847424	0.00172403	HepG2 vs HCC
TRMT11	409.726	2.18608	0.231796	3.074e-22	4.30788e-21	HepG2 vs HCC
THUMPD1	802.978	2.05251	0.167734	2.03659e-35	8.66293e-34	HepG2 vs HCC
MSANTD3	201.394	0.381658	0.296945	0.183019	0.240505	HepG2 vs HCC
KIF26A	50.2622	-8.0675	1.06959	1.20309e-14	8.5225e-14	HepG2 vs HCC
ATG2B	1005.11	-0.335694	0.247975	0.165333	0.219691	HepG2 vs HCC
ARFGEF1	1072.28	0.334135	0.181684	0.0624051	0.0912012	HepG2 vs HCC
ACSM2B	9278.34	-4.49433	0.511727	2.41203e-19	2.65235e-18	HepG2 vs HCC
ZFAT	124.355	0.128286	0.294838	0.652435	0.714355	HepG2 vs HCC
MTFR1	915.21	-0.223432	0.237749	0.336507	0.408774	HepG2 vs HCC
STAG3	95.6283	0.0356386	0.46741	0.933664	0.947873	HepG2 vs HCC
FECH	646.317	-0.278498	0.234647	0.225075	0.288044	HepG2 vs HCC
MYO9A	306.981	2.25828	0.26549	1.16568e-18	1.19666e-17	HepG2 vs HCC
DDX3Y	1156.59	1.56993	0.968515	0.0259091	0.0408249	HepG2 vs HCC
PFKP	123.252	-1.45204	0.531945	0.00203723	0.00390967	HepG2 vs HCC
IDI1	2805.27	-0.491237	0.342507	0.132603	0.180485	HepG2 vs HCC
SP100	1303.95	-2.1236	0.222246	1.07917e-22	1.56324e-21	HepG2 vs HCC
KLF6	6179.11	-2.70313	0.393442	1.99993e-13	1.25975e-12	HepG2 vs HCC
PLPP1	874.52	-4.02392	0.318882	1.3904e-37	6.83036e-36	HepG2 vs HCC
NEO1	535.689	-0.0366088	0.255905	0.883282	0.906756	HepG2 vs HCC
TRAM1	5339.58	-0.933109	0.256875	0.000187144	0.000420952	HepG2 vs HCC
PHKA1	119.718	1.67302	0.346341	3.16191e-07	1.02789e-06	HepG2 vs HCC
TNFRSF1A	2526.71	-1.4937	0.25326	1.20809e-09	5.12794e-09	HepG2 vs HCC
CACNB1	23.5088	0.239288	0.485061	0.587564	0.657098	HepG2 vs HCC
EVI5	600.879	0.113917	0.226069	0.60712	0.674669	HepG2 vs HCC
STOML1	179.267	-2.68259	0.275727	6.6508e-24	1.06495e-22	HepG2 vs HCC
PKM	2529.56	1.95302	0.544468	4.42891e-05	0.000108889	HepG2 vs HCC
DHX29	739.829	0.444457	0.171463	0.00871975	0.0150588	HepG2 vs HCC
DNTTIP2	862.358	0.726425	0.169226	1.40129e-05	3.69331e-05	HepG2 vs HCC
METTL22	168.297	1.69375	0.20767	7.92922e-17	6.97879e-16	HepG2 vs HCC
TP53BP1	331.775	1.60838	0.243608	1.08584e-11	5.6898e-11	HepG2 vs HCC
TRO	280.534	-0.0314844	0.428307	0.936946	0.950511	HepG2 vs HCC
RRP15	405.688	0.710495	0.203597	0.000385524	0.000827142	HepG2 vs HCC
RHOA	5214.11	-0.570396	0.170612	0.000717258	0.00147616	HepG2 vs HCC
DHX8	741.481	1.37163	0.154157	2.32426e-19	2.56208e-18	HepG2 vs HCC
PRKCZ	205.781	0.892571	0.306005	0.00241145	0.00458307	HepG2 vs HCC
ZFY	230.004	1.35332	0.834144	0.0351671	0.054065	HepG2 vs HCC
IARS2	2901.99	0.160104	0.172269	0.347046	0.419687	HepG2 vs HCC
SYT1	86.839	-5.54777	0.892388	1.3185e-10	6.18151e-10	HepG2 vs HCC
NAV3	122.611	-4.84431	0.789602	1.30319e-10	6.11447e-10	HepG2 vs HCC
IDH3G	485.923	-1.21309	0.203994	1.37248e-09	5.78902e-09	HepG2 vs HCC
ROGDI	189.274	-0.766147	0.307683	0.00960515	0.0164278	HepG2 vs HCC
PDZD4	57.2652	-5.36612	0.955119	3.83674e-09	1.54409e-08	HepG2 vs HCC
ATP2B3	1.25317	-1.73501	1.46363	0.0509853	0.0758947	HepG2 vs HCC
ROCK1	1378.29	0.280276	0.164077	0.0842538	0.119697	HepG2 vs HCC
CBFB	548.428	1.16546	0.260568	4.04652e-06	1.14355e-05	HepG2 vs HCC
PDK3	406.965	0.895082	0.348256	0.00683581	0.01202	HepG2 vs HCC
HYAL2	561.17	0.35129	0.259945	0.165024	0.219335	HepG2 vs HCC
HDAC4	191.355	1.17778	0.280373	1.36589e-05	3.60528e-05	HepG2 vs HCC
RASSF1	304.593	-1.10572	0.253203	7.08583e-06	1.94176e-05	HepG2 vs HCC
FGFR3	1408.54	0.701353	0.439255	0.0838915	0.119211	HepG2 vs HCC
IFI35	486.677	-0.795704	0.317919	0.00904553	0.0155649	HepG2 vs HCC
HEATR6	252.827	1.29697	0.196165	1.71006e-11	8.7975e-11	HepG2 vs HCC
COASY	1287.27	-0.311632	0.163569	0.0541614	0.080204	HepG2 vs HCC
PLEKHH3	341.109	-0.974098	0.302069	0.000800265	0.00163471	HepG2 vs HCC
MEF2A	851.369	-0.499149	0.175176	0.00391624	0.00717811	HepG2 vs HCC
OTUD5	847.637	-1.21468	0.1478	1.0442e-16	9.12377e-16	HepG2 vs HCC
TFE3	800.08	-1.36574	0.192454	5.22304e-13	3.14531e-12	HepG2 vs HCC
TBC1D25	207.362	-1.43653	0.174807	7.60329e-17	6.70499e-16	HepG2 vs HCC
ACSL4	5114.96	0.354413	0.575378	0.481156	0.557299	HepG2 vs HCC
INPP5A	387.504	1.27847	0.225265	6.3403e-09	2.48472e-08	HepG2 vs HCC
GPKOW	350.592	-0.739125	0.167964	8.50383e-06	2.31107e-05	HepG2 vs HCC
GRIPAP1	820.347	-1.16988	0.13982	3.16294e-17	2.89225e-16	HepG2 vs HCC
FTSJ1	303.519	0.673665	0.17787	0.000124634	0.000287939	HepG2 vs HCC
PRR11	251.313	2.43256	0.444968	2.28438e-09	9.42637e-09	HepG2 vs HCC
REEP1	36.4068	-0.79715	0.684738	0.159462	0.21286	HepG2 vs HCC
ATP11A	937.905	-0.0227389	0.238154	0.922215	0.938464	HepG2 vs HCC
POLR1A	779.181	2.20251	0.208329	2.90403e-27	6.27979e-26	HepG2 vs HCC
LAPTM4A	4755.64	-1.30044	0.188921	2.61806e-12	1.46848e-11	HepG2 vs HCC
TTC7A	554.824	0.632316	0.324331	0.041824	0.0633351	HepG2 vs HCC
IP6K2	731.993	0.180419	0.19465	0.346769	0.419464	HepG2 vs HCC
STON1-GTF2A1L	0.212115	-0.311661	1.77729	0.722117	0.774054	HepG2 vs HCC
SRBD1	341.204	1.77491	0.155628	7.69532e-31	2.28059e-29	HepG2 vs HCC
KIF2A	343.568	0.963005	0.245937	5.86763e-05	0.000141811	HepG2 vs HCC
RASGRP2	138.659	-7.09249	0.783238	4.86057e-20	5.69471e-19	HepG2 vs HCC
PSME4	1962.91	1.42897	0.170768	2.17965e-17	2.02799e-16	HepG2 vs HCC
IFT80	139.584	0.429397	0.253521	0.0822131	0.117055	HepG2 vs HCC
SIRT2	893.936	-1.60911	0.198379	1.35368e-16	1.16978e-15	HepG2 vs HCC
ERLEC1	1257.9	0.405484	0.145822	0.00504128	0.00906107	HepG2 vs HCC
PPP2R5B	224.222	-2.14933	0.240349	3.1428e-20	3.75764e-19	HepG2 vs HCC
PYGM	13.9621	-1.29248	0.578896	0.0101546	0.0172841	HepG2 vs HCC
PAGE1	17.2995	-1.89769	1.74008	0.0546377	0.0808365	HepG2 vs HCC
PITX1	46.0603	1.26305	1.14579	0.0962216	0.13496	HepG2 vs HCC
TRPC7	0.503458	-0.370538	1.61316	0.658628	0.719828	HepG2 vs HCC
MAST4	547.292	-0.886139	0.344498	0.00685449	0.0120505	HepG2 vs HCC
ADGRF5	558.599	-11.8322	1.02193	2.48919e-32	8.53883e-31	HepG2 vs HCC
SDK2	27.1294	-5.70503	1.1908	2.82406e-07	9.23707e-07	HepG2 vs HCC
NUP133	752.783	1.27028	0.168193	2.00378e-14	1.38738e-13	HepG2 vs HCC
NUCKS1	6289.57	0.0720634	0.226882	0.745824	0.793959	HepG2 vs HCC
VPS35	1551.28	1.46238	0.205472	3.85042e-13	2.35719e-12	HepG2 vs HCC
DNAJA2	1470.41	1.26589	0.207156	4.63966e-10	2.05025e-09	HepG2 vs HCC
BCL3	937.297	-3.93269	0.389941	4.19358e-25	7.49867e-24	HepG2 vs HCC
KCNAB2	440.23	-1.12613	0.535564	0.0176648	0.0287802	HepG2 vs HCC
ABCC9	1387.58	-10.2541	0.756656	9.24923e-43	6.45589e-41	HepG2 vs HCC
GAL	2.9957	-2.31316	2.3041	0.052259	0.0776412	HepG2 vs HCC
CLEC2D	126.129	0.351356	0.447004	0.394222	0.469513	HepG2 vs HCC
FUNDC1	131.607	0.218844	0.178888	0.215365	0.277305	HepG2 vs HCC
MAOB	5201.32	-3.38785	0.373001	2.98838e-21	3.86713e-20	HepG2 vs HCC
RORA	1600.92	-1.34922	0.33796	2.62728e-05	6.6521e-05	HepG2 vs HCC
DRD4	12.0702	-2.20949	0.659081	6.82016e-05	0.000163218	HepG2 vs HCC
TGFBR3	1137.21	2.17724	0.358343	9.86448e-11	4.70032e-10	HepG2 vs HCC
PLA2G10	1.5162	0.918841	0.681777	0.103919	0.144644	HepG2 vs HCC
HES2	5.53049	-1.38816	0.861311	0.034118	0.0525907	HepG2 vs HCC
ATP1B3	646.865	0.41877	0.480235	0.338385	0.410676	HepG2 vs HCC
NEDD4	1126.84	-0.323374	0.355971	0.339193	0.411483	HepG2 vs HCC
PIGB	129.702	0.0107135	0.258858	0.966101	0.974238	HepG2 vs HCC
MAPK6	1827.06	1.39935	0.237051	1.36802e-09	5.77424e-09	HepG2 vs HCC
GNB5	533.805	-1.52787	0.357775	5.8684e-06	1.62315e-05	HepG2 vs HCC
RAB27A	691.962	-2.39286	0.396124	7.98272e-11	3.84626e-10	HepG2 vs HCC
HDHD5	678.535	-12.4726	0.919269	1.84269e-43	1.34323e-41	HepG2 vs HCC
UFD1	772.648	-0.434547	0.166957	0.00848969	0.0146896	HepG2 vs HCC
LRP6	1748.87	0.64792	0.273635	0.0146269	0.0242059	HepG2 vs HCC
GUCY2C	38.2066	-8.81865	1.26986	7.40906e-13	4.39007e-12	HepG2 vs HCC
SCT	2.54799	-0.215034	0.61779	0.684508	0.742029	HepG2 vs HCC
PHRF1	828.793	0.210204	0.176445	0.227784	0.29116	HepG2 vs HCC
ELP1	1762.54	2.9219	0.281471	7.15279e-27	1.50184e-25	HepG2 vs HCC
NUCB2	1148.28	-0.343458	0.309735	0.249206	0.314583	HepG2 vs HCC
PFN2	437.681	1.45414	0.595222	0.00456645	0.00827425	HepG2 vs HCC
PTPN3	1322.73	-1.03919	0.243623	1.20611e-05	3.20703e-05	HepG2 vs HCC
SPTB	17.9572	-2.39442	0.779324	0.000144217	0.000330019	HepG2 vs HCC
DAPP1	46.2243	-7.56486	0.992548	7.62896e-15	5.51445e-14	HepG2 vs HCC
FGF10	4.80219	-3.09849	1.82142	0.00662341	0.0116715	HepG2 vs HCC
SLC44A1	1869.82	0.29808	0.241139	0.205846	0.266758	HepG2 vs HCC
TMEM260	310.448	-0.33762	0.222272	0.121346	0.166543	HepG2 vs HCC
SMG6	237.622	1.426	0.199798	3.53537e-13	2.1702e-12	HepG2 vs HCC
EXOC5	1032.15	0.715347	0.170458	2.16512e-05	5.54092e-05	HepG2 vs HCC
CLTCL1	256.934	-0.188009	0.472934	0.663592	0.724044	HepG2 vs HCC
FGF22	2.44792	-0.822213	0.729869	0.163309	0.217336	HepG2 vs HCC
FSTL3	364.229	-0.104031	0.563363	0.833717	0.867046	HepG2 vs HCC
DGCR2	1238.11	-0.649614	0.24751	0.0071194	0.0124702	HepG2 vs HCC
RNF126	574.717	-0.770798	0.225864	0.00049087	0.00103692	HepG2 vs HCC
MNT	190.137	-0.948272	0.237082	4.19105e-05	0.000103322	HepG2 vs HCC
ZXDC	553.104	-0.296522	0.150783	0.0472155	0.0707586	HepG2 vs HCC
JMJD6	393.905	0.269196	0.247584	0.265229	0.33235	HepG2 vs HCC
POLB	442.611	0.0974409	0.328363	0.756755	0.803938	HepG2 vs HCC
ST6GALNAC1	5.19198	0.864934	0.725243	0.141047	0.190785	HepG2 vs HCC
WIPI1	278.362	0.590732	0.310369	0.0477649	0.0714873	HepG2 vs HCC
FRMPD1	40.7994	-7.7943	1.14771	3.05521e-12	1.70049e-11	HepG2 vs HCC
GBA2	1006.74	-0.434225	0.275051	0.103647	0.144289	HepG2 vs HCC
NDST1	2064.95	-1.12862	0.293582	6.55049e-05	0.000157055	HepG2 vs HCC
ASNS	6.42373	0.867944	0.660554	0.116768	0.160747	HepG2 vs HCC
AP3M2	163.373	0.982053	0.283479	0.000336639	0.000730144	HepG2 vs HCC
CNGB1	2.02627	0.290885	0.692373	0.609863	0.67701	HepG2 vs HCC
ST6GALNAC2	20.6724	-2.50926	0.690115	1.47834e-05	3.88055e-05	HepG2 vs HCC
PABPC1	11659.3	-1.61318	0.305516	3.38425e-08	1.22655e-07	HepG2 vs HCC
TESK2	130.406	0.0649516	0.316212	0.830761	0.864772	HepG2 vs HCC
CFAP20	541.578	0.963358	0.231713	2.09989e-05	5.38465e-05	HepG2 vs HCC
CSNK2A2	413.192	1.08675	0.238279	2.93614e-06	8.42266e-06	HepG2 vs HCC
PTPN21	375.428	-1.10394	0.264592	1.69429e-05	4.40584e-05	HepG2 vs HCC
EIF2B3	400.782	0.565235	0.176122	0.00115446	0.0023023	HepG2 vs HCC
CAMK2A	6.57511	-1.16212	0.843221	0.0713224	0.102976	HepG2 vs HCC
TCOF1	614.479	1.35043	0.211186	6.69191e-11	3.25818e-10	HepG2 vs HCC
CDC42	3375.1	0.376219	0.155398	0.0145089	0.0240281	HepG2 vs HCC
OSBPL3	271.787	1.40853	0.504933	0.00182919	0.00353594	HepG2 vs HCC
EPHA8	0.2539	-0.381374	1.42105	0.62934	0.694409	HepG2 vs HCC
SLC12A3	1.98347	-0.538019	0.78586	0.380956	0.455544	HepG2 vs HCC
RAD18	277.955	0.791949	0.345956	0.0161326	0.0264891	HepG2 vs HCC
ATP2B1	981.445	1.12584	0.290271	5.71671e-05	0.000138349	HepG2 vs HCC
TRPM5	0.913431	0.622936	0.912102	0.347147	0.419752	HepG2 vs HCC
NCK2	304.743	0.470019	0.442697	0.250356	0.315837	HepG2 vs HCC
MAP4K4	2806.67	2.03893	0.261897	7.45624e-16	6.00418e-15	HepG2 vs HCC
MGAT4A	674.43	2.10206	0.277641	3.43445e-15	2.58592e-14	HepG2 vs HCC
RPL31	7364.19	0.360753	0.278461	0.18144	0.238777	HepG2 vs HCC
WDR1	2834.33	0.0671947	0.200905	0.733986	0.783941	HepG2 vs HCC
SNX13	746.349	0.42722	0.187498	0.0208429	0.0335349	HepG2 vs HCC
ARHGAP10	205.503	-0.672687	0.403107	0.0744469	0.107009	HepG2 vs HCC
RPS6KA2	299.054	-5.10198	0.431071	8.80183e-33	3.09571e-31	HepG2 vs HCC
ING3	167.965	0.437875	0.177647	0.0125527	0.0210002	HepG2 vs HCC
VASH1	165.578	-3.13177	0.438176	2.21477e-14	1.52761e-13	HepG2 vs HCC
LMCD1	249.137	-1.37704	0.368682	7.15851e-05	0.000170863	HepG2 vs HCC
BUD23	796.924	-1.05408	0.151411	2.04298e-12	1.16251e-11	HepG2 vs HCC
SEL1L	4116.26	-0.456631	0.230519	0.0430087	0.0649604	HepG2 vs HCC
TRIP13	130.773	2.1077	0.54028	9.37464e-06	2.5325e-05	HepG2 vs HCC
ATP6AP1	1749.45	-1.55999	0.226817	1.78859e-12	1.02355e-11	HepG2 vs HCC
TCF3	483.256	0.725424	0.220829	0.00080296	0.00163947	HepG2 vs HCC
TRIB2	406.277	-3.35854	0.43777	4.68618e-16	3.84901e-15	HepG2 vs HCC
DAZAP1	1198.27	0.0193941	0.132984	0.883246	0.906756	HepG2 vs HCC
MBD3	736.599	-0.137134	0.240798	0.560085	0.632154	HepG2 vs HCC
HLTF	518.661	0.270548	0.23036	0.230342	0.294077	HepG2 vs HCC
FAM50A	742.089	-1.81869	0.233884	1.31541e-15	1.03571e-14	HepG2 vs HCC
FAM3A	755.869	-3.15497	0.235396	1.34141e-42	9.18559e-41	HepG2 vs HCC
CPSF1	1223.12	-0.539338	0.269384	0.0392251	0.0597247	HepG2 vs HCC
MYO3B	12.4655	-0.798354	0.857836	0.216366	0.278336	HepG2 vs HCC
CYBRD1	819.484	-5.02962	0.537404	2.31341e-21	3.01745e-20	HepG2 vs HCC
CDH19	123.418	-5.62746	1.27152	1.31979e-06	3.96991e-06	HepG2 vs HCC
PDCD2	681.83	1.45347	0.179387	1.92167e-16	1.63791e-15	HepG2 vs HCC
SLC6A15	0.687328	-1.17488	2.22117	0.254895	0.320891	HepG2 vs HCC
RDH11	2079.06	-0.714093	0.259119	0.00460885	0.00834439	HepG2 vs HCC
PRKACA	1831.6	-2.90689	0.259927	1.15363e-30	3.38562e-29	HepG2 vs HCC
ADGRL1	113.205	-1.53915	0.573387	0.00201029	0.00386123	HepG2 vs HCC
SPP2	2911.89	-12.3801	1.09948	6.21339e-31	1.84746e-29	HepG2 vs HCC
ACTN1	2344.96	-0.0539168	0.219297	0.802143	0.840889	HepG2 vs HCC
ZFYVE26	495.355	0.779088	0.265499	0.00251422	0.00476188	HepG2 vs HCC
RPS6KA6	30.1092	-6.42561	1.36306	4.79597e-07	1.52886e-06	HepG2 vs HCC
EPN2	175.423	0.308992	0.229834	0.169758	0.225042	HepG2 vs HCC
PTPN18	723.897	-1.05348	0.173879	8.30777e-10	3.58615e-09	HepG2 vs HCC
LIMS2	575.87	-4.83968	0.489174	1.11495e-23	1.76344e-22	HepG2 vs HCC
ASIC4	1.13803	1.45792	0.951378	0.0359323	0.055143	HepG2 vs HCC
SPEG	20.5034	-2.30976	0.854018	0.000554285	0.00116272	HepG2 vs HCC
LNX1	114.588	-1.7732	0.292484	2.57533e-10	1.16889e-09	HepG2 vs HCC
ALDH3A2	6514.91	-0.401608	0.329455	0.202891	0.263515	HepG2 vs HCC
TFRC	2199.11	2.19471	0.451333	9.22605e-08	3.19396e-07	HepG2 vs HCC
SREBF1	2503.17	-1.9755	0.420558	3.29623e-07	1.06944e-06	HepG2 vs HCC
TRPC5	58.8985	-2.21506	1.02759	0.00319014	0.00593815	HepG2 vs HCC
AFF4	2669.28	-0.258329	0.24124	0.273128	0.340925	HepG2 vs HCC
UBE2D1	276.453	-0.399361	0.283875	0.146218	0.19719	HepG2 vs HCC
PALS1	705.116	0.543479	0.206704	0.007471	0.013038	HepG2 vs HCC
RHOBTB1	674.609	2.22778	0.716865	0.000160285	0.000363566	HepG2 vs HCC
SMC1A	1495.85	0.17053	0.209941	0.408488	0.483909	HepG2 vs HCC
HSD17B10	2015.2	-1.50687	0.252816	8.07709e-10	3.4899e-09	HepG2 vs HCC
MARK2	487.747	-0.196851	0.170396	0.242572	0.307519	HepG2 vs HCC
HMMR	268.138	1.69656	0.595728	0.000931521	0.00188346	HepG2 vs HCC
CHFR	318.352	0.157307	0.295006	0.580958	0.650918	HepG2 vs HCC
TRHDE	59.6229	-8.67625	1.32136	1.04265e-11	5.48573e-11	HepG2 vs HCC
P4HA2	473.254	0.164993	0.390934	0.653693	0.715386	HepG2 vs HCC
FCGR2B	339.627	-9.04048	1.05262	1.65992e-18	1.6849e-17	HepG2 vs HCC
NFATC3	537.978	2.43927	0.318462	8.46341e-16	6.77598e-15	HepG2 vs HCC
TRNT1	267.804	0.916649	0.179596	2.28754e-07	7.5657e-07	HepG2 vs HCC
ACADVL	11232.7	-1.6078	0.250462	3.67012e-11	1.83334e-10	HepG2 vs HCC
STK10	366.969	-0.547823	0.256459	0.0282516	0.0442078	HepG2 vs HCC
FBXW11	993.902	0.650385	0.16481	6.59836e-05	0.000158161	HepG2 vs HCC
ACAP1	125.518	-1.36175	0.436965	0.000697009	0.0014376	HepG2 vs HCC
CRMP1	75.4599	-0.378282	0.515879	0.414098	0.489509	HepG2 vs HCC
EVC	267.318	0.662853	0.568183	0.183167	0.240629	HepG2 vs HCC
DERL2	624.834	0.0600894	0.18566	0.74285	0.791552	HepG2 vs HCC
SIDT1	30.8165	-3.30215	0.549444	5.13567e-11	2.5229e-10	HepG2 vs HCC
NDE1	189.205	2.21063	0.28632	8.39197e-16	6.72176e-15	HepG2 vs HCC
IRAG1	107.823	-3.55981	0.699932	1.2177e-08	4.61499e-08	HepG2 vs HCC
TMEM38A	173.747	-2.01609	0.290625	4.53008e-13	2.74446e-12	HepG2 vs HCC
AP1M1	1103.18	-0.718496	0.224439	0.0010813	0.00216428	HepG2 vs HCC
PVR	1312.38	-0.421297	0.276175	0.115742	0.159468	HepG2 vs HCC
XRCC1	261.659	0.117214	0.154018	0.442376	0.518058	HepG2 vs HCC
SCARB1	4598.37	-2.10792	0.293187	5.96551e-14	3.95179e-13	HepG2 vs HCC
CYP2W1	49.385	5.70846	0.703914	1.86326e-16	1.59188e-15	HepG2 vs HCC
MCM2	407.39	2.19758	0.504178	1.05926e-06	3.22597e-06	HepG2 vs HCC
MOV10L1	20.7364	-3.28229	0.855632	4.16885e-06	1.17705e-05	HepG2 vs HCC
PANX2	202.713	-3.74238	0.633776	1.40914e-10	6.58424e-10	HepG2 vs HCC
SELENOO	1078.77	-2.09588	0.307921	9.46453e-13	5.55519e-12	HepG2 vs HCC
TP63	10.4902	-7.10363	1.0712	1.06244e-11	5.5769e-11	HepG2 vs HCC
ALPK1	180.733	-2.15419	0.358011	1.4934e-10	6.95281e-10	HepG2 vs HCC
LLGL2	1147.75	-0.362645	0.246804	0.132182	0.180007	HepG2 vs HCC
PDE8A	996.907	0.167921	0.189141	0.367882	0.441821	HepG2 vs HCC
CLCN4	243.012	-0.691822	0.233727	0.0024686	0.00468136	HepG2 vs HCC
NLE1	214.474	1.43855	0.276682	7.14081e-08	2.5042e-07	HepG2 vs HCC
SDHA	941.218	-0.23965	0.22483	0.276812	0.345023	HepG2 vs HCC
SMARCE1	196.996	1.4673	0.26818	1.52561e-08	5.73269e-08	HepG2 vs HCC
FNDC8	0.509764	0.869972	1.22059	0.253592	0.319384	HepG2 vs HCC
GSDMB	667.285	-3.06897	0.516417	7.43624e-11	3.59926e-10	HepG2 vs HCC
KDM5A	943.469	1.27339	0.183375	1.77381e-12	1.01542e-11	HepG2 vs HCC
ADAM11	13.4391	0.826496	0.536762	0.082898	0.117947	HepG2 vs HCC
PPP2R3A	67.0805	-0.857012	0.397669	0.0213188	0.0342275	HepG2 vs HCC
FERMT2	2286.15	0.2142	0.266653	0.408635	0.484001	HepG2 vs HCC
ABCB11	3061.68	-12.8638	1.00652	4.23859e-39	2.33952e-37	HepG2 vs HCC
DHRS9	40.4891	-7.73363	1.00315	3.6814e-15	2.75807e-14	HepG2 vs HCC
CD5L	1060.28	-10.6149	1.25378	2.28719e-18	2.28568e-17	HepG2 vs HCC
PTGS2	201.794	-9.03605	1.20721	1.30985e-14	9.23178e-14	HepG2 vs HCC
IGF2BP2	379.175	1.31963	0.723333	0.0247166	0.0391299	HepG2 vs HCC
MAP3K13	880.472	-0.68368	0.306191	0.0203123	0.0327686	HepG2 vs HCC
ST6GAL1	15817.2	-1.70596	0.340719	1.2068e-07	4.11943e-07	HepG2 vs HCC
TBX21	23.8361	-6.91503	0.98693	8.31645e-13	4.91002e-12	HepG2 vs HCC
FRY	596.582	0.00589283	0.286352	0.983039	0.987322	HepG2 vs HCC
PICALM	3055.63	-0.448171	0.156021	0.0037238	0.0068504	HepG2 vs HCC
NSF	929.928	0.800432	0.17242	2.59861e-06	7.49724e-06	HepG2 vs HCC
GLI2	21.1518	-6.3022	1.27472	1.65364e-07	5.56072e-07	HepG2 vs HCC
CLASP1	964.48	1.63954	0.121867	7.56103e-42	4.9346e-40	HepG2 vs HCC
MRPS34	584.548	0.0646634	0.196957	0.738852	0.78814	HepG2 vs HCC
NOTCH3	529.805	-6.94827	0.604881	5.83484e-31	1.74639e-29	HepG2 vs HCC
CLNS1A	1231.49	0.704621	0.227684	0.00156975	0.00306589	HepG2 vs HCC
PPP2R2C	19.5154	-0.224121	0.984247	0.740654	0.789571	HepG2 vs HCC
TEAD2	210.686	-0.281271	0.413614	0.466372	0.542366	HepG2 vs HCC
EED	221.386	0.969014	0.140203	3.16969e-12	1.76289e-11	HepG2 vs HCC
CDHR2	1400.39	0.316946	0.663248	0.567852	0.639125	HepG2 vs HCC
SNCB	0.183878	-0.312949	2.10163	0.738175	0.787718	HepG2 vs HCC
TSG101	871.754	-0.397517	0.171782	0.0192064	0.0311067	HepG2 vs HCC
NCBP3	594.922	0.843724	0.169746	4.88025e-07	1.55381e-06	HepG2 vs HCC
ATP2A3	228.952	-8.41039	0.814856	1.37603e-25	2.55399e-24	HepG2 vs HCC
CA12	245.452	-5.96103	1.02227	1.50642e-09	6.32887e-09	HepG2 vs HCC
MGLL	2794.38	-11.0127	0.647621	6.34622e-66	1.88077e-63	HepG2 vs HCC
NTN4	571.237	0.218462	0.3415	0.502741	0.577601	HepG2 vs HCC
BCS1L	384.375	0.492696	0.185194	0.00698821	0.0122582	HepG2 vs HCC
NUAK1	337.199	-1.55432	0.334501	9.76025e-07	2.98757e-06	HepG2 vs HCC
DPP8	511.934	0.8016	0.160719	4.61715e-07	1.47445e-06	HepG2 vs HCC
SLC24A1	162.808	1.24409	0.272606	2.38035e-06	6.90168e-06	HepG2 vs HCC
ZNF532	233.431	-11.205	0.990813	8.32943e-31	2.46045e-29	HepG2 vs HCC
SCARF1	240.283	-5.94291	0.458694	9.71299e-39	5.24153e-37	HepG2 vs HCC
LMAN1	6034.23	0.236667	0.247678	0.327529	0.399317	HepG2 vs HCC
HACD3	3096.12	0.454229	0.264833	0.0776952	0.111174	HepG2 vs HCC
IPCEF1	40.7227	-4.24471	0.678831	3.1371e-11	1.58018e-10	HepG2 vs HCC
ZZEF1	708.213	0.357189	0.210205	0.0837297	0.119008	HepG2 vs HCC
NOX3	0.414693	1.13457	2.03193	0.250947	0.316472	HepG2 vs HCC
ENO1	12168.3	1.01367	0.298547	0.000419154	0.000893495	HepG2 vs HCC
SLC12A1	46.3543	-9.96552	1.60412	5.77469e-11	2.82454e-10	HepG2 vs HCC
MYDGF	1679.12	-1.12316	0.243488	2.19677e-06	6.40742e-06	HepG2 vs HCC
ANO8	189.551	-2.05166	0.320352	1.58239e-11	8.1686e-11	HepG2 vs HCC
TUBE1	773.252	-0.435969	0.431182	0.275688	0.343787	HepG2 vs HCC
ARHGEF10L	2544.85	-1.27603	0.401292	0.000641026	0.00133017	HepG2 vs HCC
TXK	22.069	-5.54706	0.868581	4.58805e-11	2.26434e-10	HepG2 vs HCC
WSCD2	2.47623	-3.90781	1.67092	0.00094618	0.00190968	HepG2 vs HCC
KCNQ2	0.455272	-0.556517	1.25132	0.460698	0.536922	HepG2 vs HCC
TACR2	4.3176	-4.19332	1.31268	6.4808e-05	0.000155591	HepG2 vs HCC
ACTR6	360.702	-0.340604	0.240999	0.148059	0.199404	HepG2 vs HCC
TIPIN	84.6134	1.63432	0.343725	4.96606e-07	1.57946e-06	HepG2 vs HCC
SRI	360.712	-7.04852	0.421747	4.00645e-63	1.00595e-60	HepG2 vs HCC
EIF4G3	972.656	0.211591	0.172	0.213258	0.274925	HepG2 vs HCC
NUP37	224.801	1.43778	0.296643	4.45836e-07	1.42652e-06	HepG2 vs HCC
SEMA3A	22.8022	-0.436687	0.670712	0.434624	0.510204	HepG2 vs HCC
GTSE1	104.773	1.65487	0.537552	0.000478521	0.00101237	HepG2 vs HCC
SEMA3C	49.5023	-1.55336	0.813994	0.0144332	0.0239138	HepG2 vs HCC
TTC38	3359.05	-0.447123	0.274515	0.0931746	0.131062	HepG2 vs HCC
ACAT1	8195.49	-1.14053	0.321971	0.000210117	0.000469704	HepG2 vs HCC
GRAMD4	1268.19	-1.41261	0.527825	0.00254299	0.00481284	HepG2 vs HCC
CELSR1	242.894	-2.01667	0.501097	6.62992e-06	1.8229e-05	HepG2 vs HCC
WNT8B	1.47208	0.680335	0.718176	0.243754	0.308758	HepG2 vs HCC
ZNF638	1949.19	1.31119	0.162069	2.64314e-16	2.21729e-15	HepG2 vs HCC
SLC25A40	299.688	-0.23853	0.207763	0.242846	0.307788	HepG2 vs HCC
TIMM21	362.236	0.362631	0.195858	0.0601038	0.0881445	HepG2 vs HCC
ADD2	11.7719	-2.24595	0.912293	0.00127337	0.00252301	HepG2 vs HCC
FGF4	0.522505	-0.23024	2.38059	0.808246	0.846257	HepG2 vs HCC
RASAL2	429.212	0.0295638	0.295446	0.917496	0.934595	HepG2 vs HCC
VPS9D1	288.109	-1.36958	0.262169	6.97915e-08	2.44988e-07	HepG2 vs HCC
ZNF37A	381.459	1.29913	0.220289	1.64739e-09	6.89385e-09	HepG2 vs HCC
MARK3	773.545	0.489021	0.198322	0.0122407	0.0205238	HepG2 vs HCC
SLC25A3	6244.51	0.00556312	0.184796	0.975659	0.981413	HepG2 vs HCC
FNDC3B	2463.22	1.22201	0.267912	2.48102e-06	7.17629e-06	HepG2 vs HCC
FOSL2	1168.5	-2.09341	0.355455	3.72446e-10	1.66003e-09	HepG2 vs HCC
CACNG5	0.758609	-0.337497	1.21046	0.646556	0.709207	HepG2 vs HCC
CACNG4	31.1652	-4.11142	1.32949	8.93317e-05	0.000210827	HepG2 vs HCC
FRYL	649.998	1.13706	0.167724	6.68498e-12	3.5829e-11	HepG2 vs HCC
TMEM131	1046.85	0.204507	0.170976	0.226274	0.289435	HepG2 vs HCC
FSCN1	570.376	1.30293	0.420842	0.000816507	0.00166507	HepG2 vs HCC
ACTB	33748.3	-1.23943	0.217974	6.28313e-09	2.46498e-08	HepG2 vs HCC
MOCOS	745.989	0.505295	0.347894	0.127165	0.17379	HepG2 vs HCC
PLD1	866.207	0.831285	0.339515	0.0101939	0.0173445	HepG2 vs HCC
ATP12A	0.581039	-1.13604	1.86474	0.231196	0.294958	HepG2 vs HCC
WDR62	116.768	1.25247	0.451931	0.00245772	0.00466367	HepG2 vs HCC
DLG1	1274.46	1.09603	0.160533	5.01636e-12	2.73068e-11	HepG2 vs HCC
RAB7A	3562.47	-1.80693	0.152859	5.52747e-33	1.97092e-31	HepG2 vs HCC
BCAP29	22.5968	0.120907	0.269885	0.644716	0.707618	HepG2 vs HCC
SEC31B	171.364	-1.27249	0.500084	0.0046044	0.00833718	HepG2 vs HCC
SART3	678.972	1.30852	0.166516	1.73575e-15	1.34616e-14	HepG2 vs HCC
ARHGAP15	120.964	-6.59096	0.689946	5.03466e-22	6.90042e-21	HepG2 vs HCC
TUBA3D	9.70025	0.600107	0.67306	0.284118	0.352864	HepG2 vs HCC
PAX2	2.47343	-1.7829	1.58849	0.0556316	0.0821993	HepG2 vs HCC
EXOSC7	326.156	0.702764	0.19052	0.000180999	0.00040784	HepG2 vs HCC
KIFAP3	497.343	-1.40951	0.222098	8.35789e-11	4.01846e-10	HepG2 vs HCC
MKRN2	189.951	0.925075	0.166157	1.76886e-08	6.6028e-08	HepG2 vs HCC
MCM6	459.575	0.39037	0.371889	0.267095	0.334225	HepG2 vs HCC
REXO2	499.676	0.485934	0.21368	0.0205424	0.0331044	HepG2 vs HCC
RBM7	458.403	-0.050998	0.199269	0.79489	0.83485	HepG2 vs HCC
RBMS2	215.946	-0.510336	0.371629	0.146419	0.197446	HepG2 vs HCC
BAZ2A	1208.64	-0.391612	0.217127	0.0660749	0.0959902	HepG2 vs HCC
PTPN23	788.055	-2.26093	0.235125	4.37133e-23	6.57444e-22	HepG2 vs HCC
MLH1	616.846	1.25627	0.22365	9.16768e-09	3.52399e-08	HepG2 vs HCC
UNG	762.732	1.15896	0.244353	1.11707e-06	3.39174e-06	HepG2 vs HCC
FMO4	746.283	-7.39822	0.548671	6.6367e-42	4.36285e-40	HepG2 vs HCC
KLHL20	387.381	-0.328927	0.222852	0.132202	0.18002	HepG2 vs HCC
RGS11	18.5125	-2.85483	1.01497	0.00023842	0.000529096	HepG2 vs HCC
SLC46A1	425.794	-1.28004	0.299779	8.75534e-06	2.37407e-05	HepG2 vs HCC
PLXNA2	389.229	-2.98496	0.31593	8.10929e-23	1.18897e-21	HepG2 vs HCC
SPAG5	587.647	1.12681	0.363045	0.00101448	0.00203956	HepG2 vs HCC
ANKRD13A	717.689	0.393103	0.184631	0.0309038	0.048013	HepG2 vs HCC
TPD52	893.437	-1.44188	0.300676	5.72339e-07	1.80666e-06	HepG2 vs HCC
ACACB	2735.99	-1.9865	0.42668	3.94826e-07	1.27073e-06	HepG2 vs HCC
TRAF4	824.163	0.367171	0.199994	0.0621219	0.0908167	HepG2 vs HCC
PAG1	594.284	-4.43786	0.470523	5.9214e-22	8.07902e-21	HepG2 vs HCC
GPATCH1	195.574	0.131957	0.197686	0.497843	0.57292	HepG2 vs HCC
ICAM3	17.135	-3.50822	0.779554	2.23443e-07	7.39546e-07	HepG2 vs HCC
NT5C2	447.665	0.891026	0.242435	0.000164794	0.000373092	HepG2 vs HCC
MCAM	770.788	-1.45763	0.410899	0.000129201	0.000297807	HepG2 vs HCC
GPC4	112.526	-2.89391	0.952821	0.000105777	0.000247154	HepG2 vs HCC
MBNL3	6599.99	0.615871	0.491856	0.166897	0.221509	HepG2 vs HCC
CAMSAP3	703.156	-1.17128	0.282853	1.78851e-05	4.63619e-05	HepG2 vs HCC
RAP1GAP	517.302	-0.865201	0.459414	0.0397522	0.0604409	HepG2 vs HCC
XAB2	688.623	-1.66337	0.234512	3.17717e-13	1.96231e-12	HepG2 vs HCC
ARHGEF1	984.405	-1.25488	0.241127	9.17553e-08	3.17769e-07	HepG2 vs HCC
STXBP2	363.761	-1.67231	0.288368	1.56813e-09	6.57892e-09	HepG2 vs HCC
MAP2K7	498.875	-1.15171	0.16707	2.96234e-12	1.65287e-11	HepG2 vs HCC
NMRK2	1.32776	-0.977037	1.23236	0.205069	0.265904	HepG2 vs HCC
DGKD	469.13	0.993419	0.266842	0.000123924	0.000286519	HepG2 vs HCC
CTTNBP2	64.1791	-7.55087	1.24877	4.04637e-10	1.79907e-09	HepG2 vs HCC
ACTL6B	2.63969	-2.53022	1.26517	0.00372648	0.00685464	HepG2 vs HCC
RARB	110.119	-1.61506	0.540852	0.000695416	0.00143464	HepG2 vs HCC
TOP2B	1879.06	1.08136	0.143677	3.08655e-14	2.10402e-13	HepG2 vs HCC
TM9SF3	3704.98	0.0813332	0.188244	0.661283	0.722162	HepG2 vs HCC
NFKB2	725.214	-2.11034	0.28295	7.98746e-15	5.75518e-14	HepG2 vs HCC
UBE2T	147.136	1.59818	0.426693	4.70155e-05	0.000115309	HepG2 vs HCC
PPP1R12B	709.478	-0.183108	0.259028	0.467859	0.543885	HepG2 vs HCC
DNAJC10	1385.6	1.84602	0.225898	5.03086e-17	4.50237e-16	HepG2 vs HCC
GTF3C1	1133.57	1.33781	0.176786	1.6234e-14	1.13444e-13	HepG2 vs HCC
IL4R	1343.91	-1.29265	0.275679	1.21745e-06	3.67984e-06	HepG2 vs HCC
USP33	958.847	0.447456	0.124544	0.000300212	0.000656175	HepG2 vs HCC
PAK3	20.1845	-6.19422	1.16749	2.74924e-08	1.00548e-07	HepG2 vs HCC
CAPN6	20.4999	-5.61164	1.53771	2.32855e-05	5.93479e-05	HepG2 vs HCC
DCX	2.24429	-4.15162	1.96367	0.00179866	0.00348027	HepG2 vs HCC
SNRPA	427.706	0.575712	0.147695	8.4037e-05	0.000198981	HepG2 vs HCC
SPAG6	2.19446	-3.63286	1.97822	0.00406262	0.00742834	HepG2 vs HCC
EXOSC5	259.834	-0.560379	0.260552	0.0270513	0.0424804	HepG2 vs HCC
DYNC1I2	1192.02	1.04974	0.158911	2.40935e-11	1.22659e-10	HepG2 vs HCC
APBB1IP	517.114	-11.3909	1.05228	1.62209e-28	3.95205e-27	HepG2 vs HCC
LRCH4	160.361	-1.99296	0.258298	1.43173e-15	1.12192e-14	HepG2 vs HCC
FAM76B	391.223	0.0915175	0.289989	0.744204	0.792619	HepG2 vs HCC
SIRT6	154.989	-0.949514	0.186269	2.2964e-07	7.59361e-07	HepG2 vs HCC
POLD3	225.599	1.48454	0.200172	4.06232e-14	2.726e-13	HepG2 vs HCC
ACTN2	52.1314	-5.83316	1.08727	1.83813e-08	6.85573e-08	HepG2 vs HCC
CAPZB	2109	-0.947485	0.16756	1.04811e-08	3.99995e-08	HepG2 vs HCC
GPR137B	302.122	-4.86076	0.408897	3.89551e-33	1.39728e-31	HepG2 vs HCC
NAALAD2	52.3926	2.80711	0.68455	1.51349e-06	4.51277e-06	HepG2 vs HCC
JADE1	584.632	0.890484	0.204313	9.16605e-06	2.48097e-05	HepG2 vs HCC
SLC25A43	316.527	-0.421909	0.248457	0.0817401	0.116427	HepG2 vs HCC
UBE2A	718.51	-1.23319	0.212781	3.32248e-09	1.34461e-08	HepG2 vs HCC
FGFR1	421.554	3.26023	0.514473	6.28253e-12	3.38425e-11	HepG2 vs HCC
FKBP6	10.9581	-0.251906	0.516957	0.587262	0.656869	HepG2 vs HCC
SMC1B	24.0049	-1.07738	0.776309	0.0789724	0.112823	HepG2 vs HCC
FBLN1	695.259	0.150315	0.624719	0.778048	0.821154	HepG2 vs HCC
ITGA8	64.1979	-8.27929	1.12259	3.97116e-14	2.6688e-13	HepG2 vs HCC
CST7	92.5419	-2.73744	0.59413	1.47234e-07	4.97236e-07	HepG2 vs HCC
MAP2	355.029	-9.3763	0.774999	1.85883e-34	7.36927e-33	HepG2 vs HCC
PIAS2	365.723	0.52358	0.200377	0.00791522	0.0137654	HepG2 vs HCC
AMPH	11.7554	-4.81764	1.31155	1.59105e-05	4.15532e-05	HepG2 vs HCC
ARAF	1145.56	-2.14715	0.177628	1.00534e-34	4.08416e-33	HepG2 vs HCC
MCCC1	1145.26	-0.861515	0.251525	0.000435722	0.000926813	HepG2 vs HCC
LAMP3	49.2101	-5.13891	0.7284	4.14838e-13	2.53103e-12	HepG2 vs HCC
FAP	40.779	-9.03034	1.24226	6.5792e-14	4.34242e-13	HepG2 vs HCC
NEBL	160.594	-10.4862	1.204	2.98595e-19	3.24789e-18	HepG2 vs HCC
ACER3	287.167	0.345005	0.233951	0.13175	0.179486	HepG2 vs HCC
UBE2K	1820.38	-0.879738	0.247415	0.00026365	0.000580826	HepG2 vs HCC
PIK3C3	545.482	0.889822	0.221847	4.21818e-05	0.000103934	HepG2 vs HCC
N4BP2	641.787	0.905804	0.299728	0.00169567	0.00329299	HepG2 vs HCC
TIGAR	46.846	0.844293	0.405833	0.0258587	0.0407527	HepG2 vs HCC
TULP3	249.842	0.371286	0.224756	0.0918713	0.129436	HepG2 vs HCC
SYNJ2	514.585	1.86795	0.296922	4.95851e-11	2.43976e-10	HepG2 vs HCC
ADCY2	0.558808	-1.02317	1.27652	0.192957	0.251825	HepG2 vs HCC
PPP2R5C	1833.6	-0.607327	0.342578	0.0629186	0.0918626	HepG2 vs HCC
RBFOX1	0.623683	-0.338275	1.01879	0.623064	0.68883	HepG2 vs HCC
GNB1	3421.42	-0.626635	0.153098	3.59134e-05	8.93534e-05	HepG2 vs HCC
HOXA9	1.56202	-2.71249	1.83942	0.0139329	0.0231507	HepG2 vs HCC
EDN1	61.3418	-0.759367	0.51532	0.100219	0.139926	HepG2 vs HCC
MLLT10	663.437	0.843508	0.18284	2.88958e-06	8.29832e-06	HepG2 vs HCC
ZCWPW1	116.166	-1.29704	0.338257	5.43744e-05	0.000132121	HepG2 vs HCC
ADCYAP1R1	11.3332	-4.70267	1.49	8.74594e-05	0.000206706	HepG2 vs HCC
FGF20	0.710236	-0.619647	1.2529	0.413487	0.489075	HepG2 vs HCC
P2RY10	44.0077	-8.23003	1.05169	1.26136e-15	9.94454e-15	HepG2 vs HCC
ITM2A	146.564	-10.4213	1.04992	3.36855e-24	5.59199e-23	HepG2 vs HCC
NRDC	2460.81	-0.725997	0.138091	1.16497e-07	3.98418e-07	HepG2 vs HCC
VDAC3	1450.67	0.904326	0.24945	0.000197693	0.000443573	HepG2 vs HCC
PCM1	2257.72	1.73	0.276197	7.91369e-11	3.81605e-10	HepG2 vs HCC
TNRC6C	332.291	-0.158735	0.360853	0.64312	0.706167	HepG2 vs HCC
CBFA2T2	373.538	-0.0375044	0.279666	0.889984	0.911721	HepG2 vs HCC
BRINP1	10.0143	-4.64779	1.64466	0.000240539	0.00053362	HepG2 vs HCC
ITCH	2135.74	1.24213	0.184945	9.05169e-12	4.78189e-11	HepG2 vs HCC
PKD2L2	2.68684	1.80438	0.612022	0.000558907	0.00117147	HepG2 vs HCC
TP53INP2	1396.69	-2.6504	0.331253	3.9368e-17	3.56204e-16	HepG2 vs HCC
SDF4	2771.47	-1.19431	0.204626	2.73587e-09	1.11747e-08	HepG2 vs HCC
MYH7B	48.5611	-0.88084	0.479407	0.0431908	0.0652028	HepG2 vs HCC
BPIFB2	484.224	-0.0509269	0.95104	0.939118	0.952316	HepG2 vs HCC
TP73	35.8208	-0.385475	0.578647	0.445417	0.521182	HepG2 vs HCC
TOLLIP	2171.76	-2.35523	0.208739	8.14338e-31	2.40943e-29	HepG2 vs HCC
UBE2D4	293.192	-0.959682	0.242597	4.98192e-05	0.000121674	HepG2 vs HCC
CLUL1	2.97286	0.0115685	0.790696	0.984967	0.988795	HepG2 vs HCC
RUNX1T1	35.1022	-6.92235	1.12009	1.99073e-10	9.14108e-10	HepG2 vs HCC
CDH17	2.66992	-2.27767	1.47829	0.0149515	0.0246979	HepG2 vs HCC
THOC1	417.794	0.872602	0.241024	0.000207239	0.000463499	HepG2 vs HCC
FKBP7	170.078	-0.132064	0.315288	0.663018	0.723751	HepG2 vs HCC
OSBPL6	173.348	-5.63651	0.586941	3.07942e-22	4.31215e-21	HepG2 vs HCC
SLC1A3	120.335	-9.2126	0.985224	1.55391e-21	2.05799e-20	HepG2 vs HCC
XRCC5	4795.51	1.80648	0.167271	6.26951e-28	1.42746e-26	HepG2 vs HCC
LXN	78.2074	-2.15833	0.663377	0.000106383	0.000248508	HepG2 vs HCC
SP140	66.1721	-1.41848	0.390965	0.000101471	0.000237616	HepG2 vs HCC
MKNK1	412.256	-0.424568	0.187353	0.0215505	0.0345503	HepG2 vs HCC
TNS1	2592.51	-5.0586	0.375326	7.39131e-42	4.84131e-40	HepG2 vs HCC
REXO1	396.404	-1.34556	0.217686	2.65843e-10	1.20509e-09	HepG2 vs HCC
SAR1A	1787.79	0.639371	0.17924	0.00030125	0.000658215	HepG2 vs HCC
CDC14A	87.1152	0.445441	0.273549	0.0933259	0.131255	HepG2 vs HCC
RAPGEF3	95.7792	-4.99049	0.585674	4.09741e-18	3.9953e-17	HepG2 vs HCC
CEACAM1	1453.8	-0.822753	0.350639	0.0135158	0.0224968	HepG2 vs HCC
SENP1	258.662	1.48179	0.207423	3.07104e-13	1.90066e-12	HepG2 vs HCC
DUSP13	2.85879	0.913016	1.11857	0.214395	0.276224	HepG2 vs HCC
CIC	1066.47	-1.60436	0.283928	4.2835e-09	1.71245e-08	HepG2 vs HCC
LIPE	27.0947	-4.82194	0.650149	2.30391e-14	1.58728e-13	HepG2 vs HCC
FDFT1	2359.9	0.9961	0.354071	0.00300029	0.00561397	HepG2 vs HCC
PAFAH1B3	109.514	0.751658	0.396515	0.043077	0.065045	HepG2 vs HCC
OPHN1	57.8978	1.2364	0.413631	0.00127627	0.0025282	HepG2 vs HCC
AFM	8642.93	-6.96492	0.683924	8.77006e-25	1.52594e-23	HepG2 vs HCC
KIF22	487.477	1.90334	0.222512	1.73711e-18	1.75733e-17	HepG2 vs HCC
SCGN	182.177	-0.100085	0.667466	0.857411	0.886135	HepG2 vs HCC
CARMIL1	140.768	0.143942	0.435325	0.721278	0.77343	HepG2 vs HCC
PGM1	4428.98	-0.907728	0.282208	0.000879028	0.00178351	HepG2 vs HCC
DDX1	1831.21	1.15741	0.143993	4.96308e-16	4.06169e-15	HepG2 vs HCC
DNM2	1600.55	-0.623632	0.170665	0.000217511	0.000484915	HepG2 vs HCC
EPB41L2	981.77	1.03752	0.322221	0.000760148	0.00155734	HepG2 vs HCC
RIMS1	0.669798	-1.57246	1.33617	0.0603745	0.0884911	HepG2 vs HCC
MOXD1	98.9403	-7.73703	1.14791	4.40475e-12	2.41373e-11	HepG2 vs HCC
STX7	721.724	0.211857	0.208308	0.300826	0.37109	HepG2 vs HCC
RABL2B	252.604	-0.441345	0.20839	0.0311553	0.048383	HepG2 vs HCC
KEAP1	1051.19	-0.011844	0.177235	0.946058	0.957552	HepG2 vs HCC
DDX43	12.2596	-7.05944	1.28695	1.10302e-08	4.19709e-08	HepG2 vs HCC
PTPRH	547.707	-0.377901	0.331502	0.233506	0.297506	HepG2 vs HCC
DCT	13.9195	-4.25428	1.1616	1.23707e-05	3.28202e-05	HepG2 vs HCC
SLC35C2	859.365	-0.428934	0.188177	0.0207798	0.0334483	HepG2 vs HCC
CRYBG3	269.976	3.02324	0.370827	8.5861e-18	8.17805e-17	HepG2 vs HCC
EPHA6	2.8653	-1.97896	1.37419	0.0239947	0.038094	HepG2 vs HCC
SCTR	36.6916	0.386159	0.544676	0.423963	0.499244	HepG2 vs HCC
RFX3	115.3	0.886105	0.330577	0.0050074	0.00900735	HepG2 vs HCC
RIF1	1354.16	3.00674	0.199111	3.5345e-53	4.80427e-51	HepG2 vs HCC
RAB21	1158.96	-0.130767	0.162432	0.415944	0.49121	HepG2 vs HCC
SLC4A4	1090.11	-9.39151	0.752046	1.49601e-36	6.81231e-35	HepG2 vs HCC
SMARCA2	1708.48	-0.449035	0.279056	0.0968504	0.135715	HepG2 vs HCC
RDH8	7.79526	-20.3052	3.82902	4.11599e-13	2.51212e-12	HepG2 vs HCC
SESN1	575.94	0.769197	0.26616	0.00291861	0.00547177	HepG2 vs HCC
MID2	282.189	-7.60926	0.51655	1.31367e-49	1.40524e-47	HepG2 vs HCC
COL5A3	818.487	-11.0973	1.03223	4.34273e-28	1.0078e-26	HepG2 vs HCC
SRCAP	80.4802	0.301897	0.219285	0.160523	0.214102	HepG2 vs HCC
PUM3	407.083	1.95405	0.26229	1.21447e-14	8.58633e-14	HepG2 vs HCC
CPB2	13624	-1.82296	0.407132	1.2933e-06	3.89543e-06	HepG2 vs HCC
CHRNA3	1.91279	2.14133	1.20956	0.00946743	0.0162137	HepG2 vs HCC
KCNN2	217.808	-5.04136	1.01506	8.61719e-08	2.99292e-07	HepG2 vs HCC
CNOT4	340.239	0.13363	0.159654	0.397859	0.473128	HepG2 vs HCC
PSEN1	974.67	-0.140107	0.183125	0.438172	0.513734	HepG2 vs HCC
CPOX	606.139	0.295456	0.26177	0.246083	0.31125	HepG2 vs HCC
CLDND1	684.709	-0.636336	0.145514	1.02916e-05	2.76245e-05	HepG2 vs HCC
MOK	92.3762	0.723486	0.317699	0.0175917	0.0286792	HepG2 vs HCC
HSP90AA1	17009.9	0.050935	0.338127	0.874736	0.899925	HepG2 vs HCC
RBL1	209.105	2.78071	0.307088	3.64643e-21	4.66527e-20	HepG2 vs HCC
DLGAP4	661.022	-1.03461	0.213961	8.12748e-07	2.51547e-06	HepG2 vs HCC
IGSF9B	12.6466	-5.04402	1.10102	5.02182e-07	1.59607e-06	HepG2 vs HCC
CFHR2	10820.2	-16.3814	1.0248	2.91397e-62	6.93141e-60	HepG2 vs HCC
NDC80	165.175	1.53807	0.522192	0.000907348	0.00183808	HepG2 vs HCC
AP4E1	263.704	0.923539	0.178028	1.45683e-07	4.92364e-07	HepG2 vs HCC
RSBN1	318.339	0.886459	0.155754	8.92195e-09	3.43831e-08	HepG2 vs HCC
MAGI3	401.412	0.5437	0.228454	0.0150697	0.0248772	HepG2 vs HCC
CXCL2	2626.85	-7.13731	0.678216	2.42117e-26	4.79407e-25	HepG2 vs HCC
AFP	14678.9	1.44836	1.04233	0.0473728	0.0709591	HepG2 vs HCC
COL4A4	164.172	-5.00188	0.739342	2.70998e-12	1.51675e-11	HepG2 vs HCC
TCF7	279.73	-0.361301	0.488027	0.414986	0.490295	HepG2 vs HCC
OSTM1	576.317	-0.976214	0.210539	2.29416e-06	6.67211e-06	HepG2 vs HCC
CDH7	1.58847	-2.13465	2.56292	0.0818305	0.116547	HepG2 vs HCC
IMPG2	5.81589	-1.46392	0.572694	0.00329362	0.00611379	HepG2 vs HCC
PCNP	1516.5	-0.144263	0.144332	0.313568	0.384527	HepG2 vs HCC
EXD2	285.527	0.191511	0.19081	0.308569	0.379425	HepG2 vs HCC
ARG2	89.5158	1.48612	0.631302	0.00548381	0.00979414	HepG2 vs HCC
MEF2C	328.537	-10.043	0.928754	3.8072e-28	8.89231e-27	HepG2 vs HCC
PTPRC	813.014	-11.0911	0.960121	5.46209e-32	1.81848e-30	HepG2 vs HCC
CACNA1S	0.806777	-1.76819	1.21838	0.0287602	0.0449414	HepG2 vs HCC
PKP1	2.54142	-3.86651	1.69668	0.00112927	0.0022548	HepG2 vs HCC
UBA5	951.644	0.120942	0.129463	0.347027	0.419687	HepG2 vs HCC
STK17B	302.514	-0.190785	0.384424	0.598546	0.666986	HepG2 vs HCC
CDC14B	1133.2	0.545206	0.355712	0.106629	0.148086	HepG2 vs HCC
ZNF510	234.589	0.784579	0.209322	0.000135026	0.000310126	HepG2 vs HCC
LRP2	60.8601	-3.20851	1.32156	0.000753023	0.00154379	HepG2 vs HCC
ZNF506	174.47	-1.28779	0.427001	0.00108648	0.00217416	HepG2 vs HCC
JMJD4	161.956	0.122666	0.218914	0.567964	0.639211	HepG2 vs HCC
DUSP12	173.875	0.685345	0.188359	0.000222601	0.00049559	HepG2 vs HCC
AACS	234.509	1.30493	0.320653	2.02468e-05	5.1999e-05	HepG2 vs HCC
DELE1	1191.29	-0.611583	0.211873	0.00328416	0.00609935	HepG2 vs HCC
CADPS2	522.52	1.78865	0.345822	4.27792e-08	1.53567e-07	HepG2 vs HCC
PCDHB4	17.1194	-1.03716	0.561226	0.0351282	0.0540098	HepG2 vs HCC
PCDHA6	1.84515	-0.853493	1.16962	0.253341	0.319179	HepG2 vs HCC
PCDHGA2	46.806	-5.81983	0.874072	8.7425e-12	4.6226e-11	HepG2 vs HCC
HSPB11	347.191	0.15429	0.191651	0.414029	0.489459	HepG2 vs HCC
PHLPP1	898.91	0.260915	0.306315	0.376558	0.450971	HepG2 vs HCC
ATP8B1	733.958	-2.5838	0.307702	1.59147e-18	1.61723e-17	HepG2 vs HCC
IL12RB2	36.0675	-3.37373	0.763166	3.09095e-07	1.00663e-06	HepG2 vs HCC
SMARCD3	55.7155	-1.59662	0.610294	0.00221955	0.00423482	HepG2 vs HCC
WDR70	339.069	0.662122	0.164734	4.81909e-05	0.000117984	HepG2 vs HCC
FYB1	300.717	-9.30198	0.894541	4.40129e-26	8.58323e-25	HepG2 vs HCC
MPP4	1.10921	0.44363	0.826242	0.481028	0.557194	HepG2 vs HCC
STRADB	1496.95	-0.00512015	0.217124	0.980833	0.985576	HepG2 vs HCC
BZW1	6040.1	0.858921	0.235041	0.000183902	0.000413967	HepG2 vs HCC
PGR	28.2636	-6.40882	1.22257	3.92579e-08	1.41319e-07	HepG2 vs HCC
C1QTNF3	69.3944	-1.28536	0.568414	0.00955743	0.0163555	HepG2 vs HCC
ME2	507.396	0.206495	0.208542	0.313752	0.384647	HepG2 vs HCC
C5orf22	426.567	0.151671	0.186946	0.410743	0.486211	HepG2 vs HCC
CCNT2	767.263	1.02298	0.176244	4.03229e-09	1.61631e-08	HepG2 vs HCC
FAM135A	290.803	2.38804	0.23446	1.11228e-25	2.09021e-24	HepG2 vs HCC
COL19A1	4.06698	-5.39451	1.33173	5.22292e-06	1.4553e-05	HepG2 vs HCC
EPB41L3	183.771	-9.33906	0.997988	1.38001e-21	1.83574e-20	HepG2 vs HCC
COBLL1	3274.68	0.346678	0.322209	0.26202	0.328945	HepG2 vs HCC
DLG3	159.068	1.57315	0.541112	0.000962911	0.00194215	HepG2 vs HCC
KCNK2	2.95996	-2.89163	1.82608	0.00974919	0.0166442	HepG2 vs HCC
SERTAD4	10.1717	-6.69442	1.3673	2.15409e-07	7.15182e-07	HepG2 vs HCC
TRAF5	128.518	-3.14851	0.470326	5.53624e-13	3.32064e-12	HepG2 vs HCC
MRPL22	442.835	-0.015773	0.218223	0.941288	0.954113	HepG2 vs HCC
GEMIN5	466.609	2.20692	0.216068	1.23328e-25	2.30561e-24	HepG2 vs HCC
OPRK1	0.853471	0.202317	1.16401	0.779148	0.822007	HepG2 vs HCC
NFE2L1	5005.18	-1.19924	0.24737	6.29758e-07	1.97515e-06	HepG2 vs HCC
SEMA5B	48.9467	-6.54429	0.732878	1.69045e-19	1.88992e-18	HepG2 vs HCC
GSK3B	963.517	0.368456	0.130225	0.00439189	0.00797955	HepG2 vs HCC
ITGB5	2263.77	-0.66101	0.251277	0.00694394	0.01219	HepG2 vs HCC
ERC1	656.563	0.534768	0.239175	0.0221251	0.0353993	HepG2 vs HCC
XPO1	2782.24	1.60154	0.178282	7.2344e-20	8.34078e-19	HepG2 vs HCC
RNF13	1224.99	-0.975601	0.180383	4.14673e-08	1.48976e-07	HepG2 vs HCC
TRPM3	15.5379	-5.314	1.00248	1.99007e-08	7.38736e-08	HepG2 vs HCC
PALB2	280.533	2.76109	0.207033	3.64062e-42	2.40201e-40	HepG2 vs HCC
DOP1A	361.6	1.22419	0.203098	8.23481e-10	3.5555e-09	HepG2 vs HCC
LYRM2	469.446	0.494167	0.160109	0.00181825	0.00351704	HepG2 vs HCC
BCKDHB	1205	-1.3491	0.313199	6.68205e-06	1.83667e-05	HepG2 vs HCC
KAT6A	836.578	0.960192	0.223329	1.12309e-05	2.99664e-05	HepG2 vs HCC
TUT7	1376.49	-0.188747	0.345843	0.567036	0.638565	HepG2 vs HCC
ULK2	157.251	-6.13507	0.54462	8.49792e-30	2.33829e-28	HepG2 vs HCC
GRHL2	25.8709	-5.33459	1.536	3.83967e-05	9.51001e-05	HepG2 vs HCC
TNPO1	1968.86	1.4373	0.150043	3.59972e-22	5.0174e-21	HepG2 vs HCC
PLOD1	3049.11	-1.01669	0.251368	3.23604e-05	8.09593e-05	HepG2 vs HCC
P2RX5	14.0341	-0.447255	0.662229	0.41978	0.494995	HepG2 vs HCC
ITGAE	111.522	0.965349	0.296141	0.000714774	0.00147138	HepG2 vs HCC
DIS3	798.035	1.18795	0.193063	3.93928e-10	1.75275e-09	HepG2 vs HCC
PIBF1	246.669	0.701449	0.206086	0.000532893	0.0011198	HepG2 vs HCC
TDRD3	269.286	0.388583	0.1936	0.0416096	0.063058	HepG2 vs HCC
NUFIP1	154.482	1.45311	0.239397	4.50749e-10	1.99477e-09	HepG2 vs HCC
PDS5B	522.783	1.6126	0.210623	5.12516e-15	3.78947e-14	HepG2 vs HCC
OXCT1	72.9528	0.659071	0.548295	0.174071	0.230084	HepG2 vs HCC
RRAGB	153.878	0.000357207	0.178562	0.998384	0.999283	HepG2 vs HCC
EPYC	0.218894	-0.446634	1.69352	0.604061	0.672013	HepG2 vs HCC
CYLD	837.309	-0.944213	0.19925	1.43779e-06	4.3048e-06	HepG2 vs HCC
SLC27A5	10312.4	-5.24436	0.619966	8.36637e-18	7.97718e-17	HepG2 vs HCC
ZNF324	149.136	0.0626213	0.287961	0.822188	0.857775	HepG2 vs HCC
ZNF671	56.5402	-1.0277	0.432253	0.010058	0.0171294	HepG2 vs HCC
ZNF416	47.8517	1.22701	0.25318	6.11971e-07	1.9217e-06	HepG2 vs HCC
ZNF586	92.0268	-0.122518	0.279445	0.65111	0.71325	HepG2 vs HCC
ZNF446	81.7585	-0.206471	0.242357	0.383206	0.457913	HepG2 vs HCC
ZNF264	328.231	1.00114	0.157374	1.2775e-10	6.00329e-10	HepG2 vs HCC
RPS5	5354.53	0.0858947	0.272884	0.745794	0.793959	HepG2 vs HCC
FAT1	3002.11	2.64988	0.469039	5.75951e-10	2.52658e-09	HepG2 vs HCC
YTHDC1	1049.5	0.544893	0.133235	3.8031e-05	9.42331e-05	HepG2 vs HCC
CHMP2B	752.2	-0.355427	0.202723	0.0747134	0.107307	HepG2 vs HCC
SMAP2	1542.44	-1.60356	0.172489	3.97937e-21	5.08403e-20	HepG2 vs HCC
PPIE	517.357	-1.43019	0.156492	2.3441e-20	2.82322e-19	HepG2 vs HCC
ZMPSTE24	1255.75	0.0746255	0.166519	0.650496	0.713009	HepG2 vs HCC
STARD7	2672.35	1.68456	0.179505	1.47979e-21	1.96415e-20	HepG2 vs HCC
NOA1	258.768	1.01417	0.262847	7.0442e-05	0.000168268	HepG2 vs HCC
REST	647.59	1.58973	0.156994	1.1949e-24	2.04947e-23	HepG2 vs HCC
HAL	4984.74	-6.2643	0.708718	3.90751e-19	4.20476e-18	HepG2 vs HCC
SSH1	690.001	-1.27706	0.217602	2.0196e-09	8.37779e-09	HepG2 vs HCC
GSTP1	372.946	-8.78794	0.80258	1.43024e-28	3.50351e-27	HepG2 vs HCC
APLP2	11822.1	-0.555119	0.19584	0.00399071	0.00730498	HepG2 vs HCC
FAM234B	116.779	0.877459	0.246142	0.000255193	0.000563019	HepG2 vs HCC
SLCO1A2	205.14	-9.06068	0.97086	1.9581e-21	2.57444e-20	HepG2 vs HCC
WBP11	1013.9	0.0449107	0.16293	0.780597	0.823165	HepG2 vs HCC
EIF3I	2294.48	0.204318	0.156805	0.188266	0.246485	HepG2 vs HCC
NKAIN1	1.63683	0.454858	1.18309	0.534996	0.608421	HepG2 vs HCC
COL16A1	238.041	0.859767	0.6479	0.115472	0.159121	HepG2 vs HCC
TXLNA	1479.31	0.936592	0.216173	9.88784e-06	2.66159e-05	HepG2 vs HCC
APOB	167193	1.21275	0.27931	6.94711e-06	1.90605e-05	HepG2 vs HCC
NCOA1	778.872	-0.486942	0.172124	0.00419767	0.00765515	HepG2 vs HCC
AGBL5	397.058	1.29509	0.243592	4.71249e-08	1.68398e-07	HepG2 vs HCC
EFR3B	18.3678	0.59084	0.564301	0.233207	0.297202	HepG2 vs HCC
KIF3C	77.7942	1.32557	0.451433	0.00132423	0.00261576	HepG2 vs HCC
RAB10	2033.01	0.0734451	0.171789	0.665354	0.725594	HepG2 vs HCC
GCKR	1815.14	-2.27387	0.488018	2.19365e-07	7.27247e-07	HepG2 vs HCC
HADHA	6372.59	0.3433	0.229838	0.127146	0.173777	HepG2 vs HCC
MAPRE3	312.704	-3.76082	0.347228	1.2089e-28	2.96937e-27	HepG2 vs HCC
CAD	601.497	0.222594	0.266049	0.389501	0.464748	HepG2 vs HCC
CD59	2805.74	-0.742515	0.267784	0.00428655	0.00780149	HepG2 vs HCC
CD82	679.098	-9.19927	0.564213	1.73014e-60	3.55426e-58	HepG2 vs HCC
BCORL1	226.784	-1.72072	0.329043	3.61157e-08	1.30502e-07	HepG2 vs HCC
ATRX	1039.01	1.23909	0.145185	6.90767e-18	6.61074e-17	HepG2 vs HCC
AK6	330.193	0.0668758	0.187959	0.718256	0.770739	HepG2 vs HCC
FCN1	113.201	-9.16658	1.08344	4.75141e-18	4.61063e-17	HepG2 vs HCC
MYNN	278.342	0.187626	0.134647	0.160476	0.21407	HepG2 vs HCC
MECOM	106.793	-4.35153	0.486756	4.83738e-20	5.67121e-19	HepG2 vs HCC
SCAMP1	705.717	0.150053	0.221072	0.488937	0.564901	HepG2 vs HCC
PREP	534.247	0.321726	0.178293	0.0676366	0.0980542	HepG2 vs HCC
HACE1	136.743	1.44963	0.17264	1.64866e-17	1.54588e-16	HepG2 vs HCC
SEH1L	673.635	1.04479	0.224495	1.96767e-06	5.78024e-06	HepG2 vs HCC
WDR47	145.837	0.5018	0.174314	0.00356666	0.00657939	HepG2 vs HCC
WDFY1	767.801	1.5713	0.178016	3.13535e-19	3.40426e-18	HepG2 vs HCC
OVGP1	147.673	-2.69965	0.478535	5.70361e-10	2.50327e-09	HepG2 vs HCC
SLC25A24	210.193	1.30828	0.498446	0.00347888	0.00643126	HepG2 vs HCC
MAP3K4	466.585	1.70871	0.207162	3.57214e-17	3.24508e-16	HepG2 vs HCC
PILRA	85.882	-4.06403	0.479193	1.68375e-18	1.70526e-17	HepG2 vs HCC
IGSF9	346.877	-8.81984	1.01538	7.70767e-19	8.06362e-18	HepG2 vs HCC
ABCB1	1635.03	-0.508264	0.468631	0.235701	0.299923	HepG2 vs HCC
ZNF213	78.7877	-1.63626	0.378865	3.87251e-06	1.09729e-05	HepG2 vs HCC
AKR1B1	386.245	1.79282	0.540007	0.000161495	0.000365991	HepG2 vs HCC
CPNE3	1984.04	0.100076	0.182281	0.57803	0.64812	HepG2 vs HCC
RRN3	1136.81	1.29495	0.224543	3.61471e-09	1.45733e-08	HepG2 vs HCC
CTTN	1769.1	0.152979	0.167945	0.357008	0.43028	HepG2 vs HCC
WNT11	125.217	-3.66104	0.871425	9.59005e-07	2.93746e-06	HepG2 vs HCC
MTIF2	935.525	1.0441	0.173803	1.15253e-09	4.90132e-09	HepG2 vs HCC
DDHD2	449.169	1.33728	0.22198	7.17321e-10	3.11799e-09	HepG2 vs HCC
TTC39A	109.402	-3.02405	0.777073	3.39501e-06	9.69435e-06	HepG2 vs HCC
EPS15	1082.21	0.0103004	0.137003	0.939625	0.952641	HepG2 vs HCC
ORC1	113.575	2.61104	0.522335	2.28897e-08	8.44146e-08	HepG2 vs HCC
MGST2	1780	-0.263036	0.270941	0.317502	0.388849	HepG2 vs HCC
CHERP	569.049	-2.31069	0.285555	3.41625e-17	3.11442e-16	HepG2 vs HCC
ATG16L1	548.818	1.44802	0.133136	5.42495e-28	1.243e-26	HepG2 vs HCC
USP40	902.256	0.694354	0.226546	0.00174621	0.00338566	HepG2 vs HCC
POMGNT1	968.342	-0.679735	0.217695	0.00145391	0.00285352	HepG2 vs HCC
RAD54L	57.114	2.56049	0.622487	1.8217e-06	5.38381e-06	HepG2 vs HCC
MAST2	602.762	-0.0458147	0.300794	0.874553	0.899888	HepG2 vs HCC
DNAJA1	5093.26	0.282286	0.306145	0.338464	0.410737	HepG2 vs HCC
B4GALT1	3498.64	-2.21348	0.293825	3.5772e-15	2.68439e-14	HepG2 vs HCC
CHMP5	954.939	-0.466593	0.181225	0.00908514	0.0156242	HepG2 vs HCC
NFX1	1045.84	0.152583	0.200915	0.440323	0.5159	HepG2 vs HCC
AQP6	19.9665	-1.39374	0.977387	0.0477024	0.0713996	HepG2 vs HCC
DIMT1	195.781	1.23341	0.228565	3.30493e-08	1.19876e-07	HepG2 vs HCC
IPO11	387.558	1.48029	0.190434	2.60397e-15	1.98293e-14	HepG2 vs HCC
FOLH1	770.805	-12.4977	0.970842	1.82137e-39	1.0387e-37	HepG2 vs HCC
EIF2AK1	3033.95	-0.537291	0.191636	0.00443262	0.00805113	HepG2 vs HCC
NME8	1.90947	-3.29333	1.38393	0.000862593	0.00175311	HepG2 vs HCC
EPDR1	367.583	0.797181	0.419503	0.0409309	0.062071	HepG2 vs HCC
SNX10	937.514	-1.13999	0.418835	0.00332803	0.00617132	HepG2 vs HCC
SEPHS1	999.258	0.154932	0.170143	0.35702	0.43028	HepG2 vs HCC
MRPL28	673.354	0.23227	0.19711	0.231443	0.295211	HepG2 vs HCC
HBQ1	1.93109	5.25484	1.32726	6.915e-06	1.89811e-05	HepG2 vs HCC
ITPKC	426.499	-0.419839	0.322734	0.17493	0.231168	HepG2 vs HCC
CEACAM6	7.21356	0.111145	0.937418	0.86691	0.894112	HepG2 vs HCC
FAT2	4.73546	0.589741	0.533843	0.21465	0.276503	HepG2 vs HCC
RBM22	617.839	-0.327037	0.132249	0.0127704	0.0213426	HepG2 vs HCC
TMED2	5135.63	-0.0201817	0.17819	0.908695	0.927053	HepG2 vs HCC
ERO1B	1091.46	-3.949	0.409807	3.71275e-23	5.61196e-22	HepG2 vs HCC
ZFAND6	1303.57	-0.390438	0.170734	0.0206906	0.0333107	HepG2 vs HCC
HSD17B2	2019.83	-1.79151	0.456801	1.59341e-05	4.16086e-05	HepG2 vs HCC
TXLNG	405.295	0.637053	0.215313	0.00256751	0.00485417	HepG2 vs HCC
PPEF1	2.91283	-2.28078	1.37003	0.0109497	0.0185258	HepG2 vs HCC
LAT2	109.456	-0.834161	0.288489	0.00275432	0.00518133	HepG2 vs HCC
HUWE1	3184.43	0.769072	0.158043	8.79168e-07	2.70806e-06	HepG2 vs HCC
ZW10	375.867	1.26559	0.162941	3.79393e-15	2.83533e-14	HepG2 vs HCC
ALG9	167.759	0.314591	0.208704	0.125103	0.17127	HepG2 vs HCC
MYBPC2	1.27069	-0.68951	1.02825	0.324987	0.396767	HepG2 vs HCC
NOX4	14.144	-7.11572	1.12306	7.29039e-11	3.5334e-10	HepG2 vs HCC
ACOX3	421.252	-0.573858	0.23022	0.0108702	0.0184035	HepG2 vs HCC
MTMR2	314.609	2.02018	0.279314	5.30611e-14	3.52791e-13	HepG2 vs HCC
PPP1R15A	1262.84	-1.68596	0.413112	1.00133e-05	2.69416e-05	HepG2 vs HCC
HSD17B14	397.517	-6.72012	0.665165	2.11247e-24	3.57578e-23	HepG2 vs HCC
TRIP6	926.237	-7.40613	0.358523	2.88825e-95	2.74809e-92	HepG2 vs HCC
ACHE	97.0768	-4.90663	0.728386	3.01582e-12	1.68064e-11	HepG2 vs HCC
FTL	121767	-1.2767	0.378776	0.000328609	0.000713586	HepG2 vs HCC
SRRT	1255.16	-0.0235322	0.16374	0.884519	0.90782	HepG2 vs HCC
BAX	492.034	0.583111	0.253823	0.0183611	0.0298446	HepG2 vs HCC
NLK	406.284	-0.482539	0.140113	0.000518148	0.00109173	HepG2 vs HCC
PIGS	367.515	0.60622	0.237131	0.00890501	0.0153406	HepG2 vs HCC
ADAMTS2	558.639	-4.72665	0.694252	1.5438e-12	8.89383e-12	HepG2 vs HCC
TMPRSS11E	0.363034	-0.901615	1.94286	0.341229	0.413676	HepG2 vs HCC
ATXN7L3	799.683	0.468802	0.168196	0.00481628	0.00868863	HepG2 vs HCC
PGS1	265.316	0.354371	0.230089	0.115713	0.15944	HepG2 vs HCC
PSMC5	1635.05	-1.20109	0.190306	1.41258e-10	6.5969e-10	HepG2 vs HCC
UIMC1	288.444	1.20071	0.176894	5.83776e-12	3.15406e-11	HepG2 vs HCC
CETP	296.315	-4.04834	0.611861	2.29974e-12	1.29921e-11	HepG2 vs HCC
MMP2	626.071	-2.96547	0.820237	1.10625e-05	2.95578e-05	HepG2 vs HCC
MT3	3.6063	-4.12101	2.13107	0.0029436	0.00551445	HepG2 vs HCC
LPCAT2	229.617	0.504242	0.499044	0.263544	0.330544	HepG2 vs HCC
GNAO1	421.05	-5.15258	0.690321	2.17562e-14	1.5029e-13	HepG2 vs HCC
OGFOD1	507.952	1.99742	0.209752	1.9827e-22	2.82231e-21	HepG2 vs HCC
SH3BP2	852.745	-0.561042	0.33306	0.0780393	0.111596	HepG2 vs HCC
NOP14	692.858	1.04225	0.259243	3.49042e-05	8.69741e-05	HepG2 vs HCC
ADD1	2528.22	0.00408414	0.163199	0.979824	0.984617	HepG2 vs HCC
L2HGDH	359.438	-1.08853	0.257941	1.39768e-05	3.68435e-05	HepG2 vs HCC
TXNDC16	310.188	-0.7652	0.271091	0.00361422	0.00666169	HepG2 vs HCC
RTRAF	1189.27	0.525651	0.181101	0.00326953	0.00607466	HepG2 vs HCC
NID2	156.88	-3.70765	0.561273	1.56478e-12	9.00892e-12	HepG2 vs HCC
GMCL1	537.816	0.32111	0.169407	0.0552088	0.0816279	HepG2 vs HCC
SF3B2	2444.54	-0.00458321	0.149697	0.975359	0.981221	HepG2 vs HCC
KLHL42	320.328	0.148894	0.227274	0.503715	0.5785	HepG2 vs HCC
GNAS	9857.88	-0.705171	0.333237	0.0267509	0.0420487	HepG2 vs HCC
DNM1L	847.938	1.18089	0.204334	3.91678e-09	1.5735e-08	HepG2 vs HCC
PTHLH	15.6844	-6.87956	1.34642	7.76914e-08	2.71402e-07	HepG2 vs HCC
PHACTR3	10.964	-1.77109	1.02039	0.015552	0.0256195	HepG2 vs HCC
ERGIC2	625.025	0.0925697	0.275068	0.72876	0.779788	HepG2 vs HCC
TFAP2C	2.19197	-3.36138	1.80193	0.00392928	0.00719983	HepG2 vs HCC
AURKA	598.663	2.92192	0.471208	1.52716e-11	7.90154e-11	HepG2 vs HCC
CASS4	65.7297	-1.46863	0.415867	0.000134637	0.000309351	HepG2 vs HCC
PIR	383.109	-0.367957	0.332855	0.247802	0.313074	HepG2 vs HCC
AAMDC	139.851	-0.394663	0.28233	0.148946	0.200465	HepG2 vs HCC
RFX2	72.2572	-0.257624	0.437543	0.52485	0.598702	HepG2 vs HCC
METTL2A	379.371	0.722891	0.206133	0.000358455	0.000774028	HepG2 vs HCC
SULT2B1	1.82706	-1.57067	1.12392	0.0400766	0.0608828	HepG2 vs HCC
ALG6	273.488	-1.26948	0.168201	2.08612e-14	1.44162e-13	HepG2 vs HCC
CNOT3	440.333	-1.73807	0.222317	1.12038e-15	8.86789e-15	HepG2 vs HCC
GP6	3.55771	-0.540044	0.744906	0.364869	0.438721	HepG2 vs HCC
PTPN4	427.089	1.46384	0.18474	8.07147e-16	6.4794e-15	HepG2 vs HCC
DDX18	1534.25	1.62575	0.188768	1.87674e-18	1.88917e-17	HepG2 vs HCC
KHSRP	2178.73	-0.465996	0.185559	0.0108882	0.0184305	HepG2 vs HCC
GNA11	731.802	-0.0451542	0.209104	0.826105	0.861066	HepG2 vs HCC
ASAP3	401.935	0.864997	0.331059	0.00622409	0.0110216	HepG2 vs HCC
EDEM2	625.351	-0.152433	0.157326	0.327873	0.399683	HepG2 vs HCC
DNMT3B	102.287	1.98586	0.404725	1.13172e-07	3.87851e-07	HepG2 vs HCC
REM1	10.6541	-5.73052	1.17564	1.94983e-07	6.51072e-07	HepG2 vs HCC
TPX2	828.667	2.5553	0.475309	3.1526e-09	1.27872e-08	HepG2 vs HCC
PDRG1	228.086	-0.0667655	0.273703	0.801598	0.840409	HepG2 vs HCC
EPB41L1	666.636	-0.187387	0.591433	0.715071	0.768461	HepG2 vs HCC
SLC15A1	513.198	-6.30948	0.528672	3.3703e-33	1.21371e-31	HepG2 vs HCC
DOCK9	468.403	-3.00482	0.27887	1.03595e-28	2.56196e-27	HepG2 vs HCC
ANKRD10	1056.01	0.559316	0.271376	0.033709	0.0520003	HepG2 vs HCC
TGDS	533.762	-0.196519	0.335474	0.540094	0.612921	HepG2 vs HCC
DOCK3	7.81972	-1.10626	0.850379	0.0872025	0.123411	HepG2 vs HCC
C3orf18	111.72	-2.49739	0.398029	1.50644e-11	7.79656e-11	HepG2 vs HCC
COQ9	969.353	-0.151942	0.257178	0.544187	0.616497	HepG2 vs HCC
TMEM40	2.94841	-1.49477	1.05787	0.0427668	0.0646275	HepG2 vs HCC
KIF9	64.7566	0.449397	0.30197	0.122621	0.168164	HepG2 vs HCC
ARHGAP28	24.413	-6.92907	1.08025	4.53641e-11	2.24069e-10	HepG2 vs HCC
CRLS1	197.389	0.563691	0.289303	0.0438219	0.0660728	HepG2 vs HCC
PPP1R13B	416.977	-0.912086	0.217609	1.8997e-05	4.9012e-05	HepG2 vs HCC
ATRN	4266.01	-0.904226	0.323855	0.00351899	0.00649924	HepG2 vs HCC
SMOX	169.995	0.547485	0.580727	0.279506	0.347829	HepG2 vs HCC
SIGLEC1	395.81	-8.55454	0.826475	9.63918e-26	1.83429e-24	HepG2 vs HCC
FKBP1A	2159.94	-0.354454	0.218271	0.0979105	0.137002	HepG2 vs HCC
NSFL1C	1143.7	-0.484147	0.162206	0.00255726	0.00483579	HepG2 vs HCC
SLC4A11	41.7807	0.431227	0.722981	0.461306	0.537477	HepG2 vs HCC
DNAAF9	277.619	1.54008	0.344678	2.33326e-06	6.77928e-06	HepG2 vs HCC
ZNF343	168.453	1.72989	0.221968	1.38397e-15	1.08544e-14	HepG2 vs HCC
EBF4	184.108	-5.22395	0.785917	7.0862e-12	3.78559e-11	HepG2 vs HCC
CPXM1	32.0769	-4.95137	1.03128	1.75244e-07	5.87875e-07	HepG2 vs HCC
MAVS	1544.76	1.1979	0.298827	3.04234e-05	7.64093e-05	HepG2 vs HCC
LZTS3	292.676	0.0344895	0.256216	0.89012	0.911808	HepG2 vs HCC
F11	2630.86	-1.33323	0.505992	0.00325187	0.00604373	HepG2 vs HCC
XRN2	1693.47	2.02346	0.163011	2.44948e-36	1.10428e-34	HepG2 vs HCC
KIZ	408.213	1.86688	0.268001	5.15107e-13	3.10714e-12	HepG2 vs HCC
DYNLL1	1894.35	0.143185	0.195568	0.457305	0.533537	HepG2 vs HCC
TESC	124.001	2.08259	0.775435	0.000803871	0.00164115	HepG2 vs HCC
SNX5	2447.35	3.18464	0.192841	6.7121e-63	1.63975e-60	HepG2 vs HCC
RPL6	10746.5	0.217149	0.27122	0.409723	0.485162	HepG2 vs HCC
SIRPG	21.8789	-6.26367	1.07012	1.40657e-09	5.92728e-09	HepG2 vs HCC
MAPKAPK5	427.614	0.793189	0.173944	3.8775e-06	1.09853e-05	HepG2 vs HCC
P2RX7	131.576	-8.10181	0.711399	1.29979e-30	3.78385e-29	HepG2 vs HCC
ESF1	565.474	1.69209	0.241323	5.37637e-13	3.22689e-12	HepG2 vs HCC
RBBP9	814.139	1.33347	0.241529	1.42516e-08	5.37197e-08	HepG2 vs HCC
ANAPC5	1720.71	0.635022	0.155332	3.64981e-05	9.06959e-05	HepG2 vs HCC
SLC23A2	2749.83	0.178599	0.381713	0.619936	0.686002	HepG2 vs HCC
SLC8B1	430.465	-1.50711	0.292572	8.21648e-08	2.86034e-07	HepG2 vs HCC
TMEM230	2854.18	-0.451865	0.159687	0.00425317	0.00774777	HepG2 vs HCC
DZANK1	27.6227	0.940475	0.284897	0.000633445	0.0013158	HepG2 vs HCC
KDM2B	397.016	0.535312	0.198164	0.00605926	0.0107497	HepG2 vs HCC
CFAP61	1.82081	-0.631913	1.05157	0.370287	0.444374	HepG2 vs HCC
TASP1	153.218	1.62727	0.231407	5.2814e-13	3.17728e-12	HepG2 vs HCC
OAS1	823.326	-3.11778	0.4444	5.74308e-14	3.81003e-13	HepG2 vs HCC
GCN1	1751.66	1.04446	0.22108	1.3966e-06	4.1877e-06	HepG2 vs HCC
RPLP0	18013.3	0.276633	0.281591	0.31062	0.381512	HepG2 vs HCC
PXN	451.384	-1.26276	0.174824	2.40675e-13	1.50655e-12	HepG2 vs HCC
SIRT4	36.4155	-0.642823	0.285888	0.0200749	0.0324088	HepG2 vs HCC
RPH3A	2.22825	-1.66913	1.04949	0.0242005	0.038387	HepG2 vs HCC
KIF16B	454.285	1.02397	0.172891	1.97672e-09	8.21498e-09	HepG2 vs HCC
TRMT6	299.434	1.15952	0.233642	3.69341e-07	1.19295e-06	HepG2 vs HCC
CHGB	2.58669	3.06352	1.13	0.000308989	0.000674382	HepG2 vs HCC
PEBP1	23476.7	-0.174104	0.289467	0.534061	0.607573	HepG2 vs HCC
TBX5	0.613514	-1.04243	2.00248	0.283977	0.352713	HepG2 vs HCC
BRAP	324.193	0.443894	0.166831	0.0071332	0.0124919	HepG2 vs HCC
ERP29	3227.27	-0.647067	0.24706	0.00724702	0.0126765	HepG2 vs HCC
NOS1	3.37534	-2.01718	1.19862	0.0132311	0.0220616	HepG2 vs HCC
FUS	2294.22	-1.02205	0.219888	2.07394e-06	6.06776e-06	HepG2 vs HCC
IGBP1	504.833	0.503205	0.24012	0.0319575	0.0495139	HepG2 vs HCC
FXYD5	263.35	-7.35182	0.551382	5.10994e-41	3.16361e-39	HepG2 vs HCC
ZNF302	418.024	-6.04945	0.275235	2.11664e-107	3.18872e-104	HepG2 vs HCC
GRAMD1A	520.84	-1.68834	0.355019	4.45347e-07	1.4252e-06	HepG2 vs HCC
FXYD3	1.04524	-1.99075	1.75325	0.0466005	0.0699239	HepG2 vs HCC
HEPH	117.614	-6.60165	0.777003	7.56486e-18	7.22438e-17	HepG2 vs HCC
CDIP1	715.267	0.389267	0.203425	0.0517201	0.0768847	HepG2 vs HCC
CMTM1	7.39101	1.26517	0.46243	0.00268246	0.00505614	HepG2 vs HCC
KCNH4	4.39247	-0.737389	0.710141	0.203406	0.264127	HepG2 vs HCC
GANAB	6676.64	-1.23906	0.137675	1.11083e-19	1.26458e-18	HepG2 vs HCC
GMIP	168.133	-1.9419	0.437739	1.22935e-06	3.71206e-06	HepG2 vs HCC
RBM41	386.163	0.44312	0.177136	0.011302	0.0190719	HepG2 vs HCC
BIRC5	430.484	2.49487	0.638734	4.90198e-06	1.37307e-05	HepG2 vs HCC
LAG3	87.9308	-5.12288	0.714941	1.8764e-13	1.18815e-12	HepG2 vs HCC
MLF2	3121.17	-1.35538	0.182761	5.00427e-14	3.33335e-13	HepG2 vs HCC
OTUB2	36.8274	0.492864	0.369856	0.158996	0.212315	HepG2 vs HCC
DDX24	1833.84	0.604657	0.194225	0.00157058	0.00306718	HepG2 vs HCC
ZBTB25	232.786	-0.320024	0.263964	0.212564	0.274148	HepG2 vs HCC
NECAP1	478.423	0.266537	0.181221	0.13621	0.18474	HepG2 vs HCC
ARHGAP4	305.14	-6.52427	0.48793	3.75321e-41	2.36413e-39	HepG2 vs HCC
ANKRD24	140.814	-5.01655	0.58873	4.18909e-18	4.0803e-17	HepG2 vs HCC
DHX32	331.458	0.5649	0.299542	0.05048	0.0752269	HepG2 vs HCC
RCOR1	551.197	0.274042	0.182786	0.1287	0.175662	HepG2 vs HCC
GPATCH2L	426.939	1.60338	0.190212	9.5046e-18	9.02438e-17	HepG2 vs HCC
LTBP4	1111.64	-5.48825	0.644925	6.14456e-18	5.9023e-17	HepG2 vs HCC
BLVRB	2059.63	-3.4123	0.36193	1.20936e-22	1.74067e-21	HepG2 vs HCC
SLC9A1	140.807	-0.842724	0.277736	0.00172502	0.00334709	HepG2 vs HCC
SPTLC1	750.289	0.698785	0.154702	5.07581e-06	1.41737e-05	HepG2 vs HCC
PAPOLA	3042.81	0.442343	0.171787	0.00917214	0.0157573	HepG2 vs HCC
CCNK	107.589	0.0386074	0.19345	0.839495	0.871205	HepG2 vs HCC
PCBP4	349.739	0.24532	0.312379	0.414228	0.48963	HepG2 vs HCC
RGS1	729.359	-8.20327	0.730031	7.07953e-30	1.95994e-28	HepG2 vs HCC
YPEL3	517.83	-3.82681	0.284901	2.2883e-42	1.54936e-40	HepG2 vs HCC
MRPS33	639.79	-0.709392	0.196096	0.000237571	0.000527293	HepG2 vs HCC
NDUFB2	978.7	-0.938924	0.23074	3.14917e-05	7.89497e-05	HepG2 vs HCC
NUDC	1727.9	-0.138038	0.195336	0.47313	0.549165	HepG2 vs HCC
MAEA	673.542	0.240277	0.213453	0.251718	0.317289	HepG2 vs HCC
ICAM1	1141.86	-0.851379	0.497236	0.0578134	0.0851239	HepG2 vs HCC
STRN4	788.029	-0.229841	0.204116	0.252305	0.318007	HepG2 vs HCC
IRAK3	124.736	-6.70664	0.781098	3.43169e-18	3.37898e-17	HepG2 vs HCC
LYZ	4284.68	1.0752	0.698216	0.0610169	0.0893603	HepG2 vs HCC
SI	0.335758	-0.472698	2.45044	0.625184	0.690793	HepG2 vs HCC
MUL1	549.84	-0.421022	0.205921	0.0375637	0.0574466	HepG2 vs HCC
TFAP4	108.728	0.979559	0.230894	1.42198e-05	3.74403e-05	HepG2 vs HCC
PDCD7	255.571	0.517535	0.152427	0.00060976	0.0012701	HepG2 vs HCC
SPG21	1703.22	-1.46444	0.188208	2.51739e-15	1.92013e-14	HepG2 vs HCC
FETUB	2433.45	-6.60957	0.731774	6.60554e-20	7.64012e-19	HepG2 vs HCC
DNAJB11	1123.51	-0.335414	0.241313	0.154849	0.20756	HepG2 vs HCC
P3H2	121.581	-6.78941	0.885028	6.16689e-15	4.50991e-14	HepG2 vs HCC
THPO	288.156	-1.79377	0.339728	2.36526e-08	8.71036e-08	HepG2 vs HCC
CHRD	1342.85	-1.41125	0.506165	0.00182906	0.00353594	HepG2 vs HCC
FLT3LG	3.84753	0.860306	0.479378	0.0483244	0.0722409	HepG2 vs HCC
RAB11FIP3	661.793	0.709155	0.245447	0.00305823	0.00571498	HepG2 vs HCC
GNPTG	1095.94	-2.34516	0.248892	2.34409e-22	3.31324e-21	HepG2 vs HCC
ZNF268	421.626	1.49046	0.219174	3.4714e-12	1.92032e-11	HepG2 vs HCC
GOLGA3	999.74	0.78575	0.205491	9.96171e-05	0.000233486	HepG2 vs HCC
PABPC4	2011.82	-0.404622	0.231922	0.0746491	0.107231	HepG2 vs HCC
CD209	81.6629	-8.55396	1.03228	2.62748e-17	2.42345e-16	HepG2 vs HCC
CERS4	1027.2	-0.544638	0.292806	0.0541237	0.0801613	HepG2 vs HCC
MCOLN1	383.688	-3.31789	0.217035	2.42064e-54	3.58692e-52	HepG2 vs HCC
USP48	778.849	0.199181	0.170203	0.236521	0.300818	HepG2 vs HCC
EFNB1	304.323	-1.36136	0.26261	8.76413e-08	3.04162e-07	HepG2 vs HCC
PDPR	361.6	1.46695	0.258349	4.6643e-09	1.85689e-08	HepG2 vs HCC
AARS1	2776.68	0.138137	0.294937	0.627806	0.69314	HepG2 vs HCC
GLG1	2081.26	0.940863	0.198635	1.45782e-06	4.35612e-06	HepG2 vs HCC
KIF4A	254.95	1.96793	0.595911	0.000124222	0.000287135	HepG2 vs HCC
TNRC6A	1269.9	0.867337	0.218929	5.28966e-05	0.000128755	HepG2 vs HCC
PLEKHG2	245.677	-1.22135	0.389693	0.000808696	0.00164988	HepG2 vs HCC
DLL3	1.31729	1.20902	1.37399	0.14276	0.192915	HepG2 vs HCC
NAT14	71.577	0.865547	0.367217	0.0126311	0.0211176	HepG2 vs HCC
PITPNM2	516.181	-1.33601	0.366	0.000106163	0.000248024	HepG2 vs HCC
EXOC1	300.583	0.835972	0.171607	8.1426e-07	2.51929e-06	HepG2 vs HCC
RBM27	390.422	0.581213	0.17023	0.000551025	0.00115629	HepG2 vs HCC
POU4F3	0.815238	-0.843291	0.99169	0.224326	0.287248	HepG2 vs HCC
OSBPL8	1126.48	1.12757	0.15511	2.02376e-13	1.27343e-12	HepG2 vs HCC
DTX2	200.053	-1.03247	0.208293	4.40015e-07	1.40939e-06	HepG2 vs HCC
NLRC4	38.1537	-0.638794	0.336742	0.0469158	0.0703562	HepG2 vs HCC
PUS7	287.531	2.02475	0.222246	9.05777e-21	1.12773e-19	HepG2 vs HCC
LAMB4	2.19994	-0.776303	0.711818	0.181256	0.238579	HepG2 vs HCC
NRCAM	75.8886	-2.73512	1.05484	0.000535197	0.00112438	HepG2 vs HCC
LAMB1	1792.68	1.45961	0.443805	0.000329366	0.000715056	HepG2 vs HCC
SLC26A4	5.07289	-0.878364	0.561657	0.0748765	0.107498	HepG2 vs HCC
SLC26A3	39.12	-4.35787	1.13752	6.8911e-06	1.89184e-05	HepG2 vs HCC
DLD	1996.84	-0.254397	0.249061	0.295138	0.365095	HepG2 vs HCC
WDR7	388.701	-0.105002	0.153427	0.489722	0.5657	HepG2 vs HCC
TXNL1	1242.97	-0.254516	0.20674	0.210521	0.27192	HepG2 vs HCC
IL5RA	3.49459	-0.704174	0.777629	0.249588	0.314978	HepG2 vs HCC
ABCC6	3421.64	-0.771288	0.32315	0.0126872	0.0212075	HepG2 vs HCC
CMTM6	2560.6	-0.486405	0.275809	0.0689887	0.0998701	HepG2 vs HCC
ITGA6	1368.7	1.07294	0.348562	0.00117959	0.00235007	HepG2 vs HCC
RAPGEF4	573.247	-5.57606	0.409916	1.68337e-42	1.14837e-40	HepG2 vs HCC
MAP3K20	969.525	-0.291656	0.291035	0.299937	0.370221	HepG2 vs HCC
SMPX	14.5524	-0.434333	0.809041	0.485581	0.561741	HepG2 vs HCC
FH	4149.91	-1.02478	0.253668	3.27477e-05	8.18375e-05	HepG2 vs HCC
SEL1L3	496.154	-3.90397	0.59412	2.54675e-12	1.43249e-11	HepG2 vs HCC
TF	206226	-1.4876	0.383453	3.34235e-05	8.34572e-05	HepG2 vs HCC
CDV3	2976.64	0.314727	0.202601	0.114336	0.157724	HepG2 vs HCC
MYO15A	43.7826	-4.62163	0.933775	6.61824e-08	2.33044e-07	HepG2 vs HCC
ALKBH5	1427.33	0.336322	0.184519	0.0646668	0.0941412	HepG2 vs HCC
APOH	115779	-1.50526	0.328495	1.45011e-06	4.33739e-06	HepG2 vs HCC
NLRP1	227.248	-4.85675	0.552091	3.2949e-19	3.56891e-18	HepG2 vs HCC
PITPNM3	87.1689	0.938588	0.492328	0.0348928	0.0536753	HepG2 vs HCC
SPAG7	554.005	0.239859	0.207142	0.238874	0.303341	HepG2 vs HCC
ORC6	115.407	3.15287	0.53976	1.38533e-10	6.4819e-10	HepG2 vs HCC
ZFHX4	335.375	-7.60957	0.557773	7.15439e-43	5.01307e-41	HepG2 vs HCC
CPA1	0.354938	1.45152	1.16247	0.0605544	0.0887333	HepG2 vs HCC
ZC3HC1	283.523	0.629906	0.188429	0.00069462	0.00143316	HepG2 vs HCC
ESR1	504.672	-4.57993	0.600799	3.69544e-15	2.7663e-14	HepG2 vs HCC
RGS17	10.424	1.45805	0.563377	0.00304055	0.00568371	HepG2 vs HCC
ANGPT2	120.079	-2.06759	0.551263	1.87301e-05	4.83996e-05	HepG2 vs HCC
TMEM101	419.851	0.415101	0.16465	0.0108165	0.0183176	HepG2 vs HCC
CD200	42.7708	-9.18717	1.07725	2.63489e-18	2.6201e-17	HepG2 vs HCC
CCDC80	401.262	-4.18364	0.91541	2.65436e-07	8.71513e-07	HepG2 vs HCC
CMA1	4.7694	0.209934	0.777183	0.730232	0.781092	HepG2 vs HCC
PSME1	2908.44	0.147526	0.23403	0.519457	0.593722	HepG2 vs HCC
PPP2R3C	281.293	1.44931	0.26307	1.2692e-08	4.80012e-08	HepG2 vs HCC
HAUS4	250.497	1.023	0.371925	0.00352307	0.00650496	HepG2 vs HCC
JPH4	10.3658	0.691008	0.578119	0.170632	0.22605	HepG2 vs HCC
MYH7	1.745	2.04362	1.50667	0.0274727	0.043087	HepG2 vs HCC
CEBPE	0.796059	0.844146	1.02174	0.230218	0.29396	HepG2 vs HCC
SLC7A8	174.608	-8.61594	0.953449	3.60711e-20	4.29009e-19	HepG2 vs HCC
OSGEP	397.396	0.363593	0.204191	0.0702174	0.101492	HepG2 vs HCC
SLC22A17	195.728	-4.56083	1.0428	8.68776e-07	2.67773e-06	HepG2 vs HCC
RNF31	19.7853	0.959644	0.442527	0.0185283	0.030097	HepG2 vs HCC
SCFD1	1200.48	1.89323	0.230319	3.03573e-17	2.78155e-16	HepG2 vs HCC
G2E3	371.508	2.72955	0.249965	2.52547e-29	6.55969e-28	HepG2 vs HCC
HECTD1	5023.84	2.60015	0.244827	7.79924e-28	1.75366e-26	HepG2 vs HCC
HNRNPC	6585.33	1.13532	0.127785	3.58338e-19	3.86749e-18	HepG2 vs HCC
RPGRIP1	21.9117	-0.581507	0.501488	0.198854	0.258867	HepG2 vs HCC
SUPT16H	1968.86	2.49854	0.219034	1.47871e-31	4.723e-30	HepG2 vs HCC
TOX4	1037.65	0.658981	0.174368	0.000129952	0.000299384	HepG2 vs HCC
GEMIN2	141.615	3.08054	0.289829	5.03526e-28	1.15517e-26	HepG2 vs HCC
TGM1	14.2773	1.82707	0.463159	1.35056e-05	3.5669e-05	HepG2 vs HCC
TINF2	561.521	0.605868	0.184668	0.00087891	0.00178347	HepG2 vs HCC
DAZL	0.324387	-0.830399	1.56977	0.329094	0.400927	HepG2 vs HCC
TBL1Y	14.5831	1.41889	0.83406	0.0273719	0.0429464	HepG2 vs HCC
SEMA6A	271.384	0.805904	0.477289	0.0635288	0.0926562	HepG2 vs HCC
TRPM7	1200.23	0.799316	0.248699	0.000974185	0.0019638	HepG2 vs HCC
TYRO3	141.069	1.8579	0.65434	0.000719102	0.00147979	HepG2 vs HCC
WDR76	114.633	0.790316	0.423818	0.0445479	0.0670778	HepG2 vs HCC
CAPN3	161.701	-2.43313	0.613882	4.16895e-06	1.17705e-05	HepG2 vs HCC
SNAP23	343.567	1.27313	0.164752	5.12808e-15	3.79008e-14	HepG2 vs HCC
TBX15	724.721	-5.24192	0.617993	6.86876e-18	6.57699e-17	HepG2 vs HCC
PHGDH	2286.1	0.27856	0.409708	0.467047	0.543	HepG2 vs HCC
COL9A3	227.523	3.77198	0.611557	2.89963e-11	1.46546e-10	HepG2 vs HCC
EZR	1629.69	0.554736	0.366159	0.109627	0.151736	HepG2 vs HCC
MYL6	6108.62	-0.573456	0.197703	0.00320947	0.00597168	HepG2 vs HCC
AGO1	655.033	1.14835	0.269845	1.11189e-05	2.96908e-05	HepG2 vs HCC
TEKT2	3.61773	1.1972	0.744736	0.0454175	0.0682848	HepG2 vs HCC
CLSPN	153.185	3.39035	0.568469	7.16562e-11	3.47759e-10	HepG2 vs HCC
RFFL	642.92	-0.244443	0.240353	0.298054	0.368249	HepG2 vs HCC
UNC13D	271.339	2.09402	0.446906	2.7358e-07	8.96561e-07	HepG2 vs HCC
MFSD11	351.91	-0.195608	0.247413	0.417919	0.492994	HepG2 vs HCC
DPYSL2	842.636	2.41061	0.397239	6.49778e-11	3.16452e-10	HepG2 vs HCC
TGFB2	44.6718	-5.64652	0.730641	3.78647e-15	2.83093e-14	HepG2 vs HCC
GPATCH2	237.321	0.931819	0.158805	3.0103e-09	1.22403e-08	HepG2 vs HCC
NUP50	1190.13	1.31379	0.184872	5.24388e-13	3.1568e-12	HepG2 vs HCC
CDC45	98.9582	1.84805	0.523758	6.76589e-05	0.000162005	HepG2 vs HCC
COMT	2340.58	-0.794661	0.37879	0.0259659	0.0409073	HepG2 vs HCC
ADA2	660.152	-10.3047	0.800642	7.66557e-39	4.17404e-37	HepG2 vs HCC
VNN3	485.799	-11.6833	1.0863	2.84796e-28	6.73892e-27	HepG2 vs HCC
ECHDC1	1296.05	0.409253	0.222226	0.0603304	0.0884408	HepG2 vs HCC
LRRFIP2	1229.78	-0.947025	0.192825	6.04372e-07	1.89948e-06	HepG2 vs HCC
SEC22C	472.542	0.83221	0.173365	1.16715e-06	3.53725e-06	HepG2 vs HCC
XYLB	999.47	-0.535765	0.27565	0.0450309	0.0677601	HepG2 vs HCC
HDAC6	2453.07	-1.06221	0.322584	0.000572991	0.00119876	HepG2 vs HCC
GABRP	46.4911	-4.84076	1.39047	3.13805e-05	7.8682e-05	HepG2 vs HCC
KRT31	0.239396	-0.229965	2.2616	0.8081	0.846153	HepG2 vs HCC
CDC6	359.57	2.86875	0.549537	5.42896e-09	2.1429e-08	HepG2 vs HCC
UPRT	176.483	0.11051	0.166346	0.501825	0.576775	HepG2 vs HCC
CDC23	659.832	0.721998	0.213907	0.000582615	0.00121777	HepG2 vs HCC
AAAS	557.694	0.194295	0.167661	0.241279	0.306095	HepG2 vs HCC
CBX5	967.441	1.43441	0.27852	9.34895e-08	3.23403e-07	HepG2 vs HCC
FMO2	148.689	-8.89488	1.13871	1.10754e-15	8.7739e-15	HepG2 vs HCC
SUCO	740.431	-0.0912165	0.23894	0.696188	0.752418	HepG2 vs HCC
MSH2	498.079	2.08497	0.279123	7.76131e-15	5.6034e-14	HepG2 vs HCC
MAP3K1	588.739	2.31248	0.206051	1.77233e-30	5.08575e-29	HepG2 vs HCC
DHPS	46.0272	-0.157179	0.382877	0.66336	0.723974	HepG2 vs HCC
HOOK2	351.189	-1.21708	0.333919	0.000128695	0.000296792	HepG2 vs HCC
NXPE1	0.279407	0.887062	1.42474	0.277683	0.345944	HepG2 vs HCC
ARCN1	2777.75	0.569211	0.178394	0.00122855	0.00243929	HepG2 vs HCC
EPB41L4B	2242.39	-0.783226	0.341802	0.0161568	0.0265192	HepG2 vs HCC
TMEM38B	529.225	-0.634451	0.233446	0.00545395	0.00974567	HepG2 vs HCC
PSMD5	653.108	0.110534	0.220919	0.609994	0.677114	HepG2 vs HCC
PTGS1	102.273	-5.43294	0.657074	4.58085e-17	4.11594e-16	HepG2 vs HCC
NUP188	627.934	1.54138	0.238048	2.87424e-11	1.45344e-10	HepG2 vs HCC
CRAT	2613.96	-2.42783	0.281954	3.29963e-19	3.57189e-18	HepG2 vs HCC
SH2D3C	142.573	-9.51309	0.947062	1.54514e-24	2.62776e-23	HepG2 vs HCC
NANS	547.771	1.6644	0.213512	1.55669e-15	1.21249e-14	HepG2 vs HCC
TBC1D2	272	-1.98436	0.312149	2.50279e-11	1.27237e-10	HepG2 vs HCC
WHRN	123.951	-1.63199	0.424537	2.97629e-05	7.48544e-05	HepG2 vs HCC
PDE6C	9.46322	0.261964	0.502871	0.564006	0.635707	HepG2 vs HCC
CWF19L1	272.088	1.35786	0.198	2.8813e-12	1.60915e-11	HepG2 vs HCC
[truncated: 16,089 more rows]

## Sheet: S3b
gene_name	baseMean	log2FoldChange	lfcSE	pvalue	padj	group
TSPAN6	2409.48	-0.501554	0.36686	0.15175	0.21121	HepG2 vs Primary.hepatocytes
TNMD	2.24143	1.47699	1.44391	0.096829	0.142075	HepG2 vs Primary.hepatocytes
DPM1	753.615	1.62431	0.219731	4.48307e-14	4.24767e-13	HepG2 vs Primary.hepatocytes
SCYL3	307.686	-0.554979	0.274443	0.0378754	0.0620672	HepG2 vs Primary.hepatocytes
C1orf112	156.784	2.04007	0.464705	1.4472e-06	5.21634e-06	HepG2 vs Primary.hepatocytes
FGR	131.008	-9.49303	1.07679	9.59796e-20	1.73372e-18	HepG2 vs Primary.hepatocytes
CFH	42152.8	-19.1378	1.02447	1.75364e-82	2.77027e-79	HepG2 vs Primary.hepatocytes
FUCA2	1287.54	0.747631	0.346024	0.0241308	0.0413817	HepG2 vs Primary.hepatocytes
GCLC	2694.17	-0.697768	0.394804	0.061696	0.0958081	HepG2 vs Primary.hepatocytes
NFYA	523.148	1.58585	0.286032	9.61212e-09	4.70904e-08	HepG2 vs Primary.hepatocytes
STPG1	74.0878	0.547936	0.451975	0.192398	0.259493	HepG2 vs Primary.hepatocytes
NIPAL3	197.665	-0.00149938	0.367955	0.996592	1	HepG2 vs Primary.hepatocytes
LAS1L	632.59	-0.0231973	0.223179	0.915797	0.942929	HepG2 vs Primary.hepatocytes
ENPP4	385.042	-5.20201	0.523001	8.59132e-24	2.35475e-22	HepG2 vs Primary.hepatocytes
SEMA3F	243.362	0.35374	0.38372	0.331748	0.41381	HepG2 vs Primary.hepatocytes
CFTR	216.292	-7.82315	1.51346	3.53667e-08	1.60671e-07	HepG2 vs Primary.hepatocytes
ANKIB1	731.546	0.902195	0.368348	0.0100775	0.0188177	HepG2 vs Primary.hepatocytes
CYP51A1	179.208	-0.381441	0.585967	0.461762	0.544667	HepG2 vs Primary.hepatocytes
KRIT1	190.251	0.861293	0.421468	0.0292893	0.0493227	HepG2 vs Primary.hepatocytes
RAD52	140.715	0.681248	0.359301	0.0471363	0.0753946	HepG2 vs Primary.hepatocytes
BAD	288.619	-1.4563	0.384224	5.80165e-05	0.000161718	HepG2 vs Primary.hepatocytes
LAP3	2901.76	-0.520296	0.418157	0.185639	0.251489	HepG2 vs Primary.hepatocytes
CD99	2503.55	-1.282	0.311386	1.91465e-05	5.76919e-05	HepG2 vs Primary.hepatocytes
HS3ST1	29.262	-7.47134	1.12402	6.30297e-12	4.59617e-11	HepG2 vs Primary.hepatocytes
AOC1	17.2809	-6.34537	1.64171	1.2005e-05	3.74727e-05	HepG2 vs Primary.hepatocytes
WNT16	1.55169	-0.378725	0.963175	0.586916	0.662434	HepG2 vs Primary.hepatocytes
HECW1	6.35289	-2.24258	1.34724	0.0130524	0.0238048	HepG2 vs Primary.hepatocytes
MAD1L1	18.7927	1.01071	0.761169	0.102535	0.149463	HepG2 vs Primary.hepatocytes
LASP1	3552.78	-0.215095	0.361045	0.533035	0.611915	HepG2 vs Primary.hepatocytes
SNX11	291.062	-0.501826	0.226313	0.0239943	0.0411639	HepG2 vs Primary.hepatocytes
TMEM176A	12852.4	-16.6363	0.959771	1.57115e-70	1.51677e-67	HepG2 vs Primary.hepatocytes
M6PR	853.363	0.437475	0.294307	0.125533	0.178964	HepG2 vs Primary.hepatocytes
KLHL13	115.745	-0.59802	0.545576	0.222633	0.294062	HepG2 vs Primary.hepatocytes
CYP26B1	37.0472	-3.42954	1.12869	0.000111442	0.000296467	HepG2 vs Primary.hepatocytes
ICA1	347.097	-7.58971	0.829878	1.29907e-20	2.57693e-19	HepG2 vs Primary.hepatocytes
DBNDD1	365.606	2.60311	0.956931	0.000452082	0.00108103	HepG2 vs Primary.hepatocytes
ALS2	1042.48	0.450334	0.284457	0.103451	0.150697	HepG2 vs Primary.hepatocytes
CASP10	331.986	1.37426	0.252809	2.46798e-08	1.14302e-07	HepG2 vs Primary.hepatocytes
CFLAR	1865.35	-0.206837	0.158675	0.188579	0.254954	HepG2 vs Primary.hepatocytes
TFPI	5070.58	-0.135924	0.430769	0.736335	0.795727	HepG2 vs Primary.hepatocytes
NDUFAF7	274.882	0.931103	0.233627	4.79998e-05	0.000135515	HepG2 vs Primary.hepatocytes
RBM5	1004.72	0.23947	0.276601	0.374046	0.457539	HepG2 vs Primary.hepatocytes
MTMR7	129.195	0.471189	0.747814	0.44109	0.524449	HepG2 vs Primary.hepatocytes
SLC7A2	9881.55	-1.84076	0.580547	0.000289084	0.000716812	HepG2 vs Primary.hepatocytes
ARF5	1065.14	-0.820609	0.228387	0.00025152	0.000630505	HepG2 vs Primary.hepatocytes
SARM1	99.0347	-0.915698	0.510416	0.0484749	0.077301	HepG2 vs Primary.hepatocytes
POLDIP2	3364.43	-1.43943	0.231063	1.94808e-10	1.18074e-09	HepG2 vs Primary.hepatocytes
PLXND1	1215.56	-0.563919	0.486115	0.206955	0.276211	HepG2 vs Primary.hepatocytes
AK2	2872.39	-0.197386	0.209071	0.337877	0.420098	HepG2 vs Primary.hepatocytes
CD38	166.701	-9.43682	1.22986	1.3661e-15	1.55766e-14	HepG2 vs Primary.hepatocytes
FKBP4	1917.19	-0.363562	0.334611	0.258593	0.334817	HepG2 vs Primary.hepatocytes
KDM1A	1113.46	2.28112	0.276575	1.10531e-17	1.55522e-16	HepG2 vs Primary.hepatocytes
RBM6	1231.17	0.710136	0.402729	0.0616858	0.0958007	HepG2 vs Primary.hepatocytes
CAMKK1	29.5137	0.673848	0.548964	0.171294	0.234634	HepG2 vs Primary.hepatocytes
RECQL	317.983	1.56238	0.256071	3.59595e-10	2.10677e-09	HepG2 vs Primary.hepatocytes
VPS50	370.771	0.848854	0.364149	0.0144668	0.0261265	HepG2 vs Primary.hepatocytes
HSPB6	122.456	-6.74628	1.08313	1.18328e-10	7.35667e-10	HepG2 vs Primary.hepatocytes
ARHGAP33	89.3236	-0.546793	0.518321	0.245586	0.320435	HepG2 vs Primary.hepatocytes
NDUFAB1	1182.93	0.525977	0.275044	0.0495838	0.0788521	HepG2 vs Primary.hepatocytes
PDK4	7234.51	-11.8209	0.924494	3.47632e-39	3.79924e-37	HepG2 vs Primary.hepatocytes
SLC22A16	1.45701	0.0706916	1.19524	0.925749	0.950472	HepG2 vs Primary.hepatocytes
ZMYND10	11.7462	-0.789198	0.694339	0.176289	0.240642	HepG2 vs Primary.hepatocytes
ABCB5	17.9468	-0.548548	1.42735	0.509191	0.589566	HepG2 vs Primary.hepatocytes
ARX	0.565923	-0.242787	1.43142	0.767864	0.821927	HepG2 vs Primary.hepatocytes
SLC25A13	3140.69	-0.729715	0.33747	0.0243298	0.041686	HepG2 vs Primary.hepatocytes
ST7	678.01	-1.29818	0.445888	0.00167212	0.00363206	HepG2 vs Primary.hepatocytes
CDC27	1198.33	1.94483	0.194089	1.9737e-24	5.78364e-23	HepG2 vs Primary.hepatocytes
SLC4A1	3.33709	-2.57964	1.71849	0.0159028	0.0284625	HepG2 vs Primary.hepatocytes
CALCR	3.53318	-1.2682	1.46896	0.151152	0.210491	HepG2 vs Primary.hepatocytes
HCCS	396.615	-0.395642	0.262932	0.123265	0.176047	HepG2 vs Primary.hepatocytes
DVL2	335.729	1.40107	0.285113	3.8558e-07	1.51554e-06	HepG2 vs Primary.hepatocytes
PRSS22	24.5296	-1.583	1.4419	0.077193	0.116561	HepG2 vs Primary.hepatocytes
UPF1	1818.93	-0.321071	0.300723	0.27061	0.348042	HepG2 vs Primary.hepatocytes
SKAP2	493.279	0.500273	0.479963	0.257975	0.334141	HepG2 vs Primary.hepatocytes
SLC25A5	4661.77	-0.96995	0.348115	0.00358162	0.00731177	HepG2 vs Primary.hepatocytes
MCUB	74.3555	0.462837	0.497852	0.30999	0.390595	HepG2 vs Primary.hepatocytes
HOXA11	1.67846	-0.132944	1.74993	0.882379	0.915737	HepG2 vs Primary.hepatocytes
POLR2J	767.685	-0.593275	0.220294	0.00615926	0.0120393	HepG2 vs Primary.hepatocytes
DHX33	409.701	0.919429	0.258161	0.000263693	0.000658267	HepG2 vs Primary.hepatocytes
MEOX1	6.702	-1.23093	1.29179	0.13688	0.19305	HepG2 vs Primary.hepatocytes
THSD7A	121.135	-4.32268	0.590424	3.1735e-14	3.06536e-13	HepG2 vs Primary.hepatocytes
LIG3	429.921	1.52537	0.207732	7.69083e-14	7.06361e-13	HepG2 vs Primary.hepatocytes
RPAP3	429.282	1.31705	0.211644	2.40432e-10	1.44168e-09	HepG2 vs Primary.hepatocytes
ACSM3	1492.42	0.518823	0.587727	0.317732	0.398904	HepG2 vs Primary.hepatocytes
REXO5	93.259	2.0549	0.494885	4.09442e-06	1.37485e-05	HepG2 vs Primary.hepatocytes
CIAPIN1	590.564	0.776569	0.286926	0.00531636	0.0105147	HepG2 vs Primary.hepatocytes
SPPL2B	513.519	-1.86634	0.348694	1.6177e-08	7.65335e-08	HepG2 vs Primary.hepatocytes
FAM214B	184.592	-1.67345	0.309418	1.76058e-08	8.29543e-08	HepG2 vs Primary.hepatocytes
COPZ2	321.951	-5.87582	0.550872	5.2569e-27	1.97725e-25	HepG2 vs Primary.hepatocytes
PRKAR2B	101.601	-5.3456	0.905188	7.64073e-10	4.283e-09	HepG2 vs Primary.hepatocytes
MSL3	320.834	-1.16265	0.19298	9.96021e-10	5.5068e-09	HepG2 vs Primary.hepatocytes
CREBBP	1293.9	-0.690752	0.248693	0.00452769	0.00908624	HepG2 vs Primary.hepatocytes
TSPOAP1	172.393	-7.68911	0.850529	3.27215e-20	6.18045e-19	HepG2 vs Primary.hepatocytes
MPO	6.97222	-6.9955	1.27433	8.43537e-09	4.15598e-08	HepG2 vs Primary.hepatocytes
PON1	8837.84	-8.57483	0.772673	1.80893e-29	8.73248e-28	HepG2 vs Primary.hepatocytes
GCFC2	555.636	0.799826	0.313488	0.00822171	0.0156329	HepG2 vs Primary.hepatocytes
WDR54	62.2893	1.00588	0.521262	0.0329373	0.0547758	HepG2 vs Primary.hepatocytes
CROT	890.348	-1.18353	0.386427	0.00119078	0.00265285	HepG2 vs Primary.hepatocytes
ABCB4	3576.64	-2.84181	0.862307	4.83198e-05	0.000136285	HepG2 vs Primary.hepatocytes
KMT2E	890.356	0.34017	0.220516	0.116722	0.167779	HepG2 vs Primary.hepatocytes
RHBDD2	929.474	-2.47137	0.262368	1.94902e-22	4.65221e-21	HepG2 vs Primary.hepatocytes
SOX8	7.7086	0.149135	0.93112	0.827549	0.871113	HepG2 vs Primary.hepatocytes
IBTK	2201.91	0.349817	0.271675	0.186519	0.252524	HepG2 vs Primary.hepatocytes
ZNF195	294.175	1.41197	0.3226	5.0615e-06	1.67659e-05	HepG2 vs Primary.hepatocytes
MYCBP2	867.288	1.18019	0.302092	5.24754e-05	0.000147336	HepG2 vs Primary.hepatocytes
FBXL3	634.675	-0.666908	0.288109	0.0171418	0.0304604	HepG2 vs Primary.hepatocytes
ITGAL	550.744	-3.96787	0.481383	1.45017e-17	2.01114e-16	HepG2 vs Primary.hepatocytes
PDK2	581.446	-1.59081	0.349373	1.66941e-06	5.96287e-06	HepG2 vs Primary.hepatocytes
ITGA3	164.799	-1.58318	0.587361	0.00206637	0.0044194	HepG2 vs Primary.hepatocytes
ZFX	690.589	1.27936	0.311714	2.03005e-05	6.08735e-05	HepG2 vs Primary.hepatocytes
LAMP2	7221.69	-1.18077	0.391782	0.00140204	0.00308669	HepG2 vs Primary.hepatocytes
ITGA2B	10.3302	-0.501635	0.915934	0.462389	0.545296	HepG2 vs Primary.hepatocytes
ASB4	61.4495	1.12617	0.892384	0.0981145	0.143755	HepG2 vs Primary.hepatocytes
GDE1	698.915	0.462683	0.305349	0.117499	0.16877	HepG2 vs Primary.hepatocytes
REX1BD	537.216	-2.6053	0.324738	3.60898e-17	4.83526e-16	HepG2 vs Primary.hepatocytes
CRLF1	149.898	6.30401	0.93896	5.41614e-12	3.98123e-11	HepG2 vs Primary.hepatocytes
OSBPL7	76.4826	1.13395	0.614413	0.0338773	0.0561884	HepG2 vs Primary.hepatocytes
TMEM98	666.373	2.50693	0.565521	4.98877e-07	1.92773e-06	HepG2 vs Primary.hepatocytes
YBX2	72.7699	-1.10323	0.902461	0.107221	0.155563	HepG2 vs Primary.hepatocytes
MAP3K14	367.931	-1.60992	0.503897	0.000405137	0.000977245	HepG2 vs Primary.hepatocytes
ABCC8	4.17872	-1.5393	1.53009	0.0944835	0.139021	HepG2 vs Primary.hepatocytes
TMEM132A	92.4056	3.03911	0.812754	7.47559e-06	2.41366e-05	HepG2 vs Primary.hepatocytes
AP2B1	1901.44	0.302427	0.235071	0.189769	0.256324	HepG2 vs Primary.hepatocytes
TAC1	2.32078	-1.15807	1.67158	0.214227	0.284677	HepG2 vs Primary.hepatocytes
ZNF263	417.869	0.869116	0.195372	6.48517e-06	2.11114e-05	HepG2 vs Primary.hepatocytes
CX3CL1	646.045	1.77663	0.497149	7.62686e-05	0.000208482	HepG2 vs Primary.hepatocytes
SPATA20	981.807	-0.255475	0.342157	0.436778	0.520195	HepG2 vs Primary.hepatocytes
CACNA1G	1.92739	-0.446781	1.2391	0.565413	0.642252	HepG2 vs Primary.hepatocytes
TNFRSF12A	725.755	0.318533	0.613252	0.552342	0.630248	HepG2 vs Primary.hepatocytes
DLX6	8.03101	5.75077	2.86232	0.00189135	0.00407059	HepG2 vs Primary.hepatocytes
MAP3K9	148.779	0.939062	0.424874	0.0182199	0.0321887	HepG2 vs Primary.hepatocytes
RALA	649.389	-0.345845	0.240159	0.141824	0.199086	HepG2 vs Primary.hepatocytes
BAIAP2L1	917.444	-0.528411	0.417993	0.178712	0.243372	HepG2 vs Primary.hepatocytes
KDM7A	680.508	0.413373	0.402297	0.276756	0.354555	HepG2 vs Primary.hepatocytes
ETV1	176.613	-5.52525	0.749795	5.12651e-14	4.82053e-13	HepG2 vs Primary.hepatocytes
AGK	434.365	0.552045	0.283025	0.0448582	0.0721093	HepG2 vs Primary.hepatocytes
ALDH3B1	162.634	0.205407	0.484131	0.644925	0.714769	HepG2 vs Primary.hepatocytes
TTC22	122.889	-6.83398	0.767824	1.59493e-19	2.80233e-18	HepG2 vs Primary.hepatocytes
PHTF2	309.356	0.539234	0.246841	0.0256497	0.0436983	HepG2 vs Primary.hepatocytes
CCL26	3.35995	-1.21555	1.53218	0.175938	0.240242	HepG2 vs Primary.hepatocytes
FARP2	535.537	1.47223	0.263926	9.55276e-09	4.68128e-08	HepG2 vs Primary.hepatocytes
USH1C	87.5861	-2.97994	1.65095	0.00599402	0.011752	HepG2 vs Primary.hepatocytes
GGCT	306.441	0.15695	0.286779	0.573416	0.64973	HepG2 vs Primary.hepatocytes
DBF4	193.515	3.47913	0.364358	5.20148e-23	1.32337e-21	HepG2 vs Primary.hepatocytes
TBXA2R	90.0671	-7.10587	0.794056	9.4437e-20	1.70763e-18	HepG2 vs Primary.hepatocytes
IFRD1	265.772	0.114643	0.54224	0.814472	0.860004	HepG2 vs Primary.hepatocytes
LGALS14	0.505025	0	2.65163	1	1	HepG2 vs Primary.hepatocytes
COX10	283.049	0.250805	0.333193	0.434043	0.517735	HepG2 vs Primary.hepatocytes
GTF2IRD1	190.252	1.33519	0.337731	3.56738e-05	0.00010282	HepG2 vs Primary.hepatocytes
PAF1	944.1	-0.747351	0.191302	7.57091e-05	0.000207115	HepG2 vs Primary.hepatocytes
VPS41	861.307	0.537342	0.255463	0.0314078	0.0524934	HepG2 vs Primary.hepatocytes
ARHGAP44	60.4593	1.00541	0.683549	0.0814452	0.122164	HepG2 vs Primary.hepatocytes
ELAC2	996.439	-0.32491	0.297551	0.260177	0.336491	HepG2 vs Primary.hepatocytes
SCIN	8.21764	-0.373096	0.996023	0.597867	0.672392	HepG2 vs Primary.hepatocytes
ARSD	1258.52	-3.21411	0.486483	1.16178e-12	9.25217e-12	HepG2 vs Primary.hepatocytes
PNPLA4	361.42	-1.25372	0.342484	0.000128369	0.000338391	HepG2 vs Primary.hepatocytes
MYH13	0.504047	0.0749606	1.90305	0.935609	0.957822	HepG2 vs Primary.hepatocytes
ADIPOR2	2780.77	-1.01433	0.384048	0.00528831	0.010464	HepG2 vs Primary.hepatocytes
CDKL3	7.66548	0.743253	0.455492	0.0787234	0.118571	HepG2 vs Primary.hepatocytes
UPP2	203.115	-6.29842	1.20498	3.6476e-08	1.65399e-07	HepG2 vs Primary.hepatocytes
PRSS21	2.80511	-5.3426	1.81592	0.000202876	0.000516993	HepG2 vs Primary.hepatocytes
MARK4	581.432	-1.18796	0.348325	0.00035525	0.000866411	HepG2 vs Primary.hepatocytes
PROM1	98.0172	0.507702	1.01546	0.478104	0.560217	HepG2 vs Primary.hepatocytes
CCDC124	538.683	-2.12555	0.278496	2.34235e-15	2.60583e-14	HepG2 vs Primary.hepatocytes
CEACAM21	17.9452	-6.24111	1.0777	1.72789e-09	9.27859e-09	HepG2 vs Primary.hepatocytes
PAFAH1B1	1351.84	0.186189	0.204787	0.356349	0.438888	HepG2 vs Primary.hepatocytes
NOS2	28.2497	0.212618	0.979708	0.761457	0.81678	HepG2 vs Primary.hepatocytes
DNAH9	1.57241	0.8432	1.18581	0.277987	0.355882	HepG2 vs Primary.hepatocytes
KIAA0100	1264.88	0.629438	0.343582	0.0561231	0.0880827	HepG2 vs Primary.hepatocytes
SLC13A2	27.2209	-5.5975	1.23538	8.42697e-07	3.14983e-06	HepG2 vs Primary.hepatocytes
GAS7	122.538	-0.502928	0.591462	0.335095	0.417274	HepG2 vs Primary.hepatocytes
TRAPPC6A	397.37	-3.47755	0.412261	1.27877e-18	2.02379e-17	HepG2 vs Primary.hepatocytes
MATK	46.1032	-4.87846	0.796578	1.61143e-10	9.88064e-10	HepG2 vs Primary.hepatocytes
CEACAM7	0.37109	-0.82393	1.92679	0.394934		HepG2 vs Primary.hepatocytes
CD79B	33.6962	-7.72919	1.06963	9.75387e-14	8.83236e-13	HepG2 vs Primary.hepatocytes
SCN4A	28.7047	-2.8553	1.17258	0.000977202	0.00221856	HepG2 vs Primary.hepatocytes
ST7L	151.162	0.517076	0.252109	0.0359995	0.0592782	HepG2 vs Primary.hepatocytes
TKTL1	4.76554	-1.18829	1.40382	0.166669	0.228877	HepG2 vs Primary.hepatocytes
PAX6	5.98127	3.34333	2.31607	0.0136098	0.0247175	HepG2 vs Primary.hepatocytes
RPUSD1	207.598	0.106238	0.300931	0.715681	0.777696	HepG2 vs Primary.hepatocytes
RHBDF1	177.032	-0.539529	0.43082	0.181079	0.246098	HepG2 vs Primary.hepatocytes
LUC7L	437.766	0.505248	0.426994	0.206932	0.276204	HepG2 vs Primary.hepatocytes
CACNA2D2	22.0274	-2.55102	0.876461	0.00024728	0.000620144	HepG2 vs Primary.hepatocytes
BAIAP3	209.617	-2.29055	0.547161	2.22669e-06	7.81209e-06	HepG2 vs Primary.hepatocytes
TSR3	484.45	-0.663222	0.279842	0.0148342	0.0267373	HepG2 vs Primary.hepatocytes
PIGQ	427.596	-1.7914	0.347981	5.73668e-08	2.53655e-07	HepG2 vs Primary.hepatocytes
CRAMP1	135.97	-0.0174147	0.343806	0.957916	0.975144	HepG2 vs Primary.hepatocytes
TEAD3	340.694	0.165279	0.276509	0.539421	0.618143	HepG2 vs Primary.hepatocytes
SELE	133.324	-8.55901	0.98306	4.30344e-19	7.16978e-18	HepG2 vs Primary.hepatocytes
DNAJC11	584.027	0.491381	0.265819	0.0581438	0.0908194	HepG2 vs Primary.hepatocytes
FMO3	11189.8	-14.305	1.08605	4.07135e-42	5.65983e-40	HepG2 vs Primary.hepatocytes
MYLIP	169.106	-0.391292	0.443699	0.34453	0.426935	HepG2 vs Primary.hepatocytes
NOX1	8.07506	-1.66809	0.543393	0.000556126	0.00131035	HepG2 vs Primary.hepatocytes
E2F2	57.4192	4.00304	0.834625	9.46214e-08	4.07392e-07	HepG2 vs Primary.hepatocytes
PSMB1	2504.01	0.205555	0.223799	0.350093	0.43247	HepG2 vs Primary.hepatocytes
SYN1	17.1804	-6.02731	0.958455	8.71963e-11	5.49188e-10	HepG2 vs Primary.hepatocytes
JARID2	294.373	1.65733	0.226727	7.81349e-14	7.17248e-13	HepG2 vs Primary.hepatocytes
CDKL5	227.926	1.81347	0.349913	4.55482e-08	2.03835e-07	HepG2 vs Primary.hepatocytes
CAMK1G	8.78478	-2.53433	1.70463	0.0168725	0.0300126	HepG2 vs Primary.hepatocytes
CDK11A	107.555	-0.587288	0.425587	0.14113	0.198271	HepG2 vs Primary.hepatocytes
NADK	1763.71	-1.57877	0.301215	5.22884e-08	2.3262e-07	HepG2 vs Primary.hepatocytes
TFAP2B	0.881035	-0.625148	2.1731	0.528627	0.608099	HepG2 vs Primary.hepatocytes
DLEC1	67.0169	0.741396	0.754769	0.228411	0.300712	HepG2 vs Primary.hepatocytes
CYTH3	229.874	-0.511699	0.468164	0.237434	0.311013	HepG2 vs Primary.hepatocytes
ADAM22	48.0864	5.25552	0.897031	9.6227e-10	5.33547e-09	HepG2 vs Primary.hepatocytes
SYPL1	1539.74	-1.211	0.303006	3.48657e-05	0.000100625	HepG2 vs Primary.hepatocytes
CYB561	414.203	-2.36709	0.645614	1.80433e-05	5.46329e-05	HepG2 vs Primary.hepatocytes
SPAG9	1916.49	1.00628	0.250476	3.93686e-05	0.000112666	HepG2 vs Primary.hepatocytes
CELSR3	138.148	4.24097	0.750834	1.41019e-09	7.64344e-09	HepG2 vs Primary.hepatocytes
AASS	2960.36	-0.79493	0.680689	0.167486	0.229835	HepG2 vs Primary.hepatocytes
PLEKHG6	136.636	1.983	0.659291	0.000387856	0.000938556	HepG2 vs Primary.hepatocytes
SS18L2	263.011	0.146329	0.215442	0.490135	0.571539	HepG2 vs Primary.hepatocytes
MPND	399.114	-1.02779	0.413373	0.0080835	0.015397	HepG2 vs Primary.hepatocytes
MGST1	13266.4	-4.46981	0.479405	2.15698e-21	4.66772e-20	HepG2 vs Primary.hepatocytes
CRY1	496.103	-0.135839	0.37502	0.703668	0.766864	HepG2 vs Primary.hepatocytes
PGLYRP1	2.4358	-0.870721	0.905054	0.202463	0.271194	HepG2 vs Primary.hepatocytes
NFIX	976.567	-2.21526	0.551522	5.3925e-06	1.77742e-05	HepG2 vs Primary.hepatocytes
ST3GAL1	3107.24	-1.32153	0.564806	0.00827846	0.015727	HepG2 vs Primary.hepatocytes
MMP25	35.1135	-3.71116	0.836281	4.07836e-07	1.5976e-06	HepG2 vs Primary.hepatocytes
IL32	10887.5	-1.77501	0.637606	0.00114001	0.00254987	HepG2 vs Primary.hepatocytes
PKD1	944.471	-0.105711	0.407021	0.783184	0.834318	HepG2 vs Primary.hepatocytes
MAPK8IP2	133.763	1.06878	0.908696	0.119825	0.171713	HepG2 vs Primary.hepatocytes
MED24	871.527	0.231526	0.189915	0.217105	0.288009	HepG2 vs Primary.hepatocytes
RHOBTB2	132.371	0.912457	0.455691	0.0307689	0.0515643	HepG2 vs Primary.hepatocytes
HEATR5B	603.708	0.894409	0.188102	1.46514e-06	5.27664e-06	HepG2 vs Primary.hepatocytes
SEC62	4220.36	-1.48197	0.27474	2.65915e-08	1.22698e-07	HepG2 vs Primary.hepatocytes
RPS20	8644.59	0.178416	0.323048	0.566913	0.643672	HepG2 vs Primary.hepatocytes
CSDE1	7930.27	0.496451	0.200281	0.0119541	0.0219793	HepG2 vs Primary.hepatocytes
UBE3C	1530.61	0.195669	0.234348	0.394852	0.478828	HepG2 vs Primary.hepatocytes
REV3L	636.129	2.39197	0.243642	4.8332e-24	1.36342e-22	HepG2 vs Primary.hepatocytes
TENM1	635.31	-7.35272	1.24436	7.03171e-10	3.96335e-09	HepG2 vs Primary.hepatocytes
PAX7	0.227655	-0.1281	2.53011	0.892132		HepG2 vs Primary.hepatocytes
MASP2	3340.19	-5.22816	0.623077	1.45855e-17	2.02115e-16	HepG2 vs Primary.hepatocytes
IYD	1049.14	-6.3334	0.84408	1.89557e-14	1.87582e-13	HepG2 vs Primary.hepatocytes
FAM76A	168.073	1.05249	0.257316	2.76806e-05	8.11824e-05	HepG2 vs Primary.hepatocytes
TRAF3IP3	66.2453	-6.07995	0.93313	2.04195e-11	1.40138e-10	HepG2 vs Primary.hepatocytes
POMT2	225.312	-0.342035	0.361923	0.322545	0.40408	HepG2 vs Primary.hepatocytes
VTA1	880.08	1.22558	0.261351	1.48175e-06	5.33314e-06	HepG2 vs Primary.hepatocytes
MLXIPL	5853.08	-3.14315	0.491954	4.82283e-12	3.56623e-11	HepG2 vs Primary.hepatocytes
BAZ1B	1643.15	1.58855	0.211589	1.99379e-14	1.96407e-13	HepG2 vs Primary.hepatocytes
RANBP9	785.3	0.605756	0.196423	0.00177326	0.00383449	HepG2 vs Primary.hepatocytes
ETV7	48.823	-2.93482	1.10837	0.000471539	0.00112338	HepG2 vs Primary.hepatocytes
SPRTN	187.568	1.27626	0.224084	6.34661e-09	3.1755e-08	HepG2 vs Primary.hepatocytes
METTL13	532.465	-0.413555	0.221261	0.0573032	0.0897079	HepG2 vs Primary.hepatocytes
DYRK4	149.212	0.163011	0.35459	0.631066	0.702681	HepG2 vs Primary.hepatocytes
ZNF207	1624.12	1.17176	0.18565	1.61086e-10	9.88064e-10	HepG2 vs Primary.hepatocytes
UQCRC1	3788.43	-0.911323	0.25215	0.000216968	0.00055008	HepG2 vs Primary.hepatocytes
STARD3NL	308.992	0.987777	0.310624	0.000985623	0.00223563	HepG2 vs Primary.hepatocytes
CD9	1012.66	-4.18134	0.543509	1.61388e-15	1.82225e-14	HepG2 vs Primary.hepatocytes
HHATL	1.63868	-2.05372	1.66685	0.0408844	0.0663041	HepG2 vs Primary.hepatocytes
NCAPD2	660.118	3.39858	0.447425	1.0526e-15	1.21052e-14	HepG2 vs Primary.hepatocytes
IFFO1	315.056	-0.542019	0.326226	0.0845761	0.126153	HepG2 vs Primary.hepatocytes
GIPR	20.1124	-0.240574	0.888	0.719642	0.781284	HepG2 vs Primary.hepatocytes
PHF7	113.911	-0.242016	0.353649	0.474765	0.557108	HepG2 vs Primary.hepatocytes
SEMA3G	168.661	1.50679	0.672654	0.00803695	0.0153218	HepG2 vs Primary.hepatocytes
NISCH	1093.04	-1.03996	0.265505	5.813e-05	0.000162009	HepG2 vs Primary.hepatocytes
STAB1	1736.13	-9.43686	0.633883	3.52386e-51	8.8745e-49	HepG2 vs Primary.hepatocytes
FUZ	118.649	-5.93309	0.716761	4.1616e-17	5.53723e-16	HepG2 vs Primary.hepatocytes
SLC6A13	322.02	-5.9852	0.820314	9.13734e-14	8.30003e-13	HepG2 vs Primary.hepatocytes
IDS	83.7116	-2.06622	0.349981	4.21182e-10	2.44517e-09	HepG2 vs Primary.hepatocytes
PRSS3	55.8475	-6.31992	1.72913	2.42567e-05	7.17952e-05	HepG2 vs Primary.hepatocytes
ZNF200	154.616	1.76364	0.293317	4.2606e-10	2.47035e-09	HepG2 vs Primary.hepatocytes
CD4	1576.23	-5.91176	0.585272	1.93967e-24	5.70317e-23	HepG2 vs Primary.hepatocytes
LRRC23	51.1694	0.637065	0.47204	0.143887	0.201671	HepG2 vs Primary.hepatocytes
BTK	77.3998	-6.81051	0.898946	9.83186e-15	1.00145e-13	HepG2 vs Primary.hepatocytes
HFE	365.206	-2.21822	0.422672	1.30851e-08	6.28643e-08	HepG2 vs Primary.hepatocytes
SCMH1	347.172	0.81196	0.319458	0.00837633	0.0159025	HepG2 vs Primary.hepatocytes
FYN	561.978	-0.0318295	0.519585	0.946268	0.966066	HepG2 vs Primary.hepatocytes
HIVEP2	404.215	0.66097	0.331792	0.0383282	0.0627146	HepG2 vs Primary.hepatocytes
FMO1	57.8786	-1.44226	1.03805	0.0532855	0.084169	HepG2 vs Primary.hepatocytes
ELOA	1067.99	-0.526093	0.256221	0.0356555	0.0587563	HepG2 vs Primary.hepatocytes
LYPLA2	1147.2	-0.450458	0.278533	0.0966151	0.141785	HepG2 vs Primary.hepatocytes
CLCN6	405.776	0.107439	0.334225	0.738282	0.797187	HepG2 vs Primary.hepatocytes
MRC2	342.707	-8.52709	1.202	1.73698e-13	1.52211e-12	HepG2 vs Primary.hepatocytes
NME1-NME2	2.53373	0.28474	0.608906	0.593386	0.668391	HepG2 vs Primary.hepatocytes
SLC6A7	0.951648	-1.77585	1.69891	0.0730504	0.111185	HepG2 vs Primary.hepatocytes
TSPAN9	1588.86	-2.47907	0.320262	4.38438e-16	5.23625e-15	HepG2 vs Primary.hepatocytes
BTBD7	396.887	0.648933	0.232223	0.00440092	0.00885023	HepG2 vs Primary.hepatocytes
APBA3	227.85	-0.671068	0.263146	0.00896889	0.0169276	HepG2 vs Primary.hepatocytes
MKS1	183.393	1.21506	0.305797	3.82374e-05	0.000109736	HepG2 vs Primary.hepatocytes
ABHD5	570.186	-1.03692	0.351776	0.00202994	0.00434733	HepG2 vs Primary.hepatocytes
ANOS1	33.6394	-5.35933	0.986273	1.04887e-08	5.11395e-08	HepG2 vs Primary.hepatocytes
AKAP8L	538.97	-0.0702845	0.301199	0.809737	0.85622	HepG2 vs Primary.hepatocytes
MBTD1	528.346	1.02919	0.27522	0.0001203	0.00031857	HepG2 vs Primary.hepatocytes
UTP18	593.038	1.59972	0.252224	7.26742e-11	4.63605e-10	HepG2 vs Primary.hepatocytes
RNF216	657.454	1.08791	0.221606	5.73983e-07	2.19742e-06	HepG2 vs Primary.hepatocytes
TTC19	690.054	-0.517663	0.301004	0.075871	0.114854	HepG2 vs Primary.hepatocytes
PTBP1	3133.65	0.191923	0.221499	0.378216	0.461859	HepG2 vs Primary.hepatocytes
DPF1	5.31239	4.55206	1.22783	1.40725e-05	4.34349e-05	HepG2 vs Primary.hepatocytes
SYT7	1982.3	-5.75336	0.895593	3.60992e-11	2.39792e-10	HepG2 vs Primary.hepatocytes
LARS2	561.55	0.633684	0.283783	0.0216061	0.037493	HepG2 vs Primary.hepatocytes
PIK3C2A	1208.61	1.46963	0.182464	3.22551e-16	3.91409e-15	HepG2 vs Primary.hepatocytes
PLAUR	191.864	-0.427042	0.705649	0.469126	0.551817	HepG2 vs Primary.hepatocytes
ANLN	490.24	4.88728	0.851531	1.52887e-09	8.25066e-09	HepG2 vs Primary.hepatocytes
WIZ	621.423	-1.61497	0.261006	1.90841e-10	1.15791e-09	HepG2 vs Primary.hepatocytes
RABGAP1	646.917	1.13381	0.192162	2.19541e-09	1.16274e-08	HepG2 vs Primary.hepatocytes
DCN	6153.66	-13.539	1.49141	5.50788e-22	1.25769e-20	HepG2 vs Primary.hepatocytes
QPCTL	195.861	0.365205	0.279227	0.179034	0.2437	HepG2 vs Primary.hepatocytes
PPP5C	714.578	-0.19051	0.214807	0.367569	0.450918	HepG2 vs Primary.hepatocytes
CEP68	264.748	1.4663	0.348471	9.92965e-06	3.14352e-05	HepG2 vs Primary.hepatocytes
MAP4K3	754.426	1.70538	0.18015	7.80272e-22	1.75632e-20	HepG2 vs Primary.hepatocytes
ZBTB32	7.3834	2.61734	0.849133	0.000126304	0.000333353	HepG2 vs Primary.hepatocytes
TYROBP	534.545	-11.3808	1.07686	9.90138e-28	4.03888e-26	HepG2 vs Primary.hepatocytes
LDAF1	53.5637	1.28046	0.653108	0.0217128	0.037655	HepG2 vs Primary.hepatocytes
GABRA3	15.3907	1.06715	1.80867	0.2666	0.343665	HepG2 vs Primary.hepatocytes
BRCA1	300.623	3.44624	0.527514	2.33818e-12	1.79702e-11	HepG2 vs Primary.hepatocytes
ERCC1	454.474	-0.456508	0.226919	0.04056	0.0658334	HepG2 vs Primary.hepatocytes
CD22	29.9836	0.73759	0.784787	0.241786	0.316046	HepG2 vs Primary.hepatocytes
SEMA3B	239.908	4.16879	0.810034	1.93328e-08	9.05757e-08	HepG2 vs Primary.hepatocytes
MBTPS2	721.879	-1.25111	0.280531	4.28682e-06	1.43392e-05	HepG2 vs Primary.hepatocytes
PRICKLE3	82.0501	-0.984978	0.255122	7.68787e-05	0.000210017	HepG2 vs Primary.hepatocytes
LTF	21.1997	-9.15586	1.15906	2.71267e-16	3.31724e-15	HepG2 vs Primary.hepatocytes
EXTL3	454.721	-0.222676	0.370337	0.528251	0.607787	HepG2 vs Primary.hepatocytes
NR1H4	2085.49	-0.0602229	0.307156	0.839483	0.880953	HepG2 vs Primary.hepatocytes
ELOVL5	2268.07	-0.687683	0.344465	0.037312	0.0612307	HepG2 vs Primary.hepatocytes
ALOX5	112.394	-5.86548	0.805408	1.00831e-13	9.1257e-13	HepG2 vs Primary.hepatocytes
KDM5D	609.353	1.10523	1.06441	0.139108	0.195779	HepG2 vs Primary.hepatocytes
CALCOCO1	1134.94	-2.56403	0.300932	5.84486e-19	9.66376e-18	HepG2 vs Primary.hepatocytes
UBR7	455.449	0.402657	0.243394	0.0912934	0.134923	HepG2 vs Primary.hepatocytes
MAP4K5	475.077	1.27708	0.25057	1.76815e-07	7.32248e-07	HepG2 vs Primary.hepatocytes
EHD3	289.399	-4.73468	0.693246	1.56086e-12	1.22618e-11	HepG2 vs Primary.hepatocytes
PSMC4	1438.08	0.150326	0.253656	0.544588	0.62316	HepG2 vs Primary.hepatocytes
MAN2B2	1353.59	-2.82556	0.378011	2.15567e-15	2.40894e-14	HepG2 vs Primary.hepatocytes
SLC7A14	2.96788	-0.578731	0.983582	0.412984	0.496879	HepG2 vs Primary.hepatocytes
CLDN11	79.3058	0.647476	0.839232	0.322211	0.403739	HepG2 vs Primary.hepatocytes
SLC25A39	1844.02	-0.169125	0.251636	0.492149	0.573303	HepG2 vs Primary.hepatocytes
MVP	1574.33	-1.87032	0.519787	5.79139e-05	0.000161484	HepG2 vs Primary.hepatocytes
NUB1	1053.25	-0.0801363	0.258568	0.751148	0.808017	HepG2 vs Primary.hepatocytes
PGM3	1324.93	0.807375	0.376992	0.0241936	0.0414772	HepG2 vs Primary.hepatocytes
RWDD2A	176.77	-0.0687721	0.313065	0.820241	0.864519	HepG2 vs Primary.hepatocytes
CLK1	1522.09	-0.235625	0.382871	0.517188	0.596877	HepG2 vs Primary.hepatocytes
POLR3B	379.298	0.425209	0.285836	0.125904	0.179374	HepG2 vs Primary.hepatocytes
ANGEL1	493.626	-0.391998	0.397577	0.297328	0.376964	HepG2 vs Primary.hepatocytes
RNF14	913.175	-1.26145	0.300489	1.38176e-05	4.26671e-05	HepG2 vs Primary.hepatocytes
DNASE1L1	138.218	-2.30743	0.357934	7.67539e-12	5.54575e-11	HepG2 vs Primary.hepatocytes
DDX11	319.855	1.10586	0.47299	0.0110321	0.0204442	HepG2 vs Primary.hepatocytes
HEBP1	1132.24	-3.4825	0.362804	3.22178e-23	8.34349e-22	HepG2 vs Primary.hepatocytes
GPRC5A	30.1869	-1.03818	0.824196	0.110089	0.159286	HepG2 vs Primary.hepatocytes
MAMLD1	103.472	-7.54172	0.991557	6.08615e-15	6.39027e-14	HepG2 vs Primary.hepatocytes
CD6	86.0627	-6.70371	0.979425	2.07639e-12	1.60433e-11	HepG2 vs Primary.hepatocytes
TACC3	349.855	1.43057	0.482149	0.00115543	0.00258105	HepG2 vs Primary.hepatocytes
UFL1	1042.27	-0.278166	0.26395	0.280364	0.358544	HepG2 vs Primary.hepatocytes
POLA2	46.499	1.16257	0.385161	0.00141127	0.00310466	HepG2 vs Primary.hepatocytes
ZC3H3	379.408	-1.51982	0.38143	2.3703e-05	7.02521e-05	HepG2 vs Primary.hepatocytes
CAPN1	1650.42	-0.690784	0.291008	0.0144449	0.0260923	HepG2 vs Primary.hepatocytes
ACP3	3.46856	-4.37667	1.43819	0.00013058	0.000343644	HepG2 vs Primary.hepatocytes
MDH1	3184.91	0.201696	0.29712	0.484019	0.565622	HepG2 vs Primary.hepatocytes
SLC30A9	1057.09	0.53896	0.22593	0.0151691	0.0272674	HepG2 vs Primary.hepatocytes
MTMR11	142.784	-1.80052	0.720212	0.00251125	0.00528114	HepG2 vs Primary.hepatocytes
COX15	557.536	-0.06829	0.252124	0.781905	0.83336	HepG2 vs Primary.hepatocytes
CCDC88C	238.411	1.40454	0.502695	0.00205644	0.00440029	HepG2 vs Primary.hepatocytes
YAF2	332.12	-0.626328	0.260007	0.0136327	0.0247539	HepG2 vs Primary.hepatocytes
ZMYND11	1182.77	0.0864163	0.219323	0.688744	0.754054	HepG2 vs Primary.hepatocytes
WAS	138.327	-6.39231	0.614063	7.40499e-26	2.54301e-24	HepG2 vs Primary.hepatocytes
DPEP1	59.9358	6.85821	1.30663	3.09837e-08	1.41611e-07	HepG2 vs Primary.hepatocytes
BID	639.283	-0.783603	0.30284	0.00750068	0.0143974	HepG2 vs Primary.hepatocytes
MATR3	87.4316	3.00012	0.495645	4.13213e-11	2.73019e-10	HepG2 vs Primary.hepatocytes
NPC1L1	807.294	-2.34875	1.22989	0.00638079	0.0124318	HepG2 vs Primary.hepatocytes
XYLT2	385.312	0.640613	0.289566	0.022686	0.0391552	HepG2 vs Primary.hepatocytes
RGPD5	1223.95	1.4751	0.316336	1.19807e-06	4.36272e-06	HepG2 vs Primary.hepatocytes
STMN4	0.759257	-1.71579	1.65851	0.0779524	0.117573	HepG2 vs Primary.hepatocytes
NUDCD3	1118.31	-0.272175	0.277789	0.314294	0.395244	HepG2 vs Primary.hepatocytes
ISL1	0.151098	0	2.58445	1		HepG2 vs Primary.hepatocytes
CHDH	2008.41	-0.302141	0.423409	0.447312	0.530322	HepG2 vs Primary.hepatocytes
IL20RA	21.3097	-5.69042	1.99504	0.00025929	0.000648058	HepG2 vs Primary.hepatocytes
CLCA4	0.189626	-0.611256	2.65602	0.531351		HepG2 vs Primary.hepatocytes
GLT8D1	1144.44	-0.451482	0.31285	0.135371	0.191108	HepG2 vs Primary.hepatocytes
ATP2C1	1170.77	-0.191946	0.196843	0.323079	0.404536	HepG2 vs Primary.hepatocytes
IGF1	221.199	-7.42894	0.944831	8.53136e-16	9.88825e-15	HepG2 vs Primary.hepatocytes
SLC38A5	63.9395	5.87706	0.674898	1.04759e-18	1.68243e-17	HepG2 vs Primary.hepatocytes
RALBP1	1229.83	0.205375	0.260128	0.419019	0.502782	HepG2 vs Primary.hepatocytes
RUFY3	591.929	-0.153354	0.29081	0.58717	0.662678	HepG2 vs Primary.hepatocytes
CNTN1	32.0519	-3.14838	1.66284	0.00443613	0.00891793	HepG2 vs Primary.hepatocytes
SLC11A1	85.7535	-2.59088	1.02654	0.000867249	0.00198396	HepG2 vs Primary.hepatocytes
WWTR1	868.533	0.631725	0.416369	0.106584	0.154716	HepG2 vs Primary.hepatocytes
AGPS	1406.34	1.97029	0.341136	1.13548e-09	6.23816e-09	HepG2 vs Primary.hepatocytes
STEEP1	262.278	1.13591	0.231498	5.53919e-07	2.12529e-06	HepG2 vs Primary.hepatocytes
ATP1A2	40.0353	-0.673435	0.906327	0.322825	0.404305	HepG2 vs Primary.hepatocytes
TTC27	350.103	2.30544	0.242784	1.38438e-22	3.36453e-21	HepG2 vs Primary.hepatocytes
ZNF582	31.5708	-0.381537	0.472583	0.382308	0.465973	HepG2 vs Primary.hepatocytes
VSIG2	49.2488	-0.0570218	0.754705	0.926068	0.950743	HepG2 vs Primary.hepatocytes
PHLDB1	346.414	0.695014	0.578379	0.175205	0.239388	HepG2 vs Primary.hepatocytes
MARCO	1058.19	-13.0525	1.45141	1.69018e-21	3.71776e-20	HepG2 vs Primary.hepatocytes
CYP24A1	43.4497	9.02642	2.13467	1.44821e-06	5.21889e-06	HepG2 vs Primary.hepatocytes
PRDM11	103.047	0.601772	0.384833	0.0993695	0.145386	HepG2 vs Primary.hepatocytes
SYT13	30.3431	-1.678	1.15208	0.0355869	0.0586655	HepG2 vs Primary.hepatocytes
SNAI2	163.645	-7.0305	0.787943	1.2276e-19	2.18566e-18	HepG2 vs Primary.hepatocytes
CD74	13382.8	-2.13753	0.601867	4.16856e-05	0.000118847	HepG2 vs Primary.hepatocytes
HGF	799.187	-11.6219	1.26914	1.0412e-21	2.31073e-20	HepG2 vs Primary.hepatocytes
ZRANB1	484.955	0.266554	0.358139	0.436423	0.519896	HepG2 vs Primary.hepatocytes
NCDN	200.246	-0.50633	0.311506	0.0926554	0.136644	HepG2 vs Primary.hepatocytes
ADGRA2	338.829	-4.57985	0.81844	2.64989e-09	1.38989e-08	HepG2 vs Primary.hepatocytes
ZFP64	210.365	0.728371	0.265963	0.00498187	0.00991524	HepG2 vs Primary.hepatocytes
MNAT1	219.206	1.81679	0.277071	1.15185e-11	8.14311e-11	HepG2 vs Primary.hepatocytes
SAMD4A	574.825	-0.0105777	0.340189	0.974181	0.987426	HepG2 vs Primary.hepatocytes
RUNX3	131.959	-5.18263	0.627541	4.3297e-17	5.75649e-16	HepG2 vs Primary.hepatocytes
MRE11	367.216	2.50412	0.270811	9.33182e-22	2.0763e-20	HepG2 vs Primary.hepatocytes
PLEKHB1	123.111	4.9988	1.06788	3.43523e-07	1.35854e-06	HepG2 vs Primary.hepatocytes
SERPINB1	972.668	-0.625047	0.410323	0.105827	0.153721	HepG2 vs Primary.hepatocytes
CYP3A43	361.033	-3.2011	1.07577	0.000140967	0.000368414	HepG2 vs Primary.hepatocytes
SLC7A9	307.786	-2.19791	0.473657	3.17057e-07	1.26162e-06	HepG2 vs Primary.hepatocytes
SPAST	477.275	1.97933	0.179681	4.6887e-29	2.17849e-27	HepG2 vs Primary.hepatocytes
NRXN3	72.2714	-1.90209	1.3348	0.0303208	0.0508871	HepG2 vs Primary.hepatocytes
OSBPL5	95.2202	-5.69359	0.726281	1.44822e-15	1.64482e-14	HepG2 vs Primary.hepatocytes
AQR	725.021	1.74633	0.19104	1.53089e-20	3.01271e-19	HepG2 vs Primary.hepatocytes
CPS1	71694.1	-4.93982	0.689184	1.73118e-13	1.5178e-12	HepG2 vs Primary.hepatocytes
C8B	10078.7	-7.99962	0.687522	5.10359e-32	3.08261e-30	HepG2 vs Primary.hepatocytes
FHL1	707.862	-10.729	1.00422	4.52824e-28	1.9192e-26	HepG2 vs Primary.hepatocytes
RTF2	1134.9	0.524557	0.190903	0.00538962	0.0106511	HepG2 vs Primary.hepatocytes
GABRA1	0.134013	-0.100021	2.58886	0.914536		HepG2 vs Primary.hepatocytes
NLRP2	28.2105	-3.66289	1.74502	0.00222394	0.00472833	HepG2 vs Primary.hepatocytes
SLC45A4	149.963	-5.43514	1.14771	3.2731e-07	1.29915e-06	HepG2 vs Primary.hepatocytes
RNF10	1979.45	-1.09713	0.237958	2.48868e-06	8.67343e-06	HepG2 vs Primary.hepatocytes
ZNF839	127.079	-0.0793533	0.343984	0.810066	0.856444	HepG2 vs Primary.hepatocytes
ZDHHC6	629.021	0.31681	0.227798	0.156823	0.217175	HepG2 vs Primary.hepatocytes
GRAMD1B	109.367	-1.80559	0.913977	0.00975036	0.0182656	HepG2 vs Primary.hepatocytes
RNH1	1799.66	-1.21165	0.21733	1.37396e-08	6.56998e-08	HepG2 vs Primary.hepatocytes
NDUFS1	3102.64	0.45779	0.272422	0.0846377	0.126234	HepG2 vs Primary.hepatocytes
RB1CC1	1673.4	0.900132	0.337613	0.00545608	0.0107714	HepG2 vs Primary.hepatocytes
ERP44	1620.52	-1.62737	0.24527	9.9556e-12	7.08719e-11	HepG2 vs Primary.hepatocytes
ALAS1	8325.36	-4.03973	0.57416	1.67598e-13	1.47163e-12	HepG2 vs Primary.hepatocytes
BIRC3	719.468	-0.320278	0.512646	0.492878	0.574006	HepG2 vs Primary.hepatocytes
AKAP11	850.188	0.424127	0.268264	0.105018	0.152686	HepG2 vs Primary.hepatocytes
GLRX2	471.004	-0.0496849	0.263896	0.847088	0.886791	HepG2 vs Primary.hepatocytes
SNAPC1	85.3538	0.958684	0.309681	0.00134535	0.00296979	HepG2 vs Primary.hepatocytes
DERA	1104.74	-0.898895	0.343556	0.00631425	0.0123146	HepG2 vs Primary.hepatocytes
STRAP	1613.53	0.00208017	0.266125	0.99361	1	HepG2 vs Primary.hepatocytes
ABCC2	4544.46	0.0863856	0.42435	0.828366	0.871814	HepG2 vs Primary.hepatocytes
DEF6	123.359	1.14907	0.570106	0.022932	0.0395483	HepG2 vs Primary.hepatocytes
PLEKHO1	306.048	0.155233	0.475617	0.723767	0.784683	HepG2 vs Primary.hepatocytes
GCLM	1511.29	-1.09673	0.360714	0.00141344	0.00310863	HepG2 vs Primary.hepatocytes
UBR2	1292.98	0.972466	0.206866	1.7979e-06	6.3916e-06	HepG2 vs Primary.hepatocytes
EHD2	419.641	-7.45687	0.672201	3.20286e-29	1.51651e-27	HepG2 vs Primary.hepatocytes
DEPDC1	172.379	4.40684	0.971641	4.46004e-07	1.73616e-06	HepG2 vs Primary.hepatocytes
CCDC28A	509.396	-1.24589	0.376955	0.00048263	0.00114886	HepG2 vs Primary.hepatocytes
RRAGD	486.314	-4.09958	0.560216	2.40844e-14	2.35518e-13	HepG2 vs Primary.hepatocytes
HSF2	175.382	2.23086	0.296507	4.16571e-15	4.47666e-14	HepG2 vs Primary.hepatocytes
PHF20	557.808	1.31966	0.220219	1.01272e-09	5.592e-09	HepG2 vs Primary.hepatocytes
HSD17B6	12085.6	-10.9436	0.698709	9.11383e-57	3.51935e-54	HepG2 vs Primary.hepatocytes
NR1H3	988.7	-1.93902	0.283005	1.16773e-12	9.29106e-12	HepG2 vs Primary.hepatocytes
TYMP	1337.49	-4.34586	0.500545	6.07084e-19	9.99934e-18	HepG2 vs Primary.hepatocytes
NCAPH2	527.522	0.69773	0.289505	0.0130389	0.0237827	HepG2 vs Primary.hepatocytes
TOMM34	459.981	1.49666	0.308508	4.57834e-07	1.77942e-06	HepG2 vs Primary.hepatocytes
SEC63	2590.15	-1.50141	0.226075	1.18339e-11	8.35246e-11	HepG2 vs Primary.hepatocytes
KPNA6	1078.65	1.07948	0.221725	7.10953e-07	2.69449e-06	HepG2 vs Primary.hepatocytes
VIM	2562.52	-12.7759	0.994001	7.50374e-40	8.63527e-38	HepG2 vs Primary.hepatocytes
RTEL1-TNFRSF6B	33.3726	1.15804	0.627177	0.0327788	0.0545487	HepG2 vs Primary.hepatocytes
FAS	431.908	0.14482	0.558167	0.771945	0.825381	HepG2 vs Primary.hepatocytes
RNASET2	440.435	0.185011	0.311036	0.538519	0.617272	HepG2 vs Primary.hepatocytes
CD44	726.929	-9.00068	0.867712	3.64257e-26	1.27873e-24	HepG2 vs Primary.hepatocytes
KCNG1	3.4121	-4.92105	1.50298	7.04824e-05	0.000193334	HepG2 vs Primary.hepatocytes
AGPAT4	71.0682	0.285096	0.626674	0.60052	0.674677	HepG2 vs Primary.hepatocytes
SLAMF7	189.346	-8.75707	1.18397	1.67092e-14	1.66298e-13	HepG2 vs Primary.hepatocytes
BTN3A1	633.912	-0.111831	0.421262	0.777596	0.829687	HepG2 vs Primary.hepatocytes
MIPEP	272.136	0.159922	0.340585	0.624973	0.697057	HepG2 vs Primary.hepatocytes
PRKCH	225.175	-3.20833	0.496811	3.15409e-12	2.38713e-11	HepG2 vs Primary.hepatocytes
INSRR	1.80224	-1.65274	1.49259	0.0714199	0.108903	HepG2 vs Primary.hepatocytes
IFNGR1	1477.2	-0.212114	0.431052	0.599454	0.673742	HepG2 vs Primary.hepatocytes
B4GALT7	375.857	-1.0117	0.278442	0.000185076	0.000475048	HepG2 vs Primary.hepatocytes
SH2D2A	51.9191	-0.738384	0.642103	0.18203	0.24715	HepG2 vs Primary.hepatocytes
VRK2	204.339	1.59917	0.229967	1.15022e-12	9.1643e-12	HepG2 vs Primary.hepatocytes
TNFRSF1B	1084.63	-9.32446	0.596814	4.76083e-56	1.65458e-53	HepG2 vs Primary.hepatocytes
VEZT	803.857	0.146177	0.235693	0.527297	0.606814	HepG2 vs Primary.hepatocytes
POU2F2	55.631	-2.75498	0.707522	4.43486e-06	1.48002e-05	HepG2 vs Primary.hepatocytes
BRD9	415.156	0.489959	0.189314	0.0087823	0.0166007	HepG2 vs Primary.hepatocytes
SNX1	1658.66	-0.532644	0.267326	0.0410684	0.0665596	HepG2 vs Primary.hepatocytes
TBPL1	193.966	0.484677	0.328664	0.125646	0.179066	HepG2 vs Primary.hepatocytes
ARNTL2	234.537	2.10646	0.62177	8.19236e-05	0.000222856	HepG2 vs Primary.hepatocytes
BCLAF1	2283.09	2.19035	0.198535	2.24949e-29	1.07684e-27	HepG2 vs Primary.hepatocytes
SLC39A9	1787.09	-0.121249	0.29922	0.675999	0.742765	HepG2 vs Primary.hepatocytes
ANK1	5.99968	0.306039	0.702847	0.602964	0.677029	HepG2 vs Primary.hepatocytes
IBSP	2.58523	0	1.48726	1	1	HepG2 vs Primary.hepatocytes
TFB1M	267.58	2.36388	0.319557	7.9682e-15	8.23207e-14	HepG2 vs Primary.hepatocytes
RABEP1	778.376	0.283203	0.226197	0.202572	0.271298	HepG2 vs Primary.hepatocytes
HMGB3	947.3	-0.278185	0.489616	0.536332	0.614968	HepG2 vs Primary.hepatocytes
NUP160	835.097	1.90601	0.214855	1.25917e-19	2.23957e-18	HepG2 vs Primary.hepatocytes
BAK1	265.556	0.769692	0.382356	0.0338857	0.0561939	HepG2 vs Primary.hepatocytes
MUSK	3.85292	-5.20607	1.67845	0.000126118	0.000332962	HepG2 vs Primary.hepatocytes
IKZF2	104.424	-0.481259	0.426496	0.228877	0.301141	HepG2 vs Primary.hepatocytes
GRN	3969.45	-2.00212	0.390829	4.15088e-08	1.86723e-07	HepG2 vs Primary.hepatocytes
FAM13B	323.726	0.625173	0.249111	0.0103207	0.0192324	HepG2 vs Primary.hepatocytes
ARHGAP31	208.202	-5.45887	0.526654	1.26143e-25	4.21536e-24	HepG2 vs Primary.hepatocytes
CENPQ	119.61	3.12528	0.427633	7.39379e-15	7.69814e-14	HepG2 vs Primary.hepatocytes
SARS1	1989.69	-0.339336	0.235927	0.142594	0.200069	HepG2 vs Primary.hepatocytes
RANBP3	658.911	0.485507	0.233467	0.0340649	0.0564673	HepG2 vs Primary.hepatocytes
ARID4A	777.244	0.302775	0.315495	0.320516	0.401848	HepG2 vs Primary.hepatocytes
EIPR1	299.832	1.43024	0.270514	5.18203e-08	2.30774e-07	HepG2 vs Primary.hepatocytes
PNPLA6	692.137	-1.68193	0.333295	1.21807e-07	5.16254e-07	HepG2 vs Primary.hepatocytes
IFT88	365.965	-0.190703	0.376095	0.594275	0.669263	HepG2 vs Primary.hepatocytes
ALG1	368.386	0.750742	0.290852	0.00781162	0.014948	HepG2 vs Primary.hepatocytes
ZCCHC8	441.278	0.434747	0.237162	0.061595	0.0956938	HepG2 vs Primary.hepatocytes
ABCF2	153.319	0.707548	0.22402	0.00130497	0.00288542	HepG2 vs Primary.hepatocytes
CHPF2	602.5	-0.555896	0.29086	0.0489867	0.078024	HepG2 vs Primary.hepatocytes
LRRC7	36.5593	0.746482	0.548471	0.129215	0.18349	HepG2 vs Primary.hepatocytes
FUT8	128.391	2.60963	0.62746	1.56687e-06	5.61391e-06	HepG2 vs Primary.hepatocytes
UBA6	785.767	1.98325	0.25168	4.72186e-16	5.63542e-15	HepG2 vs Primary.hepatocytes
GAB2	301.034	0.182205	0.373293	0.608406	0.681867	HepG2 vs Primary.hepatocytes
ATP6V0A1	1201.21	-0.923072	0.305174	0.00175457	0.00379692	HepG2 vs Primary.hepatocytes
PIAS1	506.192	0.895778	0.213277	1.95861e-05	5.8904e-05	HepG2 vs Primary.hepatocytes
SLC4A7	315.244	2.90921	0.482562	4.92349e-11	3.22486e-10	HepG2 vs Primary.hepatocytes
APBA2	40.7841	-0.159827	0.786105	0.799448	0.847487	HepG2 vs Primary.hepatocytes
MAP2K3	1238.79	-1.24297	0.384475	0.000623384	0.00145932	HepG2 vs Primary.hepatocytes
EFCAB1	11.9539	-5.96198	1.31946	9.5667e-07	3.54457e-06	HepG2 vs Primary.hepatocytes
TMSB10	2577.05	1.50672	0.454747	0.000320481	0.000787583	HepG2 vs Primary.hepatocytes
ASTE1	116.864	0.48416	0.238003	0.038015	0.0622666	HepG2 vs Primary.hepatocytes
RNF19A	1493.75	0.163505	0.322174	0.598846	0.673276	HepG2 vs Primary.hepatocytes
PEX3	407.306	0.087169	0.332035	0.785055	0.835645	HepG2 vs Primary.hepatocytes
GABARAPL2	949.641	-0.911704	0.259359	0.000315848	0.000777737	HepG2 vs Primary.hepatocytes
MYOC	1.15592	-3.40484	2.67755	0.0196502	0.0344181	HepG2 vs Primary.hepatocytes
SH3YL1	317.683	-0.0484758	0.567551	0.923697	0.948982	HepG2 vs Primary.hepatocytes
FAM136A	834.59	1.19173	0.292996	2.64206e-05	7.771e-05	HepG2 vs Primary.hepatocytes
VCL	1173.4	0.10171	0.376125	0.776374	0.82879	HepG2 vs Primary.hepatocytes
DEPDC1B	161.478	6.2835	0.805287	1.89199e-15	2.13073e-14	HepG2 vs Primary.hepatocytes
DAPK2	109.865	-3.56449	0.675371	5.28739e-09	2.67557e-08	HepG2 vs Primary.hepatocytes
NSMAF	278.287	1.72135	0.368634	7.50295e-07	2.83247e-06	HepG2 vs Primary.hepatocytes
ADSS2	692.86	0.752249	0.24247	0.00153548	0.00335411	HepG2 vs Primary.hepatocytes
STAP1	8.54957	-0.438279	0.992538	0.535483	0.614076	HepG2 vs Primary.hepatocytes
TIMP2	1818.8	-2.977	0.72514	1.53745e-06	5.51535e-06	HepG2 vs Primary.hepatocytes
RFC1	1447.47	1.71345	0.274045	1.04754e-10	6.5432e-10	HepG2 vs Primary.hepatocytes
TBC1D23	782.471	0.475297	0.22268	0.0298951	0.0502406	HepG2 vs Primary.hepatocytes
CUL3	974.753	0.586267	0.19681	0.00253288	0.00532404	HepG2 vs Primary.hepatocytes
MYOM2	79.2599	-9.28582	1.28638	4.60494e-14	4.34891e-13	HepG2 vs Primary.hepatocytes
OTC	3034.75	-5.73794	0.834778	1.82062e-12	1.41743e-11	HepG2 vs Primary.hepatocytes
CYP46A1	21.3424	-5.15297	0.846735	2.41244e-10	1.44555e-09	HepG2 vs Primary.hepatocytes
ZZZ3	733.931	1.13826	0.18997	1.25083e-09	6.836e-09	HepG2 vs Primary.hepatocytes
SLC18A1	0.411435	0.0294175	1.42283	0.971309		HepG2 vs Primary.hepatocytes
USP2	190.015	-0.0313709	0.508153	0.946082	0.96604	HepG2 vs Primary.hepatocytes
CASR	22.7356	-5.07389	1.82533	0.000317339	0.000780859	HepG2 vs Primary.hepatocytes
TUBG2	231.75	1.02254	0.333931	0.00141868	0.00311899	HepG2 vs Primary.hepatocytes
RPL26L1	371.471	-0.0917516	0.29243	0.746588	0.804425	HepG2 vs Primary.hepatocytes
FLT4	298.935	-9.90408	0.932044	1.45097e-27	5.79621e-26	HepG2 vs Primary.hepatocytes
NSUN2	1271.16	-0.0408437	0.188524	0.826418	0.870133	HepG2 vs Primary.hepatocytes
FBXO42	352.204	-0.173155	0.225313	0.434206	0.517894	HepG2 vs Primary.hepatocytes
MFAP3	638.852	0.29107	0.206304	0.152238	0.211804	HepG2 vs Primary.hepatocytes
MRI1	200.129	-0.457431	0.357291	0.180623	0.245632	HepG2 vs Primary.hepatocytes
METTL1	166.537	0.300408	0.364878	0.388459	0.472409	HepG2 vs Primary.hepatocytes
HOXC8	1.24819	0.387655	1.73725	0.667424	0.734598	HepG2 vs Primary.hepatocytes
AGA	404.582	-1.33755	0.426127	0.000756445	0.00174635	HepG2 vs Primary.hepatocytes
PI4K2B	1361.13	-0.351719	0.350818	0.29532	0.374911	HepG2 vs Primary.hepatocytes
BOD1L1	782.959	1.69492	0.280379	4.00494e-10	2.33145e-09	HepG2 vs Primary.hepatocytes
MAT2B	1271.19	-0.446266	0.259932	0.078813	0.118671	HepG2 vs Primary.hepatocytes
TLL1	14.4437	-5.65959	1.26929	1.16011e-06	4.23158e-06	HepG2 vs Primary.hepatocytes
EDC4	531.379	0.621086	0.317292	0.0425392	0.068712	HepG2 vs Primary.hepatocytes
TRIO	911.08	1.11079	0.263444	1.50928e-05	4.6337e-05	HepG2 vs Primary.hepatocytes
VCAN	505	0.670602	0.884778	0.318905	0.400145	HepG2 vs Primary.hepatocytes
CLEC16A	414.595	-0.365994	0.298069	0.205391	0.274523	HepG2 vs Primary.hepatocytes
MSR1	434.167	-9.99659	0.984889	2.00172e-25	6.46833e-24	HepG2 vs Primary.hepatocytes
CDH1	3567.95	-4.07851	0.529325	1.26828e-15	1.44993e-14	HepG2 vs Primary.hepatocytes
MTREX	1028.92	1.35069	0.222872	6.39562e-10	3.62836e-09	HepG2 vs Primary.hepatocytes
DNAH5	64.952	-6.14772	0.99926	2.03211e-10	1.22867e-09	HepG2 vs Primary.hepatocytes
ZFYVE16	703.033	1.73457	0.270448	3.53702e-11	2.35309e-10	HepG2 vs Primary.hepatocytes
RIPOR1	476.2	-2.23281	0.299328	6.77955e-15	7.09261e-14	HepG2 vs Primary.hepatocytes
C6	11554.5	-8.51249	0.854025	3.03282e-24	8.7254e-23	HepG2 vs Primary.hepatocytes
RAI14	1088.63	0.289869	0.291964	0.306524	0.386985	HepG2 vs Primary.hepatocytes
SOX30	1.74268	-3.79015	1.72608	0.00166239	0.00361364	HepG2 vs Primary.hepatocytes
PNKP	324.57	-0.718367	0.291663	0.0111328	0.0206088	HepG2 vs Primary.hepatocytes
BEST2	0.291268	0.00542397	1.43799	0.994734		HepG2 vs Primary.hepatocytes
PHLPP2	238.763	1.23067	0.307081	3.25204e-05	9.42632e-05	HepG2 vs Primary.hepatocytes
SPDL1	198.057	3.18408	0.390153	9.12789e-18	1.29588e-16	HepG2 vs Primary.hepatocytes
STAU2	679.742	0.349472	0.255594	0.161957	0.223377	HepG2 vs Primary.hepatocytes
SLC66A1	307.002	-1.12	0.337906	0.000541072	0.00127713	HepG2 vs Primary.hepatocytes
CTNS	314.027	-0.8784	0.239937	0.000185714	0.000476472	HepG2 vs Primary.hepatocytes
RTN4R	127.867	-5.59083	0.854614	1.63661e-11	1.1353e-10	HepG2 vs Primary.hepatocytes
PHF23	406.916	0.275097	0.282047	0.316082	0.397148	HepG2 vs Primary.hepatocytes
CDH10	0.284781	0.230427	1.86586	0.803063		HepG2 vs Primary.hepatocytes
INPP4A	333.119	0.799874	0.271805	0.00251458	0.00528686	HepG2 vs Primary.hepatocytes
RAB27B	92.3573	-5.89883	1.12136	2.99026e-08	1.36994e-07	HepG2 vs Primary.hepatocytes
PSMA4	1801.32	0.480962	0.267723	0.065492	0.100972	HepG2 vs Primary.hepatocytes
MYO16	91.5689	-7.076	0.862911	6.25875e-17	8.17731e-16	HepG2 vs Primary.hepatocytes
LSG1	665.285	-0.0285448	0.203351	0.886786	0.919136	HepG2 vs Primary.hepatocytes
PARP3	368.026	-0.827118	0.311699	0.00599839	0.0117579	HepG2 vs Primary.hepatocytes
TNC	303.744	-6.96718	1.06399	1.43732e-11	1.00387e-10	HepG2 vs Primary.hepatocytes
THAP3	129.537	-0.204012	0.294121	0.474816	0.557108	HepG2 vs Primary.hepatocytes
RIPOR3	276.026	-2.61903	1.05157	0.000943929	0.00214891	HepG2 vs Primary.hepatocytes
TDP1	208.335	1.88742	0.277471	1.85364e-12	1.4399e-11	HepG2 vs Primary.hepatocytes
AIFM2	494.571	-0.223474	0.425351	0.575648	0.651876	HepG2 vs Primary.hepatocytes
SPATA7	106.473	-0.00902754	0.367372	0.979455	0.991251	HepG2 vs Primary.hepatocytes
MED17	85.3425	1.8348	0.315317	1.18794e-09	6.514e-09	HepG2 vs Primary.hepatocytes
RETSAT	3523.38	-1.95505	0.377903	3.51898e-08	1.59951e-07	HepG2 vs Primary.hepatocytes
CAPG	272.938	1.20939	0.63306	0.0267245	0.0453689	HepG2 vs Primary.hepatocytes
AP2S1	971.349	-1.27146	0.238456	5.01872e-08	2.23903e-07	HepG2 vs Primary.hepatocytes
USH2A	381.936	-1.93976	0.977942	0.00802162	0.0152959	HepG2 vs Primary.hepatocytes
ZPBP	0.442271	-1.36786	1.79415	0.163745	0.225431	HepG2 vs Primary.hepatocytes
TG	8.15831	-5.53799	1.14455	2.12162e-07	8.67671e-07	HepG2 vs Primary.hepatocytes
ADAM28	50.7497	-7.40442	1.24376	5.30335e-10	3.03845e-09	HepG2 vs Primary.hepatocytes
BARX2	1.70401	-0.754781	1.21265	0.33411	0.416248	HepG2 vs Primary.hepatocytes
DCUN1D1	1014.96	0.150046	0.218353	0.484868	0.566424	HepG2 vs Primary.hepatocytes
JADE2	331.013	0.647706	0.330135	0.0414437	0.0671047	HepG2 vs Primary.hepatocytes
ZIC2	37.5666	1.73021	1.53052	0.0640912	0.0991122	HepG2 vs Primary.hepatocytes
LCP2	364.665	-10.9096	1.05329	1.27091e-26	4.6202e-25	HepG2 vs Primary.hepatocytes
TRIT1	226.021	0.720136	0.21835	0.000796141	0.00183166	HepG2 vs Primary.hepatocytes
ADRB1	20.1792	-3.89505	1.45115	0.000380836	0.000923369	HepG2 vs Primary.hepatocytes
GUCA2B	33.4963	-6.53715	1.49813	1.8559e-06	6.58539e-06	HepG2 vs Primary.hepatocytes
CUL7	516.302	1.21683	0.329337	0.000117614	0.000312076	HepG2 vs Primary.hepatocytes
CTNNA1	3854.2	0.3905	0.221718	0.0732281	0.111416	HepG2 vs Primary.hepatocytes
PHKA2	1307.15	-1.8123	0.309177	9.6474e-10	5.34576e-09	HepG2 vs Primary.hepatocytes
CNTLN	442.711	-0.623053	0.376931	0.0821538	0.123015	HepG2 vs Primary.hepatocytes
EPHA3	227.013	-8.61916	1.34013	1.55004e-11	1.07826e-10	HepG2 vs Primary.hepatocytes
HSPA5	15203.5	-1.62793	0.363938	2.2751e-06	7.97065e-06	HepG2 vs Primary.hepatocytes
DSG2	945.954	1.12814	0.566296	0.0248224	0.0424212	HepG2 vs Primary.hepatocytes
GEMIN8	183.106	-0.907297	0.277236	0.000765234	0.00176476	HepG2 vs Primary.hepatocytes
OFD1	429.805	0.795659	0.383865	0.0288463	0.0486213	HepG2 vs Primary.hepatocytes
GPM6B	23.5947	0.35394	0.569525	0.485371	0.566936	HepG2 vs Primary.hepatocytes
MAGEC2	89.7287	3.68829	3.13716	0.0205244	0.0357976	HepG2 vs Primary.hepatocytes
PREX2	114.583	-9.14825	1.03439	9.16771e-20	1.65945e-18	HepG2 vs Primary.hepatocytes
WDR37	281.249	-0.611292	0.2012	0.00205923	0.00440518	HepG2 vs Primary.hepatocytes
YTHDC2	785.222	0.293009	0.248774	0.228893	0.301141	HepG2 vs Primary.hepatocytes
CTPS2	384.944	1.38589	0.251632	1.62227e-08	7.6729e-08	HepG2 vs Primary.hepatocytes
ATP6V1H	526.005	0.259659	0.24598	0.281105	0.359333	HepG2 vs Primary.hepatocytes
POLR2B	1227.26	1.57702	0.260657	4.82105e-10	2.7731e-09	HepG2 vs Primary.hepatocytes
FAM214A	840.57	-2.4085	0.350175	3.21788e-13	2.73166e-12	HepG2 vs Primary.hepatocytes
ARAP2	330.378	-2.48243	0.397902	2.08818e-11	1.43141e-10	HepG2 vs Primary.hepatocytes
TPR	2236.64	2.3122	0.253684	4.95145e-21	1.03043e-19	HepG2 vs Primary.hepatocytes
CP	32897	-4.79078	0.544752	3.55202e-19	5.98095e-18	HepG2 vs Primary.hepatocytes
KATNIP	233.333	0.834867	0.315407	0.00608063	0.0119057	HepG2 vs Primary.hepatocytes
DTNBP1	126.983	0.0328093	0.359991	0.924053	0.949235	HepG2 vs Primary.hepatocytes
XK	98.4182	-7.80268	1.22478	3.40103e-11	2.27045e-10	HepG2 vs Primary.hepatocytes
ANO2	12.4037	-1.69352	1.46865	0.063259	0.0979463	HepG2 vs Primary.hepatocytes
C12orf4	217.852	1.18474	0.336731	0.000239681	0.000603178	HepG2 vs Primary.hepatocytes
SCML1	1008.46	0.382815	0.421066	0.333233	0.415364	HepG2 vs Primary.hepatocytes
WWC3	316.284	-1.17587	0.380371	0.00109307	0.00245817	HepG2 vs Primary.hepatocytes
ARHGAP6	44.4199	-1.53183	0.693868	0.00837346	0.0158988	HepG2 vs Primary.hepatocytes
FAM184B	4.71105	0.826083	0.655776	0.141094	0.198236	HepG2 vs Primary.hepatocytes
MAP4	2457.1	-0.223458	0.293454	0.432765	0.516434	HepG2 vs Primary.hepatocytes
GOPC	703.336	1.21015	0.200472	8.80098e-10	4.89704e-09	HepG2 vs Primary.hepatocytes
ROS1	18.9916	-0.157832	0.993082	0.822605	0.866695	HepG2 vs Primary.hepatocytes
USP28	395.088	1.2465	0.206032	7.76541e-10	4.35008e-09	HepG2 vs Primary.hepatocytes
HDAC9	65.9038	-4.77101	0.596574	2.85595e-16	3.4851e-15	HepG2 vs Primary.hepatocytes
TSPAN17	448.58	-0.766537	0.29758	0.00784707	0.0150042	HepG2 vs Primary.hepatocytes
NOP16	246.68	-0.000259008	0.346827	0.999379	1	HepG2 vs Primary.hepatocytes
CC2D2A	115.568	1.22849	0.310027	3.93803e-05	0.000112681	HepG2 vs Primary.hepatocytes
RRM2B	796.631	1.11669	0.256606	8.17961e-06	2.62391e-05	HepG2 vs Primary.hepatocytes
ZNF800	419.207	0.520025	0.237272	0.025413	0.0433459	HepG2 vs Primary.hepatocytes
TNFRSF17	11.7123	-1.65723	1.44263	0.0658181	0.101412	HepG2 vs Primary.hepatocytes
SNX29	232.747	0.18763	0.311156	0.532931	0.611835	HepG2 vs Primary.hepatocytes
LMO3	9.50932	0.360174	0.673808	0.52916	0.608477	HepG2 vs Primary.hepatocytes
MRPS10	893.935	0.401838	0.243323	0.0918627	0.135682	HepG2 vs Primary.hepatocytes
RSF1	636.89	0.925802	0.195633	1.59958e-06	5.72757e-06	HepG2 vs Primary.hepatocytes
VPS13D	1094.91	-0.0943394	0.264231	0.714583	0.776761	HepG2 vs Primary.hepatocytes
CELF2	198.072	-8.47958	0.850964	3.17356e-24	9.11521e-23	HepG2 vs Primary.hepatocytes
FAM120A	2991.78	-1.07025	0.202165	7.66753e-08	3.33514e-07	HepG2 vs Primary.hepatocytes
R3HDM1	413.493	1.15973	0.252741	2.59317e-06	9.01409e-06	HepG2 vs Primary.hepatocytes
COL9A2	64.0566	4.92197	0.80049	1.43361e-10	8.84965e-10	HepG2 vs Primary.hepatocytes
KITLG	219.734	2.98964	0.702662	7.71714e-07	2.90544e-06	HepG2 vs Primary.hepatocytes
ERCC8	228.679	2.2752	0.233176	1.17019e-23	3.1723e-22	HepG2 vs Primary.hepatocytes
ADAMTS6	33.4146	3.88071	0.831543	1.58385e-07	6.60646e-07	HepG2 vs Primary.hepatocytes
H6PD	4238.4	-3.8018	0.495999	1.12128e-15	1.28781e-14	HepG2 vs Primary.hepatocytes
VAMP3	1103.12	0.885097	0.18799	1.8562e-06	6.58539e-06	HepG2 vs Primary.hepatocytes
PER3	534.038	-1.74793	0.553354	0.00035732	0.000870848	HepG2 vs Primary.hepatocytes
UTS2	9.6981	-1.4657	1.29959	0.0817897	0.122533	HepG2 vs Primary.hepatocytes
TNFRSF9	29.0969	-0.335916	0.845895	0.607955	0.681576	HepG2 vs Primary.hepatocytes
EPN3	10.3161	3.187	1.11633	0.000216174	0.000548464	HepG2 vs Primary.hepatocytes
LTBP1	619.021	-5.3162	0.585821	3.70612e-20	6.94728e-19	HepG2 vs Primary.hepatocytes
RCN1	939.264	-2.77816	0.505461	1.32587e-09	7.22474e-09	HepG2 vs Primary.hepatocytes
ELN	450.708	-6.48076	0.936763	1.30153e-12	1.03178e-11	HepG2 vs Primary.hepatocytes
RFC2	360.982	0.733093	0.257523	0.00356294	0.00728049	HepG2 vs Primary.hepatocytes
ARID1B	865.59	1.17378	0.224381	9.71917e-08	4.17631e-07	HepG2 vs Primary.hepatocytes
CLPTM1L	2032.69	-1.57835	0.340038	1.11911e-06	4.09664e-06	HepG2 vs Primary.hepatocytes
NEDD4L	1306.04	2.70359	0.552404	3.9019e-08	1.76341e-07	HepG2 vs Primary.hepatocytes
FOXP3	148.619	-1.66024	1.2223	0.0440069	0.0708785	HepG2 vs Primary.hepatocytes
PPP1R3F	72.6866	-2.17978	0.571328	1.34595e-05	4.16267e-05	HepG2 vs Primary.hepatocytes
HEXB	2777.61	-1.24481	0.367101	0.000355926	0.000867817	HepG2 vs Primary.hepatocytes
PTCD2	210.981	0.111315	0.281527	0.684493	0.750078	HepG2 vs Primary.hepatocytes
NEXMIF	4.47532	-1.44058	1.45988	0.106352	0.154431	HepG2 vs Primary.hepatocytes
JKAMP	536.519	0.265517	0.220634	0.221052	0.292286	HepG2 vs Primary.hepatocytes
DKK3	364.49	-5.40744	0.788121	1.84585e-12	1.43514e-11	HepG2 vs Primary.hepatocytes
ARHGEF5	749.274	-3.08109	0.544897	4.71554e-10	2.71511e-09	HepG2 vs Primary.hepatocytes
NFE2L3	119.041	2.83326	0.653638	5.69086e-07	2.17964e-06	HepG2 vs Primary.hepatocytes
MCUR1	689.534	0.22191	0.354037	0.512659	0.592792	HepG2 vs Primary.hepatocytes
LIMA1	649.771	0.443735	0.359779	0.196858	0.264788	HepG2 vs Primary.hepatocytes
LETMD1	796.593	-0.579078	0.263862	0.0245254	0.0419839	HepG2 vs Primary.hepatocytes
SLC4A8	9.86097	-0.310195	0.64155	0.57519	0.651484	HepG2 vs Primary.hepatocytes
LAMC3	431.507	-4.68457	1.14087	3.26966e-06	1.11581e-05	HepG2 vs Primary.hepatocytes
PTGER3	14.5424	-3.83069	1.37366	0.000270697	0.000674974	HepG2 vs Primary.hepatocytes
TNIP3	4.30782	-4.49511	1.47828	0.000135034	0.000354295	HepG2 vs Primary.hepatocytes
MAPK9	701.767	0.432384	0.239745	0.0657974	0.101389	HepG2 vs Primary.hepatocytes
COL23A1	17.1029	-3.65872	1.12001	5.03686e-05	0.000141696	HepG2 vs Primary.hepatocytes
BCAR1	908.277	-0.0105968	0.378187	0.976507	0.988971	HepG2 vs Primary.hepatocytes
FHIP1B	748.927	-1.62622	0.325855	1.80454e-07	7.46252e-07	HepG2 vs Primary.hepatocytes
HERPUD1	2876.29	-1.3262	0.332227	3.07642e-05	8.94859e-05	HepG2 vs Primary.hepatocytes
HOMER3	93.9577	1.31542	0.595626	0.0116118	0.0214112	HepG2 vs Primary.hepatocytes
RAD51	59.7606	3.57258	0.66549	3.24092e-09	1.67711e-08	HepG2 vs Primary.hepatocytes
POLQ	166.663	5.50731	0.803417	1.98304e-12	1.5363e-11	HepG2 vs Primary.hepatocytes
PIK3CB	614.828	-0.329686	0.243598	0.167156	0.229454	HepG2 vs Primary.hepatocytes
CYBA	648.807	0.876824	0.656391	0.118406	0.16989	HepG2 vs Primary.hepatocytes
THOC3	691.296	1.69206	0.293289	2.13908e-09	1.13533e-08	HepG2 vs Primary.hepatocytes
HEBP2	1283.71	-0.948848	0.29086	0.000767043	0.0017687	HepG2 vs Primary.hepatocytes
MPHOSPH9	447.706	2.1189	0.309817	8.26731e-13	6.67881e-12	HepG2 vs Primary.hepatocytes
PLEKHA5	545.098	0.354999	0.300064	0.222228	0.293662	HepG2 vs Primary.hepatocytes
PRSS8	213.691	-1.87059	1.17557	0.0217741	0.0377424	HepG2 vs Primary.hepatocytes
SIKE1	688.631	1.1036	0.198721	1.74072e-08	8.21079e-08	HepG2 vs Primary.hepatocytes
RRP12	404.485	0.603873	0.447023	0.146925	0.205383	HepG2 vs Primary.hepatocytes
FNIP2	1509.61	-0.664213	0.494472	0.142556	0.200032	HepG2 vs Primary.hepatocytes
MSMO1	5985.96	-1.79814	0.495106	5.85848e-05	0.000163067	HepG2 vs Primary.hepatocytes
TTC17	1549.98	-0.590426	0.294095	0.0384958	0.0629341	HepG2 vs Primary.hepatocytes
ALX4	1.29209	1.93937	1.54268	0.0420556	0.068032	HepG2 vs Primary.hepatocytes
FSTL4	17.3008	3.3035	1.76558	0.0045246	0.00908107	HepG2 vs Primary.hepatocytes
FOXN3	1465.33	-0.0615211	0.297651	0.83125	0.874319	HepG2 vs Primary.hepatocytes
METTL24	40.1766	-4.07346	1.01031	3.06948e-06	1.05245e-05	HepG2 vs Primary.hepatocytes
AKR7A2	939.21	-0.563173	0.259156	0.0260983	0.0443903	HepG2 vs Primary.hepatocytes
MRTO4	522.32	0.890509	0.251505	0.000291735	0.000722766	HepG2 vs Primary.hepatocytes
NNAT	14.1195	1.52619	0.567168	0.00230199	0.00487587	HepG2 vs Primary.hepatocytes
USE1	280.552	-2.2049	0.317528	3.20832e-13	2.72705e-12	HepG2 vs Primary.hepatocytes
MCF2L2	11.6691	-0.881892	1.01707	0.223702	0.295236	HepG2 vs Primary.hepatocytes
NRIP2	31.4093	0.0933883	0.553728	0.850836	0.889804	HepG2 vs Primary.hepatocytes
LAMA3	416.391	0.68122	0.724204	0.256091	0.332072	HepG2 vs Primary.hepatocytes
AP5M1	729.513	0.351521	0.258584	0.164164	0.225936	HepG2 vs Primary.hepatocytes
ANAPC4	392.483	0.594784	0.273125	0.025388	0.0433111	HepG2 vs Primary.hepatocytes
KCNQ1	81.5733	-5.56502	0.889245	9.89029e-11	6.19105e-10	HepG2 vs Primary.hepatocytes
TRAPPC3	682.554	-0.279382	0.195087	0.146802	0.205245	HepG2 vs Primary.hepatocytes
THRAP3	2135.21	1.03448	0.13476	1.09306e-14	1.10882e-13	HepG2 vs Primary.hepatocytes
PHPT1	479.464	0.340473	0.346636	0.305739	0.386106	HepG2 vs Primary.hepatocytes
ENTPD2	41.5421	1.44382	0.797868	0.0236711	0.0406978	HepG2 vs Primary.hepatocytes
LY75	45.1484	-7.17377	1.06264	3.46323e-12	2.60522e-11	HepG2 vs Primary.hepatocytes
ARID4B	788.346	0.909243	0.203837	5.95127e-06	1.94756e-05	HepG2 vs Primary.hepatocytes
OPN3	148.017	-0.902562	0.375267	0.011357	0.0209858	HepG2 vs Primary.hepatocytes
SDCCAG8	254.075	-0.11495	0.218109	0.592173	0.667309	HepG2 vs Primary.hepatocytes
PTPRN	1.0804	0.652796	1.28098	0.412301	0.496366	HepG2 vs Primary.hepatocytes
HHAT	133.939	0.407978	0.337619	0.208598	0.278274	HepG2 vs Primary.hepatocytes
KIF1B	1175.24	1.05688	0.292734	0.000193811	0.000495928	HepG2 vs Primary.hepatocytes
FOXC1	76.4026	0.790853	0.705474	0.179927	0.244815	HepG2 vs Primary.hepatocytes
TBC1D22A	415.033	-0.147261	0.281646	0.591029	0.666168	HepG2 vs Primary.hepatocytes
SYNE2	1445.81	0.146431	0.390916	0.692792	0.75774	HepG2 vs Primary.hepatocytes
PLEKHH1	97.6756	1.7249	0.633359	0.00149278	0.00326825	HepG2 vs Primary.hepatocytes
ATP9A	887.21	0.300848	0.458904	0.480162	0.562135	HepG2 vs Primary.hepatocytes
CBLN4	16.1102	-5.44745	1.65332	7.22092e-05	0.000197977	HepG2 vs Primary.hepatocytes
CHRDL2	89.5251	-6.84985	1.0392	1.11282e-11	7.8768e-11	HepG2 vs Primary.hepatocytes
FAM168A	782.898	-0.163554	0.249021	0.50226	0.583018	HepG2 vs Primary.hepatocytes
RELT	60.2372	0.686787	0.527523	0.150165	0.209206	HepG2 vs Primary.hepatocytes
GALC	367.52	-11.7613	1.04851	6.14492e-31	3.33688e-29	HepG2 vs Primary.hepatocytes
NOP58	897.702	1.66854	0.282029	9.28069e-10	5.15406e-09	HepG2 vs Primary.hepatocytes
SZRD1	1104.99	-0.855741	0.242717	0.000316874	0.000780042	HepG2 vs Primary.hepatocytes
KCNH2	8.82738	-1.38258	1.20693	0.086571	0.128775	HepG2 vs Primary.hepatocytes
CUL1	1451.97	0.107988	0.232996	0.636795	0.70788	HepG2 vs Primary.hepatocytes
FAM114A2	383.769	-0.580248	0.220886	0.00753866	0.0144655	HepG2 vs Primary.hepatocytes
CYFIP2	1476.09	-0.513909	0.671324	0.368003	0.451386	HepG2 vs Primary.hepatocytes
TAB2	1434.84	0.208626	0.292955	0.463215	0.546108	HepG2 vs Primary.hepatocytes
GINM1	676.715	-0.928336	0.232512	4.66704e-05	0.000132083	HepG2 vs Primary.hepatocytes
EIF2AK2	1046.67	1.50909	0.258793	2.04785e-09	1.08924e-08	HepG2 vs Primary.hepatocytes
USP36	795.221	0.454316	0.284627	0.100624	0.147023	HepG2 vs Primary.hepatocytes
KMT2C	1367.76	0.559577	0.275486	0.0369861	0.0607417	HepG2 vs Primary.hepatocytes
MCOLN3	62.2435	-1.83454	1.58704	0.0561475	0.088113	HepG2 vs Primary.hepatocytes
CCDC85A	3.61635	-4.34465	1.6177	0.000395175	0.000955204	HepG2 vs Primary.hepatocytes
PUM2	2312.52	0.259695	0.183005	0.15116	0.210491	HepG2 vs Primary.hepatocytes
MRPL43	624.911	-0.565883	0.246818	0.0191782	0.0336864	HepG2 vs Primary.hepatocytes
ITIH4	445.711	-7.44148	0.623349	1.79925e-33	1.27614e-31	HepG2 vs Primary.hepatocytes
ITIH1	37132.1	-9.07456	0.600062	1.2545e-52	3.46022e-50	HepG2 vs Primary.hepatocytes
HPF1	222.515	-0.476322	0.25089	0.0523157	0.0827498	HepG2 vs Primary.hepatocytes
ZFR	1615.84	1.47948	0.15357	2.30174e-22	5.46413e-21	HepG2 vs Primary.hepatocytes
ZNF280C	73.6557	1.80125	0.344885	3.76668e-08	1.70674e-07	HepG2 vs Primary.hepatocytes
NPFFR2	23.418	-0.118892	1.69089	0.893155	0.924106	HepG2 vs Primary.hepatocytes
PHF21B	0.495719	0	2.00094	1	1	HepG2 vs Primary.hepatocytes
TRAF1	165.308	-2.74067	0.499147	1.41554e-09	7.66763e-09	HepG2 vs Primary.hepatocytes
RC3H2	979.754	0.839529	0.210994	5.28015e-05	0.00014821	HepG2 vs Primary.hepatocytes
IL17RB	1134.78	0.904274	0.526326	0.0573174	0.089722	HepG2 vs Primary.hepatocytes
TRAF3IP2	234.543	-0.180722	0.491262	0.688747	0.754054	HepG2 vs Primary.hepatocytes
GYG2	496.696	-0.279191	0.413577	0.473538	0.556141	HepG2 vs Primary.hepatocytes
DCBLD2	831.248	2.29657	0.207764	1.3438e-29	6.57782e-28	HepG2 vs Primary.hepatocytes
SERPINB3	0.0252764	-0.0488669	2.65181	0.95739		HepG2 vs Primary.hepatocytes
SOAT1	753.94	0.800946	0.302561	0.00622938	0.0121627	HepG2 vs Primary.hepatocytes
PKP2	864.142	0.559547	0.415736	0.152466	0.212012	HepG2 vs Primary.hepatocytes
MSH4	3.46544	1.3811	1.27583	0.0960982	0.141158	HepG2 vs Primary.hepatocytes
F7	3259.47	-4.46789	0.437542	3.59115e-25	1.12845e-23	HepG2 vs Primary.hepatocytes
GDI2	5150.71	0.769776	0.22333	0.000450732	0.00107892	HepG2 vs Primary.hepatocytes
PRDM1	134.32	-8.04809	0.921211	4.26611e-19	7.11442e-18	HepG2 vs Primary.hepatocytes
ATG5	610.235	0.262816	0.227445	0.239492	0.313401	HepG2 vs Primary.hepatocytes
TMCC3	194.635	-8.06165	0.81782	1.1398e-23	3.09958e-22	HepG2 vs Primary.hepatocytes
PITHD1	613.343	-0.532356	0.25278	0.0312813	0.0523021	HepG2 vs Primary.hepatocytes
MTA3	381.667	1.86673	0.252997	3.02976e-14	2.93468e-13	HepG2 vs Primary.hepatocytes
USP13	310.186	0.952221	0.244367	6.82384e-05	0.00018792	HepG2 vs Primary.hepatocytes
ATP11B	868.912	-0.165107	0.236416	0.476521	0.558784	HepG2 vs Primary.hepatocytes
LAMC2	53.3372	-5.86998	1.34609	1.81077e-06	6.42944e-06	HepG2 vs Primary.hepatocytes
CDK14	630.638	-4.51623	0.421796	2.07651e-27	8.05434e-26	HepG2 vs Primary.hepatocytes
SEC61A1	5721.29	-0.775643	0.275968	0.00387685	0.00786733	HepG2 vs Primary.hepatocytes
PPP1R12A	783.795	1.59627	0.2097	8.81643e-15	9.05456e-14	HepG2 vs Primary.hepatocytes
RASGRF1	7.50656	0.898777	0.956302	0.201285	0.26997	HepG2 vs Primary.hepatocytes
CAMK2B	118.871	-5.56103	1.15984	2.61246e-07	1.055e-06	HepG2 vs Primary.hepatocytes
CROCC	322.407	-0.410071	0.582243	0.426596	0.51064	HepG2 vs Primary.hepatocytes
POLR3E	632.746	1.5453	0.22489	2.25659e-12	1.73738e-11	HepG2 vs Primary.hepatocytes
ATP2B4	1200.68	-2.07936	0.52553	9.04863e-06	2.88087e-05	HepG2 vs Primary.hepatocytes
ZC3H11A	13.5181	1.10328	0.421607	0.00516365	0.0102465	HepG2 vs Primary.hepatocytes
RIOK2	376.782	0.853343	0.243168	0.00033757	0.000826774	HepG2 vs Primary.hepatocytes
YIPF1	556.725	-1.41028	0.228797	3.08233e-10	1.82059e-09	HepG2 vs Primary.hepatocytes
NDC1	565.517	2.37745	0.25331	3.33355e-22	7.77804e-21	HepG2 vs Primary.hepatocytes
DGKG	61.0041	1.1654	0.711447	0.0491333	0.0782359	HepG2 vs Primary.hepatocytes
FLYWCH1	418.437	-0.520575	0.362576	0.132656	0.187687	HepG2 vs Primary.hepatocytes
UNKL	103.571	0.241683	0.436532	0.553906	0.631618	HepG2 vs Primary.hepatocytes
TBXAS1	165.94	-1.60272	0.452381	0.000118171	0.000313362	HepG2 vs Primary.hepatocytes
PARP12	654.059	-0.84426	0.357983	0.0135096	0.0245483	HepG2 vs Primary.hepatocytes
ALDH18A1	1266.13	2.23718	0.396552	1.3572e-09	7.38387e-09	HepG2 vs Primary.hepatocytes
TARBP1	612.634	1.59062	0.365469	4.23643e-06	1.41897e-05	HepG2 vs Primary.hepatocytes
GATB	458.471	0.274547	0.314197	0.365881	0.4491	HepG2 vs Primary.hepatocytes
MXD1	346.406	-0.0384692	0.462242	0.928521	0.952506	HepG2 vs Primary.hepatocytes
CDK17	507.907	0.129365	0.231649	0.569474	0.646232	HepG2 vs Primary.hepatocytes
DNAJC25	682.88	-1.73495	0.451724	2.90293e-05	8.4823e-05	HepG2 vs Primary.hepatocytes
SLC2A3	955.769	3.24264	0.9651	3.37154e-05	9.7564e-05	HepG2 vs Primary.hepatocytes
PSD	38.7133	-2.14367	0.534146	6.26946e-06	2.04437e-05	HepG2 vs Primary.hepatocytes
CTDP1	309.446	-0.530513	0.250866	0.0306451	0.0513916	HepG2 vs Primary.hepatocytes
YBX3	613.869	0.580385	0.601817	0.272016	0.349514	HepG2 vs Primary.hepatocytes
STYK1	3.995	-2.50703	1.73532	0.0189904	0.0333937	HepG2 vs Primary.hepatocytes
WNK1	2936.98	-0.191272	0.308789	0.522054	0.601653	HepG2 vs Primary.hepatocytes
CCAR1	989.9	1.312	0.219886	1.19754e-09	6.56043e-09	HepG2 vs Primary.hepatocytes
OGFR	1479.73	0.00903053	0.2022	0.963876	0.980063	HepG2 vs Primary.hepatocytes
GNA15	43.8404	-5.96915	0.876976	2.9306e-12	2.23062e-11	HepG2 vs Primary.hepatocytes
CREB3L3	3987.66	-6.84218	0.594937	3.8843e-31	2.15605e-29	HepG2 vs Primary.hepatocytes
PIGV	542.773	-1.03502	0.352729	0.00212235	0.00452738	HepG2 vs Primary.hepatocytes
PTPRU	412.533	0.588702	0.526468	0.216896	0.287776	HepG2 vs Primary.hepatocytes
SNRNP40	441.029	2.05865	0.274139	7.1194e-15	7.43026e-14	HepG2 vs Primary.hepatocytes
RIMBP2	6.8989	-2.94678	2.22796	0.0210075	0.0365559	HepG2 vs Primary.hepatocytes
COL11A1	5.19386	-0.620964	1.2401	0.428174	0.512176	HepG2 vs Primary.hepatocytes
QSER1	653.008	2.30782	0.293957	2.66983e-16	3.26946e-15	HepG2 vs Primary.hepatocytes
MPC1	2335.45	-1.9071	0.445266	3.11458e-06	1.06686e-05	HepG2 vs Primary.hepatocytes
ACAA1	6458.22	-2.98925	0.513982	1.79486e-10	1.09432e-09	HepG2 vs Primary.hepatocytes
BCAT1	388.018	5.70294	0.646379	3.794e-19	6.36989e-18	HepG2 vs Primary.hepatocytes
HDAC7	396.764	-0.632031	0.486347	0.157283	0.217707	HepG2 vs Primary.hepatocytes
LZTS1	66.6415	-2.62219	0.884008	0.000190771	0.000488727	HepG2 vs Primary.hepatocytes
PRDM6	12.2532	-0.877375	0.851797	0.184481	0.250154	HepG2 vs Primary.hepatocytes
WNT8A	0.289286	0.666347	2.60307	0.503214		HepG2 vs Primary.hepatocytes
SPAG4	89.532	0.445916	0.610787	0.403985	0.487944	HepG2 vs Primary.hepatocytes
NCKAP1	2257.06	1.32811	0.239028	1.32948e-08	6.37836e-08	HepG2 vs Primary.hepatocytes
MRPS35	1378.4	-0.0656949	0.256639	0.793445	0.842357	HepG2 vs Primary.hepatocytes
GUCY1B1	182.967	-9.77184	1.07495	6.75094e-21	1.39324e-19	HepG2 vs Primary.hepatocytes
SFSWAP	517.245	0.728138	0.243704	0.00227841	0.00483174	HepG2 vs Primary.hepatocytes
TNK2	590.641	-2.09075	0.432367	1.50882e-07	6.3208e-07	HepG2 vs Primary.hepatocytes
MON2	1209.04	0.231899	0.221481	0.286953	0.365866	HepG2 vs Primary.hepatocytes
CDH3	3.26749	-0.531547	1.16594	0.484348	0.565893	HepG2 vs Primary.hepatocytes
ARSF	28.6303	-7.09745	1.69058	3.32217e-06	1.13284e-05	HepG2 vs Primary.hepatocytes
GPBP1	1228.24	0.79494	0.205846	8.83557e-05	0.000238632	HepG2 vs Primary.hepatocytes
DGAT2	2987.99	-1.14564	0.528533	0.0161253	0.028834	HepG2 vs Primary.hepatocytes
ZNF112	43.301	1.93002	0.364928	1.99397e-08	9.32183e-08	HepG2 vs Primary.hepatocytes
CS	1672.74	1.13842	0.285251	3.87146e-05	0.000110996	HepG2 vs Primary.hepatocytes
LTK	67.1389	-1.60532	0.914451	0.0210958	0.0366949	HepG2 vs Primary.hepatocytes
MRPS24	15.2243	0.0197278	0.437973	0.96158	0.978083	HepG2 vs Primary.hepatocytes
ELMO2	433.919	1.05837	0.182771	4.55489e-09	2.31637e-08	HepG2 vs Primary.hepatocytes
WAPL	1190.26	0.920086	0.232817	5.56934e-05	0.000155642	HepG2 vs Primary.hepatocytes
VMP1	3245.93	0.311491	0.330637	0.327794	0.409701	HepG2 vs Primary.hepatocytes
APPBP2	751.544	1.45426	0.21622	7.14739e-12	5.18798e-11	HepG2 vs Primary.hepatocytes
POLD1	268.193	1.51028	0.355459	7.7223e-06	2.48777e-05	HepG2 vs Primary.hepatocytes
SEZ6	18.2489	3.56463	2.01524	0.00560821	0.0110454	HepG2 vs Primary.hepatocytes
EIF4B	7433.28	1.51865	0.342964	3.38895e-06	1.15515e-05	HepG2 vs Primary.hepatocytes
SLC6A16	120.992	-5.38291	0.585166	1.20329e-20	2.40063e-19	HepG2 vs Primary.hepatocytes
BICRA	193.347	-3.02163	0.324789	3.33466e-22	7.77804e-21	HepG2 vs Primary.hepatocytes
SPHK2	343.702	-1.24697	0.473338	0.00411757	0.0083172	HepG2 vs Primary.hepatocytes
RPL18	5303.17	0.0119216	0.307476	0.968047	0.982923	HepG2 vs Primary.hepatocytes
CA11	34.5848	-0.970256	0.691198	0.095208	0.139969	HepG2 vs Primary.hepatocytes
ISOC2	1594.46	-1.69477	0.308823	1.08257e-08	5.26793e-08	HepG2 vs Primary.hepatocytes
U2AF2	1674.91	0.271528	0.222766	0.215023	0.28554	HepG2 vs Primary.hepatocytes
EPN1	2457.95	-2.41494	0.304452	1.08678e-16	1.38453e-15	HepG2 vs Primary.hepatocytes
MED29	917.171	-1.19952	0.216745	1.75964e-08	8.29325e-08	HepG2 vs Primary.hepatocytes
AHRR	0.845369	0.47503	0.962257	0.496236	0.577259	HepG2 vs Primary.hepatocytes
ZNF275	735.858	-0.807953	0.381323	0.0255682	0.0435801	HepG2 vs Primary.hepatocytes
MTMR1	421.164	-0.28961	0.300204	0.319595	0.400866	HepG2 vs Primary.hepatocytes
GPC1	794.496	-3.05634	0.801221	5.41217e-06	1.78289e-05	HepG2 vs Primary.hepatocytes
ADCK1	115.692	-1.59472	0.329438	4.09108e-07	1.60222e-06	HepG2 vs Primary.hepatocytes
HAGH	2841.24	-1.91257	0.466959	7.01923e-06	2.27435e-05	HepG2 vs Primary.hepatocytes
RNF4	736.501	0.457144	0.284837	0.0987564	0.144586	HepG2 vs Primary.hepatocytes
CASP8	487.161	1.94447	0.214115	1.70168e-20	3.31875e-19	HepG2 vs Primary.hepatocytes
LIMCH1	332.455	-10.6761	0.933903	1.13592e-31	6.62381e-30	HepG2 vs Primary.hepatocytes
INTS13	368.448	1.46141	0.309603	9.26656e-07	3.44365e-06	HepG2 vs Primary.hepatocytes
TM7SF3	1751.8	0.120682	0.365126	0.729203	0.789198	HepG2 vs Primary.hepatocytes
DLX3	0.414296	0.747791	2.09899	0.451735		HepG2 vs Primary.hepatocytes
SPA17	29.4707	0.719936	0.416045	0.0656131	0.101132	HepG2 vs Primary.hepatocytes
TSPAN32	26.1881	-0.584406	0.635891	0.287809	0.366795	HepG2 vs Primary.hepatocytes
CCN5	30.0762	-5.57137	1.357	4.62991e-06	1.54067e-05	HepG2 vs Primary.hepatocytes
DMRT3	0.351585	-0.0954076	1.97831	0.91916		HepG2 vs Primary.hepatocytes
ST3GAL6	889.104	-1.72019	0.503661	0.000152707	0.000396948	HepG2 vs Primary.hepatocytes
ATP2C2	7.57865	1.04296	1.22993	0.191884	0.258889	HepG2 vs Primary.hepatocytes
NGFR	493.168	-2.11645	1.1137	0.00808627	0.0153989	HepG2 vs Primary.hepatocytes
CDON	115.362	2.77622	0.517617	2.83972e-09	1.4823e-08	HepG2 vs Primary.hepatocytes
TAF2	591.133	1.37965	0.215401	6.83232e-11	4.38748e-10	HepG2 vs Primary.hepatocytes
HIPK2	2188.14	-0.321013	0.449211	0.442956	0.526139	HepG2 vs Primary.hepatocytes
TNPO3	1093.94	0.75945	0.360952	0.0274917	0.0465571	HepG2 vs Primary.hepatocytes
BORCS8-MEF2B	0.371278	-0.126376	1.37064	0.875236		HepG2 vs Primary.hepatocytes
RFXANK	243.209	0.415236	0.315104	0.17252	0.23622	HepG2 vs Primary.hepatocytes
TMEM161A	572.335	-1.54395	0.311348	2.45357e-07	9.95463e-07	HepG2 vs Primary.hepatocytes
LPAR2	63.1137	-0.995281	0.801065	0.119161	0.170875	HepG2 vs Primary.hepatocytes
CTSA	3389.24	-0.417564	0.381273	0.249139	0.324559	HepG2 vs Primary.hepatocytes
SUGP2	1110.76	0.534939	0.40339	0.160148	0.221321	HepG2 vs Primary.hepatocytes
SLC12A2	452.762	0.562776	0.557001	0.258833	0.335004	HepG2 vs Primary.hepatocytes
SNX24	207.522	0.738082	0.307554	0.0130637	0.0238162	HepG2 vs Primary.hepatocytes
EYA2	35.0114	-6.79657	1.37181	1.3465e-07	5.6764e-07	HepG2 vs Primary.hepatocytes
CNN2	968.488	0.960827	0.4225	0.0151811	0.027286	HepG2 vs Primary.hepatocytes
ABCA7	202.446	-0.266046	0.537177	0.583219	0.658989	HepG2 vs Primary.hepatocytes
SNCAIP	41.3479	-8.22319	1.03669	3.44719e-16	4.16476e-15	HepG2 vs Primary.hepatocytes
DDX20	248.332	1.60003	0.187075	3.92276e-18	5.82614e-17	HepG2 vs Primary.hepatocytes
BTBD1	896.439	0.393806	0.265956	0.129149	0.183411	HepG2 vs Primary.hepatocytes
FAR2	71.9595	-0.0516451	0.463642	0.904385	0.933488	HepG2 vs Primary.hepatocytes
BCAS1	26.46	3.06316	1.30557	0.00119206	0.00265536	HepG2 vs Primary.hepatocytes
POU1F1	0.999881	0.557046	1.16808	0.46447	0.547304	HepG2 vs Primary.hepatocytes
CHI3L2	8.45091	1.69311	0.904181	0.0144666	0.0261265	HepG2 vs Primary.hepatocytes
SBNO2	773.872	-1.57525	0.353656	2.7283e-06	9.4498e-06	HepG2 vs Primary.hepatocytes
PMS1	290.047	2.15796	0.285346	3.70222e-15	4.02587e-14	HepG2 vs Primary.hepatocytes
HMG20B	695.906	-0.938039	0.221581	1.63601e-05	4.9893e-05	HepG2 vs Primary.hepatocytes
CALCRL	471.628	-8.11397	0.728113	1.35825e-29	6.62985e-28	HepG2 vs Primary.hepatocytes
TAF11	558.44	1.1954	0.178642	1.25852e-11	8.854e-11	HepG2 vs Primary.hepatocytes
ANKS1A	570.587	0.0745877	0.265769	0.773693	0.826894	HepG2 vs Primary.hepatocytes
AP3D1	2182.01	-0.568413	0.255483	0.0228323	0.0393999	HepG2 vs Primary.hepatocytes
ZNF76	467.023	-0.929423	0.229292	3.60404e-05	0.000103739	HepG2 vs Primary.hepatocytes
SLC9A3R2	3146.79	-4.30175	0.522054	2.43104e-17	3.31847e-16	HepG2 vs Primary.hepatocytes
NTHL1	413.089	-0.272122	0.373435	0.444272	0.527471	HepG2 vs Primary.hepatocytes
UHRF1BP1	564.932	2.2225	0.369384	1.46467e-10	9.02218e-10	HepG2 vs Primary.hepatocytes
GNAI3	1367.24	0.732073	0.175774	2.54757e-05	7.51343e-05	HepG2 vs Primary.hepatocytes
IPO5	2698.98	2.18419	0.3578	9.25363e-11	5.81346e-10	HepG2 vs Primary.hepatocytes
OAT	2435.95	-0.0246373	0.850286	0.970022	0.984526	HepG2 vs Primary.hepatocytes
WDR3	711.334	1.13491	0.298481	8.43004e-05	0.000228674	HepG2 vs Primary.hepatocytes
PKN2	956.417	1.37406	0.181883	1.93825e-14	1.9126e-13	HepG2 vs Primary.hepatocytes
WDR18	495.432	-0.460369	0.269987	0.0803021	0.1207	HepG2 vs Primary.hepatocytes
TRAM2	1096.77	0.679154	0.377159	0.0581966	0.0908854	HepG2 vs Primary.hepatocytes
NTN1	264.045	-6.72118	0.611828	1.3767e-28	6.10278e-27	HepG2 vs Primary.hepatocytes
GLP2R	31.086	0.00526873	0.888531	0.993723	1	HepG2 vs Primary.hepatocytes
MCM10	152.306	5.90728	0.833161	4.04915e-13	3.39585e-12	HepG2 vs Primary.hepatocytes
DGKA	121.21	-0.324911	0.552388	0.512038	0.592349	HepG2 vs Primary.hepatocytes
ERBB3	3513.95	0.100277	0.357961	0.769622	0.823353	HepG2 vs Primary.hepatocytes
ROPN1	6.38757	-0.52306	0.927757	0.446466	0.529609	HepG2 vs Primary.hepatocytes
ANKRD44	261.847	-4.92199	0.37032	8.45525e-41	1.08034e-38	HepG2 vs Primary.hepatocytes
KARS1	1869.67	1.46662	0.32383	2.30236e-06	8.06129e-06	HepG2 vs Primary.hepatocytes
ADAT1	350.885	0.469131	0.27562	0.0805143	0.120987	HepG2 vs Primary.hepatocytes
PDIA5	1394.55	-1.59539	0.32795	3.62205e-07	1.42754e-06	HepG2 vs Primary.hepatocytes
TBC1D22B	175.97	1.88543	0.299051	5.20216e-11	3.39714e-10	HepG2 vs Primary.hepatocytes
NDUFB4	1289.42	-1.01342	0.217542	2.13534e-06	7.50217e-06	HepG2 vs Primary.hepatocytes
SPEN	1196.98	-0.293222	0.246082	0.22372	0.295236	HepG2 vs Primary.hepatocytes
MYLK	2467.16	-1.01003	0.485463	0.0232362	0.0400135	HepG2 vs Primary.hepatocytes
ZC3H15	1342.6	1.46145	0.250758	2.24815e-09	1.1885e-08	HepG2 vs Primary.hepatocytes
MAP2K4	614.757	0.899447	0.246081	0.000186989	0.000479461	HepG2 vs Primary.hepatocytes
PACC1	74.2466	1.55976	0.391039	2.17704e-05	6.49561e-05	HepG2 vs Primary.hepatocytes
SNAP91	1.17342	-0.311677	1.82132	0.73413	0.79369	HepG2 vs Primary.hepatocytes
SLK	1183.64	1.06664	0.230996	2.47847e-06	8.6448e-06	HepG2 vs Primary.hepatocytes
CYB5R4	283	0.645188	0.285608	0.0200772	0.0350811	HepG2 vs Primary.hepatocytes
COL17A1	3.02104	1.48858	1.26357	0.0732743	0.111477	HepG2 vs Primary.hepatocytes
GSTO2	99.969	-0.53825	0.568873	0.28802	0.366929	HepG2 vs Primary.hepatocytes
SEC61A2	189.081	-0.865468	0.320726	0.00510063	0.0101284	HepG2 vs Primary.hepatocytes
PRKCQ	24.2005	0.20055	0.623848	0.711737	0.774394	HepG2 vs Primary.hepatocytes
TLE2	191.446	-8.13294	0.747849	2.65068e-28	1.14865e-26	HepG2 vs Primary.hepatocytes
ASB1	377.651	1.37972	0.402131	0.000256223	0.000641461	HepG2 vs Primary.hepatocytes
FAM107B	2541.52	-1.24498	0.341753	0.000138976	0.000363483	HepG2 vs Primary.hepatocytes
ME1	361.472	-10.3944	1.02972	2.72147e-25	8.67725e-24	HepG2 vs Primary.hepatocytes
TBC1D1	905.996	0.130376	0.295351	0.649173	0.717875	HepG2 vs Primary.hepatocytes
CDK13	1027.38	0.56739	0.211042	0.00632187	0.012328	HepG2 vs Primary.hepatocytes
MTHFD2	350.82	5.30803	0.645352	5.97678e-17	7.8443e-16	HepG2 vs Primary.hepatocytes
SLC9A7	328.711	0.0951989	0.325618	0.761675	0.81696	HepG2 vs Primary.hepatocytes
FOXJ2	275.312	-0.787949	0.307471	0.00802923	0.0153088	HepG2 vs Primary.hepatocytes
YBX1	6230.72	0.468876	0.261941	0.0667691	0.102677	HepG2 vs Primary.hepatocytes
PDE4A	125.177	-0.346492	0.632787	0.527321	0.606814	HepG2 vs Primary.hepatocytes
PPP2R5A	1983.33	-1.48681	0.264825	7.58764e-09	3.76071e-08	HepG2 vs Primary.hepatocytes
CTNNA2	83.688	-0.619249	1.54356	0.473836	0.556454	HepG2 vs Primary.hepatocytes
ELAVL1	965.411	0.367916	0.193188	0.0537202	0.0847631	HepG2 vs Primary.hepatocytes
TIE1	369.209	-5.54184	0.642067	2.0132e-18	3.10687e-17	HepG2 vs Primary.hepatocytes
DIP2B	1146.92	1.7091	0.218372	1.33013e-15	1.51764e-14	HepG2 vs Primary.hepatocytes
SMARCD1	649.834	1.27263	0.242003	7.4765e-08	3.2602e-07	HepG2 vs Primary.hepatocytes
KDM4A	293.077	0.000968207	0.285419	0.997216	1	HepG2 vs Primary.hepatocytes
NFYC	749.199	-0.38175	0.186782	0.0385888	0.0630579	HepG2 vs Primary.hepatocytes
ZMYND12	81.1204	-4.15892	0.726047	8.18975e-10	4.57599e-09	HepG2 vs Primary.hepatocytes
SLC9A3	31.0756	0.0471482	0.64457	0.932345	0.955495	HepG2 vs Primary.hepatocytes
NGEF	537.696	-0.760775	0.326849	0.0156	0.0279782	HepG2 vs Primary.hepatocytes
ASPM	608.851	4.70416	0.745569	4.50129e-11	2.95948e-10	HepG2 vs Primary.hepatocytes
CD84	211.434	-8.94459	0.875574	1.92141e-25	6.25249e-24	HepG2 vs Primary.hepatocytes
ELOVL1	697.138	-0.582848	0.246406	0.015684	0.0281259	HepG2 vs Primary.hepatocytes
SPI1	224.978	-8.63172	0.918834	7.70592e-22	1.7413e-20	HepG2 vs Primary.hepatocytes
POLR1H	146.574	0.924186	0.235948	6.42128e-05	0.000177594	HepG2 vs Primary.hepatocytes
MPPED2	17.961	-6.83521	1.26956	1.53649e-08	7.29697e-08	HepG2 vs Primary.hepatocytes
CLDN18	6.29042	1.34824	1.44423	0.126058	0.179565	HepG2 vs Primary.hepatocytes
ZBTB11	500.244	1.01588	0.168484	1.11042e-09	6.10651e-09	HepG2 vs Primary.hepatocytes
ATXN3	305.201	0.165217	0.301917	0.572262	0.64876	HepG2 vs Primary.hepatocytes
GOLGA5	1196.24	-0.564588	0.282682	0.0399799	0.0650496	HepG2 vs Primary.hepatocytes
FGFR2	1355.5	-3.88782	1.21473	6.7707e-05	0.000186575	HepG2 vs Primary.hepatocytes
LRRC40	503.413	0.977666	0.240226	3.23096e-05	9.37302e-05	HepG2 vs Primary.hepatocytes
ISOC1	1316.44	-0.968384	0.319527	0.00165469	0.00359914	HepG2 vs Primary.hepatocytes
EML1	151.999	-1.84502	0.544867	0.000134112	0.00035214	HepG2 vs Primary.hepatocytes
TRMT11	409.726	1.59404	0.298689	3.02615e-08	1.38528e-07	HepG2 vs Primary.hepatocytes
THUMPD1	802.978	2.01353	0.219978	7.40078e-21	1.51655e-19	HepG2 vs Primary.hepatocytes
MSANTD3	201.394	0.347779	0.382058	0.33809	0.420272	HepG2 vs Primary.hepatocytes
KIF26A	50.2622	-8.96969	1.16498	1.46376e-15	1.66138e-14	HepG2 vs Primary.hepatocytes
ATG2B	1005.11	-0.864846	0.321185	0.00519187	0.0102932	HepG2 vs Primary.hepatocytes
ARFGEF1	1072.28	0.775492	0.236626	0.000828047	0.00190079	HepG2 vs Primary.hepatocytes
ACSM2B	9278.34	-5.45782	0.657095	3.16917e-17	4.27235e-16	HepG2 vs Primary.hepatocytes
ZFAT	124.355	0.121602	0.38042	0.736752	0.796113	HepG2 vs Primary.hepatocytes
MTFR1	915.21	-0.0936512	0.306945	0.752616	0.809245	HepG2 vs Primary.hepatocytes
STAG3	95.6283	-0.304158	0.589234	0.559002	0.636066	HepG2 vs Primary.hepatocytes
FECH	646.317	-1.44931	0.307456	9.7405e-07	3.60206e-06	HepG2 vs Primary.hepatocytes
MYO9A	306.981	1.89449	0.345012	7.00792e-09	3.48431e-08	HepG2 vs Primary.hepatocytes
DDX3Y	1156.59	1.2588	1.14264	0.106378	0.154456	HepG2 vs Primary.hepatocytes
PFKP	123.252	-1.06938	0.65093	0.0551125	0.0867002	HepG2 vs Primary.hepatocytes
IDI1	2805.27	-0.566456	0.438078	0.166295	0.228453	HepG2 vs Primary.hepatocytes
SP100	1303.95	-1.72568	0.285576	3.82332e-10	2.23096e-09	HepG2 vs Primary.hepatocytes
KLF6	6179.11	-1.05635	0.471092	0.0149003	0.0268369	HepG2 vs Primary.hepatocytes
PLPP1	874.52	-4.22268	0.411853	1.71429e-25	5.67414e-24	HepG2 vs Primary.hepatocytes
NEO1	535.689	-0.214007	0.330537	0.501304	0.582141	HepG2 vs Primary.hepatocytes
TRAM1	5339.58	-0.96936	0.3313	0.00231944	0.00490865	HepG2 vs Primary.hepatocytes
PHKA1	119.718	1.54569	0.448885	0.000188389	0.000482765	HepG2 vs Primary.hepatocytes
TNFRSF1A	2526.71	-2.52675	0.339271	3.89559e-15	4.22031e-14	HepG2 vs Primary.hepatocytes
CACNB1	23.5088	1.06331	0.646175	0.0552449	0.0868691	HepG2 vs Primary.hepatocytes
EVI5	600.879	0.145962	0.292408	0.607174	0.680789	HepG2 vs Primary.hepatocytes
STOML1	179.267	-2.533	0.353662	3.26015e-14	3.13859e-13	HepG2 vs Primary.hepatocytes
PKM	2529.56	3.66504	0.748139	4.22131e-08	1.89545e-07	HepG2 vs Primary.hepatocytes
DHX29	739.829	0.39004	0.222951	0.0751182	0.113844	HepG2 vs Primary.hepatocytes
DNTTIP2	862.358	1.06283	0.220984	9.71218e-07	3.59464e-06	HepG2 vs Primary.hepatocytes
METTL22	168.297	1.33963	0.269666	3.19219e-07	1.26935e-06	HepG2 vs Primary.hepatocytes
TP53BP1	331.775	2.04018	0.324433	4.03461e-11	2.67083e-10	HepG2 vs Primary.hepatocytes
TRO	280.534	0.783822	0.550498	0.112084	0.161808	HepG2 vs Primary.hepatocytes
RRP15	405.688	1.13032	0.266955	1.36778e-05	4.22541e-05	HepG2 vs Primary.hepatocytes
RHOA	5214.11	-0.40783	0.221125	0.0606854	0.094399	HepG2 vs Primary.hepatocytes
DHX8	741.481	1.42029	0.201768	8.34087e-13	6.73197e-12	HepG2 vs Primary.hepatocytes
PRKCZ	205.781	0.562506	0.391123	0.128993	0.18322	HepG2 vs Primary.hepatocytes
ZFY	230.004	0.72641	0.940738	0.29571	0.375238	HepG2 vs Primary.hepatocytes
IARS2	2901.99	0.360454	0.223702	0.101136	0.147684	HepG2 vs Primary.hepatocytes
SYT1	86.839	-3.20653	1.28847	0.000731903	0.00169396	HepG2 vs Primary.hepatocytes
NAV3	122.611	-1.16192	0.882465	0.0860639	0.12813	HepG2 vs Primary.hepatocytes
IDH3G	485.923	-1.73326	0.265344	1.62122e-11	1.12601e-10	HepG2 vs Primary.hepatocytes
ROGDI	189.274	-1.16391	0.3969	0.0018568	0.0040007	HepG2 vs Primary.hepatocytes
PDZD4	57.2652	-6.81222	1.05773	3.02563e-11	2.03626e-10	HepG2 vs Primary.hepatocytes
ATP2B3	1.25317	-0.773972	1.37248	0.349278	0.431651	HepG2 vs Primary.hepatocytes
ROCK1	1378.29	0.514785	0.21351	0.0143031	0.0258579	HepG2 vs Primary.hepatocytes
CBFB	548.428	1.45515	0.339854	7.28447e-06	2.35546e-05	HepG2 vs Primary.hepatocytes
PDK3	406.965	-0.496835	0.442411	0.228759	0.301085	HepG2 vs Primary.hepatocytes
HYAL2	561.17	0.0051561	0.334846	0.987228	0.99704	HepG2 vs Primary.hepatocytes
HDAC4	191.355	0.723762	0.35866	0.0346248	0.0572923	HepG2 vs Primary.hepatocytes
RASSF1	304.593	-0.849464	0.324886	0.00660588	0.0128372	HepG2 vs Primary.hepatocytes
FGFR3	1408.54	0.544122	0.55298	0.272294	0.349793	HepG2 vs Primary.hepatocytes
IFI35	486.677	-0.0596357	0.404564	0.875982	0.910621	HepG2 vs Primary.hepatocytes
HEATR6	252.827	1.71159	0.259627	1.12995e-11	7.99475e-11	HepG2 vs Primary.hepatocytes
COASY	1287.27	-0.87086	0.212372	3.07714e-05	8.94921e-05	HepG2 vs Primary.hepatocytes
PLEKHH3	341.109	-0.483896	0.384384	0.184826	0.250557	HepG2 vs Primary.hepatocytes
MEF2A	851.369	-0.491214	0.227288	0.0277841	0.0469836	HepG2 vs Primary.hepatocytes
OTUD5	847.637	-1.05907	0.190944	1.88943e-08	8.86652e-08	HepG2 vs Primary.hepatocytes
TFE3	800.08	-1.50475	0.249472	6.09655e-10	3.47002e-09	HepG2 vs Primary.hepatocytes
TBC1D25	207.362	-1.37224	0.222393	3.12148e-10	1.84246e-09	HepG2 vs Primary.hepatocytes
ACSL4	5114.96	3.06705	0.935889	4.74438e-05	0.000134163	HepG2 vs Primary.hepatocytes
INPP5A	387.504	0.831836	0.290339	0.00314576	0.00648444	HepG2 vs Primary.hepatocytes
GPKOW	350.592	-0.429901	0.218108	0.045096	0.072458	HepG2 vs Primary.hepatocytes
GRIPAP1	820.347	-1.19614	0.180836	2.12286e-11	1.45404e-10	HepG2 vs Primary.hepatocytes
FTSJ1	303.519	0.252121	0.231169	0.266626	0.343665	HepG2 vs Primary.hepatocytes
PRR11	251.313	4.77136	0.57539	2.57647e-17	3.50598e-16	HepG2 vs Primary.hepatocytes
REEP1	36.4068	-1.19355	0.898532	0.0810897	0.121706	HepG2 vs Primary.hepatocytes
ATP11A	937.905	-0.199819	0.30758	0.502062	0.582866	HepG2 vs Primary.hepatocytes
POLR1A	779.181	1.81107	0.27025	4.39211e-12	3.263e-11	HepG2 vs Primary.hepatocytes
LAPTM4A	4755.64	-1.50506	0.245594	3.3415e-10	1.96432e-09	HepG2 vs Primary.hepatocytes
TTC7A	554.824	0.716901	0.416405	0.0669689	0.102938	HepG2 vs Primary.hepatocytes
IP6K2	731.993	0.473394	0.252442	0.0552048	0.0868297	HepG2 vs Primary.hepatocytes
STON1-GTF2A1L	0.212115	-0.414541	2.14285	0.669832		HepG2 vs Primary.hepatocytes
SRBD1	341.204	1.38175	0.204075	5.82087e-12	4.25892e-11	HepG2 vs Primary.hepatocytes
KIF2A	343.568	1.92363	0.330102	9.27781e-10	5.15406e-09	HepG2 vs Primary.hepatocytes
RASGRP2	138.659	-7.29868	0.869662	1.15185e-17	1.61287e-16	HepG2 vs Primary.hepatocytes
PSME4	1962.91	1.42896	0.222168	5.34091e-11	3.48251e-10	HepG2 vs Primary.hepatocytes
IFT80	139.584	0.851475	0.332591	0.00771334	0.0147827	HepG2 vs Primary.hepatocytes
SIRT2	893.936	-1.40839	0.255668	1.56186e-08	7.41137e-08	HepG2 vs Primary.hepatocytes
ERLEC1	1257.9	0.555662	0.189982	0.00305858	0.00631974	HepG2 vs Primary.hepatocytes
PPP2R5B	224.222	-1.74619	0.305033	2.50036e-09	1.31583e-08	HepG2 vs Primary.hepatocytes
PYGM	13.9621	-2.14265	0.779607	0.000697938	0.00161988	HepG2 vs Primary.hepatocytes
PAGE1	17.2995	1.90114	2.17315	0.0936496	0.137926	HepG2 vs Primary.hepatocytes
PITX1	46.0603	7.28937	1.85738	8.66824e-06	2.77093e-05	HepG2 vs Primary.hepatocytes
TRPC7	0.503458	0.398173	1.9609	0.6742	0.740929	HepG2 vs Primary.hepatocytes
MAST4	547.292	-0.617035	0.437403	0.131016	0.185759	HepG2 vs Primary.hepatocytes
ADGRF5	558.599	-12.6902	1.09775	6.22867e-33	4.08436e-31	HepG2 vs Primary.hepatocytes
SDK2	27.1294	-3.56076	1.59115	0.00150505	0.00329303	HepG2 vs Primary.hepatocytes
NUP133	752.783	1.90682	0.222545	1.82195e-18	2.83185e-17	HepG2 vs Primary.hepatocytes
NUCKS1	6289.57	0.546057	0.293581	0.0552398	0.086869	HepG2 vs Primary.hepatocytes
VPS35	1551.28	2.31948	0.273251	1.30057e-18	2.05641e-17	HepG2 vs Primary.hepatocytes
DNAJA2	1470.41	0.998515	0.26754	0.000127327	0.000335949	HepG2 vs Primary.hepatocytes
BCL3	937.297	-4.72782	0.496293	4.05826e-22	9.36525e-21	HepG2 vs Primary.hepatocytes
KCNAB2	440.23	-0.34554	0.645203	0.534047	0.612712	HepG2 vs Primary.hepatocytes
ABCC9	1387.58	-11.7118	0.832002	1.02345e-46	1.9331e-44	HepG2 vs Primary.hepatocytes
GAL	2.9957	0.172921	1.71512	0.846193	0.886229	HepG2 vs Primary.hepatocytes
CLEC2D	126.129	0.18333	0.562701	0.715381	0.777484	HepG2 vs Primary.hepatocytes
FUNDC1	131.607	0.782098	0.236605	0.000746107	0.00172477	HepG2 vs Primary.hepatocytes
MAOB	5201.32	-3.65521	0.487674	3.25894e-15	3.56392e-14	HepG2 vs Primary.hepatocytes
RORA	1600.92	-1.85301	0.446721	6.32534e-06	2.06104e-05	HepG2 vs Primary.hepatocytes
DRD4	12.0702	-0.813856	0.692392	0.16235	0.223848	HepG2 vs Primary.hepatocytes
TGFBR3	1137.21	1.80931	0.458186	1.61138e-05	4.92194e-05	HepG2 vs Primary.hepatocytes
PLA2G10	1.5162	1.02081	0.925128	0.140843	0.197932	HepG2 vs Primary.hepatocytes
HES2	5.53049	-0.0620676	0.924603	0.927501	0.951765	HepG2 vs Primary.hepatocytes
ATP1B3	646.865	1.38281	0.643568	0.0121503	0.0223141	HepG2 vs Primary.hepatocytes
NEDD4	1126.84	0.119768	0.453636	0.776575	0.828954	HepG2 vs Primary.hepatocytes
PIGB	129.702	0.244465	0.336077	0.449358	0.532168	HepG2 vs Primary.hepatocytes
MAPK6	1827.06	1.53058	0.308173	2.41218e-07	9.79584e-07	HepG2 vs Primary.hepatocytes
GNB5	533.805	-1.36769	0.456018	0.00114625	0.0025625	HepG2 vs Primary.hepatocytes
RAB27A	691.962	-3.30287	0.525028	1.00608e-11	7.15036e-11	HepG2 vs Primary.hepatocytes
HDHD5	678.535	-13.394	0.93856	1.98593e-48	4.15778e-46	HepG2 vs Primary.hepatocytes
UFD1	772.648	-0.750677	0.216656	0.000426724	0.00102576	HepG2 vs Primary.hepatocytes
LRP6	1748.87	0.154369	0.350969	0.646205	0.715439	HepG2 vs Primary.hepatocytes
GUCY2C	38.2066	-4.41256	1.66233	0.000436237	0.00104692	HepG2 vs Primary.hepatocytes
SCT	2.54799	1.38263	1.09125	0.0707793	0.108002	HepG2 vs Primary.hepatocytes
PHRF1	828.793	-0.381646	0.228582	0.089125	0.132065	HepG2 vs Primary.hepatocytes
ELP1	1762.54	3.02326	0.371436	1.01466e-17	1.43698e-16	HepG2 vs Primary.hepatocytes
NUCB2	1148.28	-1.57808	0.410761	3.85586e-05	0.000110603	HepG2 vs Primary.hepatocytes
PFN2	437.681	1.54191	0.767877	0.0132558	0.0241301	HepG2 vs Primary.hepatocytes
PTPN3	1322.73	-2.21224	0.325454	8.82893e-13	7.10608e-12	HepG2 vs Primary.hepatocytes
SPTB	17.9572	-1.6963	0.912965	0.0148828	0.0268109	HepG2 vs Primary.hepatocytes
DAPP1	46.2243	-6.99214	1.05198	7.41082e-12	5.37021e-11	HepG2 vs Primary.hepatocytes
FGF10	4.80219	-3.09231	2.11464	0.014165	0.0256242	HepG2 vs Primary.hepatocytes
SLC44A1	1869.82	-0.830914	0.312317	0.00586121	0.0115132	HepG2 vs Primary.hepatocytes
TMEM260	310.448	-0.0841354	0.287633	0.76344	0.818402	HepG2 vs Primary.hepatocytes
SMG6	237.622	1.28248	0.26134	4.67876e-07	1.8152e-06	HepG2 vs Primary.hepatocytes
EXOC5	1032.15	0.956537	0.222324	1.1836e-05	3.69585e-05	HepG2 vs Primary.hepatocytes
CLTCL1	256.934	0.657188	0.602944	0.21407	0.284548	HepG2 vs Primary.hepatocytes
FGF22	2.44792	1.0809	1.0756	0.149759	0.20879	HepG2 vs Primary.hepatocytes
FSTL3	364.229	0.187633	0.700888	0.749355	0.806637	HepG2 vs Primary.hepatocytes
DGCR2	1238.11	-0.336904	0.318437	0.273112	0.350636	HepG2 vs Primary.hepatocytes
RNF126	574.717	-0.912392	0.291483	0.00124586	0.00276597	HepG2 vs Primary.hepatocytes
MNT	190.137	-0.51237	0.303785	0.0815169	0.12224	HepG2 vs Primary.hepatocytes
ZXDC	553.104	-0.440261	0.195555	0.0225307	0.038949	HepG2 vs Primary.hepatocytes
JMJD6	393.905	0.687583	0.320975	0.0262906	0.0446886	HepG2 vs Primary.hepatocytes
POLB	442.611	0.535077	0.422142	0.177004	0.241433	HepG2 vs Primary.hepatocytes
ST6GALNAC1	5.19198	0.243036	0.865384	0.713486	0.775861	HepG2 vs Primary.hepatocytes
WIPI1	278.362	0.0859294	0.396728	0.81902	0.863461	HepG2 vs Primary.hepatocytes
FRMPD1	40.7994	-5.74569	1.33247	2.15358e-06	7.56167e-06	HepG2 vs Primary.hepatocytes
GBA2	1006.74	-0.711744	0.354712	0.0358586	0.0590724	HepG2 vs Primary.hepatocytes
NDST1	2064.95	-1.60541	0.384522	9.07282e-06	2.88805e-05	HepG2 vs Primary.hepatocytes
ASNS	6.42373	2.64675	1.18558	0.00205365	0.00439541	HepG2 vs Primary.hepatocytes
AP3M2	163.373	2.11069	0.389326	6.36293e-09	3.18275e-08	HepG2 vs Primary.hepatocytes
CNGB1	2.02627	0.863446	0.945708	0.216571	0.287389	HepG2 vs Primary.hepatocytes
ST6GALNAC2	20.6724	-0.646837	0.727922	0.28242	0.360853	HepG2 vs Primary.hepatocytes
PABPC1	11659.3	-0.640494	0.383136	0.0782142	0.11789	HepG2 vs Primary.hepatocytes
TESK2	130.406	0.206065	0.40623	0.591016	0.666168	HepG2 vs Primary.hepatocytes
CFAP20	541.578	0.698053	0.298738	0.0158753	0.0284221	HepG2 vs Primary.hepatocytes
CSNK2A2	413.192	1.20701	0.309827	5.32313e-05	0.00014929	HepG2 vs Primary.hepatocytes
PTPN21	375.428	-1.32578	0.342209	5.00498e-05	0.000140867	HepG2 vs Primary.hepatocytes
EIF2B3	400.782	0.0159244	0.228982	0.943553	0.964137	HepG2 vs Primary.hepatocytes
CAMK2A	6.57511	0.61396	0.988821	0.386741	0.470517	HepG2 vs Primary.hepatocytes
TCOF1	614.479	2.28762	0.282061	3.40846e-17	4.57012e-16	HepG2 vs Primary.hepatocytes
CDC42	3375.1	0.513256	0.201914	0.00993169	0.0185733	HepG2 vs Primary.hepatocytes
OSBPL3	271.787	4.69001	0.697792	3.11633e-12	2.35958e-11	HepG2 vs Primary.hepatocytes
EPHA8	0.2539	-0.182031	1.67768	0.836677		HepG2 vs Primary.hepatocytes
SLC12A3	1.98347	-0.241953	0.923932	0.723061	0.784162	HepG2 vs Primary.hepatocytes
RAD18	277.955	2.15333	0.480706	7.52395e-07	2.83794e-06	HepG2 vs Primary.hepatocytes
ATP2B1	981.445	1.23673	0.375244	0.000504575	0.00119716	HepG2 vs Primary.hepatocytes
TRPM5	0.913431	0.673524	1.15998	0.377521	0.461201	HepG2 vs Primary.hepatocytes
NCK2	304.743	0.708633	0.564381	0.15901	0.219906	HepG2 vs Primary.hepatocytes
MAP4K4	2806.67	2.79353	0.348957	3.30392e-17	4.44366e-16	HepG2 vs Primary.hepatocytes
MGAT4A	674.43	2.95098	0.372174	5.69473e-17	7.49677e-16	HepG2 vs Primary.hepatocytes
RPL31	7364.19	0.270757	0.35787	0.428907	0.512841	HepG2 vs Primary.hepatocytes
WDR1	2834.33	-0.0433478	0.260058	0.864536	0.901418	HepG2 vs Primary.hepatocytes
SNX13	746.349	0.614895	0.243954	0.0100619	0.0187925	HepG2 vs Primary.hepatocytes
ARHGAP10	205.503	-1.37982	0.527465	0.00359678	0.00734014	HepG2 vs Primary.hepatocytes
RPS6KA2	299.054	-6.1205	0.532679	5.24376e-31	2.86544e-29	HepG2 vs Primary.hepatocytes
ING3	167.965	0.109574	0.230514	0.628322	0.700074	HepG2 vs Primary.hepatocytes
VASH1	165.578	-3.38274	0.56836	9.1033e-11	5.72523e-10	HepG2 vs Primary.hepatocytes
LMCD1	249.137	-0.164905	0.457757	0.698195	0.762304	HepG2 vs Primary.hepatocytes
BUD23	796.924	-0.954208	0.195966	7.90415e-07	2.97038e-06	HepG2 vs Primary.hepatocytes
SEL1L	4116.26	-1.05725	0.29951	0.000262897	0.000656562	HepG2 vs Primary.hepatocytes
TRIP13	130.773	4.53582	0.717315	3.52741e-11	2.3476e-10	HepG2 vs Primary.hepatocytes
ATP6AP1	1749.45	-0.783323	0.289733	0.00533784	0.0105548	HepG2 vs Primary.hepatocytes
TCF3	483.256	1.36511	0.289149	1.06259e-06	3.90868e-06	HepG2 vs Primary.hepatocytes
TRIB2	406.277	-2.92689	0.579037	1.42642e-08	6.80026e-08	HepG2 vs Primary.hepatocytes
DAZAP1	1198.27	0.0548731	0.172884	0.748472	0.805986	HepG2 vs Primary.hepatocytes
MBD3	736.599	-0.647099	0.311252	0.0314449	0.0525403	HepG2 vs Primary.hepatocytes
HLTF	518.661	1.82504	0.310723	8.74287e-10	4.86627e-09	HepG2 vs Primary.hepatocytes
FAM50A	742.089	-1.00963	0.297362	0.000452144	0.00108103	HepG2 vs Primary.hepatocytes
FAM3A	755.869	-2.95815	0.305616	8.89823e-24	2.43503e-22	HepG2 vs Primary.hepatocytes
CPSF1	1223.12	-0.236024	0.345935	0.476941	0.559118	HepG2 vs Primary.hepatocytes
MYO3B	12.4655	2.01382	1.53262	0.0351862	0.0581042	HepG2 vs Primary.hepatocytes
CYBRD1	819.484	-4.78057	0.694576	1.12985e-12	9.0144e-12	HepG2 vs Primary.hepatocytes
CDH19	123.418	-7.8069	1.40265	4.28154e-09	2.18696e-08	HepG2 vs Primary.hepatocytes
PDCD2	681.83	1.3023	0.233309	1.18719e-08	5.73686e-08	HepG2 vs Primary.hepatocytes
SLC6A15	0.687328	-0.198136	2.11801	0.836313	0.878349	HepG2 vs Primary.hepatocytes
RDH11	2079.06	-1.5927	0.340778	9.34907e-07	3.4706e-06	HepG2 vs Primary.hepatocytes
PRKACA	1831.6	-3.1346	0.340126	7.98079e-22	1.79408e-20	HepG2 vs Primary.hepatocytes
ADGRL1	113.205	-0.0407904	0.661822	0.942499	0.963136	HepG2 vs Primary.hepatocytes
SPP2	2911.89	-12.6754	1.20734	8.30006e-28	3.40165e-26	HepG2 vs Primary.hepatocytes
ACTN1	2344.96	-0.657852	0.284018	0.0171672	0.0305024	HepG2 vs Primary.hepatocytes
ZFYVE26	495.355	0.956439	0.344117	0.00370274	0.00753778	HepG2 vs Primary.hepatocytes
RPS6KA6	30.1092	-7.62272	1.56371	1.61371e-07	6.72133e-07	HepG2 vs Primary.hepatocytes
EPN2	175.423	0.334129	0.299616	0.249959	0.325384	HepG2 vs Primary.hepatocytes
PTPN18	723.897	-1.39717	0.225313	2.4831e-10	1.48632e-09	HepG2 vs Primary.hepatocytes
LIMS2	575.87	-4.82333	0.62632	3.04342e-15	3.34718e-14	HepG2 vs Primary.hepatocytes
ASIC4	1.13803	3.13135	1.76214	0.00615014	0.0120255	HepG2 vs Primary.hepatocytes
SPEG	20.5034	-3.04788	1.08269	0.000256427	0.000641881	HepG2 vs Primary.hepatocytes
LNX1	114.588	-1.54583	0.370204	1.00409e-05	3.17526e-05	HepG2 vs Primary.hepatocytes
ALDH3A2	6514.91	-0.289918	0.421049	0.463735	0.546624	HepG2 vs Primary.hepatocytes
TFRC	2199.11	2.40092	0.600895	4.29935e-06	1.43756e-05	HepG2 vs Primary.hepatocytes
SREBF1	2503.17	-2.98839	0.574511	6.29801e-09	3.15572e-08	HepG2 vs Primary.hepatocytes
TRPC5	58.8985	-2.3003	1.32082	0.0102852	0.0191766	HepG2 vs Primary.hepatocytes
AFF4	2669.28	-0.253814	0.311197	0.398995	0.483058	HepG2 vs Primary.hepatocytes
UBE2D1	276.453	0.201366	0.365916	0.564252	0.641227	HepG2 vs Primary.hepatocytes
PALS1	705.116	0.514543	0.268375	0.0492945	0.0784495	HepG2 vs Primary.hepatocytes
RHOBTB1	674.609	4.01717	0.966012	1.74093e-06	6.20558e-06	HepG2 vs Primary.hepatocytes
SMC1A	1495.85	0.240393	0.271968	0.364543	0.447616	HepG2 vs Primary.hepatocytes
HSD17B10	2015.2	-2.20121	0.335221	4.40365e-12	3.26879e-11	HepG2 vs Primary.hepatocytes
MARK2	487.747	0.279415	0.221755	0.200013	0.268554	HepG2 vs Primary.hepatocytes
HMMR	268.138	3.89483	0.844484	2.0779e-07	8.51597e-07	HepG2 vs Primary.hepatocytes
CHFR	318.352	0.0608162	0.378907	0.866017	0.90253	HepG2 vs Primary.hepatocytes
TRHDE	59.6229	-6.69894	1.5639	2.52387e-06	8.78729e-06	HepG2 vs Primary.hepatocytes
P4HA2	473.254	1.61086	0.529373	0.000671664	0.00156308	HepG2 vs Primary.hepatocytes
FCGR2B	339.627	-11.7396	1.17386	2.76237e-25	8.79153e-24	HepG2 vs Primary.hepatocytes
NFATC3	537.978	1.74912	0.405192	3.69444e-06	1.25167e-05	HepG2 vs Primary.hepatocytes
TRNT1	267.804	1.00104	0.235974	1.49301e-05	4.58618e-05	HepG2 vs Primary.hepatocytes
ACADVL	11232.7	-3.47456	0.333524	8.19983e-27	3.01882e-25	HepG2 vs Primary.hepatocytes
STK10	366.969	-0.326016	0.330185	0.305122	0.385495	HepG2 vs Primary.hepatocytes
FBXW11	993.902	0.748299	0.214762	0.000397485	0.000959985	HepG2 vs Primary.hepatocytes
ACAP1	125.518	-0.766788	0.536518	0.112763	0.162706	HepG2 vs Primary.hepatocytes
CRMP1	75.4599	0.302097	0.647158	0.587476	0.66298	HepG2 vs Primary.hepatocytes
EVC	267.318	0.830358	0.719765	0.164587	0.226429	HepG2 vs Primary.hepatocytes
DERL2	624.834	-0.804082	0.240792	0.000651599	0.00152087	HepG2 vs Primary.hepatocytes
SIDT1	30.8165	-2.66929	0.664924	2.81637e-06	9.73352e-06	HepG2 vs Primary.hepatocytes
NDE1	189.205	3.33757	0.388015	2.50779e-19	4.31038e-18	HepG2 vs Primary.hepatocytes
IRAG1	107.823	-3.61435	0.909217	3.0051e-06	1.03262e-05	HepG2 vs Primary.hepatocytes
TMEM38A	173.747	-1.70288	0.370354	1.09731e-06	4.02872e-06	HepG2 vs Primary.hepatocytes
AP1M1	1103.18	-0.893881	0.290282	0.00149983	0.00328326	HepG2 vs Primary.hepatocytes
PVR	1312.38	-0.85976	0.356985	0.0116699	0.0215137	HepG2 vs Primary.hepatocytes
XRCC1	261.659	0.977387	0.204068	1.15693e-06	4.22262e-06	HepG2 vs Primary.hepatocytes
SCARB1	4598.37	-2.5115	0.388842	4.67674e-12	3.46156e-11	HepG2 vs Primary.hepatocytes
CYP2W1	49.385	7.23631	0.989817	6.33684e-14	5.88852e-13	HepG2 vs Primary.hepatocytes
MCM2	407.39	4.56843	0.653965	4.58212e-13	3.83358e-12	HepG2 vs Primary.hepatocytes
MOV10L1	20.7364	-0.842489	0.821503	0.19323	0.260472	HepG2 vs Primary.hepatocytes
PANX2	202.713	-4.73692	0.787602	2.78517e-10	1.65576e-09	HepG2 vs Primary.hepatocytes
SELENOO	1078.77	-3.25935	0.408149	4.11363e-17	5.47759e-16	HepG2 vs Primary.hepatocytes
TP63	10.4902	-5.19826	1.24207	3.03475e-06	1.04193e-05	HepG2 vs Primary.hepatocytes
ALPK1	180.733	-2.62017	0.47104	1.06981e-09	5.89856e-09	HepG2 vs Primary.hepatocytes
LLGL2	1147.75	-0.0431163	0.317984	0.888334	0.920204	HepG2 vs Primary.hepatocytes
PDE8A	996.907	-0.266255	0.24493	0.267104	0.344166	HepG2 vs Primary.hepatocytes
CLCN4	243.012	-0.598939	0.301152	0.0400451	0.0651314	HepG2 vs Primary.hepatocytes
NLE1	214.474	1.34917	0.358611	7.60037e-05	0.000207856	HepG2 vs Primary.hepatocytes
SDHA	941.218	-1.20854	0.292783	1.9993e-05	6.00032e-05	HepG2 vs Primary.hepatocytes
SMARCE1	196.996	1.84643	0.355409	3.96994e-08	1.7909e-07	HepG2 vs Primary.hepatocytes
FNDC8	0.509764	1.62523	1.8788	0.11409	0.164417	HepG2 vs Primary.hepatocytes
GSDMB	667.285	-2.18626	0.656321	8.81318e-05	0.000238138	HepG2 vs Primary.hepatocytes
KDM5A	943.469	1.25756	0.238604	7.14408e-08	3.12308e-07	HepG2 vs Primary.hepatocytes
ADAM11	13.4391	1.77262	0.771183	0.00454438	0.00911656	HepG2 vs Primary.hepatocytes
PPP2R3A	67.0805	-1.16016	0.510887	0.0122684	0.0225071	HepG2 vs Primary.hepatocytes
FERMT2	2286.15	0.0256077	0.343125	0.938038	0.9598	HepG2 vs Primary.hepatocytes
ABCB11	3061.68	-12.8665	1.10639	2.45999e-33	1.72368e-31	HepG2 vs Primary.hepatocytes
DHRS9	40.4891	-6.18229	1.09081	3.47685e-09	1.79333e-08	HepG2 vs Primary.hepatocytes
CD5L	1060.28	-12.4307	1.46045	1.85386e-19	3.23763e-18	HepG2 vs Primary.hepatocytes
PTGS2	201.794	-8.1633	1.34942	2.17325e-10	1.309e-09	HepG2 vs Primary.hepatocytes
IGF2BP2	379.175	4.71738	1.06772	9.19952e-07	3.42239e-06	HepG2 vs Primary.hepatocytes
MAP3K13	880.472	0.0563391	0.390959	0.879202	0.913161	HepG2 vs Primary.hepatocytes
ST6GAL1	15817.2	-2.97859	0.465009	4.23911e-12	3.15473e-11	HepG2 vs Primary.hepatocytes
TBX21	23.8361	-6.82954	1.03944	1.28621e-11	9.04144e-11	HepG2 vs Primary.hepatocytes
FRY	596.582	0.448181	0.369034	0.20271	0.271462	HepG2 vs Primary.hepatocytes
PICALM	3055.63	-0.383921	0.202484	0.0544734	0.0857958	HepG2 vs Primary.hepatocytes
NSF	929.928	1.23932	0.225517	2.09613e-08	9.76529e-08	HepG2 vs Primary.hepatocytes
GLI2	21.1518	-5.68028	1.53681	2.04808e-05	6.13206e-05	HepG2 vs Primary.hepatocytes
CLASP1	964.48	1.41907	0.159325	2.29167e-19	3.95063e-18	HepG2 vs Primary.hepatocytes
MRPS34	584.548	0.0217614	0.254978	0.930454	0.954007	HepG2 vs Primary.hepatocytes
NOTCH3	529.805	-4.97083	0.778597	3.44644e-11	2.29811e-10	HepG2 vs Primary.hepatocytes
CLNS1A	1231.49	0.428968	0.293786	0.132415	0.187421	HepG2 vs Primary.hepatocytes
PPP2R2C	19.5154	2.61838	1.96715	0.0236949	0.0407209	HepG2 vs Primary.hepatocytes
TEAD2	210.686	0.428755	0.52789	0.369779	0.453212	HepG2 vs Primary.hepatocytes
EED	221.386	1.10194	0.187748	2.7325e-09	1.4302e-08	HepG2 vs Primary.hepatocytes
CDHR2	1400.39	-1.1326	0.889655	0.0956702	0.140589	HepG2 vs Primary.hepatocytes
SNCB	0.183878	-0.385253	2.44542	0.692459		HepG2 vs Primary.hepatocytes
TSG101	871.754	-0.12588	0.222951	0.565758	0.642602	HepG2 vs Primary.hepatocytes
NCBP3	594.922	0.587894	0.220542	0.00670044	0.0130035	HepG2 vs Primary.hepatocytes
ATP2A3	228.952	-7.46503	0.860797	9.68049e-19	1.55757e-17	HepG2 vs Primary.hepatocytes
CA12	245.452	0.792502	1.07505	0.285211	0.363885	HepG2 vs Primary.hepatocytes
MGLL	2794.38	-11.8205	0.731605	1.83739e-60	9.39067e-58	HepG2 vs Primary.hepatocytes
NTN4	571.237	-1.3491	0.448904	0.00115465	0.00257963	HepG2 vs Primary.hepatocytes
BCS1L	384.375	0.0543803	0.239705	0.81702	0.86213	HepG2 vs Primary.hepatocytes
NUAK1	337.199	-1.22604	0.423695	0.00194462	0.00417775	HepG2 vs Primary.hepatocytes
DPP8	511.934	0.938781	0.210433	5.80234e-06	1.90348e-05	HepG2 vs Primary.hepatocytes
SLC24A1	162.808	1.08798	0.352381	0.00122114	0.00271561	HepG2 vs Primary.hepatocytes
ZNF532	233.431	-10.1002	1.04435	2.23908e-23	5.90417e-22	HepG2 vs Primary.hepatocytes
SCARF1	240.283	-6.4133	0.533493	9.22233e-34	6.67735e-32	HepG2 vs Primary.hepatocytes
LMAN1	6034.23	-0.570389	0.319917	0.0645684	0.0997427	HepG2 vs Primary.hepatocytes
HACD3	3096.12	0.378286	0.34085	0.247801	0.323083	HepG2 vs Primary.hepatocytes
IPCEF1	40.7227	-4.65058	0.761085	1.45558e-10	8.97572e-10	HepG2 vs Primary.hepatocytes
ZZEF1	708.213	-0.506233	0.271785	0.0559743	0.0878809	HepG2 vs Primary.hepatocytes
NOX3	0.414693	1.19502	2.39825	0.270673		HepG2 vs Primary.hepatocytes
ENO1	12168.3	0.907883	0.382693	0.0123399	0.0226264	HepG2 vs Primary.hepatocytes
SLC12A1	46.3543	-5.98332	2.13482	0.000287981	0.00071428	HepG2 vs Primary.hepatocytes
MYDGF	1679.12	-1.83386	0.320599	2.13702e-09	1.13459e-08	HepG2 vs Primary.hepatocytes
ANO8	189.551	-1.35072	0.399102	0.000316229	0.000778565	HepG2 vs Primary.hepatocytes
TUBE1	773.252	-0.597353	0.547342	0.224321	0.295932	HepG2 vs Primary.hepatocytes
ARHGEF10L	2544.85	-1.54763	0.522997	0.000980357	0.00222485	HepG2 vs Primary.hepatocytes
TXK	22.069	-5.64304	0.898115	8.61917e-11	5.43452e-10	HepG2 vs Primary.hepatocytes
WSCD2	2.47623	-2.09274	1.71397	0.0408175	0.066212	HepG2 vs Primary.hepatocytes
KCNQ2	0.455272	0.188531	1.44097	0.819038	0.863461	HepG2 vs Primary.hepatocytes
TACR2	4.3176	-3.09546	1.47463	0.00249539	0.00525095	HepG2 vs Primary.hepatocytes
ACTR6	360.702	0.216038	0.312159	0.474111	0.556513	HepG2 vs Primary.hepatocytes
TIPIN	84.6134	1.9924	0.460808	2.16778e-06	7.60999e-06	HepG2 vs Primary.hepatocytes
SRI	360.712	-6.57917	0.49041	1.59205e-41	2.09584e-39	HepG2 vs Primary.hepatocytes
EIF4G3	972.656	0.281715	0.223798	0.20031	0.26889	HepG2 vs Primary.hepatocytes
NUP37	224.801	2.25726	0.403133	1.6616e-09	8.93919e-09	HepG2 vs Primary.hepatocytes
SEMA3A	22.8022	0.599988	0.864764	0.366357	0.449589	HepG2 vs Primary.hepatocytes
GTSE1	104.773	3.4552	0.777446	3.38615e-07	1.34096e-06	HepG2 vs Primary.hepatocytes
SEMA3C	49.5023	-0.740734	0.893403	0.273876	0.351436	HepG2 vs Primary.hepatocytes
TTC38	3359.05	-1.52365	0.36145	8.75547e-06	2.79573e-05	HepG2 vs Primary.hepatocytes
ACAT1	8195.49	-3.17422	0.445553	2.9577e-14	2.86808e-13	HepG2 vs Primary.hepatocytes
GRAMD4	1268.19	-2.70977	0.766411	2.05614e-05	6.15497e-05	HepG2 vs Primary.hepatocytes
CELSR1	242.894	-0.532937	0.578116	0.298729	0.378519	HepG2 vs Primary.hepatocytes
WNT8B	1.47208	3.49566	1.62651	0.00197102	0.00423053	HepG2 vs Primary.hepatocytes
ZNF638	1949.19	1.36034	0.210827	5.13658e-11	3.35684e-10	HepG2 vs Primary.hepatocytes
SLC25A40	299.688	0.458264	0.27085	0.0826218	0.123641	HepG2 vs Primary.hepatocytes
TIMM21	362.236	-0.060196	0.253948	0.80851	0.855475	HepG2 vs Primary.hepatocytes
ADD2	11.7719	-0.844422	0.913546	0.218453	0.289554	HepG2 vs Primary.hepatocytes
FGF4	0.522505	-0.108595	2.6533	0.905628	0.934307	HepG2 vs Primary.hepatocytes
RASAL2	429.212	1.23801	0.388181	0.000728685	0.00168697	HepG2 vs Primary.hepatocytes
VPS9D1	288.109	-1.24022	0.335	0.000111081	0.000295599	HepG2 vs Primary.hepatocytes
ZNF37A	381.459	1.37657	0.288261	8.0043e-07	3.00153e-06	HepG2 vs Primary.hepatocytes
MARK3	773.545	0.26592	0.256755	0.289371	0.368335	HepG2 vs Primary.hepatocytes
SLC25A3	6244.51	-0.220276	0.239445	0.348111	0.430451	HepG2 vs Primary.hepatocytes
FNDC3B	2463.22	1.16616	0.345267	0.000410403	0.000989259	HepG2 vs Primary.hepatocytes
FOSL2	1168.5	-1.07741	0.437024	0.00811999	0.0154581	HepG2 vs Primary.hepatocytes
CACNG5	0.758609	-0.28799	1.43867	0.727156	0.787621	HepG2 vs Primary.hepatocytes
CACNG4	31.1652	0.365524	1.08601	0.618247	0.691061	HepG2 vs Primary.hepatocytes
FRYL	649.998	0.91677	0.21815	1.90727e-05	5.74894e-05	HepG2 vs Primary.hepatocytes
TMEM131	1046.85	0.553311	0.222395	0.0113662	0.0210005	HepG2 vs Primary.hepatocytes
FSCN1	570.376	0.672037	0.520652	0.154801	0.214717	HepG2 vs Primary.hepatocytes
ACTB	33748.3	-1.57146	0.284081	1.05867e-08	5.15886e-08	HepG2 vs Primary.hepatocytes
MOCOS	745.989	-0.730272	0.446089	0.0786991	0.118547	HepG2 vs Primary.hepatocytes
PLD1	866.207	1.25942	0.441551	0.00211774	0.00451977	HepG2 vs Primary.hepatocytes
ATP12A	0.581039	-0.837324	2.00909	0.39582	0.479814	HepG2 vs Primary.hepatocytes
WDR62	116.768	2.8045	0.658715	8.32791e-07	3.11414e-06	HepG2 vs Primary.hepatocytes
DLG1	1274.46	1.24653	0.209317	1.39135e-09	7.55312e-09	HepG2 vs Primary.hepatocytes
RAB7A	3562.47	-1.70476	0.19833	2.22639e-18	3.41164e-17	HepG2 vs Primary.hepatocytes
BCAP29	22.5968	0.441392	0.365583	0.205781	0.274956	HepG2 vs Primary.hepatocytes
SEC31B	171.364	-1.21486	0.629039	0.0253529	0.0432597	HepG2 vs Primary.hepatocytes
SART3	678.972	1.46136	0.217881	8.03596e-12	5.78702e-11	HepG2 vs Primary.hepatocytes
ARHGAP15	120.964	-6.34422	0.746275	5.99488e-18	8.67385e-17	HepG2 vs Primary.hepatocytes
TUBA3D	9.70025	0.579018	0.831435	0.373269	0.456685	HepG2 vs Primary.hepatocytes
PAX2	2.47343	-0.646215	1.43326	0.440042	0.523418	HepG2 vs Primary.hepatocytes
EXOSC7	326.156	0.492041	0.247594	0.0423443	0.0684481	HepG2 vs Primary.hepatocytes
KIFAP3	497.343	-0.529006	0.284726	0.0559589	0.0878646	HepG2 vs Primary.hepatocytes
MKRN2	189.951	0.78641	0.219118	0.000261387	0.000652979	HepG2 vs Primary.hepatocytes
MCM6	459.575	2.10926	0.521287	5.82108e-06	1.90927e-05	HepG2 vs Primary.hepatocytes
REXO2	499.676	0.283396	0.27643	0.292514	0.371675	HepG2 vs Primary.hepatocytes
RBM7	458.403	-0.285193	0.258108	0.258214	0.334401	HepG2 vs Primary.hepatocytes
RBMS2	215.946	-0.585003	0.474251	0.181391	0.246476	HepG2 vs Primary.hepatocytes
BAZ2A	1208.64	0.0710758	0.280649	0.794697	0.843411	HepG2 vs Primary.hepatocytes
PTPN23	788.055	-1.86754	0.302323	1.2214e-10	7.5801e-10	HepG2 vs Primary.hepatocytes
MLH1	616.846	1.10288	0.28926	8.35818e-05	0.000226938	HepG2 vs Primary.hepatocytes
UNG	762.732	1.55887	0.319598	3.61803e-07	1.42628e-06	HepG2 vs Primary.hepatocytes
FMO4	746.283	-6.70401	0.668165	3.30558e-24	9.46311e-23	HepG2 vs Primary.hepatocytes
KLHL20	387.381	-0.0521878	0.288046	0.852106	0.890864	HepG2 vs Primary.hepatocytes
RGS11	18.5125	-3.64742	1.22713	0.000143201	0.000373801	HepG2 vs Primary.hepatocytes
SLC46A1	425.794	-1.512	0.388632	3.53937e-05	0.000102064	HepG2 vs Primary.hepatocytes
PLXNA2	389.229	-3.4403	0.410259	1.84702e-18	2.86568e-17	HepG2 vs Primary.hepatocytes
SPAG5	587.647	1.90039	0.488862	1.73041e-05	5.25687e-05	HepG2 vs Primary.hepatocytes
ANKRD13A	717.689	0.660942	0.240311	0.00500315	0.00995418	HepG2 vs Primary.hepatocytes
TPD52	893.437	-1.28817	0.385094	0.00039662	0.000958297	HepG2 vs Primary.hepatocytes
ACACB	2735.99	-3.49838	0.576463	4.93044e-11	3.22739e-10	HepG2 vs Primary.hepatocytes
TRAF4	824.163	-0.0297394	0.25877	0.906384	0.934954	HepG2 vs Primary.hepatocytes
PAG1	594.284	-3.5068	0.641529	1.76734e-09	9.47582e-09	HepG2 vs Primary.hepatocytes
GPATCH1	195.574	0.773001	0.259228	0.00225685	0.00479078	HepG2 vs Primary.hepatocytes
ICAM3	17.135	-3.7809	0.875721	7.39983e-07	2.79658e-06	HepG2 vs Primary.hepatocytes
NT5C2	447.665	0.92501	0.314611	0.00230388	0.00487929	HepG2 vs Primary.hepatocytes
MCAM	770.788	-0.234749	0.502446	0.60948	0.682978	HepG2 vs Primary.hepatocytes
GPC4	112.526	-2.41096	1.24008	0.00553642	0.0109131	HepG2 vs Primary.hepatocytes
MBNL3	6599.99	1.39381	0.656376	0.0126883	0.0231968	HepG2 vs Primary.hepatocytes
CAMSAP3	703.156	-1.45994	0.366958	2.67731e-05	7.86271e-05	HepG2 vs Primary.hepatocytes
RAP1GAP	517.302	-0.77809	0.578336	0.128885	0.183108	HepG2 vs Primary.hepatocytes
XAB2	688.623	-1.19473	0.299543	3.67523e-05	0.000105683	HepG2 vs Primary.hepatocytes
ARHGEF1	984.405	-0.991653	0.309536	0.000905378	0.00206548	HepG2 vs Primary.hepatocytes
STXBP2	363.761	-1.33453	0.366488	0.00012432	0.000328664	HepG2 vs Primary.hepatocytes
MAP2K7	498.875	-0.861188	0.215361	4.78308e-05	0.000135169	HepG2 vs Primary.hepatocytes
NMRK2	1.32776	-1.6037	1.67691	0.0981388	0.143779	HepG2 vs Primary.hepatocytes
DGKD	469.13	0.823984	0.343148	0.0122383	0.0224591	HepG2 vs Primary.hepatocytes
CTTNBP2	64.1791	-8.16125	1.44427	2.28113e-09	1.2052e-08	HepG2 vs Primary.hepatocytes
ACTL6B	2.63969	-1.26448	1.17197	0.109418	0.158445	HepG2 vs Primary.hepatocytes
RARB	110.119	-2.26224	0.742098	0.00021587	0.000547777	HepG2 vs Primary.hepatocytes
TOP2B	1879.06	1.13921	0.1872	6.99628e-10	3.94466e-09	HepG2 vs Primary.hepatocytes
TM9SF3	3704.98	-0.287225	0.243942	0.229429	0.301687	HepG2 vs Primary.hepatocytes
NFKB2	725.214	-0.754016	0.352019	0.025155	0.0429347	HepG2 vs Primary.hepatocytes
UBE2T	147.136	4.07256	0.593675	5.97144e-13	4.9178e-12	HepG2 vs Primary.hepatocytes
PPP1R12B	709.478	-0.313102	0.334191	0.330065	0.412006	HepG2 vs Primary.hepatocytes
DNAJC10	1385.6	1.38515	0.290261	8.04061e-07	3.01384e-06	HepG2 vs Primary.hepatocytes
GTF3C1	1133.57	1.48936	0.230415	3.95083e-11	2.61637e-10	HepG2 vs Primary.hepatocytes
IL4R	1343.91	-2.33232	0.370507	1.96302e-11	1.35041e-10	HepG2 vs Primary.hepatocytes
USP33	958.847	0.878439	0.163322	5.62395e-08	2.4886e-07	HepG2 vs Primary.hepatocytes
PAK3	20.1845	-4.22665	1.51939	0.000290803	0.000720559	HepG2 vs Primary.hepatocytes
CAPN6	20.4999	-4.87479	1.93828	0.000656776	0.00153171	HepG2 vs Primary.hepatocytes
DCX	2.24429	-0.938224	1.53016	0.285849	0.364565	HepG2 vs Primary.hepatocytes
SNRPA	427.706	0.660268	0.19302	0.000528739	0.00125005	HepG2 vs Primary.hepatocytes
SPAG6	2.19446	0.0478054	1.35175	0.952312	0.971185	HepG2 vs Primary.hepatocytes
EXOSC5	259.834	-0.685018	0.335794	0.0337286	0.0559792	HepG2 vs Primary.hepatocytes
DYNC1I2	1192.02	1.42098	0.207899	3.52981e-12	2.65186e-11	HepG2 vs Primary.hepatocytes
APBB1IP	517.114	-12.1916	1.14848	3.37933e-28	1.45714e-26	HepG2 vs Primary.hepatocytes
LRCH4	160.361	-1.79653	0.326599	8.19607e-09	4.04266e-08	HepG2 vs Primary.hepatocytes
FAM76B	391.223	-0.179526	0.372362	0.61289	0.686136	HepG2 vs Primary.hepatocytes
SIRT6	154.989	-0.783623	0.239183	0.0008267	0.00189795	HepG2 vs Primary.hepatocytes
POLD3	225.599	1.73785	0.265387	1.441e-11	1.00604e-10	HepG2 vs Primary.hepatocytes
ACTN2	52.1314	-0.900939	1.0867	0.228798	0.301085	HepG2 vs Primary.hepatocytes
CAPZB	2109	-0.818831	0.217074	0.000124966	0.00033017	HepG2 vs Primary.hepatocytes
GPR137B	302.122	-4.50073	0.514442	4.07622e-19	6.81737e-18	HepG2 vs Primary.hepatocytes
NAALAD2	52.3926	3.87265	0.913269	1.10858e-06	4.06084e-06	HepG2 vs Primary.hepatocytes
JADE1	584.632	0.399822	0.264238	0.121098	0.173338	HepG2 vs Primary.hepatocytes
SLC25A43	316.527	0.00796351	0.320767	0.979477	0.991251	HepG2 vs Primary.hepatocytes
UBE2A	718.51	-0.62836	0.273475	0.0183274	0.032361	HepG2 vs Primary.hepatocytes
FGFR1	421.554	1.93294	0.643635	0.00042993	0.00103289	HepG2 vs Primary.hepatocytes
FKBP6	10.9581	0.290772	0.646732	0.601395	0.675486	HepG2 vs Primary.hepatocytes
SMC1B	24.0049	1.5908	1.12971	0.0431413	0.0696199	HepG2 vs Primary.hepatocytes
FBLN1	695.259	1.0336	0.8252	0.111911	0.161585	HepG2 vs Primary.hepatocytes
ITGA8	64.1979	-7.61768	1.25202	2.21801e-10	1.33365e-09	HepG2 vs Primary.hepatocytes
CST7	92.5419	-2.875	0.766909	7.63743e-06	2.46244e-05	HepG2 vs Primary.hepatocytes
MAP2	355.029	-7.09865	0.888321	3.43743e-16	4.15674e-15	HepG2 vs Primary.hepatocytes
PIAS2	365.723	0.309878	0.260153	0.222729	0.294145	HepG2 vs Primary.hepatocytes
AMPH	11.7554	-6.09337	1.38727	1.63799e-06	5.85908e-06	HepG2 vs Primary.hepatocytes
ARAF	1145.56	-2.74239	0.231549	5.99953e-34	4.43633e-32	HepG2 vs Primary.hepatocytes
MCCC1	1145.26	-1.36621	0.327446	1.34604e-05	4.16267e-05	HepG2 vs Primary.hepatocytes
LAMP3	49.2101	-0.629954	0.769993	0.311764	0.392425	HepG2 vs Primary.hepatocytes
FAP	40.779	-5.56279	1.53463	2.55517e-05	7.53072e-05	HepG2 vs Primary.hepatocytes
NEBL	160.594	-7.67532	1.3431	1.94451e-09	1.03713e-08	HepG2 vs Primary.hepatocytes
ACER3	287.167	0.237015	0.303145	0.419607	0.503383	HepG2 vs Primary.hepatocytes
UBE2K	1820.38	-0.852951	0.319114	0.00555669	0.0109489	HepG2 vs Primary.hepatocytes
PIK3C3	545.482	0.803572	0.287297	0.0039657	0.00803544	HepG2 vs Primary.hepatocytes
N4BP2	641.787	1.07938	0.387805	0.00324278	0.00667256	HepG2 vs Primary.hepatocytes
TIGAR	46.846	-0.0383942	0.508583	0.934081	0.956596	HepG2 vs Primary.hepatocytes
TULP3	249.842	0.848517	0.29335	0.00284976	0.00592915	HepG2 vs Primary.hepatocytes
SYNJ2	514.585	2.44138	0.398372	4.56882e-11	3.00161e-10	HepG2 vs Primary.hepatocytes
ADCY2	0.558808	-0.483514	1.35747	0.55055	0.628617	HepG2 vs Primary.hepatocytes
PPP2R5C	1833.6	-0.245768	0.435942	0.546757	0.625106	HepG2 vs Primary.hepatocytes
RBFOX1	0.623683	0.299259	1.21583	0.696455	0.760959	HepG2 vs Primary.hepatocytes
GNB1	3421.42	-0.520783	0.198698	0.00788	0.0150639	HepG2 vs Primary.hepatocytes
HOXA9	1.56202	-1.18009	1.60767	0.197992	0.266232	HepG2 vs Primary.hepatocytes
EDN1	61.3418	-1.27941	0.669854	0.0242754	0.0416009	HepG2 vs Primary.hepatocytes
MLLT10	663.437	1.10462	0.238421	2.21744e-06	7.78118e-06	HepG2 vs Primary.hepatocytes
ZCWPW1	116.166	-1.5884	0.434482	7.88801e-05	0.000215113	HepG2 vs Primary.hepatocytes
ADCYAP1R1	11.3332	-4.80946	1.77318	0.000379119	0.000919719	HepG2 vs Primary.hepatocytes
FGF20	0.710236	-0.0553646	1.40962	0.94581	0.965876	HepG2 vs Primary.hepatocytes
P2RY10	44.0077	-6.14268	1.15548	2.30142e-08	1.06844e-07	HepG2 vs Primary.hepatocytes
ITM2A	146.564	-8.89219	1.13376	4.93744e-16	5.88463e-15	HepG2 vs Primary.hepatocytes
NRDC	2460.81	-0.861309	0.179369	1.1881e-06	4.32761e-06	HepG2 vs Primary.hepatocytes
VDAC3	1450.67	1.0523	0.322822	0.000703723	0.00163244	HepG2 vs Primary.hepatocytes
PCM1	2257.72	1.75775	0.35883	2.24305e-07	9.15611e-07	HepG2 vs Primary.hepatocytes
TNRC6C	332.291	0.235735	0.460643	0.581355	0.657139	HepG2 vs Primary.hepatocytes
CBFA2T2	373.538	0.90616	0.363564	0.00891801	0.0168444	HepG2 vs Primary.hepatocytes
BRINP1	10.0143	-6.66605	1.7379	1.30358e-05	4.03714e-05	HepG2 vs Primary.hepatocytes
ITCH	2135.74	1.21889	0.240045	2.09313e-07	8.57232e-07	HepG2 vs Primary.hepatocytes
PKD2L2	2.68684	2.47963	1.03486	0.00141785	0.00311754	HepG2 vs Primary.hepatocytes
TP53INP2	1396.69	-2.26128	0.429751	1.10708e-08	5.37832e-08	HepG2 vs Primary.hepatocytes
SDF4	2771.47	-1.58986	0.266666	8.10883e-10	4.53661e-09	HepG2 vs Primary.hepatocytes
MYH7B	48.5611	-0.0257939	0.588953	0.960473	0.977346	HepG2 vs Primary.hepatocytes
BPIFB2	484.224	5.58392	1.90117	0.000206491	0.000525666	HepG2 vs Primary.hepatocytes
TP73	35.8208	1.31304	0.791661	0.0385948	0.0630618	HepG2 vs Primary.hepatocytes
TOLLIP	2171.76	-2.88976	0.273759	1.13856e-27	4.59044e-26	HepG2 vs Primary.hepatocytes
UBE2D4	293.192	-1.00213	0.312398	0.000883923	0.00201812	HepG2 vs Primary.hepatocytes
CLUL1	2.97286	1.67382	1.35739	0.0552501	0.0868694	HepG2 vs Primary.hepatocytes
RUNX1T1	35.1022	-7.47213	1.24466	3.83309e-10	2.23591e-09	HepG2 vs Primary.hepatocytes
CDH17	2.66992	0.235799	1.22726	0.75908	0.814633	HepG2 vs Primary.hepatocytes
THOC1	417.794	1.37615	0.315199	5.60091e-06	1.84227e-05	HepG2 vs Primary.hepatocytes
FKBP7	170.078	-0.0600815	0.404317	0.874996	0.909813	HepG2 vs Primary.hepatocytes
OSBPL6	173.348	-5.72134	0.712166	3.07539e-16	3.74237e-15	HepG2 vs Primary.hepatocytes
SLC1A3	120.335	-8.4406	1.07366	5.437e-16	6.44907e-15	HepG2 vs Primary.hepatocytes
XRCC5	4795.51	1.72829	0.217523	4.94732e-16	5.89236e-15	HepG2 vs Primary.hepatocytes
LXN	78.2074	-1.65141	0.801841	0.00996232	0.0186226	HepG2 vs Primary.hepatocytes
SP140	66.1721	-0.516645	0.480308	0.242978	0.317419	HepG2 vs Primary.hepatocytes
MKNK1	412.256	-0.476406	0.242375	0.0448451	0.0720949	HepG2 vs Primary.hepatocytes
TNS1	2592.51	-5.82163	0.483881	8.99557e-34	6.54042e-32	HepG2 vs Primary.hepatocytes
REXO1	396.404	-1.46569	0.280216	6.67334e-08	2.92909e-07	HepG2 vs Primary.hepatocytes
SAR1A	1787.79	0.202519	0.232117	0.374118	0.457563	HepG2 vs Primary.hepatocytes
CDC14A	87.1152	1.65573	0.372917	2.52058e-06	8.7793e-06	HepG2 vs Primary.hepatocytes
RAPGEF3	95.7792	-3.75902	0.75636	3.19518e-08	1.45729e-07	HepG2 vs Primary.hepatocytes
CEACAM1	1453.8	-1.07247	0.451666	0.010417	0.0194016	HepG2 vs Primary.hepatocytes
SENP1	258.662	2.05989	0.277626	1.40431e-14	1.40731e-13	HepG2 vs Primary.hepatocytes
DUSP13	2.85879	2.87003	2.12414	0.0202399	0.0353512	HepG2 vs Primary.hepatocytes
CIC	1066.47	-1.24493	0.361942	0.000298211	0.000737759	HepG2 vs Primary.hepatocytes
LIPE	27.0947	-4.63365	0.766504	2.12041e-10	1.27939e-09	HepG2 vs Primary.hepatocytes
FDFT1	2359.9	0.581278	0.447773	0.163293	0.22497	HepG2 vs Primary.hepatocytes
PAFAH1B3	109.514	1.97249	0.552455	5.28122e-05	0.00014821	HepG2 vs Primary.hepatocytes
OPHN1	57.8978	2.24642	0.584678	1.06792e-05	3.36427e-05	HepG2 vs Primary.hepatocytes
AFM	8642.93	-7.80982	0.881	1.52032e-19	2.67666e-18	HepG2 vs Primary.hepatocytes
KIF22	487.477	2.25129	0.29423	1.47723e-15	1.67449e-14	HepG2 vs Primary.hepatocytes
SCGN	182.177	1.6774	1.03077	0.0251397	0.0429129	HepG2 vs Primary.hepatocytes
CARMIL1	140.768	-0.0481712	0.550662	0.922395	0.948062	HepG2 vs Primary.hepatocytes
PGM1	4428.98	-1.80324	0.374403	3.09158e-07	1.23245e-06	HepG2 vs Primary.hepatocytes
DDX1	1831.21	1.18018	0.187781	1.89709e-10	1.15184e-09	HepG2 vs Primary.hepatocytes
DNM2	1600.55	-0.62038	0.221188	0.0043275	0.00871165	HepG2 vs Primary.hepatocytes
EPB41L2	981.77	1.4938	0.422306	0.000145194	0.000378493	HepG2 vs Primary.hepatocytes
RIMS1	0.669798	0	1.21749	1	1	HepG2 vs Primary.hepatocytes
MOXD1	98.9403	-5.28426	1.46115	2.48845e-05	7.35528e-05	HepG2 vs Primary.hepatocytes
STX7	721.724	0.593052	0.270717	0.0245948	0.042086	HepG2 vs Primary.hepatocytes
RABL2B	252.604	-0.487811	0.269081	0.0630019	0.0975656	HepG2 vs Primary.hepatocytes
KEAP1	1051.19	-0.60585	0.230041	0.00729827	0.0140507	HepG2 vs Primary.hepatocytes
DDX43	12.2596	-5.92634	1.5546	1.4193e-05	4.37755e-05	HepG2 vs Primary.hepatocytes
PTPRH	547.707	-0.942243	0.428349	0.0186468	0.032856	HepG2 vs Primary.hepatocytes
DCT	13.9195	0.329613	1.00386	0.642038	0.712387	HepG2 vs Primary.hepatocytes
SLC35C2	859.365	-0.309207	0.243636	0.195188	0.262725	HepG2 vs Primary.hepatocytes
CRYBG3	269.976	3.01395	0.494609	3.19342e-11	2.1409e-10	HepG2 vs Primary.hepatocytes
EPHA6	2.8653	-1.43725	1.40802	0.100757	0.147205	HepG2 vs Primary.hepatocytes
SCTR	36.6916	0.370074	0.683147	0.521717	0.601424	HepG2 vs Primary.hepatocytes
RFX3	115.3	1.79116	0.449783	1.45321e-05	4.47658e-05	HepG2 vs Primary.hepatocytes
RIF1	1354.16	3.30967	0.261979	4.24852e-38	4.29224e-36	HepG2 vs Primary.hepatocytes
RAB21	1158.96	-0.117149	0.21099	0.572914	0.64933	HepG2 vs Primary.hepatocytes
SLC4A4	1090.11	-9.67642	0.857324	1.1418e-30	6.12378e-29	HepG2 vs Primary.hepatocytes
SMARCA2	1708.48	-0.462015	0.358775	0.17792	0.242525	HepG2 vs Primary.hepatocytes
RDH8	7.79526	0	1.96745	1	1	HepG2 vs Primary.hepatocytes
SESN1	575.94	0.681824	0.342581	0.0379924	0.0622413	HepG2 vs Primary.hepatocytes
MID2	282.189	-7.11925	0.582237	6.02653e-35	4.76014e-33	HepG2 vs Primary.hepatocytes
COL5A3	818.487	-9.49223	1.1634	2.69296e-17	3.65876e-16	HepG2 vs Primary.hepatocytes
SRCAP	80.4802	-0.00480296	0.285348	0.986189	0.996337	HepG2 vs Primary.hepatocytes
PUM3	407.083	1.65744	0.338447	2.74565e-07	1.10494e-06	HepG2 vs Primary.hepatocytes
CPB2	13624	-2.74379	0.558792	3.45442e-08	1.57099e-07	HepG2 vs Primary.hepatocytes
CHRNA3	1.91279	4.09795	1.98369	0.00231432	0.00489959	HepG2 vs Primary.hepatocytes
KCNN2	217.808	-7.67081	1.14656	4.35144e-12	3.23555e-11	HepG2 vs Primary.hepatocytes
CNOT4	340.239	0.426208	0.209044	0.0384635	0.0628945	HepG2 vs Primary.hepatocytes
PSEN1	974.67	-0.0468952	0.237547	0.840486	0.88142	HepG2 vs Primary.hepatocytes
CPOX	606.139	-0.0613449	0.337095	0.849873	0.889015	HepG2 vs Primary.hepatocytes
CLDND1	684.709	-0.625199	0.188977	0.000808326	0.00185842	HepG2 vs Primary.hepatocytes
MOK	92.3762	0.751987	0.410192	0.0514929	0.0815375	HepG2 vs Primary.hepatocytes
HSP90AA1	17009.9	0.139432	0.432177	0.730527	0.790448	HepG2 vs Primary.hepatocytes
RBL1	209.105	4.25173	0.403971	1.0489e-26	3.82914e-25	HepG2 vs Primary.hepatocytes
DLGAP4	661.022	-0.70823	0.275602	0.00829473	0.0157562	HepG2 vs Primary.hepatocytes
IGSF9B	12.6466	-5.36102	1.18292	7.77808e-07	2.92617e-06	HepG2 vs Primary.hepatocytes
CFHR2	10820.2	-16.6707	1.06819	3.67791e-58	1.55881e-55	HepG2 vs Primary.hepatocytes
NDC80	165.175	4.186	0.736224	1.0746e-09	5.9224e-09	HepG2 vs Primary.hepatocytes
AP4E1	263.704	1.04504	0.234177	5.26383e-06	1.73816e-05	HepG2 vs Primary.hepatocytes
RSBN1	318.339	0.931739	0.204558	3.75474e-06	1.26913e-05	HepG2 vs Primary.hepatocytes
MAGI3	401.412	0.609793	0.296228	0.0337479	0.0560004	HepG2 vs Primary.hepatocytes
CXCL2	2626.85	-9.49309	0.83468	4.75735e-31	2.61609e-29	HepG2 vs Primary.hepatocytes
AFP	14678.9	9.51417	1.46293	5.78525e-12	4.23642e-11	HepG2 vs Primary.hepatocytes
COL4A4	164.172	-4.68735	0.949602	8.62535e-08	3.73773e-07	HepG2 vs Primary.hepatocytes
TCF7	279.73	1.11866	0.639855	0.0421673	0.0682	HepG2 vs Primary.hepatocytes
OSTM1	576.317	-0.547889	0.271664	0.0384986	0.0629341	HepG2 vs Primary.hepatocytes
CDH7	1.58847	-0.226215	1.96877	0.81012	0.856449	HepG2 vs Primary.hepatocytes
IMPG2	5.81589	-0.260262	0.678486	0.650818	0.71919	HepG2 vs Primary.hepatocytes
PCNP	1516.5	-0.0615852	0.187753	0.739899	0.798734	HepG2 vs Primary.hepatocytes
EXD2	285.527	0.325474	0.248303	0.180574	0.245585	HepG2 vs Primary.hepatocytes
ARG2	89.5158	4.27774	0.922295	2.53044e-07	1.02497e-06	HepG2 vs Primary.hepatocytes
MEF2C	328.537	-9.58619	0.990512	2.90219e-23	7.5496e-22	HepG2 vs Primary.hepatocytes
PTPRC	813.014	-10.8432	1.02623	1.47886e-27	5.89405e-26	HepG2 vs Primary.hepatocytes
CACNA1S	0.806777	-0.542175	1.16101	0.475056	0.557284	HepG2 vs Primary.hepatocytes
PKP1	2.54142	-0.717802	1.34656	0.379663	0.463301	HepG2 vs Primary.hepatocytes
UBA5	951.644	-0.158331	0.168405	0.34245	0.42469	HepG2 vs Primary.hepatocytes
STK17B	302.514	0.414851	0.491049	0.357462	0.440124	HepG2 vs Primary.hepatocytes
CDC14B	1133.2	0.101574	0.451935	0.80921	0.855925	HepG2 vs Primary.hepatocytes
ZNF510	234.589	0.983979	0.273676	0.000219523	0.000555909	HepG2 vs Primary.hepatocytes
LRP2	60.8601	-1.67148	1.38015	0.0577482	0.0903151	HepG2 vs Primary.hepatocytes
ZNF506	174.47	-0.324332	0.526609	0.49676	0.577791	HepG2 vs Primary.hepatocytes
JMJD4	161.956	0.0798857	0.285371	0.773424	0.826708	HepG2 vs Primary.hepatocytes
DUSP12	173.875	0.990196	0.247761	4.36105e-05	0.000123968	HepG2 vs Primary.hepatocytes
AACS	234.509	1.42961	0.416649	0.000237583	0.000598331	HepG2 vs Primary.hepatocytes
DELE1	1191.29	-0.869509	0.274403	0.00113021	0.00253055	HepG2 vs Primary.hepatocytes
CADPS2	522.52	0.935339	0.429981	0.019939	0.0348713	HepG2 vs Primary.hepatocytes
PCDHB4	17.1194	-0.735992	0.681955	0.201891	0.270615	HepG2 vs Primary.hepatocytes
PCDHA6	1.84515	0.561366	1.39128	0.494656	0.575806	HepG2 vs Primary.hepatocytes
PCDHGA2	46.806	-4.02676	1.16599	2.85134e-05	8.34138e-05	HepG2 vs Primary.hepatocytes
HSPB11	347.191	1.05915	0.251434	1.61579e-05	4.93454e-05	HepG2 vs Primary.hepatocytes
PHLPP1	898.91	0.210021	0.392747	0.572543	0.649036	HepG2 vs Primary.hepatocytes
ATP8B1	733.958	-2.16835	0.399513	5.40027e-09	2.72713e-08	HepG2 vs Primary.hepatocytes
IL12RB2	36.0675	-0.873467	0.776036	0.16311	0.224754	HepG2 vs Primary.hepatocytes
SMARCD3	55.7155	-0.682745	0.70632	0.247424	0.322691	HepG2 vs Primary.hepatocytes
WDR70	339.069	1.05942	0.216673	6.51668e-07	2.48117e-06	HepG2 vs Primary.hepatocytes
FYB1	300.717	-8.85054	0.962577	4.45377e-21	9.29091e-20	HepG2 vs Primary.hepatocytes
MPP4	1.10921	0.521884	1.05052	0.47267	0.555347	HepG2 vs Primary.hepatocytes
STRADB	1496.95	-0.249665	0.280808	0.360909	0.443719	HepG2 vs Primary.hepatocytes
BZW1	6040.1	-0.135212	0.302044	0.644099	0.71399	HepG2 vs Primary.hepatocytes
PGR	28.2636	-6.42605	1.40246	7.50136e-07	2.83247e-06	HepG2 vs Primary.hepatocytes
C1QTNF3	69.3944	0.1553	0.669389	0.785219	0.835717	HepG2 vs Primary.hepatocytes
ME2	507.396	0.265309	0.270469	0.314415	0.395368	HepG2 vs Primary.hepatocytes
C5orf22	426.567	0.563402	0.243998	0.0183951	0.0324618	HepG2 vs Primary.hepatocytes
CCNT2	767.263	0.828654	0.228843	0.000224633	0.000567773	HepG2 vs Primary.hepatocytes
FAM135A	290.803	2.58075	0.312497	5.31277e-18	7.73847e-17	HepG2 vs Primary.hepatocytes
COL19A1	4.06698	-3.23031	1.70142	0.00427156	0.00860801	HepG2 vs Primary.hepatocytes
EPB41L3	183.771	-9.68128	1.07296	1.32475e-20	2.6219e-19	HepG2 vs Primary.hepatocytes
COBLL1	3274.68	0.230273	0.41217	0.553259	0.631046	HepG2 vs Primary.hepatocytes
DLG3	159.068	3.52824	0.788005	3.01157e-07	1.20353e-06	HepG2 vs Primary.hepatocytes
KCNK2	2.95996	-1.12152	1.55886	0.212256	0.282529	HepG2 vs Primary.hepatocytes
SERTAD4	10.1717	-3.44938	1.86111	0.00458714	0.00918856	HepG2 vs Primary.hepatocytes
TRAF5	128.518	-1.34846	0.557088	0.00644569	0.0125526	HepG2 vs Primary.hepatocytes
MRPL22	442.835	-0.164407	0.282298	0.549434	0.627589	HepG2 vs Primary.hepatocytes
GEMIN5	466.609	2.2145	0.284867	6.18757e-16	7.28465e-15	HepG2 vs Primary.hepatocytes
OPRK1	0.853471	0.548672	1.48849	0.517152	0.596875	HepG2 vs Primary.hepatocytes
NFE2L1	5005.18	-1.1675	0.319111	0.000143356	0.00037415	HepG2 vs Primary.hepatocytes
SEMA5B	48.9467	-3.82737	0.885719	7.51293e-07	2.8344e-06	HepG2 vs Primary.hepatocytes
GSK3B	963.517	0.762385	0.170064	5.92356e-06	1.93958e-05	HepG2 vs Primary.hepatocytes
ITGB5	2263.77	-0.618297	0.323751	0.0475092	0.0759282	HepG2 vs Primary.hepatocytes
ERC1	656.563	0.378188	0.308964	0.205746	0.274935	HepG2 vs Primary.hepatocytes
XPO1	2782.24	2.19888	0.234899	6.58404e-22	1.49167e-20	HepG2 vs Primary.hepatocytes
RNF13	1224.99	-1.34199	0.234321	4.84881e-09	2.45936e-08	HepG2 vs Primary.hepatocytes
TRPM3	15.5379	-4.45929	1.19734	1.26709e-05	3.93745e-05	HepG2 vs Primary.hepatocytes
PALB2	280.533	2.89508	0.275697	2.03944e-27	7.94604e-26	HepG2 vs Primary.hepatocytes
DOP1A	361.6	0.788146	0.262766	0.00211036	0.00450458	HepG2 vs Primary.hepatocytes
LYRM2	469.446	0.209408	0.20856	0.308128	0.388716	HepG2 vs Primary.hepatocytes
BCKDHB	1205	-2.39966	0.424852	9.30676e-10	5.16689e-09	HepG2 vs Primary.hepatocytes
KAT6A	836.578	0.84749	0.288799	0.00249514	0.00525095	HepG2 vs Primary.hepatocytes
TUT7	1376.49	-0.0482536	0.441353	0.906821	0.935294	HepG2 vs Primary.hepatocytes
ULK2	157.251	-6.57357	0.635022	1.30218e-25	4.33487e-24	HepG2 vs Primary.hepatocytes
GRHL2	25.8709	-6.16574	1.74455	3.57454e-05	0.000102993	HepG2 vs Primary.hepatocytes
TNPO1	1968.86	1.46496	0.19573	2.90795e-14	2.82141e-13	HepG2 vs Primary.hepatocytes
PLOD1	3049.11	-0.773445	0.322975	0.0129275	0.0235918	HepG2 vs Primary.hepatocytes
P2RX5	14.0341	0.164846	0.81027	0.796615	0.845157	HepG2 vs Primary.hepatocytes
ITGAE	111.522	0.811304	0.381735	0.025101	0.0428594	HepG2 vs Primary.hepatocytes
DIS3	798.035	0.974482	0.250302	6.79355e-05	0.000187146	HepG2 vs Primary.hepatocytes
PIBF1	246.669	0.92183	0.268995	0.000434599	0.00104339	HepG2 vs Primary.hepatocytes
TDRD3	269.286	0.210703	0.251074	0.39111	0.474902	HepG2 vs Primary.hepatocytes
NUFIP1	154.482	1.38708	0.312185	3.8704e-06	1.30543e-05	HepG2 vs Primary.hepatocytes
PDS5B	522.783	1.5482	0.274482	5.9025e-09	2.96782e-08	HepG2 vs Primary.hepatocytes
OXCT1	72.9528	1.54709	0.761318	0.0124414	0.0227934	HepG2 vs Primary.hepatocytes
RRAGB	153.878	0.411338	0.234139	0.0733812	0.11162	HepG2 vs Primary.hepatocytes
EPYC	0.218894	-0.404538	2.00876	0.671874		HepG2 vs Primary.hepatocytes
CYLD	837.309	-0.817318	0.257494	0.00115262	0.00257543	HepG2 vs Primary.hepatocytes
SLC27A5	10312.4	-5.75685	0.801611	2.08464e-13	1.80582e-12	HepG2 vs Primary.hepatocytes
ZNF324	149.136	0.182617	0.370424	0.605091	0.678979	HepG2 vs Primary.hepatocytes
ZNF671	56.5402	-1.24379	0.55687	0.0120722	0.0221823	HepG2 vs Primary.hepatocytes
ZNF416	47.8517	1.47174	0.343777	7.1172e-06	2.30523e-05	HepG2 vs Primary.hepatocytes
ZNF586	92.0268	-0.00702834	0.361277	0.98376	0.994319	HepG2 vs Primary.hepatocytes
ZNF446	81.7585	-0.625569	0.311621	0.0377644	0.0619146	HepG2 vs Primary.hepatocytes
ZNF264	328.231	1.07558	0.20718	1.32784e-07	5.60183e-07	HepG2 vs Primary.hepatocytes
RPS5	5354.53	0.287852	0.351296	0.392356	0.476215	HepG2 vs Primary.hepatocytes
FAT1	3002.11	3.26855	0.623802	5.31171e-09	2.68709e-08	HepG2 vs Primary.hepatocytes
YTHDC1	1049.5	0.35462	0.173366	0.0387581	0.0632751	HepG2 vs Primary.hepatocytes
CHMP2B	752.2	-0.221743	0.262508	0.387037	0.470812	HepG2 vs Primary.hepatocytes
SMAP2	1542.44	-1.8985	0.224599	5.02553e-18	7.36951e-17	HepG2 vs Primary.hepatocytes
PPIE	517.357	-1.53985	0.201936	8.76078e-15	9.00805e-14	HepG2 vs Primary.hepatocytes
ZMPSTE24	1255.75	0.0806339	0.21639	0.704943	0.768061	HepG2 vs Primary.hepatocytes
STARD7	2672.35	1.44987	0.232628	1.88173e-10	1.14332e-09	HepG2 vs Primary.hepatocytes
NOA1	258.768	0.690961	0.338017	0.0332686	0.0552949	HepG2 vs Primary.hepatocytes
REST	647.59	1.4739	0.205569	2.99327e-13	2.55597e-12	HepG2 vs Primary.hepatocytes
HAL	4984.74	-7.66908	0.915583	1.14089e-17	1.6001e-16	HepG2 vs Primary.hepatocytes
SSH1	690.001	-1.01697	0.280123	0.000186308	0.000477857	HepG2 vs Primary.hepatocytes
GSTP1	372.946	-8.95131	0.8877	7.38948e-25	2.26867e-23	HepG2 vs Primary.hepatocytes
APLP2	11822.1	-0.611049	0.253572	0.0137113	0.0248811	HepG2 vs Primary.hepatocytes
FAM234B	116.779	0.254455	0.320933	0.411262	0.495356	HepG2 vs Primary.hepatocytes
SLCO1A2	205.14	-7.91194	1.02561	2.24013e-15	2.4969e-14	HepG2 vs Primary.hepatocytes
WBP11	1013.9	0.279757	0.21187	0.179937	0.244815	HepG2 vs Primary.hepatocytes
EIF3I	2294.48	0.210941	0.203678	0.29349	0.37275	HepG2 vs Primary.hepatocytes
NKAIN1	1.63683	1.61266	1.98444	0.126404	0.179999	HepG2 vs Primary.hepatocytes
COL16A1	238.041	2.07579	0.974177	0.00463934	0.00928455	HepG2 vs Primary.hepatocytes
TXLNA	1479.31	0.580824	0.278853	0.0323162	0.0538666	HepG2 vs Primary.hepatocytes
APOB	167193	0.688854	0.356	0.0429516	0.0693328	HepG2 vs Primary.hepatocytes
NCOA1	778.872	-0.708524	0.223807	0.00127174	0.0028194	HepG2 vs Primary.hepatocytes
AGBL5	397.058	2.34573	0.329808	6.87185e-14	6.35847e-13	HepG2 vs Primary.hepatocytes
EFR3B	18.3678	1.36859	0.784667	0.0301613	0.0506438	HepG2 vs Primary.hepatocytes
KIF3C	77.7942	1.50542	0.588453	0.00347717	0.00711441	HepG2 vs Primary.hepatocytes
RAB10	2033.01	0.599398	0.22331	0.00630691	0.0123044	HepG2 vs Primary.hepatocytes
GCKR	1815.14	-3.76148	0.645527	2.87621e-10	1.70638e-09	HepG2 vs Primary.hepatocytes
HADHA	6372.59	-0.442828	0.296892	0.124039	0.177036	HepG2 vs Primary.hepatocytes
MAPRE3	312.704	-4.25385	0.437023	3.26634e-23	8.43375e-22	HepG2 vs Primary.hepatocytes
CAD	601.497	0.759435	0.34442	0.0214197	0.0372062	HepG2 vs Primary.hepatocytes
CD59	2805.74	-0.993394	0.346112	0.00270513	0.00564852	HepG2 vs Primary.hepatocytes
CD82	679.098	-10.2171	0.586339	2.91294e-69	2.53091e-66	HepG2 vs Primary.hepatocytes
BCORL1	226.784	-0.896328	0.411374	0.0204882	0.0357453	HepG2 vs Primary.hepatocytes
ATRX	1039.01	1.62359	0.190734	5.33945e-18	7.77082e-17	HepG2 vs Primary.hepatocytes
AK6	330.193	-0.121359	0.24443	0.612303	0.68561	HepG2 vs Primary.hepatocytes
FCN1	113.201	-9.30979	1.18706	3.89038e-16	4.6655e-15	HepG2 vs Primary.hepatocytes
MYNN	278.342	0.341649	0.177222	0.051328	0.0813134	HepG2 vs Primary.hepatocytes
MECOM	106.793	-2.80922	0.645293	5.2884e-07	2.03356e-06	HepG2 vs Primary.hepatocytes
SCAMP1	705.717	0.64484	0.287279	0.0208372	0.0362924	HepG2 vs Primary.hepatocytes
PREP	534.247	-0.270883	0.231285	0.232883	0.305858	HepG2 vs Primary.hepatocytes
HACE1	136.743	1.85464	0.233833	4.22231e-16	5.04963e-15	HepG2 vs Primary.hepatocytes
SEH1L	673.635	0.829978	0.290172	0.00319736	0.00658378	HepG2 vs Primary.hepatocytes
WDR47	145.837	1.03784	0.232981	5.49986e-06	1.80972e-05	HepG2 vs Primary.hepatocytes
WDFY1	767.801	1.78788	0.233451	4.23944e-15	4.54746e-14	HepG2 vs Primary.hepatocytes
OVGP1	147.673	-1.30801	0.559819	0.00851313	0.0161393	HepG2 vs Primary.hepatocytes
SLC25A24	210.193	1.74681	0.668649	0.00199239	0.00427218	HepG2 vs Primary.hepatocytes
MAP3K4	466.585	1.8199	0.27131	4.12639e-12	3.07611e-11	HepG2 vs Primary.hepatocytes
PILRA	85.882	-4.24382	0.574304	1.73694e-14	1.72375e-13	HepG2 vs Primary.hepatocytes
IGSF9	346.877	-11.0445	1.16857	9.88663e-23	2.42655e-21	HepG2 vs Primary.hepatocytes
ABCB1	1635.03	-0.17305	0.586269	0.738641	0.797525	HepG2 vs Primary.hepatocytes
ZNF213	78.7877	-0.949874	0.467576	0.027737	0.0469085	HepG2 vs Primary.hepatocytes
AKR1B1	386.245	1.83178	0.702062	0.00174399	0.00377636	HepG2 vs Primary.hepatocytes
CPNE3	1984.04	0.427829	0.236678	0.0653205	0.100761	HepG2 vs Primary.hepatocytes
RRN3	1136.81	0.822468	0.288731	0.00333507	0.00685029	HepG2 vs Primary.hepatocytes
CTTN	1769.1	0.295411	0.218033	0.168441	0.231073	HepG2 vs Primary.hepatocytes
WNT11	125.217	-3.85855	1.1208	2.78735e-05	8.1693e-05	HepG2 vs Primary.hepatocytes
MTIF2	935.525	0.945092	0.225776	2.00566e-05	6.01837e-05	HepG2 vs Primary.hepatocytes
DDHD2	449.169	1.70216	0.2922	1.50263e-09	8.12168e-09	HepG2 vs Primary.hepatocytes
TTC39A	109.402	-0.328107	0.762177	0.595688	0.670288	HepG2 vs Primary.hepatocytes
EPS15	1082.21	-0.133047	0.178446	0.451001	0.533848	HepG2 vs Primary.hepatocytes
ORC1	113.575	4.86989	0.670265	8.15149e-14	7.46303e-13	HepG2 vs Primary.hepatocytes
MGST2	1780	-0.684761	0.349652	0.04082	0.066212	HepG2 vs Primary.hepatocytes
CHERP	569.049	-1.91938	0.36597	2.5956e-08	1.19861e-07	HepG2 vs Primary.hepatocytes
ATG16L1	548.818	1.11968	0.173693	7.05279e-11	4.51404e-10	HepG2 vs Primary.hepatocytes
USP40	902.256	0.392286	0.29226	0.166767	0.228975	HepG2 vs Primary.hepatocytes
POMGNT1	968.342	-0.810564	0.281518	0.00305499	0.00631335	HepG2 vs Primary.hepatocytes
RAD54L	57.114	4.56039	0.815177	2.62484e-09	1.37884e-08	HepG2 vs Primary.hepatocytes
MAST2	602.762	0.36871	0.386497	0.314803	0.395789	HepG2 vs Primary.hepatocytes
DNAJA1	5093.26	0.582244	0.393739	0.118249	0.169721	HepG2 vs Primary.hepatocytes
B4GALT1	3498.64	-2.82237	0.390474	1.39028e-14	1.39486e-13	HepG2 vs Primary.hepatocytes
CHMP5	954.939	-0.203814	0.234952	0.376652	0.460305	HepG2 vs Primary.hepatocytes
NFX1	1045.84	-0.262711	0.26009	0.301177	0.381288	HepG2 vs Primary.hepatocytes
AQP6	19.9665	0.594033	1.05265	0.415227	0.499118	HepG2 vs Primary.hepatocytes
DIMT1	195.781	1.08575	0.298052	0.000166258	0.000429473	HepG2 vs Primary.hepatocytes
IPO11	387.558	1.71141	0.251717	2.76015e-12	2.1092e-11	HepG2 vs Primary.hepatocytes
FOLH1	770.805	-12.3528	1.02074	1.25436e-35	1.03304e-33	HepG2 vs Primary.hepatocytes
EIF2AK1	3033.95	-0.20836	0.247922	0.390681	0.474546	HepG2 vs Primary.hepatocytes
NME8	1.90947	-1.22713	1.27863	0.13603	0.191929	HepG2 vs Primary.hepatocytes
EPDR1	367.583	1.0178	0.538472	0.0354386	0.0584543	HepG2 vs Primary.hepatocytes
SNX10	937.514	-0.510049	0.520054	0.280115	0.35833	HepG2 vs Primary.hepatocytes
SEPHS1	999.258	0.132447	0.221095	0.542411	0.621037	HepG2 vs Primary.hepatocytes
MRPL28	673.354	-0.20989	0.255114	0.400143	0.484092	HepG2 vs Primary.hepatocytes
HBQ1	1.93109	4.81298	2.03039	0.000968634	0.00220227	HepG2 vs Primary.hepatocytes
ITPKC	426.499	-0.663055	0.414393	0.0889315	0.131823	HepG2 vs Primary.hepatocytes
CEACAM6	7.21356	-3.86826	1.73097	0.00147712	0.00323682	HepG2 vs Primary.hepatocytes
FAT2	4.73546	0.939405	0.727421	0.118326	0.169803	HepG2 vs Primary.hepatocytes
RBM22	617.839	0.172282	0.172376	0.312658	0.393434	HepG2 vs Primary.hepatocytes
TMED2	5135.63	-0.674129	0.231298	0.00297822	0.00616982	HepG2 vs Primary.hepatocytes
ERO1B	1091.46	-3.64947	0.542003	7.77949e-13	6.31998e-12	HepG2 vs Primary.hepatocytes
ZFAND6	1303.57	-0.687948	0.221476	0.00157575	0.00343819	HepG2 vs Primary.hepatocytes
HSD17B2	2019.83	-3.38537	0.631088	2.8471e-09	1.4854e-08	HepG2 vs Primary.hepatocytes
TXLNG	405.295	0.87967	0.280031	0.00123123	0.00273595	HepG2 vs Primary.hepatocytes
PPEF1	2.91283	0.580254	1.21907	0.454847	0.537752	HepG2 vs Primary.hepatocytes
LAT2	109.456	-1.20876	0.370814	0.000592544	0.00139125	HepG2 vs Primary.hepatocytes
HUWE1	3184.43	0.728069	0.205314	0.000318993	0.00078448	HepG2 vs Primary.hepatocytes
ZW10	375.867	1.19522	0.213805	1.28334e-08	6.16892e-08	HepG2 vs Primary.hepatocytes
ALG9	167.759	-0.0758523	0.270353	0.773568	0.826811	HepG2 vs Primary.hepatocytes
MYBPC2	1.27069	0.515361	1.23297	0.507636	0.588275	HepG2 vs Primary.hepatocytes
NOX4	14.144	-5.11325	1.346	1.25721e-05	3.90953e-05	HepG2 vs Primary.hepatocytes
ACOX3	421.252	-1.10345	0.298352	0.00013149	0.000345883	HepG2 vs Primary.hepatocytes
MTMR2	314.609	2.41352	0.3734	5.46084e-12	4.01239e-11	HepG2 vs Primary.hepatocytes
PPP1R15A	1262.84	-1.20666	0.513511	0.00944794	0.0177642	HepG2 vs Primary.hepatocytes
HSD17B14	397.517	-4.5764	0.865902	1.38626e-08	6.61971e-08	HepG2 vs Primary.hepatocytes
TRIP6	926.237	-7.02673	0.422545	1.21621e-62	7.04469e-60	HepG2 vs Primary.hepatocytes
ACHE	97.0768	-1.42416	0.847441	0.031641	0.0528323	HepG2 vs Primary.hepatocytes
FTL	121767	-1.1717	0.482226	0.00800146	0.0152625	HepG2 vs Primary.hepatocytes
SRRT	1255.16	-0.142983	0.212293	0.493976	0.575169	HepG2 vs Primary.hepatocytes
BAX	492.034	1.42247	0.333584	8.27575e-06	2.65083e-05	HepG2 vs Primary.hepatocytes
NLK	406.284	0.144717	0.183635	0.425328	0.509402	HepG2 vs Primary.hepatocytes
PIGS	367.515	0.902774	0.307945	0.00241188	0.00508693	HepG2 vs Primary.hepatocytes
ADAMTS2	558.639	-5.95292	0.886048	5.31829e-12	3.91343e-11	HepG2 vs Primary.hepatocytes
TMPRSS11E	0.363034	0	1.98624	1		HepG2 vs Primary.hepatocytes
ATXN7L3	799.683	0.932266	0.219639	1.56411e-05	4.79188e-05	HepG2 vs Primary.hepatocytes
PGS1	265.316	0.772715	0.300017	0.00782128	0.0149632	HepG2 vs Primary.hepatocytes
PSMC5	1635.05	-1.39686	0.246984	6.83028e-09	3.40183e-08	HepG2 vs Primary.hepatocytes
UIMC1	288.444	1.15867	0.230781	3.01364e-07	1.20386e-06	HepG2 vs Primary.hepatocytes
CETP	296.315	-5.40094	0.73944	8.00707e-14	7.33855e-13	HepG2 vs Primary.hepatocytes
MMP2	626.071	-2.81678	1.07513	0.000547134	0.00129074	HepG2 vs Primary.hepatocytes
MT3	3.6063	-2.56941	2.20619	0.0356773	0.0587812	HepG2 vs Primary.hepatocytes
LPCAT2	229.617	1.28294	0.670478	0.0239744	0.0411378	HepG2 vs Primary.hepatocytes
GNAO1	421.05	-6.87405	0.858542	3.25442e-16	3.94641e-15	HepG2 vs Primary.hepatocytes
OGFOD1	507.952	1.61319	0.271948	9.34199e-10	5.18314e-09	HepG2 vs Primary.hepatocytes
SH3BP2	852.745	-1.14362	0.432408	0.00454868	0.00912204	HepG2 vs Primary.hepatocytes
NOP14	692.858	0.253528	0.331617	0.427049	0.511076	HepG2 vs Primary.hepatocytes
ADD1	2528.22	0.121217	0.21185	0.561209	0.638145	HepG2 vs Primary.hepatocytes
L2HGDH	359.438	-1.13493	0.332446	0.000372623	0.000904746	HepG2 vs Primary.hepatocytes
TXNDC16	310.188	0.257916	0.34857	0.440208	0.523579	HepG2 vs Primary.hepatocytes
RTRAF	1189.27	0.477093	0.234902	0.0384221	0.0628386	HepG2 vs Primary.hepatocytes
NID2	156.88	-3.85999	0.728443	6.31003e-09	3.15992e-08	HepG2 vs Primary.hepatocytes
GMCL1	537.816	0.783215	0.221656	0.000323406	0.000794097	HepG2 vs Primary.hepatocytes
SF3B2	2444.54	0.0825527	0.194403	0.667071	0.734302	HepG2 vs Primary.hepatocytes
KLHL42	320.328	-0.184729	0.29409	0.517519	0.597219	HepG2 vs Primary.hepatocytes
GNAS	9857.88	-0.27189	0.423904	0.494549	0.575759	HepG2 vs Primary.hepatocytes
DNM1L	847.938	1.3964	0.266638	7.14085e-08	3.12246e-07	HepG2 vs Primary.hepatocytes
PTHLH	15.6844	-0.423971	1.17807	0.577029	0.652929	HepG2 vs Primary.hepatocytes
PHACTR3	10.964	-4.64074	1.17354	5.79036e-06	1.89991e-05	HepG2 vs Primary.hepatocytes
ERGIC2	625.025	0.0350142	0.354153	0.917756	0.944609	HepG2 vs Primary.hepatocytes
TFAP2C	2.19197	-1.28361	1.57431	0.160654	0.22188	HepG2 vs Primary.hepatocytes
AURKA	598.663	5.51509	0.593855	5.42955e-21	1.12723e-19	HepG2 vs Primary.hepatocytes
CASS4	65.7297	-1.09397	0.511547	0.0184139	0.0324884	HepG2 vs Primary.hepatocytes
PIR	383.109	-0.419638	0.426021	0.293702	0.372965	HepG2 vs Primary.hepatocytes
AAMDC	139.851	-0.529817	0.363208	0.126505	0.180099	HepG2 vs Primary.hepatocytes
RFX2	72.2572	0.136817	0.553795	0.782944	0.834165	HepG2 vs Primary.hepatocytes
METTL2A	379.371	0.985191	0.2688	0.000167586	0.000432647	HepG2 vs Primary.hepatocytes
SULT2B1	1.82706	-0.890787	1.12515	0.241502	0.315722	HepG2 vs Primary.hepatocytes
ALG6	273.488	-0.514177	0.217448	0.0162262	0.0289936	HepG2 vs Primary.hepatocytes
CNOT3	440.333	-1.27059	0.28386	3.87974e-06	1.30808e-05	HepG2 vs Primary.hepatocytes
GP6	3.55771	-1.71916	1.05935	0.0241171	0.0413624	HepG2 vs Primary.hepatocytes
PTPN4	427.089	1.4992	0.24164	2.08779e-10	1.26058e-09	HepG2 vs Primary.hepatocytes
DDX18	1534.25	1.76212	0.246673	2.15565e-13	1.86452e-12	HepG2 vs Primary.hepatocytes
KHSRP	2178.73	0.203018	0.240352	0.388902	0.472782	HepG2 vs Primary.hepatocytes
GNA11	731.802	-0.373144	0.270417	0.156986	0.217366	HepG2 vs Primary.hepatocytes
ASAP3	401.935	0.700446	0.423001	0.0775087	0.117001	HepG2 vs Primary.hepatocytes
EDEM2	625.351	-0.365011	0.204128	0.0696766	0.106535	HepG2 vs Primary.hepatocytes
DNMT3B	102.287	3.72433	0.552985	8.53279e-13	6.87729e-12	HepG2 vs Primary.hepatocytes
REM1	10.6541	-4.64941	1.43446	7.33816e-05	0.000201001	HepG2 vs Primary.hepatocytes
TPX2	828.667	4.60093	0.604655	5.07288e-15	5.38823e-14	HepG2 vs Primary.hepatocytes
PDRG1	228.086	0.0708778	0.352938	0.833913	0.876325	HepG2 vs Primary.hepatocytes
EPB41L1	666.636	1.79343	0.869744	0.00803881	0.0153237	HepG2 vs Primary.hepatocytes
SLC15A1	513.198	-6.01212	0.65746	2.04924e-20	3.95662e-19	HepG2 vs Primary.hepatocytes
DOCK9	468.403	-3.12321	0.362328	1.74789e-19	3.05565e-18	HepG2 vs Primary.hepatocytes
ANKRD10	1056.01	0.409774	0.348861	0.22034	0.291544	HepG2 vs Primary.hepatocytes
TGDS	533.762	0.0900589	0.429233	0.822929	0.866827	HepG2 vs Primary.hepatocytes
DOCK3	7.81972	0.579174	1.00587	0.417381	0.501185	HepG2 vs Primary.hepatocytes
C3orf18	111.72	-0.765441	0.470777	0.0782154	0.11789	HepG2 vs Primary.hepatocytes
COQ9	969.353	-1.06626	0.334179	0.000881224	0.00201275	HepG2 vs Primary.hepatocytes
TMEM40	2.94841	-1.24679	1.21086	0.120136	0.172089	HepG2 vs Primary.hepatocytes
KIF9	64.7566	0.608972	0.392137	0.101013	0.147555	HepG2 vs Primary.hepatocytes
ARHGAP28	24.413	-5.26206	1.25223	2.90632e-06	1.00165e-05	HepG2 vs Primary.hepatocytes
CRLS1	197.389	0.783274	0.374192	0.0277242	0.0468961	HepG2 vs Primary.hepatocytes
PPP1R13B	416.977	-1.11396	0.281301	4.51996e-05	0.000128192	HepG2 vs Primary.hepatocytes
ATRN	4266.01	-0.269584	0.410986	0.486498	0.567984	HepG2 vs Primary.hepatocytes
SMOX	169.995	1.59183	0.815794	0.014001	0.0253485	HepG2 vs Primary.hepatocytes
SIGLEC1	395.81	-9.94587	0.908653	4.38767e-29	2.04409e-27	HepG2 vs Primary.hepatocytes
FKBP1A	2159.94	-0.190488	0.282063	0.487605	0.569026	HepG2 vs Primary.hepatocytes
NSFL1C	1143.7	-0.121083	0.210509	0.559228	0.636225	HepG2 vs Primary.hepatocytes
SLC4A11	41.7807	3.98312	1.30965	0.000120093	0.000318071	HepG2 vs Primary.hepatocytes
DNAAF9	277.619	1.62803	0.448239	8.05617e-05	0.00021932	HepG2 vs Primary.hepatocytes
ZNF343	168.453	1.43073	0.288748	2.99739e-07	1.19847e-06	HepG2 vs Primary.hepatocytes
EBF4	184.108	-4.52318	1.0448	1.18744e-06	4.32673e-06	HepG2 vs Primary.hepatocytes
CPXM1	32.0769	-1.5003	1.14279	0.0570373	0.0893399	HepG2 vs Primary.hepatocytes
MAVS	1544.76	1.16912	0.384301	0.00129587	0.00286785	HepG2 vs Primary.hepatocytes
LZTS3	292.676	1.36598	0.338559	2.43194e-05	7.19684e-05	HepG2 vs Primary.hepatocytes
F11	2630.86	-2.93817	0.740306	2.86969e-06	9.90008e-06	HepG2 vs Primary.hepatocytes
XRN2	1693.47	2.18355	0.214008	1.65743e-25	5.49639e-24	HepG2 vs Primary.hepatocytes
KIZ	408.213	3.38454	0.359927	1.80011e-22	4.3205e-21	HepG2 vs Primary.hepatocytes
DYNLL1	1894.35	-0.0243448	0.253289	0.92173	0.947633	HepG2 vs Primary.hepatocytes
TESC	124.001	4.31879	1.06152	3.07588e-06	1.05423e-05	HepG2 vs Primary.hepatocytes
SNX5	2447.35	3.25457	0.253037	2.08614e-39	2.32377e-37	HepG2 vs Primary.hepatocytes
RPL6	10746.5	0.137558	0.348877	0.680862	0.746976	HepG2 vs Primary.hepatocytes
SIRPG	21.8789	-4.87567	1.27265	1.02544e-05	3.23925e-05	HepG2 vs Primary.hepatocytes
MAPKAPK5	427.614	0.683831	0.22637	0.00209868	0.00448074	HepG2 vs Primary.hepatocytes
P2RX7	131.576	-6.57375	0.739894	1.97248e-19	3.42758e-18	HepG2 vs Primary.hepatocytes
ESF1	565.474	2.44354	0.323511	2.04009e-15	2.28861e-14	HepG2 vs Primary.hepatocytes
RBBP9	814.139	1.91539	0.319319	3.34978e-10	1.96852e-09	HepG2 vs Primary.hepatocytes
ANAPC5	1720.71	0.542294	0.201774	0.00641132	0.0124884	HepG2 vs Primary.hepatocytes
SLC23A2	2749.83	-0.41819	0.486596	0.349976	0.432388	HepG2 vs Primary.hepatocytes
SLC8B1	430.465	-2.02092	0.385462	2.08847e-08	9.73742e-08	HepG2 vs Primary.hepatocytes
TMEM230	2854.18	0.00174298	0.207203	0.993189	1	HepG2 vs Primary.hepatocytes
DZANK1	27.6227	1.21593	0.381498	0.000754183	0.00174144	HepG2 vs Primary.hepatocytes
KDM2B	397.016	0.653239	0.257378	0.0093782	0.017651	HepG2 vs Primary.hepatocytes
CFAP61	1.82081	0.333526	1.24848	0.667558	0.734652	HepG2 vs Primary.hepatocytes
TASP1	153.218	1.87728	0.306631	1.69009e-10	1.03411e-09	HepG2 vs Primary.hepatocytes
OAS1	823.326	-2.47793	0.580712	1.13348e-06	4.14574e-06	HepG2 vs Primary.hepatocytes
GCN1	1751.66	1.19201	0.286771	1.79738e-05	5.44494e-05	HepG2 vs Primary.hepatocytes
RPLP0	18013.3	0.0971593	0.361729	0.778651	0.83066	HepG2 vs Primary.hepatocytes
PXN	451.384	-0.928978	0.225124	2.63323e-05	7.74764e-05	HepG2 vs Primary.hepatocytes
SIRT4	36.4155	-0.704984	0.371132	0.0460271	0.0738311	HepG2 vs Primary.hepatocytes
RPH3A	2.22825	-2.50749	1.3632	0.0068718	0.0133064	HepG2 vs Primary.hepatocytes
KIF16B	454.285	0.555804	0.224736	0.0118328	0.0217817	HepG2 vs Primary.hepatocytes
TRMT6	299.434	1.9457	0.312007	7.04442e-11	4.51112e-10	HepG2 vs Primary.hepatocytes
CHGB	2.58669	5.93323	1.6582	3.09504e-05	8.99675e-05	HepG2 vs Primary.hepatocytes
PEBP1	23476.7	-0.651186	0.373215	0.0667656	0.102677	HepG2 vs Primary.hepatocytes
TBX5	0.613514	-0.676184	2.12356	0.494938	0.576057	HepG2 vs Primary.hepatocytes
BRAP	324.193	0.488073	0.217725	0.022674	0.0391383	HepG2 vs Primary.hepatocytes
ERP29	3227.27	-1.08861	0.320474	0.000416298	0.0010025	HepG2 vs Primary.hepatocytes
NOS1	3.37534	-4.41439	1.449	0.000130278	0.000342955	HepG2 vs Primary.hepatocytes
FUS	2294.22	-0.387784	0.282728	0.158494	0.219245	HepG2 vs Primary.hepatocytes
IGBP1	504.833	0.980584	0.312483	0.00114428	0.00255876	HepG2 vs Primary.hepatocytes
FXYD5	263.35	-7.11046	0.612629	1.03653e-31	6.08505e-30	HepG2 vs Primary.hepatocytes
ZNF302	418.024	-5.42498	0.317512	7.2745e-66	5.26704e-63	HepG2 vs Primary.hepatocytes
GRAMD1A	520.84	-0.336252	0.437017	0.410583	0.494641	HepG2 vs Primary.hepatocytes
FXYD3	1.04524	-0.703452	1.52798	0.415964	0.499773	HepG2 vs Primary.hepatocytes
HEPH	117.614	-6.10183	0.893116	2.45777e-12	1.88726e-11	HepG2 vs Primary.hepatocytes
CDIP1	715.267	0.581467	0.263942	0.0239813	0.0411456	HepG2 vs Primary.hepatocytes
CMTM1	7.39101	2.42706	0.74794	8.51802e-05	0.000230953	HepG2 vs Primary.hepatocytes
KCNH4	4.39247	0.581618	0.895366	0.389526	0.473376	HepG2 vs Primary.hepatocytes
GANAB	6676.64	-1.74421	0.179654	6.90515e-23	1.72897e-21	HepG2 vs Primary.hepatocytes
GMIP	168.133	-1.27414	0.534775	0.00792248	0.0151332	HepG2 vs Primary.hepatocytes
RBM41	386.163	0.672601	0.231513	0.00307049	0.00634057	HepG2 vs Primary.hepatocytes
BIRC5	430.484	4.40837	0.819567	7.28291e-09	3.61689e-08	HepG2 vs Primary.hepatocytes
LAG3	87.9308	-3.5006	0.933059	7.32581e-06	2.36794e-05	HepG2 vs Primary.hepatocytes
MLF2	3121.17	-2.0293	0.239799	3.37273e-18	5.03937e-17	HepG2 vs Primary.hepatocytes
OTUB2	36.8274	1.01466	0.489746	0.0236004	0.0405843	HepG2 vs Primary.hepatocytes
DDX24	1833.84	0.438812	0.251536	0.0745456	0.113084	HepG2 vs Primary.hepatocytes
ZBTB25	232.786	-0.59345	0.340227	0.0692252	0.105938	HepG2 vs Primary.hepatocytes
NECAP1	478.423	-0.0615392	0.235059	0.789614	0.839316	HepG2 vs Primary.hepatocytes
ARHGAP4	305.14	-5.70567	0.582007	3.84643e-23	9.88749e-22	HepG2 vs Primary.hepatocytes
ANKRD24	140.814	-5.89465	0.697404	9.56106e-18	1.35627e-16	HepG2 vs Primary.hepatocytes
DHX32	331.458	-0.0559127	0.383285	0.877984	0.912265	HepG2 vs Primary.hepatocytes
RCOR1	551.197	0.262604	0.237989	0.260526	0.336867	HepG2 vs Primary.hepatocytes
GPATCH2L	426.939	1.65871	0.250274	9.87786e-12	7.03762e-11	HepG2 vs Primary.hepatocytes
LTBP4	1111.64	-5.85773	0.822467	3.21758e-13	2.73166e-12	HepG2 vs Primary.hepatocytes
BLVRB	2059.63	-3.93882	0.468033	3.253e-18	4.87305e-17	HepG2 vs Primary.hepatocytes
SLC9A1	140.807	-0.447826	0.355605	0.188056	0.254366	HepG2 vs Primary.hepatocytes
SPTLC1	750.289	1.15862	0.202595	6.31511e-09	3.16156e-08	HepG2 vs Primary.hepatocytes
PAPOLA	3042.81	0.653798	0.223158	0.00286865	0.00596422	HepG2 vs Primary.hepatocytes
CCNK	107.589	0.0706374	0.257011	0.778595	0.830651	HepG2 vs Primary.hepatocytes
PCBP4	349.739	0.725036	0.403076	0.0565934	0.0887406	HepG2 vs Primary.hepatocytes
RGS1	729.359	-6.1872	0.887197	9.14778e-13	7.3491e-12	HepG2 vs Primary.hepatocytes
YPEL3	517.83	-2.61879	0.369603	4.96847e-14	4.68206e-13	HepG2 vs Primary.hepatocytes
MRPS33	639.79	-0.769076	0.253807	0.00193237	0.00415372	HepG2 vs Primary.hepatocytes
NDUFB2	978.7	-1.07754	0.298316	0.000188668	0.000483409	HepG2 vs Primary.hepatocytes
NUDC	1727.9	-0.31842	0.252922	0.198068	0.266292	HepG2 vs Primary.hepatocytes
MAEA	673.542	-0.000764526	0.276004	0.997731	1	HepG2 vs Primary.hepatocytes
ICAM1	1141.86	-0.300111	0.612723	0.575329	0.651569	HepG2 vs Primary.hepatocytes
STRN4	788.029	0.179935	0.264401	0.485732	0.567183	HepG2 vs Primary.hepatocytes
IRAK3	124.736	-7.91306	0.893012	1.4992e-19	2.64216e-18	HepG2 vs Primary.hepatocytes
LYZ	4284.68	4.67349	1.06064	9.41951e-07	3.49526e-06	HepG2 vs Primary.hepatocytes
SI	0.335758	-0.339683	2.69062	0.713393		HepG2 vs Primary.hepatocytes
MUL1	549.84	-0.614526	0.266638	0.0181279	0.0320521	HepG2 vs Primary.hepatocytes
TFAP4	108.728	1.19239	0.303088	4.62197e-05	0.000130957	HepG2 vs Primary.hepatocytes
PDCD7	255.571	0.723401	0.200065	0.000245119	0.000615258	HepG2 vs Primary.hepatocytes
SPG21	1703.22	-0.993357	0.242322	2.80811e-05	8.22322e-05	HepG2 vs Primary.hepatocytes
FETUB	2433.45	-5.15118	0.967436	1.68365e-08	7.95238e-08	HepG2 vs Primary.hepatocytes
DNAJB11	1123.51	-0.463041	0.311646	0.124287	0.177347	HepG2 vs Primary.hepatocytes
P3H2	121.581	-9.03484	0.96427	7.79195e-22	1.75617e-20	HepG2 vs Primary.hepatocytes
THPO	288.156	-2.53723	0.455146	1.12494e-09	6.18218e-09	HepG2 vs Primary.hepatocytes
CHRD	1342.85	-2.57751	0.725819	2.1887e-05	6.52368e-05	HepG2 vs Primary.hepatocytes
FLT3LG	3.84753	0.729654	0.643077	0.187739	0.253978	HepG2 vs Primary.hepatocytes
RAB11FIP3	661.793	-0.0111583	0.315464	0.970798	0.984853	HepG2 vs Primary.hepatocytes
GNPTG	1095.94	-1.89258	0.319692	5.69215e-10	3.24836e-09	HepG2 vs Primary.hepatocytes
ZNF268	421.626	1.27168	0.284156	3.88894e-06	1.31092e-05	HepG2 vs Primary.hepatocytes
GOLGA3	999.74	0.656194	0.26599	0.0114303	0.0211078	HepG2 vs Primary.hepatocytes
PABPC4	2011.82	-0.453696	0.299444	0.118	0.169392	HepG2 vs Primary.hepatocytes
CD209	81.6629	-9.21722	1.11907	1.6707e-17	2.30594e-16	HepG2 vs Primary.hepatocytes
CERS4	1027.2	-0.486824	0.375644	0.173239	0.237056	HepG2 vs Primary.hepatocytes
MCOLN1	383.688	-3.1792	0.275934	2.67312e-32	1.683e-30	HepG2 vs Primary.hepatocytes
USP48	778.849	0.370254	0.22117	0.0886499	0.131495	HepG2 vs Primary.hepatocytes
EFNB1	304.323	-1.55543	0.340376	1.6423e-06	5.87085e-06	HepG2 vs Primary.hepatocytes
PDPR	361.6	1.72352	0.338638	8.96133e-08	3.87173e-07	HepG2 vs Primary.hepatocytes
AARS1	2776.68	-0.049317	0.378587	0.891093	0.922521	HepG2 vs Primary.hepatocytes
GLG1	2081.26	0.768193	0.256947	0.00220752	0.00469754	HepG2 vs Primary.hepatocytes
KIF4A	254.95	4.91065	0.787891	8.51832e-11	5.37873e-10	HepG2 vs Primary.hepatocytes
TNRC6A	1269.9	0.657917	0.282643	0.0166532	0.029665	HepG2 vs Primary.hepatocytes
PLEKHG2	245.677	-0.278912	0.483948	0.53132	0.610349	HepG2 vs Primary.hepatocytes
DLL3	1.31729	2.06039	2.10864	0.0697399	0.106613	HepG2 vs Primary.hepatocytes
NAT14	71.577	1.19241	0.478916	0.00662681	0.0128721	HepG2 vs Primary.hepatocytes
PITPNM2	516.181	-1.45402	0.471918	0.000769782	0.00177431	HepG2 vs Primary.hepatocytes
EXOC1	300.583	0.726538	0.2238	0.000951795	0.00216568	HepG2 vs Primary.hepatocytes
RBM27	390.422	0.704267	0.222842	0.00129868	0.00287371	HepG2 vs Primary.hepatocytes
POU4F3	0.815238	-0.552026	1.11713	0.459901	0.542766	HepG2 vs Primary.hepatocytes
OSBPL8	1126.48	1.50467	0.203392	5.26892e-14	4.94908e-13	HepG2 vs Primary.hepatocytes
DTX2	200.053	-0.603744	0.267268	0.0205426	0.0358223	HepG2 vs Primary.hepatocytes
NLRC4	38.1537	-1.40778	0.433662	0.0004734	0.00112751	HepG2 vs Primary.hepatocytes
PUS7	287.531	2.0569	0.293129	2.73318e-13	2.34194e-12	HepG2 vs Primary.hepatocytes
LAMB4	2.19994	1.5067	1.23954	0.0673395	0.103417	HepG2 vs Primary.hepatocytes
NRCAM	75.8886	0.0352881	0.92231	0.958694	0.975879	HepG2 vs Primary.hepatocytes
LAMB1	1792.68	1.55383	0.573484	0.00208276	0.00445003	HepG2 vs Primary.hepatocytes
SLC26A4	5.07289	-1.33659	0.708683	0.0235466	0.0405068	HepG2 vs Primary.hepatocytes
SLC26A3	39.12	-1.62613	1.24323	0.0502127	0.0797647	HepG2 vs Primary.hepatocytes
DLD	1996.84	-0.64106	0.321888	0.0388446	0.0633984	HepG2 vs Primary.hepatocytes
WDR7	388.701	-0.697145	0.199527	0.000395088	0.000955184	HepG2 vs Primary.hepatocytes
TXNL1	1242.97	-0.324204	0.267549	0.214195	0.284677	HepG2 vs Primary.hepatocytes
IL5RA	3.49459	-0.883907	0.938134	0.204234	0.273271	HepG2 vs Primary.hepatocytes
ABCC6	3421.64	-0.965319	0.415872	0.0133879	0.02434	HepG2 vs Primary.hepatocytes
CMTM6	2560.6	-1.11389	0.358315	0.00110668	0.00248525	HepG2 vs Primary.hepatocytes
ITGA6	1368.7	2.71355	0.489489	1.06961e-09	5.89856e-09	HepG2 vs Primary.hepatocytes
RAPGEF4	573.247	-5.33245	0.516294	1.8115e-25	5.96182e-24	HepG2 vs Primary.hepatocytes
MAP3K20	969.525	-0.463178	0.374401	0.193767	0.261029	HepG2 vs Primary.hepatocytes
SMPX	14.5524	1.85	1.32422	0.0337477	0.0560004	HepG2 vs Primary.hepatocytes
FH	4149.91	-1.33635	0.329452	2.31213e-05	6.86214e-05	HepG2 vs Primary.hepatocytes
SEL1L3	496.154	-3.44756	0.798474	6.09171e-07	2.32701e-06	HepG2 vs Primary.hepatocytes
TF	206226	-1.62534	0.497691	0.000308915	0.000762178	HepG2 vs Primary.hepatocytes
CDV3	2976.64	0.436264	0.262405	0.0886083	0.131445	HepG2 vs Primary.hepatocytes
MYO15A	43.7826	-2.86044	1.20986	0.0012184	0.00271021	HepG2 vs Primary.hepatocytes
ALKBH5	1427.33	0.102468	0.239081	0.662052	0.72961	HepG2 vs Primary.hepatocytes
APOH	115779	-2.22994	0.4419	3.77232e-08	1.70885e-07	HepG2 vs Primary.hepatocytes
NLRP1	227.248	-3.99558	0.725027	2.30438e-09	1.21675e-08	HepG2 vs Primary.hepatocytes
PITPNM3	87.1689	-2.563	0.717442	2.04157e-05	6.11451e-05	HepG2 vs Primary.hepatocytes
SPAG7	554.005	-0.458352	0.26786	0.0793631	0.119433	HepG2 vs Primary.hepatocytes
ORC6	115.407	4.82182	0.687934	4.87359e-13	4.06374e-12	HepG2 vs Primary.hepatocytes
ZFHX4	335.375	-7.53669	0.635934	4.87501e-33	3.24571e-31	HepG2 vs Primary.hepatocytes
CPA1	0.354938	0.513371	1.179	0.501114		HepG2 vs Primary.hepatocytes
ZC3HC1	283.523	0.584399	0.245666	0.0151151	0.0271732	HepG2 vs Primary.hepatocytes
ESR1	504.672	-5.38798	0.748064	1.66672e-13	1.46572e-12	HepG2 vs Primary.hepatocytes
RGS17	10.424	2.08295	0.82964	0.00157771	0.00344204	HepG2 vs Primary.hepatocytes
ANGPT2	120.079	-1.4095	0.664661	0.0124763	0.022846	HepG2 vs Primary.hepatocytes
TMEM101	419.851	0.686073	0.214988	0.00118033	0.00263124	HepG2 vs Primary.hepatocytes
CD200	42.7708	-5.30225	1.25669	2.75609e-06	9.54225e-06	HepG2 vs Primary.hepatocytes
CCDC80	401.262	-1.54437	1.03327	0.0386569	0.0631336	HepG2 vs Primary.hepatocytes
CMA1	4.7694	-0.803388	1.02018	0.267121	0.344166	HepG2 vs Primary.hepatocytes
PSME1	2908.44	0.512028	0.302757	0.0807571	0.121279	HepG2 vs Primary.hepatocytes
PPP2R3C	281.293	1.46727	0.342849	7.21355e-06	2.3347e-05	HepG2 vs Primary.hepatocytes
HAUS4	250.497	1.96805	0.508087	1.59893e-05	4.88992e-05	HepG2 vs Primary.hepatocytes
JPH4	10.3658	0.38509	0.716939	0.518108	0.5977	HepG2 vs Primary.hepatocytes
MYH7	1.745	-0.687323	1.33231	0.397155	0.481166	HepG2 vs Primary.hepatocytes
CEBPE	0.796059	-0.702641	1.16928	0.359595	0.442385	HepG2 vs Primary.hepatocytes
SLC7A8	174.608	-10.7978	1.01039	4.18993e-28	1.7889e-26	HepG2 vs Primary.hepatocytes
OSGEP	397.396	0.284172	0.264481	0.271024	0.348445	HepG2 vs Primary.hepatocytes
SLC22A17	195.728	-2.35266	1.34193	0.00959815	0.0180038	HepG2 vs Primary.hepatocytes
RNF31	19.7853	0.933745	0.568606	0.0645855	0.0997601	HepG2 vs Primary.hepatocytes
SCFD1	1200.48	1.78703	0.299377	5.30315e-10	3.03845e-09	HepG2 vs Primary.hepatocytes
G2E3	371.508	3.19137	0.335004	4.38726e-23	1.12279e-21	HepG2 vs Primary.hepatocytes
HECTD1	5023.84	2.0807	0.317305	6.24669e-12	4.55896e-11	HepG2 vs Primary.hepatocytes
HNRNPC	6585.33	1.00384	0.166158	1.04149e-09	5.74904e-09	HepG2 vs Primary.hepatocytes
RPGRIP1	21.9117	-0.67316	0.630669	0.217978	0.288946	HepG2 vs Primary.hepatocytes
SUPT16H	1968.86	2.74978	0.28891	4.80647e-23	1.22646e-21	HepG2 vs Primary.hepatocytes
TOX4	1037.65	0.732672	0.226837	0.00100429	0.00227381	HepG2 vs Primary.hepatocytes
GEMIN2	141.615	3.17146	0.389509	1.05799e-17	1.49226e-16	HepG2 vs Primary.hepatocytes
TGM1	14.2773	1.24032	0.575329	0.0146562	0.0264384	HepG2 vs Primary.hepatocytes
TINF2	561.521	0.63761	0.240649	0.00685121	0.0132709	HepG2 vs Primary.hepatocytes
DAZL	0.324387	0	1.64746	1		HepG2 vs Primary.hepatocytes
TBL1Y	14.5831	0.179965	0.889075	0.788333	0.83821	HepG2 vs Primary.hepatocytes
SEMA6A	271.384	-0.502634	0.595739	0.337964	0.420176	HepG2 vs Primary.hepatocytes
TRPM7	1200.23	0.584122	0.320214	0.0586014	0.0914683	HepG2 vs Primary.hepatocytes
TYRO3	141.069	2.52868	0.918834	0.000433749	0.00104149	HepG2 vs Primary.hepatocytes
WDR76	114.633	3.00828	0.636922	7.87763e-08	3.42481e-07	HepG2 vs Primary.hepatocytes
CAPN3	161.701	-2.0735	0.768982	0.000910698	0.00207707	HepG2 vs Primary.hepatocytes
SNAP23	343.567	1.15984	0.216038	4.6521e-08	2.08028e-07	HepG2 vs Primary.hepatocytes
TBX15	724.721	-4.73153	0.803992	5.91235e-10	3.36959e-09	HepG2 vs Primary.hepatocytes
PHGDH	2286.1	-0.20073	0.518852	0.670437	0.737354	HepG2 vs Primary.hepatocytes
COL9A3	227.523	5.59742	0.766883	8.70415e-14	7.93974e-13	HepG2 vs Primary.hepatocytes
EZR	1629.69	0.690441	0.468179	0.110647	0.159972	HepG2 vs Primary.hepatocytes
MYL6	6108.62	-0.791464	0.25621	0.00156509	0.00341624	HepG2 vs Primary.hepatocytes
AGO1	655.033	1.51187	0.352847	6.56345e-06	2.13503e-05	HepG2 vs Primary.hepatocytes
TEKT2	3.61773	2.56362	1.43768	0.00772144	0.0147933	HepG2 vs Primary.hepatocytes
CLSPN	153.185	5.56468	0.718907	3.08965e-15	3.39271e-14	HepG2 vs Primary.hepatocytes
RFFL	642.92	-0.0652409	0.310541	0.828053	0.871537	HepG2 vs Primary.hepatocytes
UNC13D	271.339	1.14626	0.538637	0.0177163	0.0314044	HepG2 vs Primary.hepatocytes
MFSD11	351.91	0.0132605	0.31942	0.965699	0.981514	HepG2 vs Primary.hepatocytes
DPYSL2	842.636	2.10845	0.513714	4.53209e-06	1.51014e-05	HepG2 vs Primary.hepatocytes
TGFB2	44.6718	-3.60738	0.923609	4.01932e-06	1.3512e-05	HepG2 vs Primary.hepatocytes
GPATCH2	237.321	1.51672	0.21203	3.15779e-13	2.69109e-12	HepG2 vs Primary.hepatocytes
NUP50	1190.13	0.890539	0.239177	0.000144099	0.00037592	HepG2 vs Primary.hepatocytes
CDC45	98.9582	3.58501	0.737004	4.71673e-08	2.10809e-07	HepG2 vs Primary.hepatocytes
COMT	2340.58	-0.923442	0.484645	0.0378705	0.0620651	HepG2 vs Primary.hepatocytes
ADA2	660.152	-9.73925	0.852231	2.18569e-31	1.22915e-29	HepG2 vs Primary.hepatocytes
VNN3	485.799	-11.0562	1.18844	3.98466e-22	9.20765e-21	HepG2 vs Primary.hepatocytes
ECHDC1	1296.05	-0.427322	0.287087	0.125584	0.178993	HepG2 vs Primary.hepatocytes
LRRFIP2	1229.78	-0.944468	0.249394	0.000107186	0.000285891	HepG2 vs Primary.hepatocytes
SEC22C	472.542	0.81277	0.226183	0.000252534	0.000632865	HepG2 vs Primary.hepatocytes
XYLB	999.47	-0.60055	0.354691	0.0767105	0.115945	HepG2 vs Primary.hepatocytes
HDAC6	2453.07	-1.22102	0.415981	0.00171699	0.00372208	HepG2 vs Primary.hepatocytes
GABRP	46.4911	-6.43879	1.46806	1.70091e-06	6.06915e-06	HepG2 vs Primary.hepatocytes
KRT31	0.239396	0.0593637	2.55373	0.94955		HepG2 vs Primary.hepatocytes
CDC6	359.57	4.65784	0.692724	2.97241e-12	2.25848e-11	HepG2 vs Primary.hepatocytes
UPRT	176.483	0.379763	0.217877	0.0764269	0.115575	HepG2 vs Primary.hepatocytes
CDC23	659.832	1.25351	0.280068	3.96835e-06	1.33536e-05	HepG2 vs Primary.hepatocytes
AAAS	557.694	0.229112	0.217624	0.284598	0.363236	HepG2 vs Primary.hepatocytes
CBX5	967.441	1.31007	0.358738	0.000123432	0.000326417	HepG2 vs Primary.hepatocytes
FMO2	148.689	-9.43726	1.27184	9.43283e-15	9.63068e-14	HepG2 vs Primary.hepatocytes
SUCO	740.431	1.09608	0.31224	0.000272054	0.00067795	HepG2 vs Primary.hepatocytes
MSH2	498.079	3.68792	0.371832	2.01493e-24	5.89452e-23	HepG2 vs Primary.hepatocytes
MAP3K1	588.739	2.92147	0.274101	3.75913e-28	1.61689e-26	HepG2 vs Primary.hepatocytes
DHPS	46.0272	-0.492563	0.485625	0.270058	0.347461	HepG2 vs Primary.hepatocytes
HOOK2	351.189	-1.40266	0.430625	0.000459199	0.00109608	HepG2 vs Primary.hepatocytes
NXPE1	0.279407	0.591346	1.62524	0.503546		HepG2 vs Primary.hepatocytes
ARCN1	2777.75	0.384322	0.23121	0.0904161	0.133818	HepG2 vs Primary.hepatocytes
EPB41L4B	2242.39	-1.80447	0.458815	1.73825e-05	5.27792e-05	HepG2 vs Primary.hepatocytes
TMEM38B	529.225	-0.0461519	0.301336	0.874433	0.909392	HepG2 vs Primary.hepatocytes
PSMD5	653.108	-0.151005	0.285815	0.586839	0.66239	HepG2 vs Primary.hepatocytes
PTGS1	102.273	-5.61924	0.775869	1.31798e-13	1.17268e-12	HepG2 vs Primary.hepatocytes
NUP188	627.934	1.52798	0.309098	2.72922e-07	1.09909e-06	HepG2 vs Primary.hepatocytes
CRAT	2613.96	-3.17318	0.371449	3.54169e-19	5.96934e-18	HepG2 vs Primary.hepatocytes
SH2D3C	142.573	-9.05388	0.996388	1.07589e-20	2.15886e-19	HepG2 vs Primary.hepatocytes
NANS	547.771	0.922396	0.273949	0.0005401	0.001275	HepG2 vs Primary.hepatocytes
TBC1D2	272	-1.77505	0.398022	1.82486e-06	6.47816e-06	HepG2 vs Primary.hepatocytes
WHRN	123.951	0.166418	0.512585	0.721641	0.783014	HepG2 vs Primary.hepatocytes
PDE6C	9.46322	1.73729	0.784213	0.00595491	0.0116806	HepG2 vs Primary.hepatocytes
CWF19L1	272.088	1.43863	0.260072	1.31132e-08	6.29646e-08	HepG2 vs Primary.hepatocytes
[truncated: 16,089 more rows]

## Sheet: S3c
gene_name	baseMean	log2FoldChange	lfcSE	pvalue	padj	group
TSPAN6	2409.48	-0.0199586	0.244488	0.912791	0.954354	HCC vs Primary.hepatocytes
TNMD	2.24143	0.355383	0.777306	0.183051	0.364073	HCC vs Primary.hepatocytes
DPM1	753.615	0.25327	0.171471	0.0871725	0.221536	HCC vs Primary.hepatocytes
SCYL3	307.686	0.0327575	0.197278	0.840408	0.913227	HCC vs Primary.hepatocytes
C1orf112	156.784	0.360093	0.318449	0.0867935	0.220887	HCC vs Primary.hepatocytes
FGR	131.008	-0.452114	0.488104	0.0735607	0.197851	HCC vs Primary.hepatocytes
CFH	42152.8	-0.566056	0.380675	0.017716	0.0740859	HCC vs Primary.hepatocytes
FUCA2	1287.54	0.193707	0.243038	0.290792	0.490086	HCC vs Primary.hepatocytes
GCLC	2694.17	-0.121885	0.260984	0.516321	0.695156	HCC vs Primary.hepatocytes
NFYA	523.148	0.536104	0.236901	0.00389175	0.0255475	HCC vs Primary.hepatocytes
STPG1	74.0878	0.587812	0.396249	0.0162295	0.0692865	HCC vs Primary.hepatocytes
NIPAL3	197.665	0.263936	0.262858	0.167753	0.345254	HCC vs Primary.hepatocytes
LAS1L	632.59	-0.141036	0.170751	0.338417	0.540188	HCC vs Primary.hepatocytes
ENPP4	385.042	0.26027	0.315779	0.203221	0.387698	HCC vs Primary.hepatocytes
SEMA3F	243.362	1.0675	0.399201	0.000155079	0.00243037	HCC vs Primary.hepatocytes
CFTR	216.292	-0.296329	0.624449	0.231283	0.420154	HCC vs Primary.hepatocytes
ANKIB1	731.546	0.65194	0.331514	0.0041613	0.0267892	HCC vs Primary.hepatocytes
CYP51A1	179.208	-0.467836	0.468989	0.0622411	0.177338	HCC vs Primary.hepatocytes
KRIT1	190.251	0.163911	0.276294	0.394363	0.591926	HCC vs Primary.hepatocytes
RAD52	140.715	-0.180684	0.249257	0.329512	0.530692	HCC vs Primary.hepatocytes
BAD	288.619	-0.0993812	0.250286	0.590131	0.749841	HCC vs Primary.hepatocytes
LAP3	2901.76	-0.244946	0.287426	0.215226	0.401896	HCC vs Primary.hepatocytes
CD99	2503.55	-0.110908	0.218344	0.521217	0.698866	HCC vs Primary.hepatocytes
HS3ST1	29.262	0.0907128	0.355397	0.649496	0.790579	HCC vs Primary.hepatocytes
AOC1	17.2809	-0.0250401	0.509241	0.904167	0.94941	HCC vs Primary.hepatocytes
WNT16	1.55169	0.0942242	0.481636	0.652832		HCC vs Primary.hepatocytes
HECW1	6.35289	0.671931	0.807756	0.0448829	0.140644	HCC vs Primary.hepatocytes
MAD1L1	18.7927	0.223717	0.441107	0.306593	0.506777	HCC vs Primary.hepatocytes
LASP1	3552.78	0.117212	0.245672	0.522465	0.699469	HCC vs Primary.hepatocytes
SNX11	291.062	-0.0486106	0.169576	0.740268	0.850645	HCC vs Primary.hepatocytes
TMEM176A	12852.4	-0.183429	0.269814	0.337799	0.539618	HCC vs Primary.hepatocytes
M6PR	853.363	-0.189664	0.215247	0.270038	0.466967	HCC vs Primary.hepatocytes
KLHL13	115.745	0.873944	0.55953	0.00580807	0.0338894	HCC vs Primary.hepatocytes
CYP26B1	37.0472	-0.0799626	0.420158	0.69447	0.819687	HCC vs Primary.hepatocytes
ICA1	347.097	0.523902	0.51583	0.0491011	0.149362	HCC vs Primary.hepatocytes
DBNDD1	365.606	3.50469	0.777306	1.48611e-07	1.20707e-05	HCC vs Primary.hepatocytes
ALS2	1042.48	-0.0381327	0.203764	0.818269	0.899469	HCC vs Primary.hepatocytes
CASP10	331.986	-0.0456266	0.184785	0.769686	0.870033	HCC vs Primary.hepatocytes
CFLAR	1865.35	-0.345356	0.130985	0.00406617	0.0263443	HCC vs Primary.hepatocytes
TFPI	5070.58	-0.0481983	0.273575	0.799376	0.888163	HCC vs Primary.hepatocytes
NDUFAF7	274.882	-0.390269	0.187725	0.0140267	0.0626709	HCC vs Primary.hepatocytes
RBM5	1004.72	-0.0668949	0.200236	0.68375	0.813563	HCC vs Primary.hepatocytes
MTMR7	129.195	2.34631	0.854164	0.000120219	0.00201096	HCC vs Primary.hepatocytes
SLC7A2	9881.55	-0.590196	0.471658	0.0253902	0.0950953	HCC vs Primary.hepatocytes
ARF5	1065.14	0.0290312	0.170995	0.844016	0.914738	HCC vs Primary.hepatocytes
SARM1	99.0347	-0.113602	0.306922	0.562616	0.73158	HCC vs Primary.hepatocytes
POLDIP2	3364.43	-0.448557	0.1877	0.00483601	0.0296703	HCC vs Primary.hepatocytes
PLXND1	1215.56	0.204026	0.314162	0.310838	0.511102	HCC vs Primary.hepatocytes
AK2	2872.39	-0.324893	0.168059	0.0263821	0.0978833	HCC vs Primary.hepatocytes
CD38	166.701	0.00653198	0.402312	0.973932	0.98595	HCC vs Primary.hepatocytes
FKBP4	1917.19	-0.145263	0.234101	0.418434	0.614165	HCC vs Primary.hepatocytes
KDM1A	1113.46	0.120139	0.196715	0.459623	0.648708	HCC vs Primary.hepatocytes
RBM6	1231.17	0.0645297	0.261211	0.730163	0.844849	HCC vs Primary.hepatocytes
CAMKK1	29.5137	-0.132771	0.328476	0.505756	0.686611	HCC vs Primary.hepatocytes
RECQL	317.983	0.196273	0.191039	0.218697	0.405871	HCC vs Primary.hepatocytes
VPS50	370.771	0.451413	0.289207	0.0278256	0.101392	HCC vs Primary.hepatocytes
HSPB6	122.456	-0.411998	0.611609	0.120896	0.276861	HCC vs Primary.hepatocytes
ARHGAP33	89.3236	0.962144	0.551712	0.00307271	0.0216883	HCC vs Primary.hepatocytes
NDUFAB1	1182.93	-0.388878	0.217782	0.0262667	0.0975909	HCC vs Primary.hepatocytes
PDK4	7234.51	0.00596374	0.373684	0.975991	0.987183	HCC vs Primary.hepatocytes
SLC22A16	1.45701	0.394095	0.836029	0.154423		HCC vs Primary.hepatocytes
ZMYND10	11.7462	0.184566	0.397827	0.37983	0.579818	HCC vs Primary.hepatocytes
ABCB5	17.9468	3.64284	2.23859	0.000242369	0.00341998	HCC vs Primary.hepatocytes
ARX	0.565923	0.177031	0.742466	0.432173		HCC vs Primary.hepatocytes
SLC25A13	3140.69	-0.150067	0.235361	0.404564	0.602254	HCC vs Primary.hepatocytes
ST7	678.01	0.0361573	0.274224	0.848808	0.917559	HCC vs Primary.hepatocytes
CDC27	1198.33	0.248033	0.153496	0.0682817	0.188242	HCC vs Primary.hepatocytes
SLC4A1	3.33709	-0.887872	1.11576	0.0282853	0.102642	HCC vs Primary.hepatocytes
CALCR	3.53318	1.22784	1.35191	0.0125736	0.0581189	HCC vs Primary.hepatocytes
HCCS	396.615	0.140548	0.194405	0.383476	0.583348	HCC vs Primary.hepatocytes
DVL2	335.729	0.824041	0.267575	6.3921e-05	0.00125548	HCC vs Primary.hepatocytes
PRSS22	24.5296	0.0971922	0.549128	0.650327	0.79115	HCC vs Primary.hepatocytes
UPF1	1818.93	0.182597	0.218504	0.292306	0.491643	HCC vs Primary.hepatocytes
SKAP2	493.279	0.480877	0.388726	0.040654	0.131847	HCC vs Primary.hepatocytes
SLC25A5	4661.77	-0.0888283	0.236557	0.621574	0.772638	HCC vs Primary.hepatocytes
MCUB	74.3555	0.376686	0.366046	0.0899551	0.225945	HCC vs Primary.hepatocytes
HOXA11	1.67846	0.401101	1.07111	0.118465		HCC vs Primary.hepatocytes
POLR2J	767.685	0.166445	0.169697	0.256448	0.45053	HCC vs Primary.hepatocytes
DHX33	409.701	-0.463998	0.210565	0.00697822	0.0383052	HCC vs Primary.hepatocytes
MEOX1	6.702	1.19424	1.18672	0.0122093	0.0567729	HCC vs Primary.hepatocytes
THSD7A	121.135	0.591085	0.429871	0.0198737	0.0801923	HCC vs Primary.hepatocytes
LIG3	429.921	0.264678	0.163878	0.0645464	0.181312	HCC vs Primary.hepatocytes
RPAP3	429.282	0.529221	0.176505	0.000522119	0.00611374	HCC vs Primary.hepatocytes
ACSM3	1492.42	-0.600475	0.525049	0.0302073	0.107443	HCC vs Primary.hepatocytes
REXO5	93.259	0.91298	0.474659	0.00201492	0.0161253	HCC vs Primary.hepatocytes
CIAPIN1	590.564	-0.200495	0.211285	0.238672	0.429406	HCC vs Primary.hepatocytes
SPPL2B	513.519	0.0755738	0.230888	0.670821	0.804571	HCC vs Primary.hepatocytes
FAM214B	184.592	0.109207	0.213257	0.522118	0.699328	HCC vs Primary.hepatocytes
COPZ2	321.951	-0.179634	0.310286	0.367853	0.568325	HCC vs Primary.hepatocytes
PRKAR2B	101.601	-0.451798	0.558407	0.0873328	0.221756	HCC vs Primary.hepatocytes
MSL3	320.834	-0.128698	0.149219	0.332574	0.5339	HCC vs Primary.hepatocytes
CREBBP	1293.9	0.220914	0.189711	0.1645	0.340463	HCC vs Primary.hepatocytes
TSPOAP1	172.393	0.184155	0.34832	0.368682	0.569183	HCC vs Primary.hepatocytes
MPO	6.97222	-3.44715	0.894367	2.21522e-06	9.77449e-05	HCC vs Primary.hepatocytes
PON1	8837.84	-0.208248	0.404181	0.328499	0.529686	HCC vs Primary.hepatocytes
GCFC2	555.636	-0.00249112	0.218324	0.988486	0.993883	HCC vs Primary.hepatocytes
WDR54	62.2893	0.0944647	0.308671	0.629441	0.77799	HCC vs Primary.hepatocytes
CROT	890.348	0.29269	0.274087	0.134467	0.296625	HCC vs Primary.hepatocytes
ABCB4	3576.64	-0.164781	0.39513	0.428426	0.621897	HCC vs Primary.hepatocytes
KMT2E	890.356	0.213744	0.171825	0.149028	0.318209	HCC vs Primary.hepatocytes
RHBDD2	929.474	-0.43449	0.204703	0.00999621	0.049156	HCC vs Primary.hepatocytes
SOX8	7.7086	-0.126225	0.495758	0.554112	0.724991	HCC vs Primary.hepatocytes
IBTK	2201.91	-0.218363	0.203906	0.189933	0.372564	HCC vs Primary.hepatocytes
ZNF195	294.175	0.0854241	0.222591	0.624633	0.774611	HCC vs Primary.hepatocytes
MYCBP2	867.288	-0.540623	0.252626	0.00508235	0.0307426	HCC vs Primary.hepatocytes
FBXL3	634.675	-0.305685	0.219357	0.0804899	0.209082	HCC vs Primary.hepatocytes
ITGAL	550.744	0.819521	0.433756	0.002741	0.0201204	HCC vs Primary.hepatocytes
PDK2	581.446	-0.095861	0.233965	0.592425	0.751568	HCC vs Primary.hepatocytes
ITGA3	164.799	0.375631	0.399582	0.100455	0.24348	HCC vs Primary.hepatocytes
ZFX	690.589	0.0914555	0.217857	0.596205	0.754327	HCC vs Primary.hepatocytes
LAMP2	7221.69	0.295412	0.277887	0.133265	0.294968	HCC vs Primary.hepatocytes
ITGA2B	10.3302	-0.0536745	0.458728	0.793671	0.885385	HCC vs Primary.hepatocytes
ASB4	61.4495	0.561949	0.704877	0.0631831	0.17904	HCC vs Primary.hepatocytes
GDE1	698.915	-0.235117	0.224705	0.183063	0.364073	HCC vs Primary.hepatocytes
REX1BD	537.216	-0.193794	0.222037	0.268255	0.465067	HCC vs Primary.hepatocytes
CRLF1	149.898	0.177114	0.445514	0.408093	0.604864	HCC vs Primary.hepatocytes
OSBPL7	76.4826	0.522006	0.497895	0.0467672	0.144469	HCC vs Primary.hepatocytes
TMEM98	666.373	2.11919	0.472146	5.92834e-07	3.57144e-05	HCC vs Primary.hepatocytes
YBX2	72.7699	1.65213	1.04526	0.00244269	0.0185227	HCC vs Primary.hepatocytes
MAP3K14	367.931	0.141532	0.300007	0.470826	0.658596	HCC vs Primary.hepatocytes
ABCC8	4.17872	0.125744	0.582776	0.565761	0.733382	HCC vs Primary.hepatocytes
TMEM132A	92.4056	1.20882	0.75307	0.00341348	0.023376	HCC vs Primary.hepatocytes
AP2B1	1901.44	0.331533	0.186403	0.0355045	0.119564	HCC vs Primary.hepatocytes
TAC1	2.32078	-0.0844462	0.652549	0.694229	0.819549	HCC vs Primary.hepatocytes
ZNF263	417.869	0.0253873	0.150348	0.849486	0.917728	HCC vs Primary.hepatocytes
CX3CL1	646.045	0.397077	0.353553	0.0721276	0.195153	HCC vs Primary.hepatocytes
SPATA20	981.807	-0.383828	0.264026	0.0485062	0.148326	HCC vs Primary.hepatocytes
CACNA1G	1.92739	0.13315	0.617407	0.546721		HCC vs Primary.hepatocytes
TNFRSF12A	725.755	0.56313	0.53442	0.0402726	0.130922	HCC vs Primary.hepatocytes
DLX6	8.03101	0.699834	1.30161	0.041499	0.133737	HCC vs Primary.hepatocytes
MAP3K9	148.779	0.13869	0.274939	0.468922	0.657022	HCC vs Primary.hepatocytes
RALA	649.389	0.338039	0.189764	0.0342615	0.116775	HCC vs Primary.hepatocytes
BAIAP2L1	917.444	0.802241	0.412932	0.00248639	0.0187792	HCC vs Primary.hepatocytes
KDM7A	680.508	-0.113096	0.264383	0.548555	0.720549	HCC vs Primary.hepatocytes
ETV1	176.613	0.242454	0.395963	0.260624	0.455463	HCC vs Primary.hepatocytes
AGK	434.365	0.123181	0.205277	0.460378	0.64923	HCC vs Primary.hepatocytes
ALDH3B1	162.634	0.192537	0.312156	0.336686	0.538473	HCC vs Primary.hepatocytes
TTC22	122.889	0.398482	0.416071	0.0883831	0.223416	HCC vs Primary.hepatocytes
PHTF2	309.356	0.583371	0.210604	0.00072831	0.0077361	HCC vs Primary.hepatocytes
CCL26	3.35995	0.399166	0.827109	0.151082	0.321503	HCC vs Primary.hepatocytes
FARP2	535.537	0.0330942	0.190768	0.835317	0.909968	HCC vs Primary.hepatocytes
USH1C	87.5861	2.37406	1.41098	0.000975519	0.00952531	HCC vs Primary.hepatocytes
GGCT	306.441	0.0350239	0.204848	0.833379	0.908691	HCC vs Primary.hepatocytes
DBF4	193.515	0.572095	0.29677	0.00687242	0.0378795	HCC vs Primary.hepatocytes
TBXA2R	90.0671	-1.5307	0.676701	0.00052219	0.00611374	HCC vs Primary.hepatocytes
IFRD1	265.772	0.157811	0.332646	0.433177	0.626399	HCC vs Primary.hepatocytes
LGALS14	0.505025	0.0624207	0.961629	0.649038		HCC vs Primary.hepatocytes
COX10	283.049	-0.186005	0.236292	0.303552	0.503075	HCC vs Primary.hepatocytes
GTF2IRD1	190.252	0.702205	0.307208	0.00142308	0.0125789	HCC vs Primary.hepatocytes
PAF1	944.1	-0.0762999	0.148206	0.563795	0.732203	HCC vs Primary.hepatocytes
VPS41	861.307	0.264979	0.196287	0.103668	0.24899	HCC vs Primary.hepatocytes
ARHGAP44	60.4593	0.273152	0.426819	0.219912	0.407477	HCC vs Primary.hepatocytes
ELAC2	996.439	-0.630876	0.262747	0.00152677	0.0131397	HCC vs Primary.hepatocytes
SCIN	8.21764	2.38283	1.33647	0.000820503	0.00845678	HCC vs Primary.hepatocytes
ARSD	1258.52	0.0367021	0.275278	0.846719	0.916377	HCC vs Primary.hepatocytes
PNPLA4	361.42	-0.235416	0.242634	0.200349	0.384652	HCC vs Primary.hepatocytes
MYH13	0.504047	0.189941	0.891587	0.355305		HCC vs Primary.hepatocytes
ADIPOR2	2780.77	-0.214058	0.263519	0.260817	0.455655	HCC vs Primary.hepatocytes
CDKL3	7.66548	0.225707	0.302219	0.259471	0.453983	HCC vs Primary.hepatocytes
UPP2	203.115	-0.491209	0.718707	0.0919777	0.229501	HCC vs Primary.hepatocytes
PRSS21	2.80511	-0.586276	0.902706	0.0713499	0.193691	HCC vs Primary.hepatocytes
MARK4	581.432	0.711251	0.31862	0.00158012	0.013464	HCC vs Primary.hepatocytes
PROM1	98.0172	-0.472008	0.769167	0.106246	0.25326	HCC vs Primary.hepatocytes
CCDC124	538.683	0.141649	0.197945	0.385325	0.58502	HCC vs Primary.hepatocytes
CEACAM21	17.9452	-0.171126	0.4094	0.415184	0.611318	HCC vs Primary.hepatocytes
PAFAH1B1	1351.84	-0.281337	0.163665	0.0493737	0.14994	HCC vs Primary.hepatocytes
NOS2	28.2497	5.34729	1.23088	8.43456e-08	7.60582e-06	HCC vs Primary.hepatocytes
DNAH9	1.57241	0.329673	0.733129	0.205		HCC vs Primary.hepatocytes
KIAA0100	1264.88	-0.507676	0.284282	0.0133128	0.0605759	HCC vs Primary.hepatocytes
SLC13A2	27.2209	0.247304	0.489094	0.275915	0.473156	HCC vs Primary.hepatocytes
GAS7	122.538	-0.208581	0.363812	0.317233	0.51776	HCC vs Primary.hepatocytes
TRAPPC6A	397.37	0.261385	0.267523	0.175003	0.353908	HCC vs Primary.hepatocytes
MATK	46.1032	0.0666239	0.334963	0.735476	0.848009	HCC vs Primary.hepatocytes
CEACAM7	0.37109	-0.153321	0.804094	0.469883		HCC vs Primary.hepatocytes
CD79B	33.6962	-0.322172	0.397719	0.149357	0.318538	HCC vs Primary.hepatocytes
SCN4A	28.7047	0.829327	0.809542	0.0224475	0.0874023	HCC vs Primary.hepatocytes
ST7L	151.162	-0.117481	0.187068	0.454739	0.64473	HCC vs Primary.hepatocytes
TKTL1	4.76554	0.899522	1.15461	0.0277998	0.101353	HCC vs Primary.hepatocytes
PAX6	5.98127	0.904605	1.3683	0.025933	0.0966625	HCC vs Primary.hepatocytes
RPUSD1	207.598	-0.0163104	0.212419	0.923581	0.959784	HCC vs Primary.hepatocytes
RHBDF1	177.032	0.311721	0.306451	0.128363	0.288156	HCC vs Primary.hepatocytes
LUC7L	437.766	-0.169716	0.281218	0.380955	0.580847	HCC vs Primary.hepatocytes
CACNA2D2	22.0274	0.0459934	0.363789	0.816589	0.8986	HCC vs Primary.hepatocytes
BAIAP3	209.617	-0.0458765	0.295787	0.812239	0.895806	HCC vs Primary.hepatocytes
TSR3	484.45	0.235764	0.209173	0.1639	0.339615	HCC vs Primary.hepatocytes
PIGQ	427.596	-0.266335	0.245031	0.150463	0.320477	HCC vs Primary.hepatocytes
CRAMP1	135.97	0.071501	0.23496	0.690023	0.817038	HCC vs Primary.hepatocytes
TEAD3	340.694	0.138842	0.202623	0.401736	0.599575	HCC vs Primary.hepatocytes
SELE	133.324	-2.16757	0.879402	0.000254074	0.00355788	HCC vs Primary.hepatocytes
DNAJC11	584.027	-0.262631	0.202801	0.114284	0.266466	HCC vs Primary.hepatocytes
FMO3	11189.8	0.367053	0.495344	0.131573	0.292598	HCC vs Primary.hepatocytes
MYLIP	169.106	0.277264	0.307228	0.173235	0.352077	HCC vs Primary.hepatocytes
NOX1	8.07506	0.334532	0.322604	0.111097	0.261199	HCC vs Primary.hepatocytes
E2F2	57.4192	1.20157	0.786237	0.00416892	0.026806	HCC vs Primary.hepatocytes
PSMB1	2504.01	-0.262272	0.176013	0.0823424	0.212474	HCC vs Primary.hepatocytes
SYN1	17.1804	-3.24005	0.792038	1.11251e-06	5.67125e-05	HCC vs Primary.hepatocytes
JARID2	294.373	0.467004	0.185013	0.00305755	0.0216081	HCC vs Primary.hepatocytes
CDKL5	227.926	0.533985	0.284234	0.00946604	0.0473912	HCC vs Primary.hepatocytes
CAMK1G	8.78478	0.844163	1.01747	0.0302487	0.107567	HCC vs Primary.hepatocytes
CDK11A	107.555	-0.063038	0.270795	0.739053	0.850151	HCC vs Primary.hepatocytes
NADK	1763.71	-0.989379	0.291191	1.17209e-05	0.000351111	HCC vs Primary.hepatocytes
TFAP2B	0.881035	0.0854573	0.842676	0.646247		HCC vs Primary.hepatocytes
DLEC1	67.0169	0.214413	0.445492	0.325853	0.527112	HCC vs Primary.hepatocytes
CYTH3	229.874	0.177516	0.300486	0.36937	0.569424	HCC vs Primary.hepatocytes
ADAM22	48.0864	2.5266	0.832409	5.35512e-05	0.00112087	HCC vs Primary.hepatocytes
SYPL1	1539.74	0.373305	0.23358	0.0404319	0.131335	HCC vs Primary.hepatocytes
CYB561	414.203	-0.0900618	0.326723	0.648232	0.790002	HCC vs Primary.hepatocytes
SPAG9	1916.49	0.142083	0.187075	0.366049	0.567162	HCC vs Primary.hepatocytes
CELSR3	138.148	3.81878	0.63738	3.89338e-11	1.27127e-08	HCC vs Primary.hepatocytes
AASS	2960.36	-0.11754	0.376311	0.562054	0.731105	HCC vs Primary.hepatocytes
PLEKHG6	136.636	1.07687	0.652431	0.00343732	0.02349	HCC vs Primary.hepatocytes
SS18L2	263.011	0.0995193	0.164583	0.487581	0.671807	HCC vs Primary.hepatocytes
MPND	399.114	0.549727	0.347954	0.015958	0.0685692	HCC vs Primary.hepatocytes
MGST1	13266.4	-0.848056	0.452812	0.00266784	0.0198068	HCC vs Primary.hepatocytes
CRY1	496.103	0.0761207	0.249983	0.679398	0.810867	HCC vs Primary.hepatocytes
PGLYRP1	2.4358	-1.86623	1.11662	0.00166529	0.0139893	HCC vs Primary.hepatocytes
NFIX	976.567	0.252937	0.330068	0.221283	0.408832	HCC vs Primary.hepatocytes
ST3GAL1	3107.24	-0.270355	0.360218	0.204331	0.389363	HCC vs Primary.hepatocytes
MMP25	35.1135	-0.365909	0.458028	0.123608	0.280944	HCC vs Primary.hepatocytes
IL32	10887.5	0.812879	0.590152	0.0104167	0.0504758	HCC vs Primary.hepatocytes
PKD1	944.471	-0.0235119	0.262843	0.900048	0.947414	HCC vs Primary.hepatocytes
MAPK8IP2	133.763	3.22524	0.966686	1.38504e-05	0.00039601	HCC vs Primary.hepatocytes
MED24	871.527	0.187723	0.150652	0.160766	0.335264	HCC vs Primary.hepatocytes
RHOBTB2	132.371	0.176023	0.293387	0.370119	0.570135	HCC vs Primary.hepatocytes
HEATR5B	603.708	0.0632216	0.14605	0.628498	0.77736	HCC vs Primary.hepatocytes
SEC62	4220.36	-0.101402	0.198063	0.53424	0.708933	HCC vs Primary.hepatocytes
RPS20	8644.59	0.381556	0.250705	0.0440004	0.13875	HCC vs Primary.hepatocytes
CSDE1	7930.27	0.0313201	0.153806	0.818106	0.899421	HCC vs Primary.hepatocytes
UBE3C	1530.61	-0.0417183	0.175159	0.781097	0.877391	HCC vs Primary.hepatocytes
REV3L	636.129	-0.28553	0.185616	0.0687963	0.189149	HCC vs Primary.hepatocytes
TENM1	635.31	0.15315	0.502793	0.479802	0.665244	HCC vs Primary.hepatocytes
PAX7	0.227655	0.0275975	0.921898	0.850276		HCC vs Primary.hepatocytes
MASP2	3340.19	-0.690528	0.533939	0.0169874	0.0717743	HCC vs Primary.hepatocytes
IYD	1049.14	0.280846	0.453856	0.216045	0.402952	HCC vs Primary.hepatocytes
FAM76A	168.073	0.324651	0.201207	0.0504032	0.151984	HCC vs Primary.hepatocytes
TRAF3IP3	66.2453	0.162712	0.355452	0.425345	0.619466	HCC vs Primary.hepatocytes
POMT2	225.312	-0.240898	0.25681	0.202155	0.386553	HCC vs Primary.hepatocytes
VTA1	880.08	0.0921601	0.191074	0.563108	0.731718	HCC vs Primary.hepatocytes
MLXIPL	5853.08	-0.0989339	0.280569	0.605881	0.761244	HCC vs Primary.hepatocytes
BAZ1B	1643.15	0.104801	0.161167	0.45763	0.647174	HCC vs Primary.hepatocytes
RANBP9	785.3	0.302499	0.158229	0.030279	0.107628	HCC vs Primary.hepatocytes
ETV7	48.823	1.17524	0.900143	0.0072494	0.039281	HCC vs Primary.hepatocytes
SPRTN	187.568	0.327604	0.177152	0.0312345	0.109734	HCC vs Primary.hepatocytes
METTL13	532.465	-0.0152325	0.16616	0.916029	0.955963	HCC vs Primary.hepatocytes
DYRK4	149.212	-0.157112	0.245195	0.392163	0.590415	HCC vs Primary.hepatocytes
ZNF207	1624.12	0.160161	0.146529	0.221058	0.408659	HCC vs Primary.hepatocytes
UQCRC1	3788.43	-0.359064	0.1992	0.0296655	0.106164	HCC vs Primary.hepatocytes
STARD3NL	308.992	0.283382	0.230621	0.114799	0.267476	HCC vs Primary.hepatocytes
CD9	1012.66	0.0954673	0.300369	0.624053	0.774304	HCC vs Primary.hepatocytes
HHATL	1.63868	0.0668766	0.532462	0.751493		HCC vs Primary.hepatocytes
NCAPD2	660.118	0.826576	0.408932	0.00186379	0.0151762	HCC vs Primary.hepatocytes
IFFO1	315.056	0.0824536	0.226285	0.639568	0.78479	HCC vs Primary.hepatocytes
GIPR	20.1124	1.08886	1.01635	0.0131454	0.059981	HCC vs Primary.hepatocytes
PHF7	113.911	0.532826	0.296772	0.0113353	0.0536286	HCC vs Primary.hepatocytes
SEMA3G	168.661	1.59664	0.715294	0.000557524	0.00640544	HCC vs Primary.hepatocytes
NISCH	1093.04	-0.0518744	0.192703	0.74616	0.854628	HCC vs Primary.hepatocytes
STAB1	1736.13	-2.58332	0.525367	6.78694e-08	6.47974e-06	HCC vs Primary.hepatocytes
FUZ	118.649	-0.111695	0.340517	0.575675	0.739583	HCC vs Primary.hepatocytes
SLC6A13	322.02	-0.455927	0.536068	0.0810144	0.21001	HCC vs Primary.hepatocytes
IDS	83.7116	-0.32841	0.245902	0.0784303	0.205563	HCC vs Primary.hepatocytes
PRSS3	55.8475	0.111256	0.552984	0.606393	0.761624	HCC vs Primary.hepatocytes
ZNF200	154.616	0.614769	0.249307	0.00141076	0.0125255	HCC vs Primary.hepatocytes
CD4	1576.23	-0.99031	0.574767	0.00312826	0.021963	HCC vs Primary.hepatocytes
LRRC23	51.1694	0.337532	0.338439	0.11418	0.266332	HCC vs Primary.hepatocytes
BTK	77.3998	-0.0662022	0.314839	0.734997	0.847786	HCC vs Primary.hepatocytes
HFE	365.206	0.068073	0.257317	0.714585	0.83313	HCC vs Primary.hepatocytes
SCMH1	347.172	-0.249938	0.233452	0.16605	0.342622	HCC vs Primary.hepatocytes
FYN	561.978	-0.233823	0.339357	0.25886	0.453427	HCC vs Primary.hepatocytes
HIVEP2	404.215	0.525216	0.27697	0.00958998	0.0479088	HCC vs Primary.hepatocytes
FMO1	57.8786	2.59449	1.0855	0.00021727	0.00313907	HCC vs Primary.hepatocytes
ELOA	1067.99	-0.694804	0.229672	0.000155769	0.00243591	HCC vs Primary.hepatocytes
LYPLA2	1147.2	0.0129805	0.200261	0.93699	0.965931	HCC vs Primary.hepatocytes
CLCN6	405.776	-0.0515255	0.229926	0.77141	0.870944	HCC vs Primary.hepatocytes
MRC2	342.707	0.522754	0.62915	0.0670404	0.186025	HCC vs Primary.hepatocytes
NME1-NME2	2.53373	-1.02687	0.67293	0.0050586	0.0306602	HCC vs Primary.hepatocytes
SLC6A7	0.951648	0.140219	0.60657	0.526895		HCC vs Primary.hepatocytes
TSPAN9	1588.86	-0.645035	0.271041	0.00148924	0.0129202	HCC vs Primary.hepatocytes
BTBD7	396.887	-0.427906	0.188304	0.00727785	0.0393829	HCC vs Primary.hepatocytes
APBA3	227.85	0.0566219	0.191424	0.722688	0.83946	HCC vs Primary.hepatocytes
MKS1	183.393	0.226107	0.222879	0.198147	0.382156	HCC vs Primary.hepatocytes
ABHD5	570.186	0.0407919	0.236135	0.820285	0.900512	HCC vs Primary.hepatocytes
ANOS1	33.6394	-0.103081	0.386255	0.610726	0.764544	HCC vs Primary.hepatocytes
AKAP8L	538.97	0.0324116	0.212847	0.849006	0.917559	HCC vs Primary.hepatocytes
MBTD1	528.346	0.334425	0.212882	0.0519129	0.155396	HCC vs Primary.hepatocytes
UTP18	593.038	0.284847	0.193264	0.0773842	0.204415	HCC vs Primary.hepatocytes
RNF216	657.454	0.414745	0.179726	0.0071639	0.038934	HCC vs Primary.hepatocytes
TTC19	690.054	-0.623883	0.264725	0.00179242	0.0147793	HCC vs Primary.hepatocytes
PTBP1	3133.65	0.278364	0.175112	0.0643711	0.180938	HCC vs Primary.hepatocytes
DPF1	5.31239	0.540656	0.761548	0.0764571	0.203131	HCC vs Primary.hepatocytes
SYT7	1982.3	-0.187587	0.435497	0.381242	0.581154	HCC vs Primary.hepatocytes
LARS2	561.55	-0.601155	0.245809	0.00162188	0.0137338	HCC vs Primary.hepatocytes
PIK3C2A	1208.61	-0.151471	0.143825	0.240031	0.430812	HCC vs Primary.hepatocytes
PLAUR	191.864	0.720919	0.683429	0.0263157	0.0977097	HCC vs Primary.hepatocytes
ANLN	490.24	1.78289	0.847946	0.000710793	0.00758458	HCC vs Primary.hepatocytes
WIZ	621.423	0.177011	0.192412	0.269403	0.466177	HCC vs Primary.hepatocytes
RABGAP1	646.917	0.499005	0.159581	0.000419215	0.00522053	HCC vs Primary.hepatocytes
DCN	6153.66	-0.317099	0.611458	0.204604	0.389435	HCC vs Primary.hepatocytes
QPCTL	195.861	0.517331	0.23306	0.00485453	0.0297096	HCC vs Primary.hepatocytes
PPP5C	714.578	-0.298818	0.171043	0.0435651	0.138159	HCC vs Primary.hepatocytes
CEP68	264.748	0.50298	0.281677	0.0136783	0.0615863	HCC vs Primary.hepatocytes
MAP4K3	754.426	0.359618	0.146508	0.0063714	0.0359997	HCC vs Primary.hepatocytes
ZBTB32	7.3834	0.468833	0.552922	0.0777103	0.204819	HCC vs Primary.hepatocytes
TYROBP	534.545	0.019055	0.319505	0.922209	0.959063	HCC vs Primary.hepatocytes
LDAF1	53.5637	-0.0227134	0.343503	0.908066	0.951729	HCC vs Primary.hepatocytes
GABRA3	15.3907	3.313	2.72932	0.000421922	0.00523825	HCC vs Primary.hepatocytes
BRCA1	300.623	0.300489	0.328414	0.151164	0.321594	HCC vs Primary.hepatocytes
ERCC1	454.474	0.179568	0.174227	0.229873	0.418625	HCC vs Primary.hepatocytes
CD22	29.9836	0.848265	0.799139	0.0200816	0.0806923	HCC vs Primary.hepatocytes
SEMA3B	239.908	0.677916	0.632313	0.0280916	0.102098	HCC vs Primary.hepatocytes
MBTPS2	721.879	0.178826	0.204818	0.283809	0.481646	HCC vs Primary.hepatocytes
PRICKLE3	82.0501	0.122685	0.185594	0.432542	0.625815	HCC vs Primary.hepatocytes
LTF	21.1997	-2.22161	0.721574	5.70453e-05	0.00116273	HCC vs Primary.hepatocytes
EXTL3	454.721	-0.287967	0.267728	0.136633	0.299862	HCC vs Primary.hepatocytes
NR1H4	2085.49	-0.0341506	0.215903	0.842255	0.913969	HCC vs Primary.hepatocytes
ELOVL5	2268.07	-0.0245057	0.233744	0.890911	0.942278	HCC vs Primary.hepatocytes
ALOX5	112.394	-0.237851	0.407869	0.272008	0.468786	HCC vs Primary.hepatocytes
KDM5D	609.353	0.0748643	0.485291	0.719447	0.837094	HCC vs Primary.hepatocytes
CALCOCO1	1134.94	0.381979	0.224565	0.0320425	0.111564	HCC vs Primary.hepatocytes
UBR7	455.449	0.0448301	0.180213	0.769765	0.870043	HCC vs Primary.hepatocytes
MAP4K5	475.077	0.122736	0.18579	0.432683	0.625906	HCC vs Primary.hepatocytes
EHD3	289.399	-2.27908	0.60182	7.32419e-06	0.000250156	HCC vs Primary.hepatocytes
PSMC4	1438.08	-0.0113266	0.186396	0.942398	0.968988	HCC vs Primary.hepatocytes
MAN2B2	1353.59	-0.456154	0.282214	0.0245777	0.093077	HCC vs Primary.hepatocytes
SLC7A14	2.96788	0.734377	0.894178	0.0393274	0.128557	HCC vs Primary.hepatocytes
CLDN11	79.3058	-0.00415302	0.421647	0.983534	0.991123	HCC vs Primary.hepatocytes
SLC25A39	1844.02	0.180763	0.190078	0.255528	0.449397	HCC vs Primary.hepatocytes
MVP	1574.33	0.0552794	0.294364	0.77466	0.873117	HCC vs Primary.hepatocytes
NUB1	1053.25	0.502257	0.214637	0.00397258	0.0258768	HCC vs Primary.hepatocytes
PGM3	1324.93	-0.206115	0.259945	0.27579	0.473006	HCC vs Primary.hepatocytes
RWDD2A	176.77	-0.20068	0.226466	0.256915	0.451108	HCC vs Primary.hepatocytes
CLK1	1522.09	0.0273188	0.252219	0.882299	0.937755	HCC vs Primary.hepatocytes
POLR3B	379.298	-0.238127	0.213443	0.164894	0.340859	HCC vs Primary.hepatocytes
ANGEL1	493.626	0.0365531	0.258543	0.844384	0.914941	HCC vs Primary.hepatocytes
RNF14	913.175	-0.0396542	0.210408	0.814633	0.8971	HCC vs Primary.hepatocytes
DNASE1L1	138.218	-0.377323	0.256961	0.0491343	0.149407	HCC vs Primary.hepatocytes
DDX11	319.855	0.299	0.32447	0.151427	0.322025	HCC vs Primary.hepatocytes
HEBP1	1132.24	-0.429769	0.269336	0.0296093	0.106034	HCC vs Primary.hepatocytes
GPRC5A	30.1869	-0.167004	0.438939	0.431734	0.625376	HCC vs Primary.hepatocytes
MAMLD1	103.472	0.20864	0.404821	0.327837	0.529104	HCC vs Primary.hepatocytes
CD6	86.0627	0.726608	0.605591	0.0190316	0.0777358	HCC vs Primary.hepatocytes
TACC3	349.855	0.598551	0.412899	0.016622	0.0704675	HCC vs Primary.hepatocytes
UFL1	1042.27	-0.00390452	0.192135	0.980523	0.989921	HCC vs Primary.hepatocytes
POLA2	46.499	0.788685	0.368827	0.00150524	0.01303	HCC vs Primary.hepatocytes
ZC3H3	379.408	0.0782118	0.247779	0.670024	0.804152	HCC vs Primary.hepatocytes
CAPN1	1650.42	0.127871	0.209803	0.449465	0.640702	HCC vs Primary.hepatocytes
ACP3	3.46856	-0.140311	0.430617	0.50211	0.683956	HCC vs Primary.hepatocytes
MDH1	3184.91	-0.0196666	0.210503	0.907446	0.951489	HCC vs Primary.hepatocytes
SLC30A9	1057.09	0.0214941	0.16978	0.88358	0.938415	HCC vs Primary.hepatocytes
MTMR11	142.784	0.957913	0.686296	0.00773803	0.0412577	HCC vs Primary.hepatocytes
COX15	557.536	-0.2526	0.193761	0.117481	0.27194	HCC vs Primary.hepatocytes
CCDC88C	238.411	0.30245	0.3368	0.152017	0.322735	HCC vs Primary.hepatocytes
YAF2	332.12	-0.288374	0.199989	0.0805104	0.209102	HCC vs Primary.hepatocytes
ZMYND11	1182.77	-0.0346133	0.165867	0.810392	0.894692	HCC vs Primary.hepatocytes
WAS	138.327	0.151908	0.283662	0.432886	0.626034	HCC vs Primary.hepatocytes
DPEP1	59.9358	1.01141	1.08615	0.0187888	0.0769944	HCC vs Primary.hepatocytes
BID	639.283	-0.00186298	0.212605	0.991262	0.995041	HCC vs Primary.hepatocytes
MATR3	87.4316	0.327257	0.319938	0.117325	0.271695	HCC vs Primary.hepatocytes
NPC1L1	807.294	-0.548055	0.751876	0.0728914	0.196633	HCC vs Primary.hepatocytes
XYLT2	385.312	0.657594	0.25799	0.000862201	0.00877575	HCC vs Primary.hepatocytes
RGPD5	1223.95	-0.114224	0.220344	0.510983	0.691459	HCC vs Primary.hepatocytes
STMN4	0.759257	0.0354919	0.572974	0.86667		HCC vs Primary.hepatocytes
NUDCD3	1118.31	0.247053	0.209336	0.145026	0.31232	HCC vs Primary.hepatocytes
ISL1	0.151098	0.0253451	0.93292	0.857625		HCC vs Primary.hepatocytes
CHDH	2008.41	-0.373853	0.317361	0.075945	0.202132	HCC vs Primary.hepatocytes
IL20RA	21.3097	0.00297576	0.543683	0.988675	0.993883	HCC vs Primary.hepatocytes
CLCA4	0.189626	-0.0947637	0.953107	0.52834		HCC vs Primary.hepatocytes
GLT8D1	1144.44	-0.232449	0.228707	0.192297	0.375083	HCC vs Primary.hepatocytes
ATP2C1	1170.77	0.132705	0.153447	0.328451	0.529661	HCC vs Primary.hepatocytes
IGF1	221.199	-0.831109	0.770199	0.0199756	0.0804022	HCC vs Primary.hepatocytes
SLC38A5	63.9395	0.247833	0.389585	0.249536	0.442241	HCC vs Primary.hepatocytes
RALBP1	1229.83	0.37713	0.206409	0.0257523	0.096191	HCC vs Primary.hepatocytes
RUFY3	591.929	-0.212543	0.214817	0.216347	0.403298	HCC vs Primary.hepatocytes
CNTN1	32.0519	-0.242996	0.613978	0.306681	0.506871	HCC vs Primary.hepatocytes
SLC11A1	85.7535	-0.146012	0.430919	0.486061	0.670626	HCC vs Primary.hepatocytes
WWTR1	868.533	0.199112	0.279309	0.305126	0.505017	HCC vs Primary.hepatocytes
AGPS	1406.34	0.19318	0.234234	0.283392	0.481042	HCC vs Primary.hepatocytes
STEEP1	262.278	0.694043	0.204583	4.31613e-05	0.0009666	HCC vs Primary.hepatocytes
ATP1A2	40.0353	-0.087963	0.451959	0.670293	0.804274	HCC vs Primary.hepatocytes
TTC27	350.103	0.416014	0.191604	0.00989596	0.0488811	HCC vs Primary.hepatocytes
ZNF582	31.5708	-0.0817943	0.28747	0.671038	0.804773	HCC vs Primary.hepatocytes
VSIG2	49.2488	0.208732	0.452318	0.338989	0.540726	HCC vs Primary.hepatocytes
PHLDB1	346.414	0.19753	0.355365	0.339179	0.540923	HCC vs Primary.hepatocytes
MARCO	1058.19	-4.99735	1.01576	9.27327e-09	1.30513e-06	HCC vs Primary.hepatocytes
CYP24A1	43.4497	0.0365443	0.655051	0.862412	0.925629	HCC vs Primary.hepatocytes
PRDM11	103.047	-0.351362	0.285767	0.0802958	0.20871	HCC vs Primary.hepatocytes
SYT13	30.3431	0.00325664	0.454195	0.987243	0.993266	HCC vs Primary.hepatocytes
SNAI2	163.645	-0.0860191	0.350757	0.665644	0.801854	HCC vs Primary.hepatocytes
CD74	13382.8	1.19053	0.599791	0.00123981	0.01141	HCC vs Primary.hepatocytes
HGF	799.187	-1.24905	0.919068	0.00590499	0.0342469	HCC vs Primary.hepatocytes
ZRANB1	484.955	-0.0788492	0.242205	0.664495	0.801104	HCC vs Primary.hepatocytes
NCDN	200.246	-0.345189	0.23803	0.0602053	0.1732	HCC vs Primary.hepatocytes
ADGRA2	338.829	-0.0588283	0.368325	0.767524	0.868672	HCC vs Primary.hepatocytes
ZFP64	210.365	0.284453	0.203893	0.0885765	0.223729	HCC vs Primary.hepatocytes
MNAT1	219.206	0.161876	0.200501	0.325286	0.526504	HCC vs Primary.hepatocytes
SAMD4A	574.825	-0.311947	0.2532	0.0989645	0.241041	HCC vs Primary.hepatocytes
RUNX3	131.959	-0.00864723	0.303223	0.964383	0.980844	HCC vs Primary.hepatocytes
MRE11	367.216	0.527134	0.219535	0.00291169	0.0209226	HCC vs Primary.hepatocytes
PLEKHB1	123.111	0.276701	0.525836	0.239026	0.429629	HCC vs Primary.hepatocytes
SERPINB1	972.668	-0.118396	0.267885	0.532021	0.707023	HCC vs Primary.hepatocytes
CYP3A43	361.033	-0.0123661	0.40562	0.950737	0.972833	HCC vs Primary.hepatocytes
SLC7A9	307.786	0.168417	0.284023	0.385984	0.58554	HCC vs Primary.hepatocytes
SPAST	477.275	0.592459	0.151681	1.27151e-05	0.000371353	HCC vs Primary.hepatocytes
NRXN3	72.2714	3.73516	1.18052	1.48469e-05	0.000416477	HCC vs Primary.hepatocytes
OSBPL5	95.2202	-0.115043	0.33531	0.563734	0.732182	HCC vs Primary.hepatocytes
AQR	725.021	0.0026208	0.146352	0.984032	0.991447	HCC vs Primary.hepatocytes
CPS1	71694.1	0.0213374	0.339792	0.913514	0.954699	HCC vs Primary.hepatocytes
C8B	10078.7	-1.93001	0.661025	9.19245e-05	0.00164738	HCC vs Primary.hepatocytes
FHL1	707.862	-0.263923	0.384588	0.22187	0.409525	HCC vs Primary.hepatocytes
RTF2	1134.9	0.0720619	0.148149	0.585553	0.746222	HCC vs Primary.hepatocytes
GABRA1	0.134013	0.0084986	0.930749	0.951907		HCC vs Primary.hepatocytes
NLRP2	28.2105	0.695943	0.933832	0.0477391	0.146584	HCC vs Primary.hepatocytes
SLC45A4	149.963	2.31394	0.958831	0.000257729	0.0035861	HCC vs Primary.hepatocytes
RNF10	1979.45	-0.0454726	0.176702	0.763403	0.866399	HCC vs Primary.hepatocytes
ZNF839	127.079	-0.053248	0.234636	0.766203	0.867986	HCC vs Primary.hepatocytes
ZDHHC6	629.021	-0.0797983	0.171885	0.589942	0.749816	HCC vs Primary.hepatocytes
GRAMD1B	109.367	0.260064	0.476861	0.252435	0.445396	HCC vs Primary.hepatocytes
RNH1	1799.66	-0.237583	0.16988	0.105994	0.252953	HCC vs Primary.hepatocytes
NDUFS1	3102.64	-0.630894	0.239124	0.000784287	0.00817641	HCC vs Primary.hepatocytes
RB1CC1	1673.4	0.752903	0.31728	0.000878663	0.00890997	HCC vs Primary.hepatocytes
ERP44	1620.52	-0.562329	0.205454	0.000923583	0.00918731	HCC vs Primary.hepatocytes
ALAS1	8325.36	-0.955438	0.548397	0.00311828	0.0219247	HCC vs Primary.hepatocytes
BIRC3	719.468	1.67382	0.540096	5.1736e-05	0.00109229	HCC vs Primary.hepatocytes
AKAP11	850.188	-0.135556	0.19763	0.405571	0.603203	HCC vs Primary.hepatocytes
GLRX2	471.004	0.148052	0.195627	0.360614	0.561765	HCC vs Primary.hepatocytes
SNAPC1	85.3538	0.124475	0.219108	0.472585	0.659598	HCC vs Primary.hepatocytes
DERA	1104.74	-0.149962	0.237861	0.407281	0.604315	HCC vs Primary.hepatocytes
STRAP	1613.53	-0.200417	0.19972	0.222577	0.410135	HCC vs Primary.hepatocytes
ABCC2	4544.46	-0.65182	0.389953	0.00832892	0.0432932	HCC vs Primary.hepatocytes
DEF6	123.359	0.407388	0.417797	0.0830171	0.213843	HCC vs Primary.hepatocytes
PLEKHO1	306.048	0.505011	0.39432	0.0338973	0.115945	HCC vs Primary.hepatocytes
GCLM	1511.29	0.0572111	0.240592	0.75212	0.858979	HCC vs Primary.hepatocytes
UBR2	1292.98	-0.00181344	0.157583	0.989575	0.994264	HCC vs Primary.hepatocytes
EHD2	419.641	-0.0474648	0.314582	0.807819	0.892982	HCC vs Primary.hepatocytes
DEPDC1	172.379	2.21014	0.902178	0.000255747	0.00357731	HCC vs Primary.hepatocytes
CCDC28A	509.396	-0.0476002	0.246641	0.794774	0.885891	HCC vs Primary.hepatocytes
RRAGD	486.314	1.05548	0.538809	0.00148496	0.0129068	HCC vs Primary.hepatocytes
HSF2	175.382	0.435982	0.229945	0.0161855	0.069174	HCC vs Primary.hepatocytes
PHF20	557.808	0.377843	0.176786	0.0130443	0.0596698	HCC vs Primary.hepatocytes
HSD17B6	12085.6	-0.597491	0.540088	0.0327605	0.113125	HCC vs Primary.hepatocytes
NR1H3	988.7	-0.274384	0.20942	0.106071	0.253065	HCC vs Primary.hepatocytes
TYMP	1337.49	0.0521632	0.285071	0.785544	0.879736	HCC vs Primary.hepatocytes
NCAPH2	527.522	0.577994	0.248236	0.00254746	0.0191217	HCC vs Primary.hepatocytes
TOMM34	459.981	0.258303	0.225489	0.144887	0.31218	HCC vs Primary.hepatocytes
SEC63	2590.15	-0.0715146	0.169259	0.625246	0.775073	HCC vs Primary.hepatocytes
KPNA6	1078.65	-0.201407	0.17159	0.173391	0.35217	HCC vs Primary.hepatocytes
VIM	2562.52	0.167158	0.331063	0.407266	0.604315	HCC vs Primary.hepatocytes
RTEL1-TNFRSF6B	33.3726	0.135367	0.354035	0.502994	0.684609	HCC vs Primary.hepatocytes
FAS	431.908	0.0452939	0.323985	0.817103	0.898984	HCC vs Primary.hepatocytes
RNASET2	440.435	0.308559	0.234548	0.0894646	0.225158	HCC vs Primary.hepatocytes
CD44	726.929	0.159888	0.379154	0.438053	0.630324	HCC vs Primary.hepatocytes
KCNG1	3.4121	-0.201434	0.505433	0.365808	0.566943	HCC vs Primary.hepatocytes
AGPAT4	71.0682	0.586585	0.554754	0.0371588	0.123413	HCC vs Primary.hepatocytes
SLAMF7	189.346	0.813059	0.746529	0.0202308	0.0811917	HCC vs Primary.hepatocytes
BTN3A1	633.912	0.96517	0.440441	0.000832808	0.00855449	HCC vs Primary.hepatocytes
MIPEP	272.136	-0.443495	0.271998	0.0257534	0.096191	HCC vs Primary.hepatocytes
PRKCH	225.175	-0.207108	0.29217	0.293905	0.493115	HCC vs Primary.hepatocytes
INSRR	1.80224	0.143568	0.551949	0.512832		HCC vs Primary.hepatocytes
IFNGR1	1477.2	-0.271066	0.299816	0.178811	0.358809	HCC vs Primary.hepatocytes
B4GALT7	375.857	0.165936	0.203569	0.317956	0.518525	HCC vs Primary.hepatocytes
SH2D2A	51.9191	0.578041	0.550554	0.0386812	0.126936	HCC vs Primary.hepatocytes
VRK2	204.339	0.0753094	0.171454	0.610385	0.764432	HCC vs Primary.hepatocytes
TNFRSF1B	1084.63	-0.110156	0.286467	0.568301	0.73522	HCC vs Primary.hepatocytes
VEZT	803.857	0.0871176	0.176852	0.56433	0.732542	HCC vs Primary.hepatocytes
POU2F2	55.631	0.217064	0.355057	0.296939	0.496042	HCC vs Primary.hepatocytes
BRD9	415.156	0.491533	0.157908	0.000459694	0.0055799	HCC vs Primary.hepatocytes
SNX1	1658.66	-0.115594	0.196248	0.476087	0.66223	HCC vs Primary.hepatocytes
TBPL1	193.966	0.0588265	0.226965	0.73854	0.850135	HCC vs Primary.hepatocytes
ARNTL2	234.537	0.0954086	0.324894	0.628964	0.777678	HCC vs Primary.hepatocytes
BCLAF1	2283.09	0.115908	0.152244	0.390483	0.588971	HCC vs Primary.hepatocytes
SLC39A9	1787.09	-0.174264	0.217238	0.313129	0.513939	HCC vs Primary.hepatocytes
ANK1	5.99968	0.1192	0.393708	0.559394	0.728997	HCC vs Primary.hepatocytes
IBSP	2.58523	0.996882	1.5281	0.0183684	0.0757663	HCC vs Primary.hepatocytes
TFB1M	267.58	-0.437326	0.24488	0.0199966	0.0804101	HCC vs Primary.hepatocytes
RABEP1	778.376	-0.601436	0.194611	0.000236829	0.00337094	HCC vs Primary.hepatocytes
HMGB3	947.3	-0.243247	0.325502	0.236342	0.42656	HCC vs Primary.hepatocytes
NUP160	835.097	0.115066	0.162672	0.41805	0.613878	HCC vs Primary.hepatocytes
BAK1	265.556	0.352621	0.283535	0.0782623	0.205222	HCC vs Primary.hepatocytes
MUSK	3.85292	-0.666105	0.871401	0.0503692	0.151984	HCC vs Primary.hepatocytes
IKZF2	104.424	0.29	0.298306	0.151225	0.321681	HCC vs Primary.hepatocytes
GRN	3969.45	0.435577	0.293448	0.0345811	0.117448	HCC vs Primary.hepatocytes
FAM13B	323.726	-0.07533	0.18413	0.627979	0.777242	HCC vs Primary.hepatocytes
ARHGAP31	208.202	-0.334984	0.331408	0.114057	0.266089	HCC vs Primary.hepatocytes
CENPQ	119.61	1.87188	0.360658	2.24138e-08	2.67101e-06	HCC vs Primary.hepatocytes
SARS1	1989.69	-0.171729	0.179988	0.261918	0.457068	HCC vs Primary.hepatocytes
RANBP3	658.911	0.205346	0.179859	0.179783	0.359874	HCC vs Primary.hepatocytes
ARID4A	777.244	0.347566	0.241416	0.0604521	0.173658	HCC vs Primary.hepatocytes
EIPR1	299.832	-0.113254	0.196487	0.485392	0.670092	HCC vs Primary.hepatocytes
PNPLA6	692.137	-0.0407377	0.224456	0.81613	0.898277	HCC vs Primary.hepatocytes
IFT88	365.965	-0.400055	0.290305	0.0497841	0.150594	HCC vs Primary.hepatocytes
ALG1	368.386	-0.205593	0.213965	0.230519	0.419279	HCC vs Primary.hepatocytes
ZCCHC8	441.278	0.20848	0.182339	0.177437	0.35748	HCC vs Primary.hepatocytes
ABCF2	153.319	-0.0589363	0.168605	0.686477	0.815086	HCC vs Primary.hepatocytes
CHPF2	602.5	-0.251298	0.217166	0.147125	0.315591	HCC vs Primary.hepatocytes
LRRC7	36.5593	0.0610145	0.318909	0.755343	0.860902	HCC vs Primary.hepatocytes
FUT8	128.391	-0.056977	0.31613	0.770681	0.870758	HCC vs Primary.hepatocytes
UBA6	785.767	0.0233764	0.182265	0.879644	0.936062	HCC vs Primary.hepatocytes
GAB2	301.034	0.71134	0.349191	0.00266697	0.0198068	HCC vs Primary.hepatocytes
ATP6V0A1	1201.21	0.0334282	0.213872	0.844746	0.91495	HCC vs Primary.hepatocytes
PIAS1	506.192	-0.0541292	0.16214	0.702679	0.825307	HCC vs Primary.hepatocytes
SLC4A7	315.244	0.37316	0.324258	0.0789173	0.206508	HCC vs Primary.hepatocytes
APBA2	40.7841	0.14934	0.440944	0.478731	0.66438	HCC vs Primary.hepatocytes
MAP2K3	1238.79	-0.213435	0.262183	0.261181	0.456096	HCC vs Primary.hepatocytes
EFCAB1	11.9539	0.157399	0.462868	0.461282	0.650111	HCC vs Primary.hepatocytes
TMSB10	2577.05	0.938696	0.457165	0.00131866	0.0119557	HCC vs Primary.hepatocytes
ASTE1	116.864	-0.213354	0.182891	0.168468	0.345963	HCC vs Primary.hepatocytes
RNF19A	1493.75	0.63061	0.286187	0.00257191	0.019261	HCC vs Primary.hepatocytes
PEX3	407.306	-0.52945	0.278963	0.00932644	0.0468924	HCC vs Primary.hepatocytes
GABARAPL2	949.641	-0.0138732	0.188901	0.930103	0.962041	HCC vs Primary.hepatocytes
MYOC	1.15592	-0.466705	1.02318	0.106597		HCC vs Primary.hepatocytes
SH3YL1	317.683	-0.136686	0.339558	0.496164	0.679733	HCC vs Primary.hepatocytes
FAM136A	834.59	0.186699	0.213018	0.274621	0.471893	HCC vs Primary.hepatocytes
VCL	1173.4	-0.261939	0.267688	0.174233	0.352876	HCC vs Primary.hepatocytes
DEPDC1B	161.478	2.88361	0.70029	1.45739e-06	6.96128e-05	HCC vs Primary.hepatocytes
DAPK2	109.865	1.2614	0.609875	0.000945167	0.00934068	HCC vs Primary.hepatocytes
NSMAF	278.287	0.256794	0.255722	0.173884	0.352643	HCC vs Primary.hepatocytes
ADSS2	692.86	0.255304	0.187322	0.105509	0.252129	HCC vs Primary.hepatocytes
STAP1	8.54957	0.529697	0.772356	0.0815165	0.210876	HCC vs Primary.hepatocytes
TIMP2	1818.8	-0.0500371	0.338098	0.799413	0.888163	HCC vs Primary.hepatocytes
RFC1	1447.47	0.529464	0.225849	0.00331506	0.0228651	HCC vs Primary.hepatocytes
TBC1D23	782.471	0.0795716	0.168704	0.585889	0.746525	HCC vs Primary.hepatocytes
CUL3	974.753	-0.201398	0.155596	0.142513	0.308454	HCC vs Primary.hepatocytes
MYOM2	79.2599	-1.811	1.05512	0.00160465	0.0136374	HCC vs Primary.hepatocytes
OTC	3034.75	0.321579	0.47979	0.171967	0.350723	HCC vs Primary.hepatocytes
CYP46A1	21.3424	-0.0361037	0.334023	0.854109	0.920335	HCC vs Primary.hepatocytes
ZZZ3	733.931	0.0388584	0.146772	0.767132	0.868409	HCC vs Primary.hepatocytes
SLC18A1	0.411435	0.162193	0.73301	0.466747		HCC vs Primary.hepatocytes
USP2	190.015	-0.105163	0.309866	0.592104	0.751375	HCC vs Primary.hepatocytes
CASR	22.7356	0.00234335	0.501376	0.990975	0.994997	HCC vs Primary.hepatocytes
TUBG2	231.75	0.480493	0.271048	0.0159689	0.068571	HCC vs Primary.hepatocytes
RPL26L1	371.471	-0.103875	0.209831	0.538794	0.712394	HCC vs Primary.hepatocytes
FLT4	298.935	-0.35599	0.42569	0.123872	0.28127	HCC vs Primary.hepatocytes
NSUN2	1271.16	-0.172566	0.149231	0.193864	0.377147	HCC vs Primary.hepatocytes
FBXO42	352.204	-0.174927	0.173283	0.240253	0.430982	HCC vs Primary.hepatocytes
MFAP3	638.852	0.00774016	0.15716	0.955433	0.975876	HCC vs Primary.hepatocytes
MRI1	200.129	-0.441608	0.283473	0.0295553	0.105909	HCC vs Primary.hepatocytes
METTL1	166.537	0.152204	0.249626	0.410619	0.607017	HCC vs Primary.hepatocytes
HOXC8	1.24819	0.376639	1.02482	0.139215		HCC vs Primary.hepatocytes
AGA	404.582	-0.398278	0.317084	0.0599629	0.1727	HCC vs Primary.hepatocytes
PI4K2B	1361.13	-0.101455	0.239666	0.575395	0.739386	HCC vs Primary.hepatocytes
BOD1L1	782.959	0.290808	0.21052	0.0880219	0.222993	HCC vs Primary.hepatocytes
MAT2B	1271.19	0.373657	0.20586	0.0268602	0.0991228	HCC vs Primary.hepatocytes
TLL1	14.4437	0.0305439	0.414445	0.879262	0.935869	HCC vs Primary.hepatocytes
EDC4	531.379	-0.04245	0.2209	0.806986	0.892605	HCC vs Primary.hepatocytes
TRIO	911.08	0.107551	0.192998	0.502666	0.684333	HCC vs Primary.hepatocytes
VCAN	505	0.419327	0.641872	0.120973	0.277	HCC vs Primary.hepatocytes
CLEC16A	414.595	-0.452976	0.240839	0.0151247	0.0661824	HCC vs Primary.hepatocytes
MSR1	434.167	-0.0927536	0.329895	0.639099	0.784534	HCC vs Primary.hepatocytes
CDH1	3567.95	0.200297	0.311048	0.318051	0.518576	HCC vs Primary.hepatocytes
MTREX	1028.92	0.0363487	0.167149	0.80219	0.889833	HCC vs Primary.hepatocytes
DNAH5	64.952	-1.31488	0.955053	0.00527609	0.0315638	HCC vs Primary.hepatocytes
ZFYVE16	703.033	0.222842	0.200208	0.176019	0.355488	HCC vs Primary.hepatocytes
RIPOR1	476.2	-0.236944	0.21344	0.166975	0.344019	HCC vs Primary.hepatocytes
C6	11554.5	-1.56554	0.877128	0.00168532	0.0140955	HCC vs Primary.hepatocytes
RAI14	1088.63	0.740498	0.270162	0.000302402	0.00407009	HCC vs Primary.hepatocytes
SOX30	1.74268	-0.0646251	0.487487	0.756019		HCC vs Primary.hepatocytes
PNKP	324.57	0.0155838	0.206781	0.925834	0.960778	HCC vs Primary.hepatocytes
BEST2	0.291268	-0.0107382	0.674987	0.958982		HCC vs Primary.hepatocytes
PHLPP2	238.763	-0.173434	0.219552	0.318321	0.51891	HCC vs Primary.hepatocytes
SPDL1	198.057	1.39256	0.357398	2.24568e-06	9.80617e-05	HCC vs Primary.hepatocytes
STAU2	679.742	0.471791	0.209599	0.00595144	0.0343941	HCC vs Primary.hepatocytes
SLC66A1	307.002	-0.077953	0.230351	0.660755	0.799013	HCC vs Primary.hepatocytes
CTNS	314.027	-0.33798	0.189017	0.0338094	0.115766	HCC vs Primary.hepatocytes
RTN4R	127.867	-0.0713035	0.378413	0.721669	0.838742	HCC vs Primary.hepatocytes
PHF23	406.916	-0.366331	0.220638	0.0375483	0.12424	HCC vs Primary.hepatocytes
CDH10	0.284781	0.145424	0.841636	0.472457		HCC vs Primary.hepatocytes
INPP4A	333.119	0.145447	0.19942	0.375003	0.57481	HCC vs Primary.hepatocytes
RAB27B	92.3573	1.7479	0.943589	0.00127185	0.0116326	HCC vs Primary.hepatocytes
PSMA4	1801.32	-0.084912	0.195558	0.599732	0.757015	HCC vs Primary.hepatocytes
MYO16	91.5689	-0.0249675	0.332616	0.898678	0.946449	HCC vs Primary.hepatocytes
LSG1	665.285	-0.133835	0.157776	0.33486	0.536658	HCC vs Primary.hepatocytes
PARP3	368.026	0.0607636	0.217758	0.724589	0.840778	HCC vs Primary.hepatocytes
TNC	303.744	0.308089	0.512162	0.195131	0.379002	HCC vs Primary.hepatocytes
THAP3	129.537	-0.0924174	0.210199	0.584799	0.74566	HCC vs Primary.hepatocytes
RIPOR3	276.026	-0.904036	0.837741	0.0175298	0.0735899	HCC vs Primary.hepatocytes
TDP1	208.335	0.267691	0.20569	0.110726	0.260666	HCC vs Primary.hepatocytes
AIFM2	494.571	-0.385105	0.321403	0.0696237	0.190462	HCC vs Primary.hepatocytes
SPATA7	106.473	0.0172925	0.244725	0.924432	0.960162	HCC vs Primary.hepatocytes
MED17	85.3425	0.0622039	0.216332	0.717368	0.835658	HCC vs Primary.hepatocytes
RETSAT	3523.38	-0.23039	0.255201	0.220731	0.408337	HCC vs Primary.hepatocytes
CAPG	272.938	3.05444	0.590626	9.84847e-09	1.36259e-06	HCC vs Primary.hepatocytes
AP2S1	971.349	-0.0467627	0.176509	0.756716	0.862057	HCC vs Primary.hepatocytes
USH2A	381.936	0.31411	0.528494	0.191761	0.374522	HCC vs Primary.hepatocytes
ZPBP	0.442271	-0.417885	0.925704	0.136576		HCC vs Primary.hepatocytes
TG	8.15831	-0.102276	0.401974	0.615473	0.768153	HCC vs Primary.hepatocytes
ADAM28	50.7497	0.253073	0.470529	0.26202	0.457083	HCC vs Primary.hepatocytes
BARX2	1.70401	0.169161	0.584128	0.451293		HCC vs Primary.hepatocytes
DCUN1D1	1014.96	0.0341421	0.1652	0.812372	0.895892	HCC vs Primary.hepatocytes
JADE2	331.013	0.143296	0.231285	0.421927	0.616274	HCC vs Primary.hepatocytes
ZIC2	37.5666	7.84572	1.84372	2.83919e-09	4.8284e-07	HCC vs Primary.hepatocytes
LCP2	364.665	0.00437057	0.306972	0.982027	0.990276	HCC vs Primary.hepatocytes
TRIT1	226.021	0.0926133	0.165924	0.52085	0.698718	HCC vs Primary.hepatocytes
ADRB1	20.1792	0.00910303	0.444315	0.964224	0.980805	HCC vs Primary.hepatocytes
GUCA2B	33.4963	0.411718	0.692968	0.133243	0.294959	HCC vs Primary.hepatocytes
CUL7	516.302	0.455234	0.262439	0.0198838	0.0802036	HCC vs Primary.hepatocytes
CTNNA1	3854.2	0.192894	0.1719	0.192814	0.375642	HCC vs Primary.hepatocytes
PHKA2	1307.15	-0.787349	0.284331	0.000219612	0.0031701	HCC vs Primary.hepatocytes
CNTLN	442.711	0.0896129	0.250789	0.627263	0.776811	HCC vs Primary.hepatocytes
EPHA3	227.013	0.188801	0.478023	0.387684	0.587162	HCC vs Primary.hepatocytes
HSPA5	15203.5	-0.242272	0.252592	0.19631	0.380229	HCC vs Primary.hepatocytes
DSG2	945.954	0.13514	0.330362	0.498883	0.681799	HCC vs Primary.hepatocytes
GEMIN8	183.106	-0.158318	0.20231	0.338727	0.540518	HCC vs Primary.hepatocytes
OFD1	429.805	0.46013	0.306692	0.029405	0.105579	HCC vs Primary.hepatocytes
GPM6B	23.5947	-0.839776	0.585454	0.0085776	0.0442039	HCC vs Primary.hepatocytes
MAGEC2	89.7287	28.9928	2.73658	4.42077e-27	1.03105e-23	HCC vs Primary.hepatocytes
PREX2	114.583	-0.123724	0.338884	0.53628	0.710716	HCC vs Primary.hepatocytes
WDR37	281.249	-0.394388	0.163605	0.00611022	0.0350388	HCC vs Primary.hepatocytes
YTHDC2	785.222	-0.0888438	0.184783	0.568599	0.735283	HCC vs Primary.hepatocytes
CTPS2	384.944	0.332667	0.196398	0.0417342	0.134187	HCC vs Primary.hepatocytes
ATP6V1H	526.005	0.396983	0.197342	0.0157402	0.0680009	HCC vs Primary.hepatocytes
POLR2B	1227.26	-0.126249	0.190971	0.428235	0.621676	HCC vs Primary.hepatocytes
FAM214A	840.57	-0.200701	0.235642	0.266748	0.46334	HCC vs Primary.hepatocytes
ARAP2	330.378	-0.0261145	0.244084	0.885987	0.939863	HCC vs Primary.hepatocytes
TPR	2236.64	0.73918	0.223945	4.48723e-05	0.000989979	HCC vs Primary.hepatocytes
CP	32897	-1.85185	0.497666	8.45497e-06	0.000275521	HCC vs Primary.hepatocytes
KATNIP	233.333	0.25723	0.231805	0.152697	0.323714	HCC vs Primary.hepatocytes
DTNBP1	126.983	0.207326	0.251918	0.266598	0.463143	HCC vs Primary.hepatocytes
XK	98.4182	0.26035	0.492177	0.255632	0.449532	HCC vs Primary.hepatocytes
ANO2	12.4037	1.8287	1.40105	0.00321102	0.0223839	HCC vs Primary.hepatocytes
C12orf4	217.852	0.301666	0.247121	0.105987	0.252953	HCC vs Primary.hepatocytes
SCML1	1008.46	0.25275	0.290704	0.203429	0.387944	HCC vs Primary.hepatocytes
WWC3	316.284	0.0502311	0.24813	0.784234	0.878877	HCC vs Primary.hepatocytes
ARHGAP6	44.4199	0.145451	0.363446	0.475053	0.661353	HCC vs Primary.hepatocytes
FAM184B	4.71105	-0.0971129	0.360758	0.627821	0.777207	HCC vs Primary.hepatocytes
MAP4	2457.1	0.0740645	0.209554	0.660817	0.79903	HCC vs Primary.hepatocytes
GOPC	703.336	-0.00317552	0.153215	0.981343	0.990137	HCC vs Primary.hepatocytes
ROS1	18.9916	3.20802	1.30541	0.00011289	0.00192586	HCC vs Primary.hepatocytes
USP28	395.088	0.0314542	0.156765	0.819981	0.900269	HCC vs Primary.hepatocytes
HDAC9	65.9038	-0.141214	0.295064	0.46999	0.65802	HCC vs Primary.hepatocytes
TSPAN17	448.58	0.254102	0.220647	0.146435	0.3144	HCC vs Primary.hepatocytes
NOP16	246.68	-0.465319	0.280369	0.0215742	0.0849131	HCC vs Primary.hepatocytes
CC2D2A	115.568	-0.104199	0.216846	0.545133	0.717819	HCC vs Primary.hepatocytes
RRM2B	796.631	0.560706	0.216611	0.00142305	0.0125789	HCC vs Primary.hepatocytes
ZNF800	419.207	-0.0650471	0.177075	0.667213	0.802779	HCC vs Primary.hepatocytes
TNFRSF17	11.7123	1.93545	1.49082	0.00281443	0.0204578	HCC vs Primary.hepatocytes
SNX29	232.747	-0.13462	0.221259	0.439864	0.631957	HCC vs Primary.hepatocytes
LMO3	9.50932	-0.445061	0.524744	0.0845635	0.216766	HCC vs Primary.hepatocytes
MRPS10	893.935	0.136317	0.183064	0.378709	0.578535	HCC vs Primary.hepatocytes
RSF1	636.89	0.159665	0.153176	0.238997	0.429629	HCC vs Primary.hepatocytes
VPS13D	1094.91	-0.446491	0.214402	0.0102139	0.0498362	HCC vs Primary.hepatocytes
CELF2	198.072	-0.338853	0.376334	0.12562	0.283898	HCC vs Primary.hepatocytes
FAM120A	2991.78	-0.285255	0.161443	0.0440909	0.138963	HCC vs Primary.hepatocytes
R3HDM1	413.493	0.258009	0.193462	0.109535	0.258644	HCC vs Primary.hepatocytes
COL9A2	64.0566	1.13185	0.780013	0.00541955	0.0321123	HCC vs Primary.hepatocytes
KITLG	219.734	2.50997	0.567531	6.45767e-07	3.79237e-05	HCC vs Primary.hepatocytes
ERCC8	228.679	0.0404274	0.170859	0.783956	0.878862	HCC vs Primary.hepatocytes
ADAMTS6	33.4146	2.22967	0.74273	6.9154e-05	0.00133138	HCC vs Primary.hepatocytes
H6PD	4238.4	-0.727505	0.434845	0.00630834	0.0357232	HCC vs Primary.hepatocytes
VAMP3	1103.12	0.24881	0.150759	0.0635982	0.179762	HCC vs Primary.hepatocytes
PER3	534.038	0.122364	0.313076	0.535158	0.709631	HCC vs Primary.hepatocytes
UTS2	9.6981	3.46644	1.28439	5.5269e-05	0.00114112	HCC vs Primary.hepatocytes
TNFRSF9	29.0969	3.70284	0.930627	1.14318e-06	5.77819e-05	HCC vs Primary.hepatocytes
EPN3	10.3161	0.0832046	0.430305	0.684191	0.81385	HCC vs Primary.hepatocytes
LTBP1	619.021	-0.0230742	0.308439	0.905441	0.950076	HCC vs Primary.hepatocytes
RCN1	939.264	-0.327372	0.32334	0.118578	0.273433	HCC vs Primary.hepatocytes
ELN	450.708	0.0141117	0.396394	0.943629	0.969399	HCC vs Primary.hepatocytes
RFC2	360.982	0.0374141	0.188372	0.812659	0.895967	HCC vs Primary.hepatocytes
ARID1B	865.59	0.031024	0.168388	0.831603	0.907598	HCC vs Primary.hepatocytes
CLPTM1L	2032.69	-0.572696	0.286008	0.00578707	0.0338031	HCC vs Primary.hepatocytes
NEDD4L	1306.04	1.19104	0.534413	0.00060762	0.00681319	HCC vs Primary.hepatocytes
FOXP3	148.619	3.09232	1.24204	0.000116777	0.0019675	HCC vs Primary.hepatocytes
PPP1R3F	72.6866	0.578072	0.435903	0.0229915	0.0888134	HCC vs Primary.hepatocytes
HEXB	2777.61	0.374809	0.275504	0.0587854	0.169954	HCC vs Primary.hepatocytes
PTCD2	210.981	-0.287858	0.214122	0.0946239	0.233923	HCC vs Primary.hepatocytes
NEXMIF	4.47532	0.100567	0.564955	0.640764	0.785536	HCC vs Primary.hepatocytes
JKAMP	536.519	-0.0945888	0.167785	0.515493	0.694327	HCC vs Primary.hepatocytes
DKK3	364.49	0.413233	0.489624	0.0960655	0.236485	HCC vs Primary.hepatocytes
ARHGEF5	749.274	0.569613	0.415375	0.0218087	0.0856712	HCC vs Primary.hepatocytes
NFE2L3	119.041	0.541384	0.473202	0.0369443	0.123017	HCC vs Primary.hepatocytes
MCUR1	689.534	0.182351	0.246959	0.323138	0.5242	HCC vs Primary.hepatocytes
LIMA1	649.771	0.365826	0.272799	0.0635548	0.179715	HCC vs Primary.hepatocytes
LETMD1	796.593	0.0655389	0.192651	0.682515	0.812999	HCC vs Primary.hepatocytes
SLC4A8	9.86097	0.528679	0.527664	0.0494407	0.150031	HCC vs Primary.hepatocytes
LAMC3	431.507	0.138956	0.459785	0.511196	0.691506	HCC vs Primary.hepatocytes
PTGER3	14.5424	0.233713	0.472369	0.295546	0.494627	HCC vs Primary.hepatocytes
TNIP3	4.30782	-0.175532	0.4797	0.418972	0.614435	HCC vs Primary.hepatocytes
MAPK9	701.767	0.322721	0.188954	0.042521	0.135931	HCC vs Primary.hepatocytes
COL23A1	17.1029	0.0266546	0.360268	0.892728	0.943345	HCC vs Primary.hepatocytes
BCAR1	908.277	-0.0996492	0.252814	0.59062	0.75027	HCC vs Primary.hepatocytes
FHIP1B	748.927	-0.0838853	0.222426	0.630738	0.778575	HCC vs Primary.hepatocytes
HERPUD1	2876.29	-0.0380952	0.226064	0.828472	0.905719	HCC vs Primary.hepatocytes
HOMER3	93.9577	0.604363	0.509316	0.0274454	0.1006	HCC vs Primary.hepatocytes
RAD51	59.7606	1.47957	0.640417	0.000460794	0.0055891	HCC vs Primary.hepatocytes
POLQ	166.663	1.4566	0.819136	0.00184266	0.0150726	HCC vs Primary.hepatocytes
PIK3CB	614.828	0.213849	0.185886	0.172316	0.351036	HCC vs Primary.hepatocytes
CYBA	648.807	0.0914898	0.360294	0.647319	0.7894	HCC vs Primary.hepatocytes
THOC3	691.296	0.500313	0.237874	0.00706845	0.0385774	HCC vs Primary.hepatocytes
HEBP2	1283.71	-0.565278	0.247149	0.0030587	0.0216081	HCC vs Primary.hepatocytes
MPHOSPH9	447.706	0.231115	0.22068	0.186039	0.367575	HCC vs Primary.hepatocytes
PLEKHA5	545.098	0.304089	0.227201	0.0883893	0.223416	HCC vs Primary.hepatocytes
PRSS8	213.691	-0.0886839	0.472468	0.670327	0.804274	HCC vs Primary.hepatocytes
SIKE1	688.631	0.170432	0.155438	0.214071	0.400518	HCC vs Primary.hepatocytes
RRP12	404.485	-0.0381096	0.279047	0.841487	0.913728	HCC vs Primary.hepatocytes
FNIP2	1509.61	-0.15009	0.308076	0.448006	0.639113	HCC vs Primary.hepatocytes
MSMO1	5985.96	-0.72266	0.446922	0.00733999	0.0396309	HCC vs Primary.hepatocytes
TTC17	1549.98	-0.240783	0.218394	0.165967	0.342536	HCC vs Primary.hepatocytes
ALX4	1.29209	0.0892092	0.58307	0.678438		HCC vs Primary.hepatocytes
FSTL4	17.3008	1.54409	1.41671	0.00622723	0.035473	HCC vs Primary.hepatocytes
FOXN3	1465.33	-0.0133037	0.210667	0.937341	0.966223	HCC vs Primary.hepatocytes
METTL24	40.1766	0.427867	0.543122	0.0980338	0.239525	HCC vs Primary.hepatocytes
AKR7A2	939.21	-0.273029	0.199218	0.0969148	0.237679	HCC vs Primary.hepatocytes
MRTO4	522.32	-0.107832	0.18659	0.491855	0.675701	HCC vs Primary.hepatocytes
NNAT	14.1195	0.055822	0.317262	0.775283	0.873457	HCC vs Primary.hepatocytes
USE1	280.552	-0.0526139	0.212985	0.757407	0.862423	HCC vs Primary.hepatocytes
MCF2L2	11.6691	2.3226	1.22107	0.000705494	0.00754353	HCC vs Primary.hepatocytes
NRIP2	31.4093	0.17323	0.338292	0.393342	0.590959	HCC vs Primary.hepatocytes
LAMA3	416.391	3.32536	0.740404	1.92066e-07	1.47215e-05	HCC vs Primary.hepatocytes
AP5M1	729.513	-0.166811	0.193406	0.299528	0.499107	HCC vs Primary.hepatocytes
ANAPC4	392.483	0.158487	0.20154	0.337059	0.538805	HCC vs Primary.hepatocytes
KCNQ1	81.5733	0.21072	0.416979	0.326507	0.527635	HCC vs Primary.hepatocytes
TRAPPC3	682.554	0.096902	0.151226	0.47054	0.658445	HCC vs Primary.hepatocytes
THRAP3	2135.21	-0.0646584	0.108825	0.52515	0.701489	HCC vs Primary.hepatocytes
PHPT1	479.464	0.295539	0.254858	0.118546	0.273399	HCC vs Primary.hepatocytes
ENTPD2	41.5421	2.90025	0.767956	4.79437e-06	0.00018203	HCC vs Primary.hepatocytes
LY75	45.1484	0.310413	0.379642	0.157177	0.33017	HCC vs Primary.hepatocytes
ARID4B	788.346	0.588615	0.17369	9.36841e-05	0.00167523	HCC vs Primary.hepatocytes
OPN3	148.017	0.00537267	0.245311	0.976511	0.987458	HCC vs Primary.hepatocytes
SDCCAG8	254.075	0.368265	0.174959	0.0147337	0.0649064	HCC vs Primary.hepatocytes
PTPRN	1.0804	0.69374	1.10286	0.050844		HCC vs Primary.hepatocytes
HHAT	133.939	0.764014	0.317966	0.00076706	0.00804821	HCC vs Primary.hepatocytes
KIF1B	1175.24	-0.163809	0.211848	0.335846	0.53755	HCC vs Primary.hepatocytes
FOXC1	76.4026	1.21035	0.808046	0.00445344	0.0280722	HCC vs Primary.hepatocytes
TBC1D22A	415.033	0.1746	0.207242	0.298773	0.498342	HCC vs Primary.hepatocytes
SYNE2	1445.81	-0.747111	0.375359	0.00262185	0.0195454	HCC vs Primary.hepatocytes
PLEKHH1	97.6756	0.666452	0.540376	0.0206777	0.0824383	HCC vs Primary.hepatocytes
ATP9A	887.21	0.185775	0.298637	0.347528	0.548916	HCC vs Primary.hepatocytes
CBLN4	16.1102	0.17132	0.539471	0.44002	0.632096	HCC vs Primary.hepatocytes
CHRDL2	89.5251	-0.236898	0.488433	0.293607	0.492846	HCC vs Primary.hepatocytes
FAM168A	782.898	0.00896013	0.183466	0.953926	0.974946	HCC vs Primary.hepatocytes
RELT	60.2372	0.10196	0.315174	0.60431	0.760383	HCC vs Primary.hepatocytes
GALC	367.52	-0.563588	0.460835	0.0295051	0.105845	HCC vs Primary.hepatocytes
NOP58	897.702	0.0355019	0.199706	0.828539	0.905719	HCC vs Primary.hepatocytes
SZRD1	1104.99	-0.267478	0.188019	0.0908709	0.227575	HCC vs Primary.hepatocytes
KCNH2	8.82738	0.174682	0.542272	0.432432	0.625789	HCC vs Primary.hepatocytes
CUL1	1451.97	-0.143728	0.177098	0.342092	0.543657	HCC vs Primary.hepatocytes
FAM114A2	383.769	-0.0209787	0.165923	0.88442	0.938942	HCC vs Primary.hepatocytes
CYFIP2	1476.09	-0.104918	0.37404	0.602996	0.759314	HCC vs Primary.hepatocytes
TAB2	1434.84	0.0991337	0.21009	0.557736	0.72775	HCC vs Primary.hepatocytes
GINM1	676.715	-0.416901	0.187763	0.00876512	0.0449574	HCC vs Primary.hepatocytes
EIF2AK2	1046.67	0.412089	0.20545	0.014695	0.0648234	HCC vs Primary.hepatocytes
USP36	795.221	0.330614	0.219577	0.059233	0.171006	HCC vs Primary.hepatocytes
KMT2C	1367.76	0.132346	0.201552	0.422538	0.616721	HCC vs Primary.hepatocytes
MCOLN3	62.2435	2.8679	1.62975	0.000515147	0.00607508	HCC vs Primary.hepatocytes
CCDC85A	3.61635	-0.0162303	0.444493	0.936286	0.965501	HCC vs Primary.hepatocytes
PUM2	2312.52	0.200265	0.146244	0.125534	0.283831	HCC vs Primary.hepatocytes
MRPL43	624.911	-0.0754724	0.182978	0.625843	0.775523	HCC vs Primary.hepatocytes
ITIH4	445.711	-0.628357	0.49012	0.020976	0.0833021	HCC vs Primary.hepatocytes
ITIH1	37132.1	-0.373553	0.39857	0.10179	0.245651	HCC vs Primary.hepatocytes
HPF1	222.515	-0.0975524	0.185492	0.532392	0.707308	HCC vs Primary.hepatocytes
ZFR	1615.84	0.0865424	0.122387	0.442545	0.63416	HCC vs Primary.hepatocytes
ZNF280C	73.6557	0.426024	0.264197	0.0293692	0.10552	HCC vs Primary.hepatocytes
NPFFR2	23.418	2.3172	2.71527	0.00130574	0.011876	HCC vs Primary.hepatocytes
PHF21B	0.495719	0.10911	0.852033	0.564385		HCC vs Primary.hepatocytes
TRAF1	165.308	0.548961	0.371587	0.0195066	0.0791611	HCC vs Primary.hepatocytes
RC3H2	979.754	0.225575	0.165608	0.117627	0.272022	HCC vs Primary.hepatocytes
IL17RB	1134.78	0.115002	0.314507	0.559741	0.729059	HCC vs Primary.hepatocytes
TRAF3IP2	234.543	0.0305183	0.297346	0.874448	0.93321	HCC vs Primary.hepatocytes
GYG2	496.696	-0.352259	0.305937	0.0882853	0.223222	HCC vs Primary.hepatocytes
DCBLD2	831.248	0.0233817	0.156402	0.865434	0.92741	HCC vs Primary.hepatocytes
SERPINB3	0.0252764	0.00948393	0.943895	0.94415		HCC vs Primary.hepatocytes
SOAT1	753.94	0.199549	0.220013	0.251996	0.44496	HCC vs Primary.hepatocytes
PKP2	864.142	0.0278509	0.265988	0.882183	0.937755	HCC vs Primary.hepatocytes
MSH4	3.46544	0.810416	1.0501	0.0347892	0.117885	HCC vs Primary.hepatocytes
F7	3259.47	-0.334002	0.29984	0.102024	0.245961	HCC vs Primary.hepatocytes
GDI2	5150.71	-0.230198	0.17421	0.124096	0.281504	HCC vs Primary.hepatocytes
PRDM1	134.32	0.523652	0.480208	0.0432907	0.137529	HCC vs Primary.hepatocytes
ATG5	610.235	-0.0722053	0.171445	0.625173	0.775073	HCC vs Primary.hepatocytes
TMCC3	194.635	0.425949	0.404637	0.0688079	0.189149	HCC vs Primary.hepatocytes
PITHD1	613.343	-0.135281	0.188501	0.391853	0.590219	HCC vs Primary.hepatocytes
MTA3	381.667	0.541735	0.209096	0.00160012	0.013606	HCC vs Primary.hepatocytes
USP13	310.186	-0.066988	0.181077	0.662902	0.800424	HCC vs Primary.hepatocytes
ATP11B	868.912	-0.0083973	0.175935	0.955537	0.975921	HCC vs Primary.hepatocytes
LAMC2	53.3372	0.338879	0.572849	0.174379	0.353063	HCC vs Primary.hepatocytes
CDK14	630.638	0.408385	0.30084	0.049032	0.149257	HCC vs Primary.hepatocytes
SEC61A1	5721.29	-0.421033	0.220762	0.0172288	0.072625	HCC vs Primary.hepatocytes
PPP1R12A	783.795	0.497875	0.173216	0.000935266	0.00927226	HCC vs Primary.hepatocytes
RASGRF1	7.50656	0.925314	0.963538	0.0211497	0.083788	HCC vs Primary.hepatocytes
CAMK2B	118.871	-0.688387	0.817798	0.0424485	0.135805	HCC vs Primary.hepatocytes
CROCC	322.407	0.531589	0.493126	0.0429622	0.136818	HCC vs Primary.hepatocytes
POLR3E	632.746	-0.250234	0.1749	0.0957427	0.236081	HCC vs Primary.hepatocytes
ATP2B4	1200.68	-0.662115	0.445881	0.0121644	0.0565962	HCC vs Primary.hepatocytes
ZC3H11A	13.5181	0.18354	0.27585	0.341303	0.542985	HCC vs Primary.hepatocytes
RIOK2	376.782	0.0726644	0.180421	0.635465	0.782255	HCC vs Primary.hepatocytes
YIPF1	556.725	-0.24898	0.176794	0.100033	0.242881	HCC vs Primary.hepatocytes
NDC1	565.517	0.390731	0.196849	0.0172434	0.0726564	HCC vs Primary.hepatocytes
DGKG	61.0041	-0.146914	0.386734	0.475304	0.661434	HCC vs Primary.hepatocytes
FLYWCH1	418.437	0.127325	0.246453	0.488096	0.672404	HCC vs Primary.hepatocytes
UNKL	103.571	-0.0654026	0.276417	0.731204	0.845382	HCC vs Primary.hepatocytes
TBXAS1	165.94	-0.96435	0.450594	0.000974291	0.00951902	HCC vs Primary.hepatocytes
PARP12	654.059	0.420066	0.278908	0.0363951	0.121685	HCC vs Primary.hepatocytes
ALDH18A1	1266.13	0.041884	0.247616	0.819219	0.899881	HCC vs Primary.hepatocytes
TARBP1	612.634	1.54445	0.337771	1.98202e-07	1.51208e-05	HCC vs Primary.hepatocytes
GATB	458.471	-0.673491	0.28454	0.00131688	0.0119557	HCC vs Primary.hepatocytes
MXD1	346.406	0.214729	0.3058	0.283837	0.481646	HCC vs Primary.hepatocytes
CDK17	507.907	-0.036444	0.173411	0.806839	0.892582	HCC vs Primary.hepatocytes
DNAJC25	682.88	-0.29121	0.302243	0.151559	0.322181	HCC vs Primary.hepatocytes
SLC2A3	955.769	0.431642	0.559858	0.0989849	0.241054	HCC vs Primary.hepatocytes
PSD	38.7133	-0.140584	0.297597	0.472865	0.659685	HCC vs Primary.hepatocytes
CTDP1	309.446	-0.130627	0.186257	0.404515	0.602254	HCC vs Primary.hepatocytes
YBX3	613.869	0.0322803	0.337575	0.869509	0.929945	HCC vs Primary.hepatocytes
STYK1	3.995	0.271504	0.631946	0.265373	0.461631	HCC vs Primary.hepatocytes
WNK1	2936.98	0.140384	0.220466	0.419717	0.614722	HCC vs Primary.hepatocytes
CCAR1	989.9	0.0747651	0.166214	0.604766	0.760727	HCC vs Primary.hepatocytes
OGFR	1479.73	-0.144948	0.157678	0.296025	0.495225	HCC vs Primary.hepatocytes
GNA15	43.8404	0.144778	0.348625	0.474021	0.660645	HCC vs Primary.hepatocytes
CREB3L3	3987.66	-2.38017	0.51461	3.08162e-07	2.14087e-05	HCC vs Primary.hepatocytes
PIGV	542.773	-0.151658	0.241892	0.405744	0.603295	HCC vs Primary.hepatocytes
PTPRU	412.533	-0.0186251	0.309304	0.923629	0.959784	HCC vs Primary.hepatocytes
SNRNP40	441.029	-0.0613545	0.194599	0.703622	0.825892	HCC vs Primary.hepatocytes
RIMBP2	6.8989	0.0653818	0.618633	0.7596	0.864049	HCC vs Primary.hepatocytes
COL11A1	5.19386	1.04915	1.25785	0.0190509	0.0777951	HCC vs Primary.hepatocytes
QSER1	653.008	0.337747	0.218866	0.0535989	0.159246	HCC vs Primary.hepatocytes
MPC1	2335.45	-1.6858	0.405916	1.49374e-06	7.03112e-05	HCC vs Primary.hepatocytes
ACAA1	6458.22	-0.484699	0.372273	0.0359612	0.120664	HCC vs Primary.hepatocytes
BCAT1	388.018	0.71253	0.56045	0.0168154	0.0711214	HCC vs Primary.hepatocytes
HDAC7	396.764	0.287196	0.332793	0.170232	0.348534	HCC vs Primary.hepatocytes
LZTS1	66.6415	1.95226	0.750841	0.000205252	0.00301343	HCC vs Primary.hepatocytes
PRDM6	12.2532	0.184596	0.461267	0.393753	0.591362	HCC vs Primary.hepatocytes
WNT8A	0.289286	0.0150953	0.90638	0.920725		HCC vs Primary.hepatocytes
SPAG4	89.532	1.4281	0.707441	0.00101853	0.00984521	HCC vs Primary.hepatocytes
NCKAP1	2257.06	0.153862	0.180121	0.314994	0.515385	HCC vs Primary.hepatocytes
MRPS35	1378.4	-0.27012	0.197671	0.0987588	0.240841	HCC vs Primary.hepatocytes
GUCY1B1	182.967	0.011244	0.318088	0.954012	0.974973	HCC vs Primary.hepatocytes
SFSWAP	517.245	0.386192	0.195293	0.0179423	0.0747068	HCC vs Primary.hepatocytes
TNK2	590.641	0.109611	0.264821	0.561047	0.730201	HCC vs Primary.hepatocytes
MON2	1209.04	-0.0481495	0.167512	0.740394	0.850645	HCC vs Primary.hepatocytes
CDH3	3.26749	0.431679	0.799059	0.130076	0.290389	HCC vs Primary.hepatocytes
ARSF	28.6303	-0.138676	0.563162	0.527507	0.703262	HCC vs Primary.hepatocytes
GPBP1	1228.24	0.281944	0.164308	0.0495648	0.15024	HCC vs Primary.hepatocytes
DGAT2	2987.99	0.173549	0.322131	0.387701	0.587162	HCC vs Primary.hepatocytes
ZNF112	43.301	0.349565	0.261865	0.0700947	0.191318	HCC vs Primary.hepatocytes
CS	1672.74	0.0943985	0.204543	0.570567	0.736603	HCC vs Primary.hepatocytes
LTK	67.1389	-0.852758	0.815056	0.0205525	0.0821028	HCC vs Primary.hepatocytes
MRPS24	15.2243	0.0551012	0.275589	0.771929	0.871302	HCC vs Primary.hepatocytes
ELMO2	433.919	-0.0579062	0.142008	0.650323	0.79115	HCC vs Primary.hepatocytes
WAPL	1190.26	-0.273203	0.181917	0.0772667	0.204317	HCC vs Primary.hepatocytes
VMP1	3245.93	0.199038	0.236073	0.271117	0.468041	HCC vs Primary.hepatocytes
APPBP2	751.544	0.238216	0.168869	0.103536	0.248819	HCC vs Primary.hepatocytes
POLD1	268.193	0.624498	0.309036	0.00418268	0.0268494	HCC vs Primary.hepatocytes
SEZ6	18.2489	4.61449	1.85804	2.91194e-05	0.000712749	HCC vs Primary.hepatocytes
EIF4B	7433.28	0.228388	0.241276	0.21259	0.398754	HCC vs Primary.hepatocytes
SLC6A16	120.992	-0.25205	0.326307	0.221294	0.408832	HCC vs Primary.hepatocytes
BICRA	193.347	0.197794	0.21661	0.251929	0.44496	HCC vs Primary.hepatocytes
SPHK2	343.702	-0.133219	0.29201	0.493779	0.677716	HCC vs Primary.hepatocytes
RPL18	5303.17	0.191435	0.222981	0.275194	0.472358	HCC vs Primary.hepatocytes
CA11	34.5848	1.52791	0.768369	0.00105603	0.0100647	HCC vs Primary.hepatocytes
ISOC2	1594.46	-0.49146	0.248376	0.00981747	0.0486434	HCC vs Primary.hepatocytes
U2AF2	1674.91	0.26051	0.175239	0.0834144	0.214534	HCC vs Primary.hepatocytes
EPN1	2457.95	-0.0308246	0.20729	0.854131	0.920335	HCC vs Primary.hepatocytes
MED29	917.171	-0.0908582	0.164317	0.525767	0.701925	HCC vs Primary.hepatocytes
AHRR	0.845369	0.121471	0.515531	0.571109		HCC vs Primary.hepatocytes
ZNF275	735.858	-0.101802	0.252945	0.582749	0.744325	HCC vs Primary.hepatocytes
MTMR1	421.164	0.167763	0.216945	0.331036	0.532358	HCC vs Primary.hepatocytes
GPC1	794.496	-0.732819	0.629082	0.0202551	0.0812378	HCC vs Primary.hepatocytes
ADCK1	115.692	-0.171256	0.227189	0.333384	0.534816	HCC vs Primary.hepatocytes
HAGH	2841.24	0.0397075	0.275764	0.834441	0.909479	HCC vs Primary.hepatocytes
RNF4	736.501	-0.0760559	0.20478	0.647831	0.789584	HCC vs Primary.hepatocytes
CASP8	487.161	0.809157	0.19282	7.34544e-07	4.06514e-05	HCC vs Primary.hepatocytes
LIMCH1	332.455	-0.935051	0.553322	0.0037152	0.0247873	HCC vs Primary.hepatocytes
INTS13	368.448	0.0238625	0.214485	0.888996	0.941351	HCC vs Primary.hepatocytes
TM7SF3	1751.8	0.072179	0.245405	0.692905	0.818729	HCC vs Primary.hepatocytes
DLX3	0.414296	0.115374	0.837401	0.553986		HCC vs Primary.hepatocytes
SPA17	29.4707	0.158512	0.271419	0.406983	0.604038	HCC vs Primary.hepatocytes
TSPAN32	26.1881	0.333862	0.437155	0.148038	0.316841	HCC vs Primary.hepatocytes
CCN5	30.0762	-0.822851	0.927577	0.0292219	0.105153	HCC vs Primary.hepatocytes
DMRT3	0.351585	0.144582	0.870996	0.457789		HCC vs Primary.hepatocytes
ST3GAL6	889.104	-1.32263	0.515562	0.000215919	0.00312509	HCC vs Primary.hepatocytes
ATP2C2	7.57865	0.375239	0.744446	0.165197	0.341221	HCC vs Primary.hepatocytes
NGFR	493.168	-0.136957	0.464255	0.517688	0.696108	HCC vs Primary.hepatocytes
CDON	115.362	0.310148	0.324407	0.137901	0.301792	HCC vs Primary.hepatocytes
TAF2	591.133	0.43042	0.174948	0.0044562	0.0280787	HCC vs Primary.hepatocytes
HIPK2	2188.14	-0.272784	0.31011	0.181178	0.361691	HCC vs Primary.hepatocytes
TNPO3	1093.94	0.178341	0.249235	0.335706	0.537486	HCC vs Primary.hepatocytes
BORCS8-MEF2B	0.371278	-0.00149831	0.647801	0.994315		HCC vs Primary.hepatocytes
RFXANK	243.209	0.225756	0.22939	0.205957	0.391029	HCC vs Primary.hepatocytes
TMEM161A	572.335	0.0282297	0.214436	0.868837	0.929469	HCC vs Primary.hepatocytes
LPAR2	63.1137	0.786638	0.760032	0.0238731	0.0912142	HCC vs Primary.hepatocytes
CTSA	3389.24	0.789806	0.371612	0.00155581	0.0132985	HCC vs Primary.hepatocytes
SUGP2	1110.76	0.288325	0.286619	0.147344	0.315853	HCC vs Primary.hepatocytes
SLC12A2	452.762	0.0684151	0.323615	0.727587	0.842632	HCC vs Primary.hepatocytes
SNX24	207.522	0.106367	0.21762	0.537622	0.71157	HCC vs Primary.hepatocytes
EYA2	35.0114	-0.129478	0.450159	0.537086	0.711184	HCC vs Primary.hepatocytes
CNN2	968.488	0.210248	0.282389	0.281546	0.479066	HCC vs Primary.hepatocytes
ABCA7	202.446	0.332715	0.379723	0.132794	0.294182	HCC vs Primary.hepatocytes
SNCAIP	41.3479	0.107909	0.305766	0.581691	0.743439	HCC vs Primary.hepatocytes
DDX20	248.332	0.204337	0.148304	0.122227	0.278776	HCC vs Primary.hepatocytes
BTBD1	896.439	-0.263342	0.203041	0.11359	0.265265	HCC vs Primary.hepatocytes
FAR2	71.9595	0.194653	0.300586	0.326758	0.527817	HCC vs Primary.hepatocytes
BCAS1	26.46	2.44904	1.16933	0.000440016	0.00540418	HCC vs Primary.hepatocytes
POU1F1	0.999881	0.626145	0.988027	0.0634759		HCC vs Primary.hepatocytes
CHI3L2	8.45091	0.542012	0.655527	0.0637352	0.180024	HCC vs Primary.hepatocytes
SBNO2	773.872	-0.193498	0.24281	0.291092	0.49039	HCC vs Primary.hepatocytes
PMS1	290.047	-0.00542045	0.199447	0.973599	0.985735	HCC vs Primary.hepatocytes
HMG20B	695.906	0.177088	0.170461	0.228873	0.417327	HCC vs Primary.hepatocytes
CALCRL	471.628	0.254236	0.362066	0.230433	0.419216	HCC vs Primary.hepatocytes
TAF11	558.44	0.357959	0.145841	0.00641889	0.0361134	HCC vs Primary.hepatocytes
ANKS1A	570.587	-0.567884	0.226858	0.00171499	0.0142967	HCC vs Primary.hepatocytes
AP3D1	2182.01	-0.324679	0.199882	0.0493997	0.149991	HCC vs Primary.hepatocytes
ZNF76	467.023	0.159741	0.17438	0.285687	0.48383	HCC vs Primary.hepatocytes
SLC9A3R2	3146.79	-0.356413	0.348179	0.100436	0.24348	HCC vs Primary.hepatocytes
NTHL1	413.089	-0.0509817	0.248413	0.781193	0.877391	HCC vs Primary.hepatocytes
UHRF1BP1	564.932	0.0445993	0.236929	0.804146	0.891154	HCC vs Primary.hepatocytes
GNAI3	1367.24	0.138619	0.139419	0.270071	0.466967	HCC vs Primary.hepatocytes
IPO5	2698.98	-0.0262737	0.232222	0.88274	0.937951	HCC vs Primary.hepatocytes
OAT	2435.95	0.0664928	0.444508	0.745331	0.854213	HCC vs Primary.hepatocytes
WDR3	711.334	-0.337236	0.227618	0.0596317	0.171883	HCC vs Primary.hepatocytes
PKN2	956.417	0.373869	0.148636	0.0050803	0.0307416	HCC vs Primary.hepatocytes
WDR18	495.432	-0.226129	0.203269	0.173926	0.352643	HCC vs Primary.hepatocytes
TRAM2	1096.77	-1.45467	0.371056	2.33222e-06	0.000101265	HCC vs Primary.hepatocytes
NTN1	264.045	-1.24254	0.603495	0.000978261	0.00954068	HCC vs Primary.hepatocytes
GLP2R	31.086	-1.2208	1.07297	0.00955276	0.0477667	HCC vs Primary.hepatocytes
MCM10	152.306	2.26338	0.790304	9.56564e-05	0.00169564	HCC vs Primary.hepatocytes
DGKA	121.21	0.176402	0.339241	0.385476	0.585095	HCC vs Primary.hepatocytes
ERBB3	3513.95	0.389474	0.275941	0.0501964	0.151648	HCC vs Primary.hepatocytes
ROPN1	6.38757	0.972144	0.969447	0.0180531	0.0749418	HCC vs Primary.hepatocytes
ANKRD44	261.847	-0.124797	0.228218	0.480978	0.666178	HCC vs Primary.hepatocytes
KARS1	1869.67	-0.0220721	0.221289	0.898988	0.946713	HCC vs Primary.hepatocytes
ADAT1	350.885	-0.179132	0.203597	0.2812	0.478715	HCC vs Primary.hepatocytes
PDIA5	1394.55	-0.531628	0.269479	0.00783496	0.041625	HCC vs Primary.hepatocytes
TBC1D22B	175.97	0.553788	0.247956	0.00375019	0.024929	HCC vs Primary.hepatocytes
NDUFB4	1289.42	0.0155049	0.164027	0.913707	0.954699	HCC vs Primary.hepatocytes
SPEN	1196.98	-0.025967	0.181871	0.866227	0.927894	HCC vs Primary.hepatocytes
MYLK	2467.16	-0.309585	0.33509	0.14278	0.308909	HCC vs Primary.hepatocytes
ZC3H15	1342.6	-0.174497	0.187658	0.268159	0.465029	HCC vs Primary.hepatocytes
MAP2K4	614.757	-0.597965	0.211483	0.000555746	0.00638951	HCC vs Primary.hepatocytes
PACC1	74.2466	0.832452	0.373918	0.00101241	0.00979767	HCC vs Primary.hepatocytes
SNAP91	1.17342	0.242494	0.909679	0.273763		HCC vs Primary.hepatocytes
SLK	1183.64	0.196009	0.177329	0.195775	0.379711	HCC vs Primary.hepatocytes
CYB5R4	283	0.140681	0.20729	0.402126	0.600086	HCC vs Primary.hepatocytes
COL17A1	3.02104	0.145145	0.547505	0.508003	0.688442	HCC vs Primary.hepatocytes
GSTO2	99.969	0.53443	0.480115	0.0400143	0.13029	HCC vs Primary.hepatocytes
SEC61A2	189.081	-0.25423	0.233729	0.159284	0.333352	HCC vs Primary.hepatocytes
PRKCQ	24.2005	0.143675	0.36372	0.480237	0.665621	HCC vs Primary.hepatocytes
TLE2	191.446	-0.148156	0.328306	0.459523	0.648641	HCC vs Primary.hepatocytes
ASB1	377.651	0.00841506	0.256237	0.963826	0.980583	HCC vs Primary.hepatocytes
FAM107B	2541.52	-0.0227026	0.230666	0.898257	0.946316	HCC vs Primary.hepatocytes
ME1	361.472	0.119486	0.365969	0.554285	0.7251	HCC vs Primary.hepatocytes
TBC1D1	905.996	0.0736917	0.210542	0.663281	0.800577	HCC vs Primary.hepatocytes
CDK13	1027.38	0.287977	0.168168	0.048777	0.14882	HCC vs Primary.hepatocytes
MTHFD2	350.82	0.228833	0.36654	0.277104	0.474501	HCC vs Primary.hepatocytes
SLC9A7	328.711	-0.295995	0.242358	0.108998	0.257825	HCC vs Primary.hepatocytes
FOXJ2	275.312	0.00012353	0.214493	0.999423	0.99973	HCC vs Primary.hepatocytes
YBX1	6230.72	-0.0411973	0.191386	0.796223	0.886527	HCC vs Primary.hepatocytes
PDE4A	125.177	0.302026	0.426138	0.180872	0.36126	HCC vs Primary.hepatocytes
PPP2R5A	1983.33	0.32457	0.203803	0.0523876	0.156616	HCC vs Primary.hepatocytes
CTNNA2	83.688	4.47389	2.55688	8.97882e-05	0.00162155	HCC vs Primary.hepatocytes
ELAVL1	965.411	0.290663	0.155619	0.0348711	0.118089	HCC vs Primary.hepatocytes
TIE1	369.209	-0.106532	0.331492	0.591534	0.751004	HCC vs Primary.hepatocytes
DIP2B	1146.92	0.213421	0.168951	0.144591	0.311794	HCC vs Primary.hepatocytes
SMARCD1	649.834	0.589849	0.206411	0.000535761	0.00621562	HCC vs Primary.hepatocytes
KDM4A	293.077	0.0325952	0.203919	0.84436	0.914941	HCC vs Primary.hepatocytes
NFYC	749.199	0.217887	0.14917	0.101044	0.244391	HCC vs Primary.hepatocytes
ZMYND12	81.1204	0.241078	0.369476	0.255385	0.449242	HCC vs Primary.hepatocytes
SLC9A3	31.0756	0.567074	0.559657	0.0427938	0.136555	HCC vs Primary.hepatocytes
NGEF	537.696	0.00413454	0.224797	0.981182	0.990052	HCC vs Primary.hepatocytes
ASPM	608.851	2.47654	0.649602	6.09911e-06	0.000217411	HCC vs Primary.hepatocytes
CD84	211.434	-0.103426	0.323536	0.600794	0.757777	HCC vs Primary.hepatocytes
ELOVL1	697.138	0.068212	0.182512	0.658884	0.797638	HCC vs Primary.hepatocytes
SPI1	224.978	-0.0887414	0.326615	0.65295	0.793455	HCC vs Primary.hepatocytes
POLR1H	146.574	-0.0949258	0.176651	0.529606	0.704846	HCC vs Primary.hepatocytes
MPPED2	17.961	0.0725118	0.427364	0.721861	0.838857	HCC vs Primary.hepatocytes
CLDN18	6.29042	1.56131	1.54305	0.00638307	0.0360339	HCC vs Primary.hepatocytes
ZBTB11	500.244	0.0630293	0.132481	0.601245	0.757928	HCC vs Primary.hepatocytes
ATXN3	305.201	0.019725	0.212822	0.907747	0.951562	HCC vs Primary.hepatocytes
GOLGA5	1196.24	-0.223213	0.210403	0.18886	0.371307	HCC vs Primary.hepatocytes
FGFR2	1355.5	-0.00515427	0.435278	0.979667	0.989241	HCC vs Primary.hepatocytes
LRRC40	503.413	-0.109811	0.179866	0.472779	0.659685	HCC vs Primary.hepatocytes
ISOC1	1316.44	-0.335602	0.241379	0.0695487	0.190393	HCC vs Primary.hepatocytes
EML1	151.999	-0.320676	0.351022	0.13605	0.298973	HCC vs Primary.hepatocytes
TRMT11	409.726	-0.395168	0.231258	0.0293829	0.105538	HCC vs Primary.hepatocytes
THUMPD1	802.978	-0.0163451	0.163853	0.908978	0.952279	HCC vs Primary.hepatocytes
MSANTD3	201.394	-0.0130551	0.251366	0.943512	0.969339	HCC vs Primary.hepatocytes
KIF26A	50.2622	-0.382136	0.489052	0.117894	0.272395	HCC vs Primary.hepatocytes
ATG2B	1005.11	-0.381609	0.248011	0.0427784	0.136555	HCC vs Primary.hepatocytes
ARFGEF1	1072.28	0.35713	0.18835	0.0246982	0.0933986	HCC vs Primary.hepatocytes
ACSM2B	9278.34	-0.441603	0.457752	0.0726016	0.196078	HCC vs Primary.hepatocytes
ZFAT	124.355	-0.00160053	0.250317	0.993057	0.996292	HCC vs Primary.hepatocytes
MTFR1	915.21	0.0849473	0.21698	0.621786	0.772651	HCC vs Primary.hepatocytes
STAG3	95.6283	-0.154149	0.352104	0.448037	0.639113	HCC vs Primary.hepatocytes
FECH	646.317	-1.10362	0.299121	3.35083e-06	0.000137452	HCC vs Primary.hepatocytes
MYO9A	306.981	-0.195865	0.236792	0.279457	0.476692	HCC vs Primary.hepatocytes
DDX3Y	1156.59	-0.0226224	0.487569	0.91273	0.95435	HCC vs Primary.hepatocytes
PFKP	123.252	0.107274	0.356639	0.592792	0.7518	HCC vs Primary.hepatocytes
IDI1	2805.27	-0.0512198	0.275968	0.787626	0.881201	HCC vs Primary.hepatocytes
SP100	1303.95	0.257321	0.210818	0.130877	0.29154	HCC vs Primary.hepatocytes
KLF6	6179.11	1.31649	0.500418	0.000175982	0.00266766	HCC vs Primary.hepatocytes
PLPP1	874.52	-0.116094	0.2566	0.533673	0.708295	HCC vs Primary.hepatocytes
NEO1	535.689	-0.116744	0.230165	0.511411	0.691739	HCC vs Primary.hepatocytes
TRAM1	5339.58	-0.0370465	0.226957	0.833446	0.908691	HCC vs Primary.hepatocytes
PHKA1	119.718	-0.0323065	0.272719	0.864521	0.926836	HCC vs Primary.hepatocytes
TNFRSF1A	2526.71	-0.853846	0.312381	0.000190246	0.00283908	HCC vs Primary.hepatocytes
CACNB1	23.5088	0.443281	0.486906	0.0778908	0.204886	HCC vs Primary.hepatocytes
EVI5	600.879	0.0236371	0.207953	0.88809	0.940758	HCC vs Primary.hepatocytes
STOML1	179.267	0.0683153	0.226205	0.697863	0.822191	HCC vs Primary.hepatocytes
PKM	2529.56	1.00377	0.682073	0.00599322	0.0345987	HCC vs Primary.hepatocytes
DHX29	739.829	-0.0385803	0.168087	0.791166	0.88391	HCC vs Primary.hepatocytes
DNTTIP2	862.358	0.277242	0.174056	0.0642622	0.180828	HCC vs Primary.hepatocytes
METTL22	168.297	-0.23827	0.202821	0.151555	0.322181	HCC vs Primary.hepatocytes
TP53BP1	331.775	0.309816	0.235071	0.0885817	0.223729	HCC vs Primary.hepatocytes
TRO	280.534	0.472568	0.438453	0.0540514	0.160124	HCC vs Primary.hepatocytes
RRP15	405.688	0.326471	0.206149	0.052755	0.157484	HCC vs Primary.hepatocytes
RHOA	5214.11	0.123025	0.169042	0.400204	0.598271	HCC vs Primary.hepatocytes
DHX8	741.481	0.04838	0.154022	0.722656	0.83946	HCC vs Primary.hepatocytes
PRKCZ	205.781	-0.17886	0.264829	0.346349	0.548022	HCC vs Primary.hepatocytes
ZFY	230.004	-0.142845	0.491429	0.505769	0.686611	HCC vs Primary.hepatocytes
IARS2	2901.99	0.159199	0.171859	0.282203	0.479722	HCC vs Primary.hepatocytes
SYT1	86.839	0.642493	0.778845	0.0488131	0.14884	HCC vs Primary.hepatocytes
NAV3	122.611	2.53375	0.946123	0.000123338	0.00204636	HCC vs Primary.hepatocytes
IDH3G	485.923	-0.412615	0.208533	0.0155367	0.0674475	HCC vs Primary.hepatocytes
ROGDI	189.274	-0.254376	0.273819	0.190633	0.373444	HCC vs Primary.hepatocytes
PDZD4	57.2652	-0.773119	0.675043	0.0193754	0.0788246	HCC vs Primary.hepatocytes
ATP2B3	1.25317	0.173125	0.648999	0.446445		HCC vs Primary.hepatocytes
ROCK1	1378.29	0.191008	0.16636	0.186362	0.36808	HCC vs Primary.hepatocytes
CBFB	548.428	0.203849	0.237918	0.261711	0.456778	HCC vs Primary.hepatocytes
PDK3	406.965	-1.2902	0.471391	0.000124397	0.00205975	HCC vs Primary.hepatocytes
HYAL2	561.17	-0.224301	0.240489	0.219996	0.407541	HCC vs Primary.hepatocytes
HDAC4	191.355	-0.269663	0.257899	0.155478	0.32788	HCC vs Primary.hepatocytes
RASSF1	304.593	0.152714	0.228006	0.388831	0.588191	HCC vs Primary.hepatocytes
FGFR3	1408.54	-0.0522016	0.321006	0.789739	0.88277	HCC vs Primary.hepatocytes
IFI35	486.677	0.470433	0.326842	0.030821	0.108859	HCC vs Primary.hepatocytes
HEATR6	252.827	0.327661	0.200093	0.0475315	0.146178	HCC vs Primary.hepatocytes
COASY	1287.27	-0.478184	0.1756	0.00164655	0.013852	HCC vs Primary.hepatocytes
PLEKHH3	341.109	0.286115	0.275132	0.143689	0.310218	HCC vs Primary.hepatocytes
MEF2A	851.369	0.00181722	0.170254	0.990143	0.994768	HCC vs Primary.hepatocytes
OTUD5	847.637	0.120163	0.148563	0.363982	0.564756	HCC vs Primary.hepatocytes
TFE3	800.08	-0.115744	0.183926	0.456229	0.645869	HCC vs Primary.hepatocytes
TBC1D25	207.362	0.0391595	0.164783	0.785029	0.879521	HCC vs Primary.hepatocytes
ACSL4	5114.96	2.49624	0.782463	3.68558e-05	0.000854698	HCC vs Primary.hepatocytes
INPP5A	387.504	-0.305379	0.220655	0.0818452	0.211525	HCC vs Primary.hepatocytes
GPKOW	350.592	0.243548	0.170491	0.0984626	0.240356	HCC vs Primary.hepatocytes
GRIPAP1	820.347	-0.0283993	0.139945	0.822043	0.901806	HCC vs Primary.hepatocytes
FTSJ1	303.519	-0.332824	0.183563	0.0328975	0.113405	HCC vs Primary.hepatocytes
PRR11	251.313	2.04406	0.508728	3.42347e-06	0.000140079	HCC vs Primary.hepatocytes
REEP1	36.4068	-0.167583	0.460045	0.434559	0.627829	HCC vs Primary.hepatocytes
ATP11A	937.905	-0.120844	0.218751	0.48516	0.669922	HCC vs Primary.hepatocytes
POLR1A	779.181	-0.261045	0.202189	0.115758	0.269107	HCC vs Primary.hepatocytes
LAPTM4A	4755.64	-0.165742	0.184067	0.286443	0.484746	HCC vs Primary.hepatocytes
TTC7A	554.824	0.0600523	0.266746	0.749838	0.857152	HCC vs Primary.hepatocytes
IP6K2	731.993	0.224553	0.192685	0.16208	0.337085	HCC vs Primary.hepatocytes
STON1-GTF2A1L	0.212115	-0.0321756	0.835678	0.857968		HCC vs Primary.hepatocytes
SRBD1	341.204	-0.311208	0.162879	0.0293286	0.105436	HCC vs Primary.hepatocytes
KIF2A	343.568	0.804831	0.304844	0.000310288	0.00415226	HCC vs Primary.hepatocytes
RASGRP2	138.659	-0.0920778	0.350621	0.644141	0.787261	HCC vs Primary.hepatocytes
PSME4	1962.91	0.0113257	0.166493	0.937607	0.966314	HCC vs Primary.hepatocytes
IFT80	139.584	0.294224	0.24445	0.112653	0.263832	HCC vs Primary.hepatocytes
SIRT2	893.936	0.131453	0.188327	0.405082	0.60264	HCC vs Primary.hepatocytes
ERLEC1	1257.9	0.126791	0.14882	0.338759	0.540518	HCC vs Primary.hepatocytes
PPP2R5B	224.222	0.251104	0.21888	0.149295	0.318519	HCC vs Primary.hepatocytes
PYGM	13.9621	-0.391188	0.465793	0.105687	0.252407	HCC vs Primary.hepatocytes
PAGE1	17.2995	3.11755	2.64578	0.000533379	0.00619869	HCC vs Primary.hepatocytes
PITX1	46.0603	3.65389	1.93744	0.000186553	0.00279675	HCC vs Primary.hepatocytes
TRPC7	0.503458	0.179119	0.882957	0.379052		HCC vs Primary.hepatocytes
MAST4	547.292	0.127507	0.280625	0.507554	0.688005	HCC vs Primary.hepatocytes
ADGRF5	558.599	-0.38895	0.427635	0.0979581	0.239447	HCC vs Primary.hepatocytes
SDK2	27.1294	0.395598	0.675913	0.142428	0.30839	HCC vs Primary.hepatocytes
NUP133	752.783	0.545763	0.184707	0.000536052	0.00621562	HCC vs Primary.hepatocytes
NUCKS1	6289.57	0.349058	0.227002	0.0510558	0.153293	HCC vs Primary.hepatocytes
VPS35	1551.28	0.722687	0.240268	0.000139053	0.00224105	HCC vs Primary.hepatocytes
DNAJA2	1470.41	-0.180494	0.198795	0.270327	0.467178	HCC vs Primary.hepatocytes
BCL3	937.297	-0.43246	0.356873	0.0533795	0.158767	HCC vs Primary.hepatocytes
KCNAB2	440.23	0.323396	0.444254	0.160952	0.335539	HCC vs Primary.hepatocytes
ABCC9	1387.58	-0.983303	0.60929	0.00424557	0.0271603	HCC vs Primary.hepatocytes
GAL	2.9957	0.597721	1.27965	0.0509548	0.153118	HCC vs Primary.hepatocytes
CLEC2D	126.129	-0.0664314	0.327431	0.735496	0.848009	HCC vs Primary.hepatocytes
FUNDC1	131.607	0.465301	0.194169	0.00431416	0.0274224	HCC vs Primary.hepatocytes
MAOB	5201.32	-0.138444	0.285126	0.474523	0.661126	HCC vs Primary.hepatocytes
RORA	1600.92	-0.306073	0.301235	0.1325	0.293754	HCC vs Primary.hepatocytes
DRD4	12.0702	0.663932	0.620487	0.0292187	0.105153	HCC vs Primary.hepatocytes
TGFBR3	1137.21	-0.145622	0.28139	0.450663	0.641402	HCC vs Primary.hepatocytes
PLA2G10	1.5162	0.0770922	0.453962	0.708328		HCC vs Primary.hepatocytes
HES2	5.53049	0.55472	0.776874	0.0729875	0.196839	HCC vs Primary.hepatocytes
ATP1B3	646.865	0.56787	0.527598	0.0380603	0.125479	HCC vs Primary.hepatocytes
NEDD4	1126.84	0.239696	0.30601	0.234366	0.424008	HCC vs Primary.hepatocytes
PIGB	129.702	0.153009	0.234802	0.394946	0.592474	HCC vs Primary.hepatocytes
MAPK6	1827.06	0.104816	0.215497	0.54135	0.714717	HCC vs Primary.hepatocytes
GNB5	533.805	0.0507568	0.277799	0.789858	0.88277	HCC vs Primary.hepatocytes
RAB27A	691.962	-0.494968	0.382464	0.0347051	0.117673	HCC vs Primary.hepatocytes
HDHD5	678.535	-0.762225	0.245564	7.95078e-05	0.00148348	HCC vs Primary.hepatocytes
UFD1	772.648	-0.259872	0.170598	0.0781836	0.205154	HCC vs Primary.hepatocytes
LRP6	1748.87	-0.316924	0.260386	0.0983452	0.240141	HCC vs Primary.hepatocytes
GUCY2C	38.2066	2.91336	1.27258	0.000201967	0.00297323	HCC vs Primary.hepatocytes
SCT	2.54799	0.836117	1.00527	0.0307223	0.108636	HCC vs Primary.hepatocytes
PHRF1	828.793	-0.49341	0.189793	0.00212372	0.0167174	HCC vs Primary.hepatocytes
ELP1	1762.54	0.0736478	0.236617	0.682221	0.812811	HCC vs Primary.hepatocytes
NUCB2	1148.28	-1.11074	0.416873	0.0001564	0.0024371	HCC vs Primary.hepatocytes
PFN2	437.681	0.0707125	0.375984	0.723639	0.840184	HCC vs Primary.hepatocytes
PTPN3	1322.73	-1.06687	0.310459	9.38011e-06	0.000298143	HCC vs Primary.hepatocytes
SPTB	17.9572	0.131664	0.412829	0.524249	0.700975	HCC vs Primary.hepatocytes
DAPP1	46.2243	0.176933	0.372943	0.392633	0.590695	HCC vs Primary.hepatocytes
FGF10	4.80219	-0.0645684	0.57595	0.761802	0.865091	HCC vs Primary.hepatocytes
SLC44A1	1869.82	-1.04069	0.310187	1.31158e-05	0.000379022	HCC vs Primary.hepatocytes
TMEM260	310.448	0.175979	0.2105	0.299537	0.499107	HCC vs Primary.hepatocytes
SMG6	237.622	-0.0885395	0.190711	0.578059	0.741294	HCC vs Primary.hepatocytes
EXOC5	1032.15	0.197235	0.171922	0.183061	0.364073	HCC vs Primary.hepatocytes
CLTCL1	256.934	0.464201	0.476558	0.0654024	0.183143	HCC vs Primary.hepatocytes
FGF22	2.44792	1.28778	1.22138	0.00980273	0.0485851	HCC vs Primary.hepatocytes
FSTL3	364.229	0.114447	0.391577	0.574199	0.738894	HCC vs Primary.hepatocytes
DGCR2	1238.11	0.202103	0.22958	0.257058	0.451261	HCC vs Primary.hepatocytes
RNF126	574.717	-0.107912	0.208718	0.521864	0.699183	HCC vs Primary.hepatocytes
MNT	190.137	0.296426	0.227869	0.0970914	0.237934	HCC vs Primary.hepatocytes
ZXDC	553.104	-0.119776	0.1522	0.374733	0.574742	HCC vs Primary.hepatocytes
JMJD6	393.905	0.293418	0.238709	0.109225	0.258124	HCC vs Primary.hepatocytes
POLB	442.611	0.259389	0.291947	0.193044	0.375822	HCC vs Primary.hepatocytes
ST6GALNAC1	5.19198	-0.191085	0.49649	0.386387	0.585824	HCC vs Primary.hepatocytes
WIPI1	278.362	-0.300063	0.285363	0.131688	0.292621	HCC vs Primary.hepatocytes
FRMPD1	40.7994	0.701145	0.819915	0.0402871	0.130943	HCC vs Primary.hepatocytes
GBA2	1006.74	-0.183395	0.246625	0.32012	0.520909	HCC vs Primary.hepatocytes
NDST1	2064.95	-0.315166	0.273164	0.107674	0.255494	HCC vs Primary.hepatocytes
ASNS	6.42373	0.907174	0.91808	0.020832	0.0829115	HCC vs Primary.hepatocytes
AP3M2	163.373	0.957535	0.374562	0.000264016	0.00364664	HCC vs Primary.hepatocytes
CNGB1	2.02627	0.223587	0.543908	0.329443		HCC vs Primary.hepatocytes
ST6GALNAC2	20.6724	1.08332	0.796212	0.0071429	0.0388717	HCC vs Primary.hepatocytes
PABPC1	11659.3	0.687108	0.354648	0.00381506	0.0252369	HCC vs Primary.hepatocytes
TESK2	130.406	0.0822977	0.26434	0.661643	0.799792	HCC vs Primary.hepatocytes
CFAP20	541.578	-0.170714	0.216431	0.321998	0.52303	HCC vs Primary.hepatocytes
CSNK2A2	413.192	0.0949699	0.217143	0.58151	0.743313	HCC vs Primary.hepatocytes
PTPN21	375.428	-0.158119	0.235355	0.380039	0.580023	HCC vs Primary.hepatocytes
EIF2B3	400.782	-0.449879	0.187266	0.00464741	0.0288493	HCC vs Primary.hepatocytes
CAMK2A	6.57511	1.16587	1.14848	0.012668	0.0584892	HCC vs Primary.hepatocytes
TCOF1	614.479	0.806166	0.256102	5.41986e-05	0.00113007	HCC vs Primary.hepatocytes
CDC42	3375.1	0.11366	0.156457	0.409803	0.606293	HCC vs Primary.hepatocytes
OSBPL3	271.787	2.87089	0.59618	7.55923e-08	7.09264e-06	HCC vs Primary.hepatocytes
EPHA8	0.2539	0.0389456	0.743209	0.847242		HCC vs Primary.hepatocytes
SLC12A3	1.98347	0.0835612	0.471193	0.687695		HCC vs Primary.hepatocytes
RAD18	277.955	1.19156	0.475596	0.000258096	0.0035861	HCC vs Primary.hepatocytes
ATP2B1	981.445	0.0848905	0.247688	0.643776	0.787109	HCC vs Primary.hepatocytes
TRPM5	0.913431	0.0462998	0.546987	0.826196		HCC vs Primary.hepatocytes
NCK2	304.743	0.123249	0.332561	0.53659	0.711008	HCC vs Primary.hepatocytes
MAP4K4	2806.67	0.535222	0.276578	0.0083282	0.0432932	HCC vs Primary.hepatocytes
MGAT4A	674.43	0.595921	0.303589	0.00557511	0.0328471	HCC vs Primary.hepatocytes
RPL31	7364.19	-0.049622	0.241196	0.784311	0.878897	HCC vs Primary.hepatocytes
WDR1	2834.33	-0.080433	0.191234	0.613981	0.766872	HCC vs Primary.hepatocytes
SNX13	746.349	0.146842	0.183621	0.344057	0.545506	HCC vs Primary.hepatocytes
ARHGAP10	205.503	-0.411237	0.385041	0.0722425	0.195335	HCC vs Primary.hepatocytes
RPS6KA2	299.054	-0.618892	0.426127	0.0152637	0.0666117	HCC vs Primary.hepatocytes
ING3	167.965	-0.256344	0.180144	0.0948576	0.234324	HCC vs Primary.hepatocytes
VASH1	165.578	-0.123519	0.30296	0.528655	0.704155	HCC vs Primary.hepatocytes
LMCD1	249.137	0.928982	0.478677	0.00186218	0.0151762	HCC vs Primary.hepatocytes
BUD23	796.924	0.0740535	0.150933	0.580853	0.742833	HCC vs Primary.hepatocytes
SEL1L	4116.26	-0.457863	0.241089	0.0141578	0.0631014	HCC vs Primary.hepatocytes
TRIP13	130.773	1.92414	0.675598	0.000110856	0.00190498	HCC vs Primary.hepatocytes
ATP6AP1	1749.45	0.591081	0.249643	0.00212283	0.0167174	HCC vs Primary.hepatocytes
TCF3	483.256	0.501995	0.237093	0.00677657	0.0374777	HCC vs Primary.hepatocytes
TRIB2	406.277	0.141961	0.310498	0.472953	0.659685	HCC vs Primary.hepatocytes
DAZAP1	1198.27	0.0299459	0.135605	0.807688	0.89294	HCC vs Primary.hepatocytes
MBD3	736.599	-0.36902	0.240515	0.0461715	0.143362	HCC vs Primary.hepatocytes
HLTF	518.661	1.56271	0.273507	7.46324e-10	1.56052e-07	HCC vs Primary.hepatocytes
FAM50A	742.089	0.606114	0.25714	0.00199096	0.0159676	HCC vs Primary.hepatocytes
FAM3A	755.869	0.114591	0.208143	0.495779	0.679376	HCC vs Primary.hepatocytes
CPSF1	1223.12	0.186702	0.24318	0.308462	0.508379	HCC vs Primary.hepatocytes
MYO3B	12.4655	2.50945	1.6521	0.00105471	0.0100579	HCC vs Primary.hepatocytes
CYBRD1	819.484	0.064659	0.340811	0.743411	0.852552	HCC vs Primary.hepatocytes
CDH19	123.418	-0.8788	0.993073	0.0260883	0.0971084	HCC vs Primary.hepatocytes
PDCD2	681.83	-0.102128	0.174994	0.495938	0.679537	HCC vs Primary.hepatocytes
SLC6A15	0.687328	0.145281	0.90095	0.435416		HCC vs Primary.hepatocytes
RDH11	2079.06	-0.703277	0.307139	0.00140006	0.0124699	HCC vs Primary.hepatocytes
PRKACA	1831.6	-0.151542	0.227011	0.391379	0.589931	HCC vs Primary.hepatocytes
ADGRL1	113.205	1.02495	0.739969	0.00724435	0.0392697	HCC vs Primary.hepatocytes
SPP2	2911.89	-0.0910834	0.418149	0.655423	0.795069	HCC vs Primary.hepatocytes
ACTN1	2344.96	-0.467207	0.231325	0.0103846	0.050398	HCC vs Primary.hepatocytes
ZFYVE26	495.355	0.125168	0.236306	0.48719	0.671495	HCC vs Primary.hepatocytes
RPS6KA6	30.1092	-0.338921	0.664423	0.189428	0.372019	HCC vs Primary.hepatocytes
EPN2	175.423	0.0214521	0.210958	0.899211	0.946886	HCC vs Primary.hepatocytes
PTPN18	723.897	-0.283283	0.17614	0.0609364	0.174681	HCC vs Primary.hepatocytes
LIMS2	575.87	-0.0107753	0.32026	0.955963	0.976112	HCC vs Primary.hepatocytes
ASIC4	1.13803	0.412281	0.821446	0.142619		HCC vs Primary.hepatocytes
SPEG	20.5034	-0.221044	0.452053	0.31436	0.514947	HCC vs Primary.hepatocytes
LNX1	114.588	0.109338	0.24156	0.547653	0.719771	HCC vs Primary.hepatocytes
ALDH3A2	6514.91	0.0539253	0.269521	0.775257	0.873457	HCC vs Primary.hepatocytes
TFRC	2199.11	0.115846	0.317565	0.557618	0.727735	HCC vs Primary.hepatocytes
SREBF1	2503.17	-0.554664	0.431022	0.0271464	0.0997956	HCC vs Primary.hepatocytes
TRPC5	58.8985	-0.0700874	0.47925	0.735739	0.848044	HCC vs Primary.hepatocytes
AFF4	2669.28	-0.000547005	0.217718	0.997468	0.998936	HCC vs Primary.hepatocytes
UBE2D1	276.453	0.397953	0.282207	0.047975	0.147115	HCC vs Primary.hepatocytes
PALS1	705.116	-0.0146949	0.194407	0.927346	0.961458	HCC vs Primary.hepatocytes
RHOBTB1	674.609	0.746468	0.734386	0.0269379	0.0992079	HCC vs Primary.hepatocytes
SMC1A	1495.85	0.0521118	0.197159	0.748626	0.856427	HCC vs Primary.hepatocytes
HSD17B10	2015.2	-0.510903	0.26602	0.0099027	0.0488823	HCC vs Primary.hepatocytes
MARK2	487.747	0.39203	0.179456	0.0108724	0.0520839	HCC vs Primary.hepatocytes
HMMR	268.138	1.45069	0.810021	0.00179339	0.0147799	HCC vs Primary.hepatocytes
CHFR	318.352	-0.0548686	0.251072	0.765966	0.867932	HCC vs Primary.hepatocytes
TRHDE	59.6229	0.439189	0.743942	0.121578	0.277917	HCC vs Primary.hepatocytes
P4HA2	473.254	1.32713	0.55091	0.000346939	0.00450966	HCC vs Primary.hepatocytes
FCGR2B	339.627	-2.39202	0.764086	4.59049e-05	0.00100327	HCC vs Primary.hepatocytes
NFATC3	537.978	-0.364178	0.291843	0.0730396	0.196935	HCC vs Primary.hepatocytes
TRNT1	267.804	0.0729399	0.175821	0.627954	0.777242	HCC vs Primary.hepatocytes
ACADVL	11232.7	-1.78302	0.282877	4.17522e-11	1.33656e-08	HCC vs Primary.hepatocytes
STK10	366.969	0.137136	0.231055	0.441794	0.633362	HCC vs Primary.hepatocytes
FBXW11	993.902	0.0825365	0.163555	0.563027	0.731718	HCC vs Primary.hepatocytes
ACAP1	125.518	0.254311	0.348655	0.225819	0.413565	HCC vs Primary.hepatocytes
CRMP1	75.4599	0.312695	0.440325	0.171935	0.350723	HCC vs Primary.hepatocytes
EVC	267.318	0.0876251	0.383394	0.663424	0.800577	HCC vs Primary.hepatocytes
DERL2	624.834	-0.767871	0.219609	1.80078e-05	0.000484342	HCC vs Primary.hepatocytes
SIDT1	30.8165	0.214397	0.329482	0.294063	0.493308	HCC vs Primary.hepatocytes
NDE1	189.205	0.864744	0.359109	0.00052893	0.0061769	HCC vs Primary.hepatocytes
IRAG1	107.823	-0.0479953	0.375617	0.809465	0.894075	HCC vs Primary.hepatocytes
TMEM38A	173.747	0.156968	0.244594	0.39207	0.590384	HCC vs Primary.hepatocytes
AP1M1	1103.18	-0.13149	0.20919	0.43598	0.628394	HCC vs Primary.hepatocytes
PVR	1312.38	-0.293661	0.259463	0.123971	0.281456	HCC vs Primary.hepatocytes
XRCC1	261.659	0.7913	0.18424	5.23279e-07	3.236e-05	HCC vs Primary.hepatocytes
SCARB1	4598.37	-0.25575	0.259085	0.178134	0.358202	HCC vs Primary.hepatocytes
CYP2W1	49.385	0.5796	0.73272	0.0607763	0.174321	HCC vs Primary.hepatocytes
MCM2	407.39	1.95559	0.604218	3.88306e-05	0.000888956	HCC vs Primary.hepatocytes
MOV10L1	20.7364	1.38182	0.939579	0.00400698	0.0260318	HCC vs Primary.hepatocytes
PANX2	202.713	-0.376346	0.480095	0.120365	0.276187	HCC vs Primary.hepatocytes
SELENOO	1078.77	-0.881692	0.378785	0.000649022	0.00711615	HCC vs Primary.hepatocytes
TP63	10.4902	0.819489	0.772982	0.0212498	0.0840826	HCC vs Primary.hepatocytes
ALPK1	180.733	-0.261557	0.292605	0.189891	0.372551	HCC vs Primary.hepatocytes
LLGL2	1147.75	0.212039	0.230271	0.235426	0.42536	HCC vs Primary.hepatocytes
PDE8A	996.907	-0.341273	0.193758	0.0351207	0.118688	HCC vs Primary.hepatocytes
CLCN4	243.012	0.0542474	0.212262	0.74966	0.857129	HCC vs Primary.hepatocytes
NLE1	214.474	-0.0310587	0.237786	0.863079	0.92604	HCC vs Primary.hepatocytes
SDHA	941.218	-0.853496	0.278269	5.93264e-05	0.00119428	HCC vs Primary.hepatocytes
SMARCE1	196.996	0.260321	0.248558	0.16258	0.337653	HCC vs Primary.hepatocytes
FNDC8	0.509764	0.192632	0.744038	0.399853		HCC vs Primary.hepatocytes
GSDMB	667.285	0.280557	0.380372	0.195923	0.379797	HCC vs Primary.hepatocytes
KDM5A	943.469	-0.000272096	0.176541	0.998562	0.999583	HCC vs Primary.hepatocytes
ADAM11	13.4391	0.465691	0.54612	0.0780007	0.204959	HCC vs Primary.hepatocytes
PPP2R3A	67.0805	-0.171398	0.312582	0.39013	0.588819	HCC vs Primary.hepatocytes
FERMT2	2286.15	-0.117267	0.236965	0.515483	0.694327	HCC vs Primary.hepatocytes
ABCB11	3061.68	-0.0147549	0.389783	0.940944	0.968405	HCC vs Primary.hepatocytes
DHRS9	40.4891	0.769652	0.647962	0.017755	0.0741731	HCC vs Primary.hepatocytes
CD5L	1060.28	-0.709326	0.858939	0.0414333	0.13371	HCC vs Primary.hepatocytes
PTGS2	201.794	0.164734	0.492401	0.448028	0.639113	HCC vs Primary.hepatocytes
IGF2BP2	379.175	2.48305	0.992479	0.000188122	0.0028151	HCC vs Primary.hepatocytes
MAP3K13	880.472	0.489819	0.320532	0.0238717	0.0912142	HCC vs Primary.hepatocytes
ST6GAL1	15817.2	-0.968808	0.43957	0.00079661	0.00825743	HCC vs Primary.hepatocytes
TBX21	23.8361	0.00696245	0.338474	0.971703	0.984242	HCC vs Primary.hepatocytes
FRY	596.582	0.283739	0.266284	0.141323	0.306651	HCC vs Primary.hepatocytes
PICALM	3055.63	0.0484691	0.155396	0.724005	0.840272	HCC vs Primary.hepatocytes
NSF	929.928	0.36404	0.180131	0.0182052	0.0753022	HCC vs Primary.hepatocytes
GLI2	21.1518	0.0767957	0.460693	0.7101	0.830056	HCC vs Primary.hepatocytes
CLASP1	964.48	-0.183302	0.128734	0.119037	0.274066	HCC vs Primary.hepatocytes
MRPS34	584.548	-0.0309908	0.187371	0.84382	0.914738	HCC vs Primary.hepatocytes
NOTCH3	529.805	1.27387	0.75754	0.00266329	0.0197924	HCC vs Primary.hepatocytes
CLNS1A	1231.49	-0.184389	0.214658	0.282719	0.480249	HCC vs Primary.hepatocytes
PPP2R2C	19.5154	1.88875	1.73672	0.00353661	0.0239282	HCC vs Primary.hepatocytes
TEAD2	210.686	0.389596	0.392447	0.0882204	0.223222	HCC vs Primary.hepatocytes
EED	221.386	0.116784	0.145766	0.370342	0.57038	HCC vs Primary.hepatocytes
CDHR2	1400.39	-1.00999	0.910717	0.013857	0.0621997	HCC vs Primary.hepatocytes
SNCB	0.183878	-0.0254625	0.895071	0.871355		HCC vs Primary.hepatocytes
TSG101	871.754	0.212925	0.173307	0.153167	0.324459	HCC vs Primary.hepatocytes
NCBP3	594.922	-0.196169	0.171154	0.183983	0.365193	HCC vs Primary.hepatocytes
ATP2A3	228.952	0.376909	0.435061	0.108887	0.257598	HCC vs Primary.hepatocytes
CA12	245.452	6.70099	1.25262	8.04051e-11	2.38672e-08	HCC vs Primary.hepatocytes
MGLL	2794.38	-0.380535	0.404576	0.0980904	0.239627	HCC vs Primary.hepatocytes
NTN4	571.237	-1.5685	0.440619	1.06401e-05	0.000325299	HCC vs Primary.hepatocytes
BCS1L	384.375	-0.344088	0.190414	0.0316148	0.110689	HCC vs Primary.hepatocytes
NUAK1	337.199	0.14935	0.273102	0.435063	0.627852	HCC vs Primary.hepatocytes
DPP8	511.934	0.115712	0.161465	0.412788	0.608881	HCC vs Primary.hepatocytes
SLC24A1	162.808	-0.0759687	0.237621	0.6734	0.806361	HCC vs Primary.hepatocytes
ZNF532	233.431	0.595328	0.451676	0.0218826	0.0857873	HCC vs Primary.hepatocytes
SCARF1	240.283	-0.246519	0.303979	0.221075	0.408659	HCC vs Primary.hepatocytes
LMAN1	6034.23	-0.633098	0.283861	0.00236782	0.0181318	HCC vs Primary.hepatocytes
HACD3	3096.12	-0.0411747	0.232781	0.81744	0.899113	HCC vs Primary.hepatocytes
IPCEF1	40.7227	-0.164565	0.341783	0.417082	0.613062	HCC vs Primary.hepatocytes
ZZEF1	708.213	-0.737012	0.249084	0.0001509	0.00238259	HCC vs Primary.hepatocytes
NOX3	0.414693	0.0504084	0.822112	0.786312		HCC vs Primary.hepatocytes
ENO1	12168.3	-0.0439183	0.251026	0.811608	0.895413	HCC vs Primary.hepatocytes
SLC12A1	46.3543	0.991517	1.28793	0.0221406	0.0866205	HCC vs Primary.hepatocytes
MYDGF	1679.12	-0.54361	0.263239	0.00593757	0.0343761	HCC vs Primary.hepatocytes
ANO8	189.551	0.391973	0.296511	0.056539	0.165482	HCC vs Primary.hepatocytes
TUBE1	773.252	-0.0871246	0.321666	0.658064	0.796881	HCC vs Primary.hepatocytes
ARHGEF10L	2544.85	-0.157074	0.31111	0.428902	0.622373	HCC vs Primary.hepatocytes
TXK	22.069	-0.0471426	0.336138	0.810603	0.894727	HCC vs Primary.hepatocytes
WSCD2	2.47623	0.196361	0.608678	0.392962	0.590855	HCC vs Primary.hepatocytes
KCNQ2	0.455272	0.212279	0.774699	0.358815		HCC vs Primary.hepatocytes
TACR2	4.3176	0.153116	0.489075	0.477477	0.66326	HCC vs Primary.hepatocytes
ACTR6	360.702	0.399906	0.244683	0.0327604	0.113125	HCC vs Primary.hepatocytes
TIPIN	84.6134	0.21522	0.289446	0.274703	0.471919	HCC vs Primary.hepatocytes
SRI	360.712	0.235702	0.283062	0.229737	0.418463	HCC vs Primary.hepatocytes
EIF4G3	972.656	0.0563924	0.168792	0.699573	0.822678	HCC vs Primary.hepatocytes
NUP37	224.801	0.572812	0.32638	0.00995996	0.0490334	HCC vs Primary.hepatocytes
SEMA3A	22.8022	0.519276	0.688063	0.0763432	0.202927	HCC vs Primary.hepatocytes
GTSE1	104.773	1.13449	0.718665	0.00391726	0.0256574	HCC vs Primary.hepatocytes
SEMA3C	49.5023	0.209885	0.504646	0.348209	0.549475	HCC vs Primary.hepatocytes
[truncated: 16,813 more rows]
