# Supplementary material for: RNA-Sequencing Identification of Genes Supporting HepG2 as a Model Cell Line for Hepatocellular Carcinoma or Hepatocytes
Source: Genes (Basel). 2024 Nov 13;15(11):1460. doi: 10.3390/genes15111460 (PMC11593409; doi:10.3390/genes15111460)
Supplement: Supplementary file 1 [file genes-15-01460-s001.zip › S4_GO_analysis.xlsx]

## Sheet: Information
Supplementary table	Description
S4a	DEGs HepG2 vs HCC
S4b	DEGs HepG2 vs Primary hepatocytes
S4c	DEGs HCC vs Primary hepatocytes

## Sheet: S4a
ONTOLOGY	ID	Description	GeneRatio	BgRatio	pvalue	p.adjust	qvalue	geneID	Count	group	category
CC	GO:0098687	chromosomal region	128/1570	339/16883	7.46034e-47	4.57319e-44	3.88723e-44	KDM1A/BAZ1B/NCAPD2/MRE11/NUP160/SPDL1/POLR2B/TPR/RAD51/TP53BP1/SMG6/NDE1/MCM2/CLASP1/NUP37/XRCC5/KIF22/RIF1/XPO1/PDS5B/ORC1/BIRC5/CBX5/MSH2/THOC5/SMCHD1/CENPI/OIP5/MCM4/SETX/NCAPG/NUP98/RAD51AP1/NUP107/MCM3/RNF8/TTK/CSNK1A1/SMC4/ORC2/CENPF/STAG1/DCLRE1B/HELLS/NUP43/KIF18A/LRIF1/ZWINT/CENPK/HJURP/THOC2/HAT1/KNSTRN/NGDN/MIS18BP1/TOP2A/PCNA/CCNB1/NAT10/DYNC1LI2/DSCC1/KNL1/CENPO/DNA2/SSB/CENPE/SYCP3/…	128	HepG2 vs HCC	up_total
BP	GO:0071103	DNA conformation change	125/1531	334/16109	2.57013e-44	1.29406e-40	1.19173e-40	NCAPD2/MNAT1/MRE11/TPR/ERCC8/RAD51/POLQ/PSME4/MCM2/XRCC5/RAD54L/SRPK1/CABIN1/TOP3B/CHD8/SMCHD1/CENPI/OIP5/MCM4/SETX/NCAPG/ASF1A/MCM3/RNF8/ASCC3/SMC4/SET/HELLS/NCAPH/ZRANB3/CENPK/HJURP/CHD6/H2BC11/MCM8/HELB/HAT1/MIS18BP1/TOP2A/CHD1L/NASP/RFC3/CCNB1/DHX9/BRIP1/SMC2/DSCC1/KNL1/CENPO/TET1/DNA2/SYCP3/PIF1/CENPC/G3BP1/SHPRH/CDCA5/NCAPG2/MCPH1/INCENP/HMGA2/NCAPD3/SMARCA5/CHD1/TTN/H2BC5/H4C8/MIS18A/CHAF1…	125	HepG2 vs HCC	up_total
CC	GO:0044815	DNA packaging complex	57/1570	104/16883	7.91513e-32	2.42599e-29	2.0621e-29	NCAPD2/NCAPG/SMC4/NCAPH/H2BC11/SLF1/SMC2/SHPRH/NCAPG2/NCAPD3/H2BC5/H4C8/H1-4/H2BC4/H3C13/H2AC20/H2AC21/H1-5/H2BC21/H2BC13/H1-2/H3-5/H2AC13/H2AC11/H2AC7/H4C3/H3C12/H4C11/H4-16/H3C14/H2BC18/H3C15/H2BC15/H4C15/H4C14/H4C12/H2BC14/H2BC8/H2BC17/H2AC12/H2AC15/H2BC9/H2BC3/H2AC16/H4C5/H2AC8/H4C4/H2BC7/H3C7/H2AC4/H2BC10/H4C1/H2AC17/H4C2/H3C10/H3C2/H3C3	57	HepG2 vs HCC	up_total
BP	GO:0006323	DNA packaging	87/1531	225/16109	2.63736e-32	6.63955e-29	6.1145e-29	NCAPD2/TPR/PSME4/MCM2/SRPK1/CABIN1/SMCHD1/CENPI/OIP5/NCAPG/ASF1A/RNF8/SMC4/SET/HELLS/NCAPH/CENPK/HJURP/H2BC11/HAT1/MIS18BP1/TOP2A/NASP/CCNB1/SMC2/KNL1/CENPO/TET1/SYCP3/CENPC/SHPRH/CDCA5/NCAPG2/MCPH1/INCENP/HMGA2/NCAPD3/SMARCA5/TTN/H2BC5/H4C8/MIS18A/CHAF1B/RBBP4/HMGB2/CENPN/CENPV/CHAF1A/H1-4/BEND3/H2BC4/NPM1/H3C13/H1-5/H2BC21/H2BC13/H1-2/LIN54/IPO4/H4C3/H3C12/H4C11/H4-16/CENPW/H3C14/H2BC18/H3C15/S…	87	HepG2 vs HCC	up_total
CC	GO:0000228	nuclear chromosome	85/1570	247/16883	5.36102e-28	1.09543e-25	9.31124e-26	BAZ1B/NCAPD2/BRCA1/RAD51/MCM10/MCM2/SMARCE1/TIPIN/POLD3/NUFIP1/ORC1/BIRC5/ORC6/POLE2/BRMS1L/GINS1/CSNK2A1/ACTR5/SMCHD1/POLA1/MCM4/SETX/MCM3/ORC2/LRIF1/ZRANB3/TRIM24/CENPK/EXOSC9/HELB/MIS18BP1/GINS2/TOP2A/FIGNL1/PCNA/CCNB1/DHX9/SMC2/CENPO/LRPPRC/SINHCAF/SYCP3/BRCA2/P3H4/NUF2/ETAA1/CENPC/PRIM2/MMS22L/GINS4/INCENP/CHEK1/HMGA2/SMARCA5/NIFK/TTN/BUB1B/H4C8/RBBP4/SMARCAD1/TOPBP1/SHOC1/PLK1/BUB1/RCC1/GIN…	85	HepG2 vs HCC	up_total
BP	GO:0034728	nucleosome organization	71/1531	171/16109	7.64056e-29	1.28234e-25	1.18094e-25	PSME4/MCM2/SMARCE1/SUPT16H/CABIN1/CENPI/OIP5/ASF1A/RNF8/SET/CENPK/NFE2/HJURP/H2BC11/HAT1/MIS18BP1/NASP/KNL1/CENPO/SYCP3/CENPC/SHPRH/SMARCA5/H2BC5/H4C8/MIS18A/CHAF1B/RBBP4/HMGB2/CENPN/CHAF1A/H1-4/BPTF/H2BC4/NPM1/H3C13/H1-5/H2BC21/H2BC13/H1-2/ARID2/LIN54/IPO4/H4C3/H3C12/H4C11/H4-16/CENPW/H3C14/H2BC18/H3C15/SETSIP/H2BC15/H4C15/H4C14/H4C12/H2BC14/H2BC8/H2BC17/H2BC9/H2BC3/H4C5/H4C4/H2BC7/H3C7/H2BC10/H…	71	HepG2 vs HCC	up_total
BP	GO:0006334	nucleosome assembly	62/1531	135/16109	2.64311e-28	3.32701e-25	3.06392e-25	MCM2/CABIN1/CENPI/OIP5/ASF1A/SET/CENPK/HJURP/H2BC11/HAT1/MIS18BP1/NASP/KNL1/CENPO/CENPC/SHPRH/SMARCA5/H2BC5/H4C8/MIS18A/CHAF1B/RBBP4/HMGB2/CENPN/CHAF1A/H1-4/H2BC4/NPM1/H3C13/H1-5/H2BC21/H2BC13/H1-2/IPO4/H4C3/H3C12/H4C11/H4-16/CENPW/H3C14/H2BC18/H3C15/SETSIP/H2BC15/H4C15/H4C14/H4C12/H2BC14/H2BC8/H2BC17/H2BC9/H2BC3/H4C5/H4C4/H2BC7/H3C7/H2BC10/H4C1/H4C2/H3C10/H3C2/H3C3	62	HepG2 vs HCC	up_total
CC	GO:0032993	protein-DNA complex	73/1570	193/16883	3.82339e-27	5.85934e-25	4.98047e-25	MCM2/POLD3/XRCC5/CDC45/GINS1/POLA1/MCM4/MCM3/NFE2/H2BC11/MED1/HELB/GINS2/PCNA/SLF1/PRIM2/SHPRH/GINS4/HMGA2/H2BC5/H4C8/CTNNB1/H1-4/SP3/H2BC4/NPM1/GINS3/H3C13/H2AC20/H2AC21/H1-5/H2BC21/H2BC13/H1-2/H3-5/XRCC6/H2AC13/H2AC11/H2AC7/H4C3/H3C12/H4C11/H4-16/PRIM1/H3C14/H2BC18/H3C15/H2BC15/PRKDC/H4C15/H4C14/H4C12/H2BC14/H2BC8/H2BC17/H2AC12/H2AC15/H2BC9/H2BC3/H2AC16/H4C5/H2AC8/H4C4/H2BC7/H3C7/H2AC4/H2BC10/H…	73	HepG2 vs HCC	up_total
CC	GO:0000775	chromosome, centromeric region	73/1570	195/16883	8.14497e-27	9.98573e-25	8.48792e-25	BAZ1B/NCAPD2/NUP160/SPDL1/TPR/TP53BP1/NDE1/CLASP1/NUP37/KIF22/XPO1/PDS5B/BIRC5/CBX5/CENPI/OIP5/NCAPG/NUP98/NUP107/TTK/CSNK1A1/SMC4/ORC2/CENPF/STAG1/HELLS/NUP43/KIF18A/ZWINT/CENPK/HJURP/KNSTRN/NGDN/MIS18BP1/TOP2A/CCNB1/DYNC1LI2/DSCC1/KNL1/CENPO/CENPE/SYCP3/KIF2C/NUF2/CENPC/CDCA5/INCENP/NCAPD3/SPC25/SUV39H2/AHCTF1/SKA1/BUB1B/MIS18A/SPC24/SGO2/MAD2L1/SKA3/CENPN/CENPV/DCTN5/PLK1/SEPTIN2/BUB1/ESCO2/MT…	73	HepG2 vs HCC	up_total
CC	GO:0000786	nucleosome	50/1570	96/16883	1.07564e-26	1.09895e-24	9.34108e-25	H2BC11/SLF1/SHPRH/H2BC5/H4C8/H1-4/H2BC4/H3C13/H2AC20/H2AC21/H1-5/H2BC21/H2BC13/H1-2/H3-5/H2AC13/H2AC11/H2AC7/H4C3/H3C12/H4C11/H4-16/H3C14/H2BC18/H3C15/H2BC15/H4C15/H4C14/H4C12/H2BC14/H2BC8/H2BC17/H2AC12/H2AC15/H2BC9/H2BC3/H2AC16/H4C5/H2AC8/H4C4/H2BC7/H3C7/H2AC4/H2BC10/H4C1/H2AC17/H4C2/H3C10/H3C2/H3C3	50	HepG2 vs HCC	up_total
BP	GO:0007059	chromosome segregation	100/1531	325/16109	1.51716e-27	1.52778e-24	1.40697e-24	CDC27/NCAPD2/BRCA1/MRE11/SPDL1/TPR/NDC1/TRIP13/NDE1/NUP37/KIF22/PDS5B/BIRC5/KIF4A/CDC6/SRPK1/TOP3B/CSNK2A1/FAM83D/OIP5/CCNE1/RAD51C/KPNB1/NCAPG/FBXO5/TTK/SMC4/ECT2/TTL/CENPF/STAG1/KIF14/SLF2/NUP43/NCAPH/KIF18A/ZWINT/CENPK/HJURP/DLGAP5/KNSTRN/TOP2A/RAN/SLF1/CCNB1/PSRC1/BRIP1/SMC2/DSCC1/KIF23/KNL1/CENPE/P3H4/KIF2C/NUF2/EML4/FANCD2/CENPC/CDCA5/TLK2/NCAPG2/MKI67/ATM/INCENP/NCAPD3/SPC25/ANAPC1/SKA1/EM…	100	HepG2 vs HCC	up_total
BP	GO:0006302	double-strand break repair	88/1531	262/16109	2.06501e-27	1.73288e-24	1.59585e-24	KDM1A/REV3L/BRCA1/MRE11/TDP1/ERCC8/RAD51/POLQ/TP53BP1/TRIP13/MCM2/XRCC5/RIF1/PALB2/RAD54L/CDC45/MSH2/ACTR5/SMCHD1/RBBP8/POLA1/UBR5/MCM4/SETX/RAD51C/RAD51AP1/MCM3/RNF8/PSMD14/DCLRE1B/SLF2/DEK/MCM8/HELB/AUNIP/GINS2/FIGNL1/SLF1/BRIP1/DNA2/BARD1/BRCA2/WRAP53/FANCD2/MMS22L/CDCA5/GINS4/ATM/CHEK1/HMGA2/DCLRE1C/TRIP12/EME1/EYA3/H4C8/SMARCAD1/RNF168/HMGB2/WRN/RNF169/RFWD3/FEN1/ESCO2/RMI2/GEN1/MEIOC/FANCB/…	88	HepG2 vs HCC	up_total
BP	GO:0006333	chromatin assembly or disassembly	77/1531	208/16109	2.97787e-27	2.14194e-24	1.97256e-24	BAZ1B/TPR/MCM2/SMARCE1/SUPT16H/CABIN1/SMCHD1/CENPI/OIP5/ASF1A/SET/HELLS/CENPK/NFE2/HJURP/H2BC11/HAT1/MIS18BP1/NASP/KNL1/CENPO/TET1/CENPC/SHPRH/TLK2/HMGA2/SUV39H2/SMARCA5/H2BC5/H4C8/MIS18A/CHAF1B/RBBP4/HMGB2/CENPN/CENPV/CHAF1A/H1-4/BEND3/H2BC4/NPM1/H3C13/H1-5/H2BC21/H2BC13/H1-2/ARID2/LIN54/IPO4/H4C3/H3C12/H4C11/H4-16/CENPW/H3C14/H2BC18/H3C15/SETSIP/H2BC15/H4C15/H4C14/H4C12/H2BC14/H2BC8/H2BC17/H2BC…	77	HepG2 vs HCC	up_total
BP	GO:0071824	protein-DNA complex subunit organization	88/1531	267/16109	9.70588e-27	6.10864e-24	5.62558e-24	MNAT1/RAD51/PSME4/MCM2/SMARCE1/SUPT16H/CDC45/CABIN1/CENPI/OIP5/MCM4/RAD51C/ASF1A/MCM3/RNF8/TAF1B/CENPF/CREB1/SET/HELLS/TAF1L/CENPK/NFE2/HJURP/H2BC11/DLGAP5/HAT1/MIS18BP1/CHD1L/NASP/KNL1/CENPO/CENPE/SYCP3/CENPC/BDP1/SHPRH/SMARCA5/H2BC5/H4C8/MIS18A/CHAF1B/RBBP4/HMGB2/CENPN/CENPV/CHAF1A/DDB1/H1-4/BPTF/H2BC4/NPM1/H3C13/H1-5/H2BC21/H2BC13/H1-2/ARID2/LIN54/IPO4/H4C3/H3C12/H4C11/H4-16/CENPW/H3C14/H2BC18…	88	HepG2 vs HCC	up_total
BP	GO:0006260	DNA replication	90/1531	278/16109	1.11306e-26	6.22695e-24	5.73453e-24	DBF4/REV3L/BRCA1/MRE11/RAD51/POLQ/MCM10/MAP2K4/MCM2/TIPIN/POLD3/ORC1/ORC6/SUPT16H/CLSPN/CDC45/CDC6/POLE2/GINS1/RBBP8/POLA1/MCM4/CCNE1/GTPBP4/FBXO5/MCM3/CCDC88A/ORC2/SET/ZRANB3/DTD1/MGME1/MCM8/HELB/GINS2/ANKRD17/PCNA/NASP/RFC3/DHX9/USP37/REV1/BRIP1/DSCC1/DNA2/BARD1/ZGRF1/BRCA2/PIF1/TICRR/DTL/ETAA1/CCNA2/PRIM2/MMS22L/GINS4/ATM/CHEK1/OBI1/EME1/CHAF1B/RBBP4/NFIA/TOPBP1/RFC4/WRN/DDX21/RRM1/CHAF1A/RFWD…	90	HepG2 vs HCC	up_total
BP	GO:0031497	chromatin assembly	70/1531	184/16109	1.04089e-25	5.24089e-23	4.82645e-23	TPR/MCM2/CABIN1/SMCHD1/CENPI/OIP5/ASF1A/SET/HELLS/CENPK/HJURP/H2BC11/HAT1/MIS18BP1/NASP/KNL1/CENPO/TET1/CENPC/SHPRH/HMGA2/SMARCA5/H2BC5/H4C8/MIS18A/CHAF1B/RBBP4/HMGB2/CENPN/CENPV/CHAF1A/H1-4/BEND3/H2BC4/NPM1/H3C13/H1-5/H2BC21/H2BC13/H1-2/LIN54/IPO4/H4C3/H3C12/H4C11/H4-16/CENPW/H3C14/H2BC18/H3C15/SETSIP/H2BC15/H4C15/H4C14/H4C12/H2BC14/H2BC8/H2BC17/H2BC9/H2BC3/H4C5/H4C4/H2BC7/H3C7/H2BC10/H4C1/H4C2/…	70	HepG2 vs HCC	up_total
BP	GO:0065004	protein-DNA complex assembly	79/1531	229/16109	1.38898e-25	6.35776e-23	5.855e-23	MNAT1/RAD51/MCM2/CDC45/CABIN1/CENPI/OIP5/MCM4/RAD51C/ASF1A/MCM3/TAF1B/CENPF/CREB1/SET/HELLS/TAF1L/CENPK/HJURP/H2BC11/DLGAP5/HAT1/MIS18BP1/CHD1L/NASP/KNL1/CENPO/CENPE/CENPC/BDP1/SHPRH/SMARCA5/H2BC5/H4C8/MIS18A/CHAF1B/RBBP4/HMGB2/CENPN/CENPV/CHAF1A/DDB1/H1-4/H2BC4/NPM1/H3C13/H1-5/H2BC21/H2BC13/H1-2/IPO4/H4C3/H3C12/H4C11/H4-16/CENPW/H3C14/H2BC18/H3C15/SETSIP/H2BC15/H4C15/H4C14/H4C12/H2BC14/H2BC8/H2B…	79	HepG2 vs HCC	up_total
CC	GO:0000793	condensed chromosome	72/1570	212/16883	1.68494e-23	1.47552e-21	1.2542e-21	BAZ1B/NCAPD2/BRCA1/SPDL1/RAD51/TP53BP1/NDE1/CLASP1/NUP37/RIF1/BIRC5/TOP3B/NCAPG/NUP107/CSNK1A1/ORC2/CENPF/STAG1/NUP43/ZWINT/CENPK/HJURP/KNSTRN/MIS18BP1/TOP2A/CCNB1/SMC2/KNL1/CENPO/LRPPRC/CENPE/SYCP3/BRCA2/P3H4/KIF2C/NUF2/FANCD2/CENPC/MKI67/INCENP/CHEK1/NCAPD3/SPC25/SMARCA5/AHCTF1/SKA1/NIFK/TTN/BUB1B/SPC24/SGO2/TOPBP1/HMGB2/MAD2L1/SHOC1/SKA3/CENPN/CENPV/DCTN5/PLK1/SEPTIN2/BUB1/ZWILCH/CKAP5/AURKB/R…	72	HepG2 vs HCC	up_total
BP	GO:0000280	nuclear division	111/1531	426/16109	1.00979e-23	4.23693e-21	3.90188e-21	CDC27/NCAPD2/ANLN/MRE11/SPDL1/TPR/RAD51/NDC1/TRIP13/NDE1/CLASP1/KIF22/PDS5B/RAD54L/AURKA/TPX2/KIF4A/CDC6/RANBP1/PRMT5/VRK1/CEP192/CCNE1/RAD51C/KPNB1/NCAPG/RAD51AP1/FBXO5/TTK/SMC4/CENPF/STAG1/KIF14/SLF2/NCAPH/MND1/KIF18A/TAF1L/ZWINT/CENPK/CKS2/BMP4/DLGAP5/KNSTRN/PSMC3IP/TOP2A/RAN/FIGNL1/SLF1/CCNB1/PSRC1/BORA/BRIP1/SMC2/DSCC1/KIF23/KIF11/KIF20B/CENPE/SYCP3/BRCA2/P3H4/KIF2C/NUF2/EML4/FANCD2/CENPC/PH…	111	HepG2 vs HCC	up_total
CC	GO:0000776	kinetochore	55/1570	136/16883	2.10806e-22	1.6153e-20	1.37302e-20	NUP160/SPDL1/TPR/TP53BP1/NDE1/CLASP1/NUP37/KIF22/XPO1/BIRC5/CBX5/CENPI/NUP98/NUP107/TTK/CSNK1A1/ORC2/CENPF/NUP43/KIF18A/ZWINT/CENPK/HJURP/KNSTRN/MIS18BP1/CCNB1/DYNC1LI2/KNL1/CENPO/CENPE/KIF2C/NUF2/CENPC/INCENP/SPC25/AHCTF1/SKA1/BUB1B/SPC24/SGO2/MAD2L1/SKA3/CENPN/CENPV/DCTN5/PLK1/SEPTIN2/BUB1/MTBP/ZWILCH/CKAP5/AURKB/KNTC1/ERCC6L/CENPW	55	HepG2 vs HCC	up_total
CC	GO:0000781	chromosome, telomeric region	58/1570	157/16883	3.13038e-21	2.13214e-19	1.81233e-19	KDM1A/MRE11/POLR2B/RAD51/TP53BP1/SMG6/MCM2/XRCC5/RIF1/ORC1/CBX5/MSH2/THOC5/SMCHD1/MCM4/SETX/RAD51AP1/MCM3/RNF8/ORC2/DCLRE1B/LRIF1/THOC2/HAT1/PCNA/NAT10/DNA2/SSB/BRCA2/PIF1/WRAP53/HMBOX1/ATM/CHEK1/H4C8/WRN/DDB1/FEN1/CDK1/ATR/ZSCAN4/ALYREF/XRCC6/H4C3/H4C11/BLM/H4-16/PRKDC/EID3/RTEL1/H4C15/H4C14/H4C12/H2BC3/H4C5/H4C4/H4C1/H4C2	58	HepG2 vs HCC	up_total
BP	GO:0032200	telomere organization	62/1531	171/16109	1.24819e-21	4.83433e-19	4.45204e-19	MRE11/RAD51/SMG6/POLD3/XRCC5/RIF1/MAP3K4/POLE2/POLA1/CCNE1/RAD51C/CCT4/DCLRE1B/TCP1/GNL3L/DKC1/PCNA/RFC3/NAT10/CCT7/DNA2/BRCA2/PIF1/WRAP53/PRIM2/HMBOX1/ATM/CCT5/DCLRE1C/SMG1/H4C8/RFC4/GNL3/WRN/CCT2/FEN1/DCP2/EXO1/ATR/AURKB/ZSCAN4/USP7/XRCC6/H4C3/H3C12/H4C11/BLM/H4-16/PRIM1/PRKDC/RTEL1/H4C15/H4C14/H4C12/H4C5/H4C4/H3C7/H4C1/H4C2/H3C10/H3C2/H3C3	62	HepG2 vs HCC	up_total
BP	GO:0098813	nuclear chromosome segregation	79/1531	263/16109	2.93614e-21	1.05596e-18	9.72458e-19	CDC27/NCAPD2/MRE11/SPDL1/TPR/NDC1/TRIP13/KIF22/PDS5B/KIF4A/CDC6/FAM83D/CCNE1/RAD51C/KPNB1/NCAPG/FBXO5/TTK/SMC4/ECT2/TTL/CENPF/STAG1/KIF14/SLF2/NCAPH/KIF18A/ZWINT/CENPK/DLGAP5/KNSTRN/TOP2A/RAN/SLF1/CCNB1/PSRC1/BRIP1/SMC2/DSCC1/KIF23/KNL1/CENPE/P3H4/KIF2C/NUF2/EML4/FANCD2/CENPC/CDCA5/NCAPG2/ATM/INCENP/NCAPD3/ANAPC1/EME1/TTN/BUB1B/RACGAP1/SGO2/MAD2L1/PTTG1/SHOC1/PLK1/CTNNB1/FEN1/AXIN2/BUB1/ESCO2/RMI…	79	HepG2 vs HCC	up_total
BP	GO:0000819	sister chromatid segregation	65/1531	191/16109	6.68227e-21	2.24301e-18	2.06564e-18	CDC27/NCAPD2/MRE11/SPDL1/TPR/TRIP13/KIF22/PDS5B/KIF4A/CDC6/RAD51C/KPNB1/NCAPG/FBXO5/TTK/SMC4/CENPF/STAG1/KIF14/SLF2/NCAPH/KIF18A/ZWINT/CENPK/DLGAP5/KNSTRN/TOP2A/RAN/SLF1/CCNB1/PSRC1/SMC2/DSCC1/KIF23/CENPE/KIF2C/NUF2/EML4/CENPC/CDCA5/NCAPG2/ATM/INCENP/NCAPD3/ANAPC1/TTN/BUB1B/RACGAP1/SGO2/MAD2L1/PTTG1/PLK1/CTNNB1/FEN1/AXIN2/BUB1/ESCO2/RMI2/HASPIN/GEN1/AURKB/KNTC1/PRC1/KIF4B/CHMP4A	65	HepG2 vs HCC	up_total
BP	GO:0048285	organelle fission	113/1531	474/16109	9.2064e-21	2.89714e-18	2.66804e-18	CDC27/NCAPD2/ANLN/MRE11/SPDL1/TPR/RAD51/NDC1/VPS35/TRIP13/NDE1/CLASP1/KIF22/PDS5B/DDHD2/RAD54L/AURKA/TPX2/KIF4A/CDC6/RANBP1/PRMT5/VRK1/CEP192/CCNE1/RAD51C/KPNB1/NCAPG/RAD51AP1/FBXO5/TTK/SMC4/CENPF/STAG1/KIF14/SLF2/NCAPH/MND1/KIF18A/TAF1L/ZWINT/CENPK/CKS2/BMP4/DLGAP5/KNSTRN/PSMC3IP/TOP2A/RAN/FIGNL1/SLF1/CCNB1/PSRC1/BORA/BRIP1/SMC2/DSCC1/KIF23/KIF11/KIF20B/CENPE/SYCP3/BRCA2/P3H4/KIF2C/NUF2/EML4/FAN…	113	HepG2 vs HCC	up_total
BP	GO:0006310	DNA recombination	82/1531	289/16109	2.77781e-20	8.22721e-18	7.57662e-18	KDM1A/REV3L/BRCA1/MRE11/RAD51/POLQ/TP53BP1/TRIP13/TFRC/MCM2/XRCC5/RIF1/PALB2/RAD54L/CDC45/MSH2/ACTR5/SMCHD1/RBBP8/MCM4/SETX/EXOSC3/RAD51C/RAD51AP1/MCM3/RNF8/INO80D/PSMD14/MSH6/MND1/ZRANB3/HROB/MCM8/HELB/AUNIP/GINS2/PSMC3IP/TOP2A/FIGNL1/BRIP1/BRCA2/PIF1/WRAP53/HSPD1/FANCD2/MMS22L/GINS4/ATM/CHEK1/DCLRE1C/EME1/SMARCAD1/RNF168/HMGB2/SHOC1/WRN/THAP9/H1-4/RFWD3/FEN1/EXO1/RMI2/GEN1/ZSCAN4/FANCB/RAD51B/K…	82	HepG2 vs HCC	up_total
BP	GO:0040029	regulation of gene expression, epigenetic	64/1531	191/16109	3.38864e-20	9.47877e-18	8.72921e-18	BAZ1B/BRCA1/POLR1A/RIF1/DNMT3B/CDC45/SMCHD1/ASF1A/SF3B1/TAF1B/POLR1G/PHF19/ATAD2B/LRIF1/DEK/POLR1B/HAT1/RLIM/MTF2/CHEK1/CDYL/SMARCA5/ATAD2/H4C8/RBBP4/RBM15/DDX21/METTL3/TAF1D/H1-4/CDCA4/PPM1D/GLMN/H3C13/H2AC20/H2AC21/H1-5/H1-2/H2AC13/H2AC11/H2AC7/H4C3/H3C12/H4C11/H4-16/H3C14/H3C15/H4C15/H4C14/H4C12/H2AC12/H2AC15/H2AC16/H4C5/H2AC8/H4C4/H3C7/H2AC4/H4C1/H2AC17/H4C2/H3C10/H3C2/H3C3	64	HepG2 vs HCC	up_total
BP	GO:0016458	gene silencing	76/1531	256/16109	3.68217e-20	9.75776e-18	8.98613e-18	NUP160/POLR2B/TPR/NDC1/NUP37/RIF1/CDC45/NUP188/DICER1/RAE1/SMCHD1/NUP93/DDX6/NUP98/NUP107/ASF1A/NUP155/ATAD2B/NUP43/XPO5/NUP153/CNOT1/BMP4/HAT1/AJUBA/RAN/DHX9/NCBP1/NUP54/NUP58/WTIP/POLR2D/CNOT9/RANBP2/NUP205/ATAD2/H4C8/PUS10/NUP35/METTL3/H1-4/PPM1D/SMAD2/PRKRA/H3C13/H2AC20/H2AC21/H1-5/H1-2/H2AC13/H2AC11/H2AC7/H4C3/H3C12/H4C11/H4-16/H3C14/H3C15/GIGYF2/H4C15/H4C14/H4C12/H2AC12/H2AC15/H2AC16/H4C5/H…	76	HepG2 vs HCC	up_total
BP	GO:0140014	mitotic nuclear division	82/1531	291/16109	4.46431e-20	1.12389e-17	1.03502e-17	CDC27/NCAPD2/ANLN/SPDL1/TPR/TRIP13/NDE1/CLASP1/KIF22/PDS5B/AURKA/TPX2/KIF4A/CDC6/RANBP1/PRMT5/VRK1/CEP192/KPNB1/NCAPG/FBXO5/TTK/SMC4/CENPF/STAG1/KIF14/SLF2/NCAPH/KIF18A/ZWINT/CENPK/BMP4/DLGAP5/KNSTRN/RAN/SLF1/CCNB1/PSRC1/BORA/SMC2/DSCC1/KIF23/KIF11/KIF20B/CENPE/KIF2C/NUF2/EML4/CENPC/PHIP/CDCA5/NCAPG2/MKI67/ATM/INCENP/CHEK1/NCAPD3/ANAPC1/TTN/BUB1B/CCNB2/CDC25C/RACGAP1/TGFA/SGO2/MAD2L1/PTTG1/PLK1/B…	82	HepG2 vs HCC	up_total
CC	GO:0000779	condensed chromosome, centromeric region	47/1570	116/16883	2.22396e-19	1.36329e-17	1.1588e-17	NCAPD2/SPDL1/TP53BP1/NDE1/CLASP1/NUP37/BIRC5/NCAPG/NUP107/CSNK1A1/ORC2/CENPF/NUP43/ZWINT/CENPK/HJURP/KNSTRN/MIS18BP1/CCNB1/KNL1/CENPO/CENPE/KIF2C/NUF2/CENPC/INCENP/NCAPD3/SPC25/AHCTF1/SKA1/BUB1B/SPC24/SGO2/MAD2L1/SKA3/CENPN/CENPV/DCTN5/PLK1/SEPTIN2/BUB1/ZWILCH/CKAP5/AURKB/KNTC1/ERCC6L/CENPW	47	HepG2 vs HCC	up_total
BP	GO:0000723	telomere maintenance	57/1531	158/16109	7.18791e-20	1.72339e-17	1.5871e-17	MRE11/RAD51/SMG6/POLD3/XRCC5/RIF1/MAP3K4/POLE2/POLA1/CCNE1/RAD51C/CCT4/DCLRE1B/TCP1/GNL3L/DKC1/PCNA/RFC3/NAT10/CCT7/DNA2/BRCA2/PIF1/WRAP53/PRIM2/HMBOX1/ATM/CCT5/DCLRE1C/SMG1/H4C8/RFC4/GNL3/WRN/CCT2/FEN1/DCP2/EXO1/ATR/AURKB/ZSCAN4/USP7/XRCC6/H4C3/H4C11/BLM/H4-16/PRIM1/PRKDC/RTEL1/H4C15/H4C14/H4C12/H4C5/H4C4/H4C1/H4C2	57	HepG2 vs HCC	up_total
BP	GO:0034724	DNA replication-independent nucleosome organization	31/1531	52/16109	4.11694e-19	9.42217e-17	8.67709e-17	SUPT16H/CABIN1/CENPI/OIP5/ASF1A/CENPK/HJURP/HAT1/MIS18BP1/NASP/KNL1/CENPO/CENPC/SMARCA5/H4C8/MIS18A/RBBP4/CENPN/NPM1/IPO4/H4C3/H4C11/H4-16/CENPW/H4C15/H4C14/H4C12/H4C5/H4C4/H4C1/H4C2	31	HepG2 vs HCC	up_total
BP	GO:0060968	regulation of gene silencing	51/1531	136/16109	9.21168e-19	2.01656e-16	1.85709e-16	NUP160/POLR2B/TPR/NDC1/NUP37/CDC45/NUP188/RAE1/NUP93/DDX6/NUP98/NUP107/ASF1A/NUP155/ATAD2B/NUP43/XPO5/NUP153/BMP4/AJUBA/DHX9/NUP54/NUP58/WTIP/POLR2D/RANBP2/NUP205/ATAD2/H4C8/NUP35/H1-4/H3C13/H1-5/H1-2/H4C3/H3C12/H4C11/H4-16/H3C14/H3C15/H4C15/H4C14/H4C12/H4C5/H4C4/H3C7/H4C1/H4C2/H3C10/H3C2/H3C3	51	HepG2 vs HCC	up_total
BP	GO:0006261	DNA-dependent DNA replication	55/1531	156/16109	1.08972e-18	2.28614e-16	2.10535e-16	DBF4/REV3L/MRE11/RAD51/POLQ/MCM10/MCM2/TIPIN/POLD3/ORC1/ORC6/CDC45/CDC6/POLE2/GINS1/POLA1/MCM4/CCNE1/FBXO5/MCM3/ORC2/ZRANB3/MGME1/HELB/GINS2/PCNA/RFC3/DSCC1/DNA2/ZGRF1/BRCA2/TICRR/ETAA1/PRIM2/MMS22L/GINS4/EME1/TOPBP1/RFC4/WRN/DDX21/RFWD3/FEN1/NOC3L/ATR/GEN1/GINS3/ALYREF/TRAIP/FANCM/BLM/PRIM1/WDHD1/BAZ1A/RTEL1	55	HepG2 vs HCC	up_total
CC	GO:0000777	condensed chromosome kinetochore	43/1570	105/16883	4.68513e-18	2.6109e-16	2.21927e-16	SPDL1/TP53BP1/NDE1/CLASP1/NUP37/BIRC5/NUP107/CSNK1A1/ORC2/CENPF/NUP43/ZWINT/CENPK/HJURP/KNSTRN/MIS18BP1/CCNB1/KNL1/CENPO/CENPE/KIF2C/NUF2/CENPC/INCENP/SPC25/AHCTF1/SKA1/BUB1B/SPC24/SGO2/MAD2L1/SKA3/CENPN/CENPV/DCTN5/PLK1/SEPTIN2/BUB1/ZWILCH/CKAP5/KNTC1/ERCC6L/CENPW	43	HepG2 vs HCC	up_total
MF	GO:0004386	helicase activity	55/1555	155/16548	4.69249e-19	3.78962e-16	3.49934e-16	DHX33/MRE11/AQR/RAD51/POLQ/DDX20/DHX8/MCM2/XRCC5/RAD54L/DDX18/DICER1/CHD8/DHX35/MCM4/SETX/DHX15/DDX6/MCM3/ASCC3/TTF2/HELLS/CHD6/MCM8/HELB/CHD1L/RFC3/DHX9/BRIP1/DSCC1/DNA2/ZGRF1/PIF1/DHX38/G3BP1/SHPRH/SMARCA5/CHD1/EIF4A1/SMARCAD1/DHX57/RFC4/WRN/DDX21/DDX19A/CHD7/CHD9/DDX10/ERCC6L2/ERCC6L/FANCM/XRCC6/RAD54B/BLM/RTEL1	55	HepG2 vs HCC	up_total
MF	GO:0140097	catalytic activity, acting on DNA	62/1555	193/16548	8.45896e-19	3.78962e-16	3.49934e-16	REV3L/MRE11/TDP1/RAD51/POLQ/MCM2/POLD3/XRCC5/RAD54L/DNMT3B/TOP3B/POLE2/DICER1/CHD8/RBBP8/POLA1/MCM4/SETX/RAD51C/NEIL3/MCM3/ASCC3/DCLRE1B/ZRANB3/CHD6/MGME1/MCM8/HELB/DKC1/TOP2A/CHD1L/PCNA/RFC3/DHX9/REV1/BRIP1/DSCC1/DNA2/ZGRF1/PIF1/G3BP1/HMGA2/DCLRE1C/CHD1/SMARCAD1/RFC4/WRN/THAP9/FEN1/POLH/CHD7/EXO1/ATAD5/CHD9/GEN1/ERCC6L/FANCM/XRCC6/RAD54B/BLM/NME1/RTEL1	62	HepG2 vs HCC	up_total
BP	GO:0034508	centromere complex assembly	31/1531	54/16109	1.92705e-18	3.88109e-16	3.57418e-16	CENPI/OIP5/CENPF/HELLS/CENPK/HJURP/DLGAP5/MIS18BP1/NASP/KNL1/CENPO/CENPE/CENPC/SMARCA5/H4C8/MIS18A/RBBP4/CENPN/CENPV/NPM1/H4C3/H4C11/H4-16/CENPW/H4C15/H4C14/H4C12/H4C5/H4C4/H4C1/H4C2	31	HepG2 vs HCC	up_total
BP	GO:0000070	mitotic sister chromatid segregation	56/1531	163/16109	2.09269e-18	4.05258e-16	3.73211e-16	CDC27/NCAPD2/SPDL1/TPR/TRIP13/KIF22/PDS5B/KIF4A/CDC6/KPNB1/NCAPG/FBXO5/TTK/SMC4/CENPF/KIF14/SLF2/NCAPH/KIF18A/ZWINT/CENPK/DLGAP5/KNSTRN/RAN/SLF1/CCNB1/PSRC1/SMC2/DSCC1/KIF23/CENPE/KIF2C/NUF2/EML4/CENPC/CDCA5/NCAPG2/ATM/INCENP/NCAPD3/ANAPC1/TTN/BUB1B/RACGAP1/SGO2/MAD2L1/PTTG1/PLK1/BUB1/HASPIN/GEN1/AURKB/KNTC1/PRC1/KIF4B/CHMP4A	56	HepG2 vs HCC	up_total
BP	GO:0006336	DNA replication-independent nucleosome assembly	30/1531	51/16109	2.63189e-18	4.88447e-16	4.49822e-16	CABIN1/CENPI/OIP5/ASF1A/CENPK/HJURP/HAT1/MIS18BP1/NASP/KNL1/CENPO/CENPC/SMARCA5/H4C8/MIS18A/RBBP4/CENPN/NPM1/IPO4/H4C3/H4C11/H4-16/CENPW/H4C15/H4C14/H4C12/H4C5/H4C4/H4C1/H4C2	30	HepG2 vs HCC	up_total
BP	GO:0006335	DNA replication-dependent nucleosome assembly	23/1531	30/16109	2.8133e-18	4.88447e-16	4.49822e-16	ASF1A/HAT1/NASP/H4C8/CHAF1B/RBBP4/CHAF1A/IPO4/H4C3/H3C12/H4C11/H4-16/H4C15/H4C14/H4C12/H4C5/H4C4/H3C7/H4C1/H4C2/H3C10/H3C2/H3C3	23	HepG2 vs HCC	up_total
BP	GO:0034723	DNA replication-dependent nucleosome organization	23/1531	30/16109	2.8133e-18	4.88447e-16	4.49822e-16	ASF1A/HAT1/NASP/H4C8/CHAF1B/RBBP4/CHAF1A/IPO4/H4C3/H3C12/H4C11/H4-16/H4C15/H4C14/H4C12/H4C5/H4C4/H3C7/H4C1/H4C2/H3C10/H3C2/H3C3	23	HepG2 vs HCC	up_total
BP	GO:0031055	chromatin remodeling at centromere	28/1531	45/16109	4.25029e-18	7.13341e-16	6.56931e-16	CENPI/OIP5/HELLS/CENPK/HJURP/MIS18BP1/NASP/KNL1/CENPO/CENPC/SMARCA5/H4C8/MIS18A/RBBP4/CENPN/CENPV/NPM1/H4C3/H4C11/H4-16/CENPW/H4C15/H4C14/H4C12/H4C5/H4C4/H4C1/H4C2	28	HepG2 vs HCC	up_total
BP	GO:0045814	negative regulation of gene expression, epigenetic	45/1531	113/16109	6.65421e-18	1.08077e-15	9.95307e-16	RIF1/DNMT3B/CDC45/SMCHD1/ASF1A/PHF19/ATAD2B/HAT1/MTF2/ATAD2/H4C8/RBBP4/H1-4/PPM1D/H3C13/H2AC20/H2AC21/H1-5/H1-2/H2AC13/H2AC11/H2AC7/H4C3/H3C12/H4C11/H4-16/H3C14/H3C15/H4C15/H4C14/H4C12/H2AC12/H2AC15/H2AC16/H4C5/H2AC8/H4C4/H3C7/H2AC4/H4C1/H2AC17/H4C2/H3C10/H3C2/H3C3	45	HepG2 vs HCC	up_total
BP	GO:0097549	chromatin organization involved in negative regulation of transcription	48/1531	128/16109	9.73282e-18	1.5314e-15	1.4103e-15	TPR/RIF1/CDC45/SMCHD1/ASF1A/ATAD2B/HELLS/HAT1/TET1/HMGA2/SMARCA5/ATAD2/H4C8/CENPV/H1-4/PPM1D/BEND3/H3C13/H2AC20/H2AC21/H1-5/H1-2/H2AC13/H2AC11/H2AC7/H4C3/H3C12/H4C11/H4-16/H3C14/H3C15/H4C15/H4C14/H4C12/H2AC12/H2AC15/H2AC16/H4C5/H2AC8/H4C4/H3C7/H2AC4/H4C1/H2AC17/H4C2/H3C10/H3C2/H3C3	48	HepG2 vs HCC	up_total
BP	GO:0034401	chromatin organization involved in regulation of transcription	50/1531	140/16109	2.20825e-17	3.36926e-15	3.10282e-15	TPR/RIF1/CDC45/SMCHD1/ASF1A/ATAD2B/HELLS/HAT1/TET1/CHEK1/HMGA2/SMARCA5/ATAD2/H4C8/CENPV/H1-4/CDCA4/PPM1D/BEND3/H3C13/H2AC20/H2AC21/H1-5/H1-2/H2AC13/H2AC11/H2AC7/H4C3/H3C12/H4C11/H4-16/H3C14/H3C15/H4C15/H4C14/H4C12/H2AC12/H2AC15/H2AC16/H4C5/H2AC8/H4C4/H3C7/H2AC4/H4C1/H2AC17/H4C2/H3C10/H3C2/H3C3	50	HepG2 vs HCC	up_total
BP	GO:0034080	CENP-A containing nucleosome assembly	26/1531	41/16109	3.38165e-17	4.86474e-15	4.48005e-15	CENPI/OIP5/CENPK/HJURP/MIS18BP1/NASP/KNL1/CENPO/CENPC/SMARCA5/H4C8/MIS18A/RBBP4/CENPN/NPM1/H4C3/H4C11/H4-16/CENPW/H4C15/H4C14/H4C12/H4C5/H4C4/H4C1/H4C2	26	HepG2 vs HCC	up_total
BP	GO:0061641	CENP-A containing chromatin organization	26/1531	41/16109	3.38165e-17	4.86474e-15	4.48005e-15	CENPI/OIP5/CENPK/HJURP/MIS18BP1/NASP/KNL1/CENPO/CENPC/SMARCA5/H4C8/MIS18A/RBBP4/CENPN/NPM1/H4C3/H4C11/H4-16/CENPW/H4C15/H4C14/H4C12/H4C5/H4C4/H4C1/H4C2	26	HepG2 vs HCC	up_total
BP	GO:0051052	regulation of DNA metabolic process	85/1531	342/16109	4.75795e-17	6.65453e-15	6.1283e-15	KDM1A/BRCA1/MRE11/ERCC8/RAD51/POLQ/TP53BP1/SMG6/TFRC/XRCC5/RIF1/MAP3K4/MSH2/PRMT5/SMCHD1/UBR5/EXOSC3/RAD51AP1/RNF8/CCT4/MSH6/RLF/SLF2/TCP1/ZRANB3/DEK/HELB/AUNIP/GNL3L/DKC1/FIGNL1/PCNA/RFC3/SLF1/NAT10/CCT7/DHX9/DSCC1/ANXA3/PIF1/TICRR/WRAP53/HMBOX1/ATM/CHEK1/HMGA2/CCT5/TRIP12/SMG1/EYA3/MIS18A/USP1/SMARCAD1/RFC4/GNL3/RNF168/WRN/CCT2/RNF169/ZNF91/H1-4/AXIN2/POLH/DCP2/ATR/RMI2/AURKB/ZSCAN4/NPM1/FANCB/…	85	HepG2 vs HCC	up_total
BP	GO:0035195	gene silencing by miRNA	51/1531	149/16109	8.34549e-17	1.13566e-14	1.04586e-14	NUP160/POLR2B/TPR/NDC1/NUP37/NUP188/DICER1/RAE1/NUP93/DDX6/NUP98/NUP107/NUP155/NUP43/XPO5/NUP153/CNOT1/BMP4/AJUBA/RAN/DHX9/NUP54/NUP58/WTIP/POLR2D/RANBP2/NUP205/H4C8/PUS10/NUP35/METTL3/SMAD2/PRKRA/H3C13/H4C3/H3C12/H4C11/H4-16/H3C14/H3C15/H4C15/H4C14/H4C12/H4C5/H4C4/H3C7/H4C1/H4C2/H3C10/H3C2/H3C3	51	HepG2 vs HCC	up_total
CC	GO:0005819	spindle	88/1570	377/16883	2.30156e-16	1.17571e-14	9.9936e-15	CDC27/PHLPP2/SPDL1/TPR/ASPM/NDE1/CLASP1/KIF22/RIF1/AURKA/TPX2/BIRC5/KIF4A/PPP2R3C/CDC6/CEP128/VRK1/RAE1/DIDO1/MAPRE1/FAM83D/ARL2BP/MAK/NEDD9/FBXO5/PTP4A1/TTK/KIF20A/ECT2/TTL/BIRC6/ALMS1/CENPF/STAG1/KIF14/KIF18A/GPSM2/DLGAP5/AUNIP/KNSTRN/RAB11FIP4/CCNB1/PSRC1/CEP350/CKAP2/KIF23/HAUS2/KIF11/KIF20B/CENPE/NEDD1/CLTC/PLK4/KIF2C/EML4/PKP4/TBCK/SPATA5/DCDC2/HAUS6/ATM/INCENP/HAUS1/SKA1/BUB1B/RACGAP1/KBTB…	88	HepG2 vs HCC	up_total
MF	GO:0003678	DNA helicase activity	34/1555	72/16548	9.78745e-17	2.92318e-14	2.69927e-14	MRE11/RAD51/POLQ/MCM2/XRCC5/RAD54L/CHD8/MCM4/SETX/MCM3/ASCC3/CHD6/MCM8/HELB/CHD1L/RFC3/DHX9/BRIP1/DSCC1/DNA2/PIF1/G3BP1/CHD1/SMARCAD1/RFC4/WRN/CHD7/CHD9/ERCC6L/FANCM/XRCC6/RAD54B/BLM/RTEL1	34	HepG2 vs HCC	up_total
BP	GO:0043486	histone exchange	29/1531	54/16109	2.84272e-16	3.71966e-14	3.42551e-14	PSME4/CENPI/OIP5/RNF8/CENPK/HJURP/MIS18BP1/NASP/KNL1/CENPO/SYCP3/CENPC/SMARCA5/H4C8/MIS18A/RBBP4/CENPN/NPM1/H4C3/H4C11/H4-16/CENPW/H4C15/H4C14/H4C12/H4C5/H4C4/H4C1/H4C2	29	HepG2 vs HCC	up_total
BP	GO:0060147	regulation of posttranscriptional gene silencing	44/1531	118/16109	2.88116e-16	3.71966e-14	3.42551e-14	NUP160/POLR2B/TPR/NDC1/NUP37/NUP188/RAE1/NUP93/DDX6/NUP98/NUP107/NUP155/NUP43/XPO5/NUP153/BMP4/AJUBA/DHX9/NUP54/NUP58/WTIP/POLR2D/RANBP2/NUP205/H4C8/NUP35/H3C13/H4C3/H3C12/H4C11/H4-16/H3C14/H3C15/H4C15/H4C14/H4C12/H4C5/H4C4/H3C7/H4C1/H4C2/H3C10/H3C2/H3C3	44	HepG2 vs HCC	up_total
BP	GO:0060966	regulation of gene silencing by RNA	44/1531	119/16109	4.15764e-16	5.23343e-14	4.81958e-14	NUP160/POLR2B/TPR/NDC1/NUP37/NUP188/RAE1/NUP93/DDX6/NUP98/NUP107/NUP155/NUP43/XPO5/NUP153/BMP4/AJUBA/DHX9/NUP54/NUP58/WTIP/POLR2D/RANBP2/NUP205/H4C8/NUP35/H3C13/H4C3/H3C12/H4C11/H4-16/H3C14/H3C15/H4C15/H4C14/H4C12/H4C5/H4C4/H3C7/H4C1/H4C2/H3C10/H3C2/H3C3	44	HepG2 vs HCC	up_total
BP	GO:0016441	posttranscriptional gene silencing	52/1531	161/16109	6.78698e-16	8.33475e-14	7.67565e-14	NUP160/POLR2B/TPR/NDC1/NUP37/NUP188/DICER1/RAE1/NUP93/DDX6/NUP98/NUP107/NUP155/NUP43/XPO5/NUP153/CNOT1/BMP4/AJUBA/RAN/DHX9/NUP54/NUP58/WTIP/POLR2D/RANBP2/NUP205/H4C8/PUS10/NUP35/METTL3/SMAD2/PRKRA/H3C13/H4C3/H3C12/H4C11/H4-16/H3C14/H3C15/GIGYF2/H4C15/H4C14/H4C12/H4C5/H4C4/H3C7/H4C1/H4C2/H3C10/H3C2/H3C3	52	HepG2 vs HCC	up_total
CC	GO:0005643	nuclear pore	35/1570	83/16883	1.99941e-15	9.42801e-14	8.01384e-14	RGPD5/NUP160/TPR/NDC1/IPO5/NUP37/NUP188/RANBP1/RAE1/NUP93/KPNB1/NUP98/NUP107/NUP155/NUP43/NUP153/RAN/NXT1/XPO4/NUP54/NUP58/NUP210L/RGPD3/RANBP2/AHCTF1/NUP205/NUP35/MAD2L1/RGPD8/AGFG1/RGPD6/RGPD2/RGPD1/RGPD4/IPO7	35	HepG2 vs HCC	up_total
BP	GO:0060964	regulation of gene silencing by miRNA	43/1531	116/16109	8.06696e-16	9.67075e-14	8.90601e-14	NUP160/POLR2B/TPR/NDC1/NUP37/NUP188/RAE1/NUP93/DDX6/NUP98/NUP107/NUP155/NUP43/NUP153/BMP4/AJUBA/DHX9/NUP54/NUP58/WTIP/POLR2D/RANBP2/NUP205/H4C8/NUP35/H3C13/H4C3/H3C12/H4C11/H4-16/H3C14/H3C15/H4C15/H4C14/H4C12/H4C5/H4C4/H3C7/H4C1/H4C2/H3C10/H3C2/H3C3	43	HepG2 vs HCC	up_total
BP	GO:0035194	post-transcriptional gene silencing by RNA	51/1531	157/16109	9.89212e-16	1.1583e-13	1.0667e-13	NUP160/POLR2B/TPR/NDC1/NUP37/NUP188/DICER1/RAE1/NUP93/DDX6/NUP98/NUP107/NUP155/NUP43/XPO5/NUP153/CNOT1/BMP4/AJUBA/RAN/DHX9/NUP54/NUP58/WTIP/POLR2D/RANBP2/NUP205/H4C8/PUS10/NUP35/METTL3/SMAD2/PRKRA/H3C13/H4C3/H3C12/H4C11/H4-16/H3C14/H3C15/H4C15/H4C14/H4C12/H4C5/H4C4/H3C7/H4C1/H4C2/H3C10/H3C2/H3C3	51	HepG2 vs HCC	up_total
BP	GO:0006913	nucleocytoplasmic transport	81/1531	334/16109	1.19874e-15	1.37173e-13	1.26326e-13	RGPD5/KPNA6/NUP160/TPR/NDC1/DDX20/IPO5/SMG6/NUP37/GEMIN5/XPO1/TNPO1/IPO11/GEMIN2/NUP188/POLDIP3/THOC5/RAE1/FERMT1/NUP93/UBR5/KPNB1/NUP98/NUP107/RAB23/NUP155/ECT2/CPSF3/NUP43/CSE1L/XPO5/NUP153/BMP4/THOC2/MED1/SNRPB/RAN/NXT1/XPO4/LTV1/DHX9/SRSF1/WDR33/NCBP1/BARD1/SSB/NUP54/NUP58/DHX38/SNRPG/POLR2D/EIF4E/PTPN14/RGPD3/RANBP2/HEATR3/NUP205/SMG1/NUP35/ABCE1/NEMF/CPSF2/SNRPD1/DDX19A/RGPD8/MALT1/AGFG1/GE…	81	HepG2 vs HCC	up_total
BP	GO:0051169	nuclear transport	81/1531	337/16109	2.06458e-15	2.31003e-13	2.12736e-13	RGPD5/KPNA6/NUP160/TPR/NDC1/DDX20/IPO5/SMG6/NUP37/GEMIN5/XPO1/TNPO1/IPO11/GEMIN2/NUP188/POLDIP3/THOC5/RAE1/FERMT1/NUP93/UBR5/KPNB1/NUP98/NUP107/RAB23/NUP155/ECT2/CPSF3/NUP43/CSE1L/XPO5/NUP153/BMP4/THOC2/MED1/SNRPB/RAN/NXT1/XPO4/LTV1/DHX9/SRSF1/WDR33/NCBP1/BARD1/SSB/NUP54/NUP58/DHX38/SNRPG/POLR2D/EIF4E/PTPN14/RGPD3/RANBP2/HEATR3/NUP205/SMG1/NUP35/ABCE1/NEMF/CPSF2/SNRPD1/DDX19A/RGPD8/MALT1/AGFG1/GE…	81	HepG2 vs HCC	up_total
BP	GO:0022613	ribonucleoprotein complex biogenesis	95/1531	430/16109	2.38818e-15	2.61401e-13	2.4073e-13	TFB1M/NOP58/DDX20/WDR3/THUMPD1/NLE1/XRCC5/GEMIN5/XPO1/NUFIP1/DDX18/XRN2/ESF1/GEMIN2/SRPK1/PRMT5/DICER1/CRNKL1/NOP56/SETX/EXOSC3/NPM3/GTPBP4/C1QBP/NOP2/PAK1IP1/MDN1/BRIX1/WDR75/SF3B1/NOL10/WDR77/FASTKD2/HEATR1/EXOSC8/UTP20/EXOSC9/MPHOSPH10/RPS10/RIOK1/RPP40/SNRPB/EIF2S2/HELB/METTL16/NGDN/GNL3L/EXOSC2/DKC1/NOL11/RAN/NIP7/WDR36/NAT10/LTV1/MPHOSPH6/URB2/DHX9/SRSF1/TEX10/NCBP1/WDR12/SNRPG/POLR2D/LYAR/…	95	HepG2 vs HCC	up_total
BP	GO:0006403	RNA localization	63/1531	228/16109	2.84714e-15	3.05007e-13	2.80888e-13	NUP160/TPR/NOP58/NDC1/SMG6/NUP37/XPO1/NUP188/POLDIP3/THOC5/RAE1/NUP93/EXOSC3/NUP98/NUP107/NUP155/CCT4/CPSF3/NUP43/TCP1/XPO5/NUP153/THOC2/EXOSC2/DKC1/RAN/NXT1/LTV1/CCT7/DHX9/IGF2BP3/SRSF1/WDR33/NCBP1/PNPT1/LRPPRC/SSB/NUP54/G3BP2/NUP58/DHX38/WRAP53/POLR2D/ATM/CCT5/EIF4E/RANBP2/AHCTF1/NUP205/SMG1/NUP35/ABCE1/CPSF2/CCT2/DDX19A/DCP2/AGFG1/ATR/CKAP5/NPM1/ALYREF/NOP9/SARNP	63	HepG2 vs HCC	up_total
MF	GO:0016887	ATPase activity	100/1555	465/16548	1.36258e-15	3.05219e-13	2.8184e-13	DHX33/ACSM3/MRE11/AQR/RAD51/POLQ/DDX20/PMS1/DHX8/TRIP13/MCM2/XRCC5/KIF22/ORC1/RAD54L/DDX18/MSH2/DICER1/CHD8/DHX35/SMCHD1/ABCC1/MCM4/SETX/RAD51C/DHX15/DDX6/MCM3/MDN1/ASCC3/KIF20A/MSH6/TTF2/KIF14/ATAD2B/IDE/HELLS/KIF18A/ATP7B/ACSL3/CHD6/MCM8/HELB/MYO5C/TOP2A/CHD1L/FIGNL1/MYH10/RFC3/DHX9/BRIP1/DSCC1/KIF23/KIF11/KIF20B/DNA2/OLA1/ZGRF1/CENPE/PIF1/DHX38/KIF2C/HSPD1/SPATA5/MYO10/G3BP1/SHPRH/SMARCA5/CHD1…	100	HepG2 vs HCC	up_total
BP	GO:1901987	regulation of cell cycle phase transition	95/1531	439/16109	9.37662e-15	9.83568e-13	9.05789e-13	CDC27/DBF4/ANLN/BRCA1/MRE11/SPDL1/TPR/PSME4/TRIP13/NDE1/CLASP1/PCM1/RBL1/ORC1/AURKA/TPX2/CLSPN/CDC6/PSMB5/PSMA6/MAPRE1/FAM83D/CEP76/CEP192/PSMD7/CCP110/CEP152/CDK6/RAD51C/FBXO5/TTK/KLHL18/PSMD14/ARID3A/ALMS1/CENPF/KIF14/ZWINT/CNOT1/CEP250/PRMT1/DLGAP5/ANKRD17/PCNA/CCNB1/MDM2/HAUS2/CENPE/NEDD1/TICRR/PLK4/DTL/CNOT9/CDCA5/HAUS6/CEP78/ATM/CHEK1/HMGA2/ADAM17/CENPJ/HAUS1/ANAPC1/BUB1B/CDC25C/NAE1/NEK10/…	95	HepG2 vs HCC	up_total
BP	GO:0032508	DNA duplex unwinding	39/1531	104/16109	1.13635e-14	1.16766e-12	1.07532e-12	MNAT1/MRE11/ERCC8/RAD51/POLQ/MCM2/XRCC5/RAD54L/CHD8/MCM4/SETX/MCM3/ASCC3/ZRANB3/CHD6/MCM8/HELB/TOP2A/CHD1L/RFC3/DHX9/BRIP1/DSCC1/DNA2/PIF1/G3BP1/CHD1/SMARCAD1/RFC4/WRN/DDB1/CHD7/CHD9/ERCC6L/FANCM/XRCC6/RAD54B/BLM/RTEL1	39	HepG2 vs HCC	up_total
BP	GO:0000725	recombinational repair	46/1531	140/16109	1.56251e-14	1.57345e-12	1.44902e-12	KDM1A/REV3L/BRCA1/MRE11/RAD51/POLQ/TP53BP1/MCM2/RIF1/PALB2/RAD54L/CDC45/SMCHD1/RBBP8/MCM4/RAD51C/RAD51AP1/MCM3/PSMD14/HROB/MCM8/HELB/AUNIP/GINS2/FIGNL1/BRCA2/WRAP53/MMS22L/GINS4/ATM/CHEK1/WRN/RFWD3/FEN1/RMI2/GEN1/FANCB/RAD51B/PARPBP/KDM4D/FANCM/ARID2/XRCC2/RAD54B/BLM/RTEL1	46	HepG2 vs HCC	up_total
BP	GO:0032392	DNA geometric change	40/1531	111/16109	2.47665e-14	2.44509e-12	2.25174e-12	MNAT1/MRE11/ERCC8/RAD51/POLQ/MCM2/XRCC5/RAD54L/CHD8/MCM4/SETX/MCM3/ASCC3/ZRANB3/CHD6/MCM8/HELB/TOP2A/CHD1L/RFC3/DHX9/BRIP1/DSCC1/DNA2/PIF1/G3BP1/CHD1/SMARCAD1/RFC4/HMGB2/WRN/DDB1/CHD7/CHD9/ERCC6L/FANCM/XRCC6/RAD54B/BLM/RTEL1	40	HepG2 vs HCC	up_total
BP	GO:1901990	regulation of mitotic cell cycle phase transition	89/1531	405/16109	2.61277e-14	2.52987e-12	2.32981e-12	CDC27/ANLN/BRCA1/MRE11/SPDL1/TPR/PSME4/TRIP13/NDE1/CLASP1/PCM1/RBL1/ORC1/AURKA/TPX2/CLSPN/CDC6/PSMB5/PSMA6/MAPRE1/CEP76/CEP192/PSMD7/CCP110/CEP152/CDK6/RAD51C/FBXO5/TTK/KLHL18/PSMD14/ARID3A/ALMS1/CENPF/KIF14/ZWINT/CNOT1/CEP250/PRMT1/DLGAP5/ANKRD17/PCNA/CCNB1/MDM2/HAUS2/CENPE/NEDD1/TICRR/PLK4/DTL/CNOT9/CDCA5/HAUS6/CEP78/ATM/CHEK1/HMGA2/ADAM17/CENPJ/HAUS1/ANAPC1/BUB1B/CDC25C/NAE1/TOPBP1/CDC25A/MAD2…	89	HepG2 vs HCC	up_total
BP	GO:0031047	gene silencing by RNA	53/1531	180/16109	2.71577e-14	2.57998e-12	2.37596e-12	NUP160/POLR2B/TPR/NDC1/NUP37/NUP188/DICER1/RAE1/NUP93/DDX6/NUP98/NUP107/NUP155/NUP43/XPO5/NUP153/CNOT1/BMP4/AJUBA/RAN/DHX9/NCBP1/NUP54/NUP58/WTIP/POLR2D/CNOT9/RANBP2/NUP205/H4C8/PUS10/NUP35/METTL3/SMAD2/PRKRA/H3C13/H4C3/H3C12/H4C11/H4-16/H3C14/H3C15/H4C15/H4C14/H4C12/H4C5/H4C4/H3C7/H4C1/H4C2/H3C10/H3C2/H3C3	53	HepG2 vs HCC	up_total
BP	GO:0045787	positive regulation of cell cycle	83/1531	366/16109	3.15156e-14	2.93854e-12	2.70617e-12	CDC27/DBF4/BRCA1/MNAT1/TPR/AURKA/ZNF268/TGM1/CDC6/RANBP1/THOC5/FAM83D/RAD51C/SLC6A4/RAD51AP1/FBXO5/ECT2/KLHL18/TTL/ARID3A/KIF14/SLF2/GPSM2/CIT/CKS2/USP22/CNOT1/MED1/PRMT1/DLGAP5/CCNT1/RAB11FIP4/ANKRD17/PCNA/SLF1/CCNB1/PSRC1/ROCK2/RPS15A/MDM2/KIF23/KIF20B/BRCA2/PLK4/DTL/PKP4/CNOT9/PHIP/CDCA5/ATM/CHEK1/HMGA2/EIF4E/ADAM17/CENPJ/POU4F1/CDC25C/RACGAP1/MSX1/TGFA/SPDYA/CDC25A/MAD2L1/CEP295/STXBP4/CENPV/…	83	HepG2 vs HCC	up_total
BP	GO:0000724	double-strand break repair via homologous recombination	45/1531	138/16109	4.12583e-14	3.77701e-12	3.47834e-12	KDM1A/REV3L/BRCA1/MRE11/RAD51/POLQ/TP53BP1/MCM2/RIF1/PALB2/RAD54L/CDC45/SMCHD1/RBBP8/MCM4/RAD51C/RAD51AP1/MCM3/PSMD14/MCM8/HELB/AUNIP/GINS2/FIGNL1/BRCA2/WRAP53/MMS22L/GINS4/ATM/CHEK1/WRN/RFWD3/FEN1/RMI2/GEN1/FANCB/RAD51B/PARPBP/KDM4D/FANCM/ARID2/XRCC2/RAD54B/BLM/RTEL1	45	HepG2 vs HCC	up_total
BP	GO:0006338	chromatin remodeling	56/1531	202/16109	8.62345e-14	7.75341e-12	7.14028e-12	BAZ1B/TPR/PSME4/SMARCE1/CHD8/ACTR5/SMCHD1/CENPI/OIP5/NPM3/RNF8/HELLS/CENPK/HJURP/MIS18BP1/CHD1L/NASP/KNL1/CENPO/TET1/SYCP3/CENPC/HMGA2/SUV39H2/SMARCA5/H4C8/MIS18A/RBBP4/SMARCAD1/CENPN/CENPV/CHD7/BPTF/BEND3/NPM1/H3C13/KDM4D/H4C3/H3C12/H4C11/H4-16/BAZ1A/CENPW/H3C14/H3C15/H4C15/H4C14/H4C12/H4C5/H4C4/H3C7/H4C1/H4C2/H3C10/H3C2/H3C3	56	HepG2 vs HCC	up_total
BP	GO:0042254	ribosome biogenesis	71/1531	298/16109	1.82733e-13	1.61414e-11	1.4865e-11	TFB1M/NOP58/WDR3/THUMPD1/NLE1/XRCC5/XPO1/DDX18/XRN2/ESF1/NOP56/EXOSC3/NPM3/GTPBP4/C1QBP/NOP2/PAK1IP1/MDN1/BRIX1/WDR75/NOL10/FASTKD2/HEATR1/EXOSC8/UTP20/EXOSC9/MPHOSPH10/RPS10/RIOK1/RPP40/HELB/METTL16/NGDN/GNL3L/EXOSC2/DKC1/NOL11/RAN/NIP7/WDR36/NAT10/LTV1/MPHOSPH6/URB2/TEX10/WDR12/LYAR/RPL7L1/PDCD11/PIH1D2/SRFBP1/HEATR3/NIFK/RRP1B/NOL9/WDR43/ABCE1/UTP15/DDX21/BMS1/TSR1/CHD7/RSL1D1/DDX10/GEMIN4/NPM…	71	HepG2 vs HCC	up_total
BP	GO:0006405	RNA export from nucleus	44/1531	138/16109	1.94085e-13	1.68486e-11	1.55162e-11	NUP160/TPR/NDC1/SMG6/NUP37/XPO1/NUP188/POLDIP3/THOC5/RAE1/NUP93/NUP98/NUP107/NUP155/CPSF3/NUP43/XPO5/NUP153/THOC2/RAN/NXT1/LTV1/DHX9/SRSF1/WDR33/NCBP1/SSB/NUP54/NUP58/DHX38/POLR2D/EIF4E/RANBP2/NUP205/SMG1/NUP35/ABCE1/CPSF2/DDX19A/AGFG1/NPM1/ALYREF/NOP9/SARNP	44	HepG2 vs HCC	up_total
CC	GO:0005657	replication fork	28/1570	64/16883	4.22474e-13	1.84983e-11	1.57236e-11	BAZ1B/MRE11/MCM10/TP53BP1/TIPIN/POLD3/POLA1/RAD51C/MCM3/ZRANB3/HELB/PCNA/RFC3/PIF1/ETAA1/PRIM2/MMS22L/SMARCA5/SMARCAD1/RFC4/WRN/POLH/RAD51B/XRCC2/BLM/PRIM1/WDHD1/UHRF1	28	HepG2 vs HCC	up_total
BP	GO:0071426	ribonucleoprotein complex export from nucleus	42/1531	128/16109	2.28789e-13	1.95246e-11	1.79806e-11	NUP160/TPR/NDC1/SMG6/NUP37/XPO1/NUP188/POLDIP3/THOC5/RAE1/NUP93/NUP98/NUP107/NUP155/CPSF3/NUP43/NUP153/THOC2/RAN/NXT1/LTV1/SRSF1/WDR33/NCBP1/SSB/NUP54/NUP58/DHX38/POLR2D/EIF4E/RANBP2/NUP205/SMG1/NUP35/ABCE1/CPSF2/DDX19A/AGFG1/NPM1/ALYREF/NOP9/SARNP	42	HepG2 vs HCC	up_total
BP	GO:0071166	ribonucleoprotein complex localization	42/1531	129/16109	3.08546e-13	2.58922e-11	2.38447e-11	NUP160/TPR/NDC1/SMG6/NUP37/XPO1/NUP188/POLDIP3/THOC5/RAE1/NUP93/NUP98/NUP107/NUP155/CPSF3/NUP43/NUP153/THOC2/RAN/NXT1/LTV1/SRSF1/WDR33/NCBP1/SSB/NUP54/NUP58/DHX38/POLR2D/EIF4E/RANBP2/NUP205/SMG1/NUP35/ABCE1/CPSF2/DDX19A/AGFG1/NPM1/ALYREF/NOP9/SARNP	42	HepG2 vs HCC	up_total
BP	GO:0043044	ATP-dependent chromatin remodeling	33/1531	85/16109	3.98073e-13	3.28573e-11	3.0259e-11	PSME4/SMARCE1/CHD8/ACTR5/CENPI/OIP5/RNF8/CENPK/HJURP/MIS18BP1/NASP/KNL1/CENPO/SYCP3/CENPC/SMARCA5/H4C8/MIS18A/RBBP4/SMARCAD1/CENPN/NPM1/H4C3/H4C11/H4-16/CENPW/H4C15/H4C14/H4C12/H4C5/H4C4/H4C1/H4C2	33	HepG2 vs HCC	up_total
BP	GO:0034660	ncRNA metabolic process	97/1531	480/16109	4.1127e-13	3.33991e-11	3.0758e-11	LARS2/TFB1M/NOP58/WDR3/KARS1/TRMT11/THUMPD1/ELP1/DDX18/XRN2/ESF1/PUS7/DICER1/PRORP/NOP56/INTS6/EARS2/INTS9/POP1/EXOSC3/NPM3/GTPBP4/INTS2/NOP2/MDN1/WDR75/NOL10/THADA/HEATR1/EXOSC8/UTP20/METTL8/EXOSC9/MPHOSPH10/XPO5/RIOK1/RPP40/EEF1E1/DTD1/HELB/METTL16/NGDN/DTD2/EXOSC2/DKC1/NOL11/RAN/TOE1/WDR36/NAT10/MPHOSPH6/RC3H1/TEX10/ALKBH8/PNPT1/THUMPD2/SSB/WDR12/RNF113B/LYAR/CDKAL1/RPL7L1/RARS2/PDCD11/PIH1D2/…	97	HepG2 vs HCC	up_total
BP	GO:0044839	cell cycle G2/M phase transition	66/1531	271/16109	4.43114e-13	3.5414e-11	3.26135e-11	BRCA1/MNAT1/MRE11/PSME4/NDE1/CLASP1/PCM1/ORC1/AURKA/TPX2/CLSPN/CDC6/PSMB5/PSMA6/MAPRE1/CEP76/CEP192/PSMD7/CCP110/CEP152/RAD51C/FBXO5/PSMD14/ALMS1/CENPF/KIF14/MASTL/CEP250/AJUBA/CCNB1/BORA/HAUS2/NEDD1/TICRR/PLK4/DTL/CCNA2/SKP2/HAUS6/CEP78/ATM/CHEK1/HMGA2/CENPJ/HAUS1/CCNB2/CDC25C/NAE1/NEK10/TOPBP1/CDC25A/MELK/PLK1/CDK1/PPM1D/PSMD1/CEP135/CKAP5/ATAD5/AURKB/NPM1/RAD51B/PLCB1/TUBB/DYNC1H1/BLM	66	HepG2 vs HCC	up_total
BP	GO:0000086	G2/M transition of mitotic cell cycle	63/1531	253/16109	5.22855e-13	4.1134e-11	3.78812e-11	BRCA1/MNAT1/MRE11/PSME4/NDE1/CLASP1/PCM1/ORC1/AURKA/TPX2/CLSPN/CDC6/PSMB5/PSMA6/MAPRE1/CEP76/CEP192/PSMD7/CCP110/CEP152/RAD51C/FBXO5/PSMD14/ALMS1/CENPF/KIF14/MASTL/CEP250/AJUBA/CCNB1/BORA/HAUS2/NEDD1/TICRR/PLK4/DTL/CCNA2/SKP2/HAUS6/CEP78/ATM/CHEK1/HMGA2/CENPJ/HAUS1/CCNB2/CDC25C/NAE1/TOPBP1/CDC25A/MELK/PLK1/CDK1/PPM1D/PSMD1/CEP135/CKAP5/AURKB/RAD51B/PLCB1/TUBB/DYNC1H1/BLM	63	HepG2 vs HCC	up_total
BP	GO:0000183	rDNA heterochromatin assembly	21/1531	37/16109	8.71353e-13	6.74963e-11	6.21589e-11	SMARCA5/H4C8/BEND3/H3C13/H4C3/H3C12/H4C11/H4-16/H3C14/H3C15/H4C15/H4C14/H4C12/H4C5/H4C4/H3C7/H4C1/H4C2/H3C10/H3C2/H3C3	21	HepG2 vs HCC	up_total
BP	GO:1903046	meiotic cell cycle process	51/1531	184/16109	1.11699e-12	8.52126e-11	7.84742e-11	NCAPD2/MRE11/RAD51/NDC1/TRIP13/RAD54L/AURKA/CCNE1/RAD51C/RAD51AP1/FBXO5/TTK/SMC4/MSH6/MND1/KIF18A/TAF1L/CKS2/PSMC3IP/TOP2A/FIGNL1/BRIP1/SMC2/SYCP3/BRCA2/P3H4/NUF2/FANCD2/CENPC/ATM/INCENP/NCAPD3/EME1/BUB1B/CCNB2/CDC25C/MSX1/SGO2/SPDYA/CDC25A/PTTG1/SHOC1/PLK1/BUB1/MEIOC/RAD51B/PLCB1/FANCA/FANCM/RAD54B/BTBD18	51	HepG2 vs HCC	up_total
BP	GO:0034470	ncRNA processing	83/1531	390/16109	1.23839e-12	9.30639e-11	8.57046e-11	TFB1M/NOP58/WDR3/KARS1/TRMT11/THUMPD1/ELP1/DDX18/XRN2/ESF1/PUS7/DICER1/PRORP/NOP56/INTS6/INTS9/POP1/EXOSC3/NPM3/GTPBP4/INTS2/NOP2/MDN1/WDR75/NOL10/THADA/HEATR1/EXOSC8/UTP20/METTL8/EXOSC9/MPHOSPH10/RIOK1/RPP40/HELB/METTL16/NGDN/EXOSC2/DKC1/NOL11/TOE1/WDR36/NAT10/MPHOSPH6/TEX10/ALKBH8/THUMPD2/SSB/WDR12/RNF113B/LYAR/CDKAL1/RPL7L1/PDCD11/PIH1D2/SRFBP1/QTRT2/NIFK/RRP1B/NOL9/TYW3/PUS10/TYW5/WDR43/UTP15…	83	HepG2 vs HCC	up_total
BP	GO:1902749	regulation of cell cycle G2/M phase transition	56/1531	215/16109	1.45058e-12	1.07407e-10	9.89135e-11	BRCA1/MRE11/PSME4/NDE1/CLASP1/PCM1/ORC1/AURKA/TPX2/CLSPN/CDC6/PSMB5/PSMA6/MAPRE1/CEP76/CEP192/PSMD7/CCP110/CEP152/RAD51C/FBXO5/PSMD14/ALMS1/CENPF/KIF14/CEP250/CCNB1/HAUS2/NEDD1/TICRR/PLK4/DTL/HAUS6/CEP78/ATM/CHEK1/HMGA2/CENPJ/HAUS1/CDC25C/NAE1/NEK10/TOPBP1/CDC25A/PLK1/CDK1/PSMD1/CEP135/CKAP5/ATAD5/AURKB/NPM1/RAD51B/TUBB/DYNC1H1/BLM	56	HepG2 vs HCC	up_total
BP	GO:0010389	regulation of G2/M transition of mitotic cell cycle	53/1531	199/16109	2.25189e-12	1.64323e-10	1.51329e-10	BRCA1/MRE11/PSME4/NDE1/CLASP1/PCM1/ORC1/AURKA/TPX2/CLSPN/CDC6/PSMB5/PSMA6/MAPRE1/CEP76/CEP192/PSMD7/CCP110/CEP152/RAD51C/FBXO5/PSMD14/ALMS1/CENPF/KIF14/CEP250/CCNB1/HAUS2/NEDD1/TICRR/PLK4/DTL/HAUS6/CEP78/ATM/CHEK1/HMGA2/CENPJ/HAUS1/CDC25C/NAE1/TOPBP1/CDC25A/PLK1/CDK1/PSMD1/CEP135/CKAP5/AURKB/RAD51B/TUBB/DYNC1H1/BLM	53	HepG2 vs HCC	up_total
BP	GO:0006303	double-strand break repair via nonhomologous end joining	34/1531	95/16109	2.70703e-12	1.94713e-10	1.79315e-10	BRCA1/MRE11/ERCC8/POLQ/TP53BP1/XRCC5/RIF1/SMCHD1/POLA1/RNF8/PSMD14/DCLRE1B/AUNIP/BARD1/WRAP53/ATM/HMGA2/DCLRE1C/H4C8/RNF168/HMGB2/KDM4D/XRCC6/H4C3/H4C11/H4-16/PRKDC/H4C15/H4C14/H4C12/H4C5/H4C4/H4C1/H4C2	34	HepG2 vs HCC	up_total
BP	GO:0051236	establishment of RNA localization	52/1531	195/16109	3.44512e-12	2.44313e-10	2.24993e-10	NUP160/TPR/NDC1/SMG6/NUP37/XPO1/NUP188/POLDIP3/THOC5/RAE1/NUP93/NUP98/NUP107/NUP155/CPSF3/NUP43/XPO5/NUP153/THOC2/RAN/NXT1/LTV1/DHX9/IGF2BP3/SRSF1/WDR33/NCBP1/PNPT1/LRPPRC/SSB/NUP54/G3BP2/NUP58/DHX38/POLR2D/ATM/EIF4E/RANBP2/AHCTF1/NUP205/SMG1/NUP35/ABCE1/CPSF2/DDX19A/AGFG1/ATR/CKAP5/NPM1/ALYREF/NOP9/SARNP	52	HepG2 vs HCC	up_total
BP	GO:0006607	NLS-bearing protein import into nucleus	15/1531	20/16109	4.27927e-12	2.99252e-10	2.75587e-10	RGPD5/KPNA6/IPO5/KPNB1/NUP54/RGPD3/RANBP2/NUP35/RGPD8/KPNA2/RGPD6/RGPD2/RGPD1/RGPD4/KPNA5	15	HepG2 vs HCC	up_total
BP	GO:0045930	negative regulation of mitotic cell cycle	68/1531	299/16109	5.97207e-12	4.11909e-10	3.79336e-10	BRCA1/MRE11/SPDL1/TPR/PSME4/TRIP13/NLE1/TIPIN/RBL1/ORC1/AURKA/CLSPN/CDC6/MSH2/PSMB5/PSMA6/PSMD7/FZD3/CDK6/FBXO5/TTK/PSMD14/ARID3A/CENPF/DCLRE1B/ZWINT/CNOT1/BMP4/PRMT1/STK33/PCNA/CCNB1/MDM2/PNPT1/TICRR/FANCD2/CNOT9/MCPH1/ATM/CHEK1/HMGA2/EME1/BUB1B/CDC25C/NAE1/TOPBP1/MAD2L1/DDIAS/BRD7/PLK1/NKX3-1/CTNNB1/RFWD3/BUB1/CDK1/MTBP/PSMD1/ZWILCH/GEN1/AURKB/MEIOC/KNTC1/MAGI2/DCUN1D3/BLM/GJC2/CDC14C/PRKDC	68	HepG2 vs HCC	up_total
BP	GO:0000726	non-recombinational repair	35/1531	103/16109	7.26974e-12	4.94637e-10	4.55522e-10	BRCA1/MRE11/ERCC8/POLQ/TP53BP1/XRCC5/RIF1/SMCHD1/RBBP8/POLA1/RNF8/PSMD14/DCLRE1B/AUNIP/BARD1/WRAP53/ATM/HMGA2/DCLRE1C/H4C8/RNF168/HMGB2/KDM4D/XRCC6/H4C3/H4C11/H4-16/PRKDC/H4C15/H4C14/H4C12/H4C5/H4C4/H4C1/H4C2	35	HepG2 vs HCC	up_total
BP	GO:0033044	regulation of chromosome organization	63/1531	269/16109	9.44385e-12	6.33997e-10	5.83862e-10	KDM1A/CDC27/BRCA1/MNAT1/MRE11/SPDL1/TPR/SMG6/TRIP13/MCM2/XRCC5/RIF1/MAP3K4/DNMT3B/CDC6/FBXO5/TTK/CCT4/CENPF/PHF19/SLF2/TCP1/ZWINT/DLGAP5/GNL3L/DKC1/TOP2A/SLF1/CCNB1/NAT10/CCT7/TET1/CENPE/PIF1/MTF2/CDCA5/MCPH1/HMBOX1/ATM/CCT5/ANAPC1/BUB1B/SMG1/GNL3/MAD2L1/PTTG1/BRD7/CCT2/CENPV/PLK1/CTNNB1/FEN1/AXIN2/BUB1/DCP2/ATR/RMI2/GEN1/AURKB/H1-5/KNTC1/USP7/RTEL1	63	HepG2 vs HCC	up_total
BP	GO:0000075	cell cycle checkpoint	53/1531	207/16109	1.17817e-11	7.8054e-10	7.18817e-10	BRCA1/MRE11/SPDL1/TPR/TP53BP1/TRIP13/TIPIN/ORC1/AURKA/CLSPN/CDC45/CDC6/MSH2/THOC5/TTK/ARID3A/CENPF/DCLRE1B/ZWINT/CNOT1/PRMT1/STK33/PCNA/CCNB1/MDM2/BRIP1/DNA2/TICRR/DTL/ETAA1/FANCD2/CNOT9/ATM/CHEK1/HMGA2/EME1/BUB1B/CDC25C/NAE1/TOPBP1/MAD2L1/PLK1/RFWD3/BUB1/CDK1/ZWILCH/ATR/GEN1/AURKB/KNTC1/BLM/CDC14C/PRKDC	53	HepG2 vs HCC	up_total
BP	GO:0090068	positive regulation of cell cycle process	64/1531	277/16109	1.21421e-11	7.93969e-10	7.31183e-10	CDC27/DBF4/BRCA1/TPR/AURKA/CDC6/RANBP1/FAM83D/RAD51C/RAD51AP1/FBXO5/ECT2/KLHL18/ARID3A/KIF14/SLF2/GPSM2/CIT/CNOT1/MED1/PRMT1/DLGAP5/RAB11FIP4/ANKRD17/PCNA/SLF1/CCNB1/ROCK2/MDM2/KIF23/KIF20B/PLK4/DTL/PKP4/CNOT9/PHIP/CDCA5/ATM/HMGA2/ADAM17/CENPJ/POU4F1/CDC25C/RACGAP1/MSX1/TGFA/CDC25A/MAD2L1/CEP295/STXBP4/CENPV/FEN1/CDK1/MTBP/SPHK1/ATAD5/GEN1/AURKB/NPM1/RAD51B/PLCB1/DYNC1H1/TAS2R13/CDC14C	64	HepG2 vs HCC	up_total
BP	GO:0006409	tRNA export from nucleus	19/1531	34/16109	1.57183e-11	1.00179e-09	9.22575e-10	NUP160/TPR/NDC1/NUP37/NUP188/RAE1/NUP93/NUP98/NUP107/NUP155/NUP43/NUP153/RAN/SSB/NUP54/NUP58/RANBP2/NUP205/NUP35	19	HepG2 vs HCC	up_total
BP	GO:0071431	tRNA-containing ribonucleoprotein complex export from nucleus	19/1531	34/16109	1.57183e-11	1.00179e-09	9.22575e-10	NUP160/TPR/NDC1/NUP37/NUP188/RAE1/NUP93/NUP98/NUP107/NUP155/NUP43/NUP153/RAN/SSB/NUP54/NUP58/RANBP2/NUP205/NUP35	19	HepG2 vs HCC	up_total
BP	GO:0006364	rRNA processing	55/1531	221/16109	1.61449e-11	1.01612e-09	9.35765e-10	TFB1M/NOP58/WDR3/THUMPD1/DDX18/XRN2/ESF1/NOP56/EXOSC3/NPM3/GTPBP4/NOP2/MDN1/WDR75/NOL10/HEATR1/EXOSC8/UTP20/EXOSC9/MPHOSPH10/RIOK1/RPP40/HELB/METTL16/NGDN/EXOSC2/DKC1/NOL11/WDR36/NAT10/MPHOSPH6/TEX10/WDR12/LYAR/RPL7L1/PDCD11/PIH1D2/SRFBP1/NIFK/RRP1B/NOL9/WDR43/UTP15/DDX21/BMS1/TSR1/CHD7/RSL1D1/DDX10/GEMIN4/RPS17/NOP9/MAK16/EXOSC6/PRKDC	55	HepG2 vs HCC	up_total
BP	GO:0051170	import into nucleus	45/1531	161/16109	1.74157e-11	1.08257e-09	9.9696e-10	RGPD5/KPNA6/TPR/DDX20/IPO5/GEMIN5/TNPO1/IPO11/GEMIN2/NUP188/FERMT1/NUP93/UBR5/KPNB1/NUP98/NUP107/RAB23/NUP155/ECT2/CSE1L/NUP153/BMP4/MED1/SNRPB/RAN/NXT1/NUP54/NUP58/SNRPG/RGPD3/RANBP2/HEATR3/NUP35/SNRPD1/RGPD8/GEMIN4/KPNA2/RGPD6/RGPD2/RGPD1/FAM53B/IPO4/RGPD4/KPNA5/IPO7	45	HepG2 vs HCC	up_total
BP	GO:0031507	heterochromatin assembly	27/1531	67/16109	1.93624e-11	1.1889e-09	1.09488e-09	TPR/SMCHD1/HELLS/TET1/HMGA2/SMARCA5/H4C8/CENPV/BEND3/H3C13/H4C3/H3C12/H4C11/H4-16/H3C14/H3C15/H4C15/H4C14/H4C12/H4C5/H4C4/H3C7/H4C1/H4C2/H3C10/H3C2/H3C3	27	HepG2 vs HCC	up_total
BP	GO:0097064	ncRNA export from nucleus	20/1531	38/16109	2.01304e-11	1.22117e-09	1.1246e-09	NUP160/TPR/NDC1/NUP37/NUP188/RAE1/NUP93/NUP98/NUP107/NUP155/NUP43/NUP153/RAN/SSB/NUP54/NUP58/RANBP2/NUP205/NUP35/NPM1	20	HepG2 vs HCC	up_total
BP	GO:0140013	meiotic nuclear division	46/1531	168/16109	2.26639e-11	1.35151e-09	1.24464e-09	MRE11/RAD51/NDC1/TRIP13/RAD54L/AURKA/CCNE1/RAD51C/RAD51AP1/FBXO5/TTK/SMC4/MND1/KIF18A/TAF1L/CKS2/PSMC3IP/TOP2A/FIGNL1/BRIP1/SMC2/SYCP3/BRCA2/P3H4/NUF2/FANCD2/CENPC/ATM/INCENP/EME1/BUB1B/CCNB2/MSX1/SGO2/SPDYA/PTTG1/SHOC1/PLK1/BUB1/MEIOC/RAD51B/PLCB1/FANCA/FANCM/RAD54B/BTBD18	46	HepG2 vs HCC	up_total
BP	GO:0050657	nucleic acid transport	50/1531	192/16109	2.30844e-11	1.35151e-09	1.24464e-09	NUP160/TPR/NDC1/SMG6/NUP37/XPO1/NUP188/POLDIP3/THOC5/RAE1/NUP93/NUP98/NUP107/NUP155/CPSF3/NUP43/XPO5/NUP153/THOC2/RAN/NXT1/LTV1/DHX9/IGF2BP3/SRSF1/WDR33/NCBP1/PNPT1/LRPPRC/SSB/NUP54/G3BP2/NUP58/DHX38/POLR2D/EIF4E/RANBP2/AHCTF1/NUP205/SMG1/NUP35/ABCE1/CPSF2/DDX19A/AGFG1/CKAP5/NPM1/ALYREF/NOP9/SARNP	50	HepG2 vs HCC	up_total
BP	GO:0050658	RNA transport	50/1531	192/16109	2.30844e-11	1.35151e-09	1.24464e-09	NUP160/TPR/NDC1/SMG6/NUP37/XPO1/NUP188/POLDIP3/THOC5/RAE1/NUP93/NUP98/NUP107/NUP155/CPSF3/NUP43/XPO5/NUP153/THOC2/RAN/NXT1/LTV1/DHX9/IGF2BP3/SRSF1/WDR33/NCBP1/PNPT1/LRPPRC/SSB/NUP54/G3BP2/NUP58/DHX38/POLR2D/EIF4E/RANBP2/AHCTF1/NUP205/SMG1/NUP35/ABCE1/CPSF2/DDX19A/AGFG1/CKAP5/NPM1/ALYREF/NOP9/SARNP	50	HepG2 vs HCC	up_total
BP	GO:0007051	spindle organization	48/1531	181/16109	2.88979e-11	1.67242e-09	1.54017e-09	TPR/INTS13/ASPM/CLASP1/AURKA/TPX2/KIZ/KIF4A/RAE1/TUBB1/MAPRE1/CEP192/KPNB1/CEP126/FBXO5/TTK/STAG1/GPSM2/STIL/DLGAP5/AUNIP/KNSTRN/RAN/CCNB1/PSRC1/BORA/KIF23/HAUS2/KIF11/CENPE/CLTC/NUF2/HAUS6/INCENP/CENPJ/HAUS1/SPC25/CCNB2/STARD9/RACGAP1/PLK1/CKAP5/AURKB/RCC1/TUBB/DYNC1H1/PRC1/KIF4B	48	HepG2 vs HCC	up_total
BP	GO:0016072	rRNA metabolic process	56/1531	231/16109	3.21644e-11	1.84031e-09	1.69479e-09	TFB1M/NOP58/WDR3/THUMPD1/DDX18/XRN2/ESF1/NOP56/EXOSC3/NPM3/GTPBP4/NOP2/MDN1/WDR75/NOL10/HEATR1/EXOSC8/UTP20/EXOSC9/MPHOSPH10/RIOK1/RPP40/HELB/METTL16/NGDN/EXOSC2/DKC1/NOL11/WDR36/NAT10/MPHOSPH6/TEX10/WDR12/LYAR/RPL7L1/PDCD11/PIH1D2/SRFBP1/NIFK/RRP1B/NOL9/WDR43/UTP15/DDX21/BMS1/DIS3L/TSR1/CHD7/RSL1D1/DDX10/GEMIN4/RPS17/NOP9/MAK16/EXOSC6/PRKDC	56	HepG2 vs HCC	up_total
CC	GO:0005814	centriole	40/1570	139/16883	4.50856e-11	1.8425e-09	1.56613e-09	MPHOSPH9/PCM1/AURKA/KIAA0586/CEP128/IFT52/CEP76/CEP192/CCP110/CEP152/TUBD1/CCDC88A/ALMS1/STIL/CEP250/TOP2A/RAN/DZIP1/AHI1/CEP350/ARMC9/TSGA10/CEP55/NEDD1/PLK4/CEP78/SCLT1/CENPJ/SASS6/STARD9/CCNF/CEP295/PLK1/IQCB1/CEP83/CEP135/RTTN/TEDC1/KIF24/KIAA0753	40	HepG2 vs HCC	up_total
BP	GO:0007093	mitotic cell cycle checkpoint	44/1531	158/16109	3.33518e-11	1.88681e-09	1.73761e-09	BRCA1/MRE11/SPDL1/TPR/TRIP13/TIPIN/ORC1/AURKA/CLSPN/CDC6/MSH2/TTK/ARID3A/CENPF/DCLRE1B/ZWINT/CNOT1/PRMT1/STK33/PCNA/CCNB1/MDM2/TICRR/FANCD2/CNOT9/ATM/CHEK1/HMGA2/EME1/BUB1B/CDC25C/NAE1/TOPBP1/MAD2L1/PLK1/RFWD3/BUB1/CDK1/ZWILCH/GEN1/AURKB/KNTC1/BLM/PRKDC	44	HepG2 vs HCC	up_total
MF	GO:0008094	DNA-dependent ATPase activity	23/1555	50/16548	1.81428e-11	3.2512e-09	3.00216e-09	RAD51/XRCC5/RAD54L/MSH2/CHD8/RAD51C/MSH6/TTF2/CHD6/TOP2A/RFC3/DSCC1/SMARCA5/RBBP4/SMARCAD1/RFC4/BPTF/RAD51B/ERCC6L/XRCC6/XRCC2/RAD54B/BLM	23	HepG2 vs HCC	up_total
BP	GO:0051168	nuclear export	50/1531	197/16109	6.31912e-11	3.5352e-09	3.25564e-09	NUP160/TPR/NDC1/SMG6/NUP37/XPO1/NUP188/POLDIP3/THOC5/RAE1/NUP93/NUP98/NUP107/NUP155/CPSF3/NUP43/CSE1L/XPO5/NUP153/THOC2/RAN/NXT1/XPO4/LTV1/DHX9/SRSF1/WDR33/NCBP1/BARD1/SSB/NUP54/NUP58/DHX38/POLR2D/EIF4E/PTPN14/RANBP2/NUP205/SMG1/NUP35/ABCE1/NEMF/CPSF2/DDX19A/MALT1/AGFG1/NPM1/ALYREF/NOP9/SARNP	50	HepG2 vs HCC	up_total
BP	GO:0006406	mRNA export from nucleus	35/1531	111/16109	7.98639e-11	4.37081e-09	4.02518e-09	NUP160/TPR/NDC1/SMG6/NUP37/NUP188/POLDIP3/THOC5/RAE1/NUP93/NUP98/NUP107/NUP155/CPSF3/NUP43/NUP153/THOC2/NXT1/SRSF1/WDR33/NCBP1/NUP54/NUP58/DHX38/POLR2D/EIF4E/RANBP2/NUP205/SMG1/NUP35/CPSF2/DDX19A/AGFG1/ALYREF/SARNP	35	HepG2 vs HCC	up_total
BP	GO:0071427	mRNA-containing ribonucleoprotein complex export from nucleus	35/1531	111/16109	7.98639e-11	4.37081e-09	4.02518e-09	NUP160/TPR/NDC1/SMG6/NUP37/NUP188/POLDIP3/THOC5/RAE1/NUP93/NUP98/NUP107/NUP155/CPSF3/NUP43/NUP153/THOC2/NXT1/SRSF1/WDR33/NCBP1/NUP54/NUP58/DHX38/POLR2D/EIF4E/RANBP2/NUP205/SMG1/NUP35/CPSF2/DDX19A/AGFG1/ALYREF/SARNP	35	HepG2 vs HCC	up_total
BP	GO:0006282	regulation of DNA repair	38/1531	128/16109	9.29675e-11	5.03324e-09	4.63522e-09	KDM1A/BRCA1/ERCC8/RAD51/POLQ/TP53BP1/RIF1/SMCHD1/UBR5/RAD51AP1/RNF8/SLF2/DEK/HELB/AUNIP/FIGNL1/PCNA/SLF1/DHX9/WRAP53/CHEK1/HMGA2/TRIP12/EYA3/USP1/RNF168/RNF169/AXIN2/POLH/RMI2/FANCB/PARPBP/KDM4D/ARID2/PARG/UBE2V1/PRKDC/RTEL1	38	HepG2 vs HCC	up_total
BP	GO:0006611	protein export from nucleus	47/1531	181/16109	1.01873e-10	5.45673e-09	5.02523e-09	NUP160/TPR/NDC1/SMG6/NUP37/XPO1/NUP188/POLDIP3/THOC5/RAE1/NUP93/NUP98/NUP107/NUP155/CPSF3/NUP43/CSE1L/XPO5/NUP153/THOC2/RAN/NXT1/XPO4/LTV1/SRSF1/WDR33/NCBP1/BARD1/SSB/NUP54/NUP58/DHX38/POLR2D/EIF4E/PTPN14/RANBP2/NUP205/SMG1/NUP35/ABCE1/CPSF2/DDX19A/AGFG1/NPM1/ALYREF/NOP9/SARNP	47	HepG2 vs HCC	up_total
CC	GO:0072686	mitotic spindle	42/1570	156/16883	1.52816e-10	5.85478e-09	4.97659e-09	CDC27/PHLPP2/TPR/ASPM/CLASP1/KIF22/AURKA/TPX2/CDC6/RAE1/MAPRE1/FAM83D/MAK/ECT2/STAG1/KIF18A/GPSM2/KNSTRN/KIF23/HAUS2/KIF11/KIF20B/CENPE/CLTC/EML4/PKP4/TBCK/DCDC2/HAUS6/HAUS1/SKA1/RACGAP1/MAD2L1/SKA3/CEP295/TAF1D/PLK1/CDK1/IQCB1/AURKB/PRC1/CDC14C	42	HepG2 vs HCC	up_total
BP	GO:0051031	tRNA transport	19/1531	37/16109	1.13167e-10	5.99783e-09	5.52354e-09	NUP160/TPR/NDC1/NUP37/NUP188/RAE1/NUP93/NUP98/NUP107/NUP155/NUP43/NUP153/RAN/SSB/NUP54/NUP58/RANBP2/NUP205/NUP35	19	HepG2 vs HCC	up_total
BP	GO:0007098	centrosome cycle	38/1531	129/16109	1.19885e-10	6.2877e-09	5.79048e-09	BRCA1/NDE1/PCM1/AURKA/RANBP1/CEP76/CEP192/CCP110/CEP152/TRIM37/ALMS1/STIL/PARD6B/CEP250/ROCK2/NAT10/HAUS2/KIF11/BRCA2/PLK4/MCPH1/HAUS6/CHEK1/CENPJ/HAUS1/SASS6/CCNF/CEP295/PLK1/CTNNB1/CDK1/CEP135/CKAP5/RTTN/GEN1/NPM1/XRCC2/KIAA0753	38	HepG2 vs HCC	up_total
MF	GO:0046982	protein heterodimerization activity	67/1555	309/16548	4.98162e-11	7.43922e-09	6.8694e-09	TCOF1/AURKA/PRMT5/HIF1A/H2BC11/UBA2/TOP2A/RAN/BARD1/TAF4B/SAE1/GPHA2/QTRT2/H2BC5/H4C8/NAE1/METTL3/PAFAH1B2/RALGAPA1/FZD4/RCC1/H2BC4/H3C13/ADRA2C/H2AC20/H2AC21/H2BC21/H2BC13/H3-5/FZD9/H2AC13/H2AC11/H2AC7/H4C3/H3C12/H4C11/H4-16/CENPW/H3C14/H2BC18/H3C15/SUPT4H1/H2BC15/H4C15/H4C14/H4C12/H2BC14/H2BC8/H2BC17/H2AC12/H2AC15/H2BC9/H2BC3/H2AC16/H4C5/H2AC8/H4C4/H2BC7/H3C7/H2AC4/H2BC10/H4C1/H2AC17/H4C2/H3C10…	67	HepG2 vs HCC	up_total
BP	GO:0051028	mRNA transport	41/1531	147/16109	1.47503e-10	7.65646e-09	7.051e-09	NUP160/TPR/NDC1/SMG6/NUP37/XPO1/NUP188/POLDIP3/THOC5/RAE1/NUP93/NUP98/NUP107/NUP155/CPSF3/NUP43/NUP153/THOC2/NXT1/DHX9/IGF2BP3/SRSF1/WDR33/NCBP1/LRPPRC/NUP54/G3BP2/NUP58/DHX38/POLR2D/EIF4E/RANBP2/AHCTF1/NUP205/SMG1/NUP35/CPSF2/DDX19A/AGFG1/ALYREF/SARNP	41	HepG2 vs HCC	up_total
BP	GO:0034504	protein localization to nucleus	61/1531	273/16109	1.58418e-10	8.13911e-09	7.49549e-09	RGPD5/KPNA6/TPR/INTS13/IPO5/POLR1A/TFRC/TNPO1/IPO11/NUP188/SIX4/FERMT1/NUP93/ARL2BP/UBR5/KPNB1/NUP98/NUP107/RAB23/NUP155/ECT2/PIKFYVE/CCT4/TCP1/CSE1L/NUP153/BMP4/MED1/SIX1/DKC1/RAN/NXT1/CCT7/MDM2/NR5A1/BARD1/NUP54/NUP58/WRAP53/CCT5/RGPD3/RANBP2/HEATR3/NUP35/MSX1/WRN/CCT2/PLK1/RGPD8/CDK1/PYGO1/KPNA2/RGPD6/RGPD2/NF2/RGPD1/FAM53B/IPO4/RGPD4/KPNA5/IPO7	61	HepG2 vs HCC	up_total
BP	GO:0051321	meiotic cell cycle	56/1531	242/16109	2.19798e-10	1.11786e-08	1.02946e-08	NCAPD2/MRE11/RAD51/NDC1/TRIP13/RAD54L/AURKA/RBBP8/CCNE1/RAD51C/RAD51AP1/FBXO5/TTK/SMC4/MSH6/MND1/KIF18A/TAF1L/CKS2/STK35/PSMC3IP/TOP2A/FIGNL1/BRIP1/SMC2/SYCP3/BRCA2/P3H4/NUF2/FANCD2/CENPC/ATM/INCENP/NCAPD3/EME1/BUB1B/CCNB2/CDC25C/MSX1/SGO2/SPDYA/CDC25A/PTTG1/SHOC1/METTL3/PLK1/BUB1/EXO1/MEIOC/RAD51B/PLCB1/FANCA/FANCM/XRCC2/RAD54B/BTBD18	56	HepG2 vs HCC	up_total
BP	GO:2001020	regulation of response to DNA damage stimulus	52/1531	218/16109	3.04091e-10	1.5311e-08	1.41002e-08	KDM1A/BRCA1/BCLAF1/ERCC8/RAD51/POLQ/TP53BP1/RIF1/THOC5/SMCHD1/UBR5/RAD51AP1/FBXO5/RNF8/SLF2/DEK/EEF1E1/HELB/AUNIP/FIGNL1/PCNA/SLF1/MDM2/DHX9/MARCHF7/WRAP53/ETAA1/ATM/CHEK1/HMGA2/TRIP12/SMG1/EYA3/USP1/MSX1/RNF168/DDIAS/RNF169/NKX3-1/RFWD3/AXIN2/POLH/ATR/RMI2/FANCB/PARPBP/KDM4D/ARID2/PARG/UBE2V1/PRKDC/RTEL1	52	HepG2 vs HCC	up_total
BP	GO:0097711	ciliary basal body-plasma membrane docking	31/1531	95/16109	3.6473e-10	1.80836e-08	1.66536e-08	CC2D2A/NDE1/CLASP1/PCM1/MAPRE1/CEP76/CEP192/RPGRIP1L/CCP110/CEP152/ALMS1/CEP250/AHI1/HAUS2/NEDD1/PLK4/HAUS6/CEP78/SCLT1/CENPJ/HAUS1/PLK1/CDK1/IQCB1/CEP83/CEP135/CKAP5/KIF24/TMEM216/TUBB/DYNC1H1	31	HepG2 vs HCC	up_total
BP	GO:0031297	replication fork processing	19/1531	39/16109	3.66341e-10	1.80836e-08	1.66536e-08	MRE11/RAD51/ZRANB3/PCNA/DNA2/ZGRF1/BRCA2/ETAA1/MMS22L/EME1/WRN/RFWD3/ATR/GEN1/ALYREF/TRAIP/FANCM/BLM/RTEL1	19	HepG2 vs HCC	up_total
BP	GO:0031023	microtubule organizing center organization	39/1531	140/16109	4.29081e-10	2.0975e-08	1.93163e-08	BRCA1/NDE1/CLASP1/PCM1/AURKA/RANBP1/CEP76/CEP192/CCP110/CEP152/TRIM37/ALMS1/STIL/PARD6B/CEP250/ROCK2/NAT10/HAUS2/KIF11/BRCA2/PLK4/MCPH1/HAUS6/CHEK1/CENPJ/HAUS1/SASS6/CCNF/CEP295/PLK1/CTNNB1/CDK1/CEP135/CKAP5/RTTN/GEN1/NPM1/XRCC2/KIAA0753	39	HepG2 vs HCC	up_total
BP	GO:0034502	protein localization to chromosome	30/1531	91/16109	5.28089e-10	2.55666e-08	2.35449e-08	SPDL1/XRCC5/MSH2/TTK/CCT4/SLF2/TCP1/MCM8/GNL3L/DKC1/SLF1/CCT7/KNL1/BRCA2/WRAP53/CDCA5/ATM/CCT5/BUB1B/GNL3/CCT2/PLK1/CDK1/ESCO2/MTBP/ZWILCH/ATR/HASPIN/AURKB/H1-5	30	HepG2 vs HCC	up_total
BP	GO:0010212	response to ionizing radiation	39/1531	141/16109	5.39564e-10	2.58734e-08	2.38274e-08	KDM1A/BRCA1/ERCC8/RAD51/KARS1/TP53BP1/XRCC5/RAD54L/DNMT3B/MSH2/RAD51AP1/RNF8/ECT2/FIGNL1/MDM2/BRCA2/TICRR/FANCD2/TLK2/STAR/ATM/HMGA2/DCLRE1C/EYA3/TOPBP1/RNF168/CASP3/WRN/RRM1/RFWD3/ATR/AEN/KDM4D/DCUN1D3/XRCC6/XRCC2/RAD54B/BLM/PRKDC	39	HepG2 vs HCC	up_total
BP	GO:0070828	heterochromatin organization	27/1531	76/16109	5.75526e-10	2.73375e-08	2.51757e-08	TPR/SMCHD1/HELLS/TET1/HMGA2/SMARCA5/H4C8/CENPV/BEND3/H3C13/H4C3/H3C12/H4C11/H4-16/H3C14/H3C15/H4C15/H4C14/H4C12/H4C5/H4C4/H3C7/H4C1/H4C2/H3C10/H3C2/H3C3	27	HepG2 vs HCC	up_total
BP	GO:0045653	negative regulation of megakaryocyte differentiation	12/1531	16/16109	6.60343e-10	3.10732e-08	2.8616e-08	PRMT1/H4C8/H4C3/H4C11/H4-16/H4C15/H4C14/H4C12/H4C5/H4C4/H4C1/H4C2	12	HepG2 vs HCC	up_total
BP	GO:0015931	nucleobase-containing compound transport	55/1531	245/16109	1.05108e-09	4.90015e-08	4.51266e-08	NUP160/TPR/NDC1/SMG6/NUP37/XPO1/NUP188/POLDIP3/THOC5/RAE1/NUP93/NUP98/NUP107/NUP155/SLC25A36/CPSF3/NUP43/SLC25A51/XPO5/NUP153/SLC25A19/THOC2/RAN/NXT1/LTV1/DHX9/IGF2BP3/SRSF1/WDR33/NCBP1/PNPT1/LRPPRC/SSB/NUP54/G3BP2/NUP58/DHX38/SLC25A52/POLR2D/EIF4E/RANBP2/AHCTF1/NUP205/SMG1/NUP35/ABCE1/SLC25A32/CPSF2/DDX19A/AGFG1/CKAP5/NPM1/ALYREF/NOP9/SARNP	55	HepG2 vs HCC	up_total
BP	GO:0016925	protein sumoylation	27/1531	79/16109	1.55305e-09	7.17395e-08	6.60665e-08	NUP160/TPR/NDC1/NUP37/SENP1/NUP188/RAE1/NUP93/NUP98/NUP107/ZNF451/NUP155/SENP5/NUP43/NUP153/UBA2/GNL3L/MDM2/NUP54/NUP58/SAE1/RANBP2/NUP205/NUP35/GNL3/CTNNB1/KIAA1586	27	HepG2 vs HCC	up_total
BP	GO:0007088	regulation of mitotic nuclear division	32/1531	106/16109	1.7543e-09	8.0299e-08	7.39491e-08	CDC27/SPDL1/TPR/TRIP13/AURKA/PRMT5/FBXO5/TTK/CENPF/ZWINT/BMP4/DLGAP5/CCNB1/BORA/KIF20B/PHIP/MKI67/ATM/CHEK1/BUB1B/CDC25C/TGFA/MAD2L1/PLK1/BUB1/MTBP/SPHK1/GEN1/AURKB/RCC1/KNTC1/L3MBTL1	32	HepG2 vs HCC	up_total
BP	GO:0006606	protein import into nucleus	38/1531	141/16109	2.006e-09	9.09931e-08	8.37975e-08	RGPD5/KPNA6/TPR/IPO5/TNPO1/IPO11/NUP188/FERMT1/NUP93/UBR5/KPNB1/NUP98/NUP107/RAB23/NUP155/ECT2/CSE1L/NUP153/BMP4/MED1/RAN/NXT1/NUP54/NUP58/RGPD3/RANBP2/HEATR3/NUP35/RGPD8/KPNA2/RGPD6/RGPD2/RGPD1/FAM53B/IPO4/RGPD4/KPNA5/IPO7	38	HepG2 vs HCC	up_total
BP	GO:0044843	cell cycle G1/S phase transition	57/1531	263/16109	2.11697e-09	9.5169e-08	8.76432e-08	DBF4/MNAT1/BCAT1/MCM10/MCM2/RBL1/ORC1/AURKA/ORC6/CDC45/CDC6/POLE2/FAM83D/POLA1/GSPT1/MCM4/CCNE1/CDK6/FBXO5/MCM3/ORC2/ARID3A/KIF14/CNOT1/MCM8/PRMT1/PPAT/ANKRD17/PCNA/NASP/CCNB1/MDM2/USP37/CNOT9/CCNA2/SKP2/PRIM2/NPAT/ATM/EIF4E/ADAM17/CDC25C/SPDYA/CDC25A/BRD7/STXBP4/RFWD3/E2F6/CDK1/RRM2/MTBP/RCC1/PLCB1/DCUN1D3/PRIM1/GJC2/PRKDC	57	HepG2 vs HCC	up_total
BP	GO:0061982	meiosis I cell cycle process	35/1531	124/16109	2.28011e-09	1.01596e-07	9.3562e-08	MRE11/RAD51/NDC1/TRIP13/RAD54L/AURKA/CCNE1/RAD51C/RAD51AP1/FBXO5/MSH6/MND1/CKS2/PSMC3IP/TOP2A/BRIP1/SYCP3/BRCA2/P3H4/FANCD2/CENPC/ATM/EME1/CCNB2/CDC25C/SGO2/CDC25A/PTTG1/SHOC1/PLK1/MEIOC/RAD51B/FANCM/RAD54B/BTBD18	35	HepG2 vs HCC	up_total
BP	GO:0000082	G1/S transition of mitotic cell cycle	54/1531	244/16109	2.55914e-09	1.13029e-07	1.04091e-07	DBF4/MNAT1/BCAT1/MCM10/MCM2/RBL1/ORC1/AURKA/ORC6/CDC45/CDC6/POLE2/POLA1/GSPT1/MCM4/CCNE1/CDK6/FBXO5/MCM3/ORC2/ARID3A/KIF14/CNOT1/MCM8/PRMT1/PPAT/ANKRD17/PCNA/NASP/CCNB1/MDM2/USP37/CNOT9/SKP2/PRIM2/NPAT/ATM/EIF4E/ADAM17/CDC25C/SPDYA/CDC25A/BRD7/RFWD3/E2F6/CDK1/RRM2/MTBP/RCC1/PLCB1/DCUN1D3/PRIM1/GJC2/PRKDC	54	HepG2 vs HCC	up_total
BP	GO:0000018	regulation of DNA recombination	31/1531	102/16109	2.6169e-09	1.14575e-07	1.05514e-07	KDM1A/MRE11/RAD51/POLQ/TP53BP1/TFRC/RIF1/MSH2/SMCHD1/EXOSC3/RAD51AP1/MSH6/ZRANB3/HELB/FIGNL1/WRAP53/CHEK1/SMARCAD1/H1-4/RMI2/ZSCAN4/FANCB/KPNA2/ALYREF/H1-5/PARPBP/H1-2/ARID2/BLM/EXOSC6/RTEL1	31	HepG2 vs HCC	up_total
BP	GO:0016233	telomere capping	21/1531	52/16109	3.19649e-09	1.38744e-07	1.27773e-07	MRE11/SMG6/MAP3K4/DCLRE1B/ATM/DCLRE1C/H4C8/AURKB/USP7/H4C3/H4C11/H4-16/PRKDC/RTEL1/H4C15/H4C14/H4C12/H4C5/H4C4/H4C1/H4C2	21	HepG2 vs HCC	up_total
BP	GO:0075733	intracellular transport of virus	22/1531	57/16109	3.73105e-09	1.60563e-07	1.47866e-07	KPNA6/NUP160/TPR/NDC1/NUP37/XPO1/NUP188/RAE1/NUP93/KPNB1/NUP98/NUP107/NUP155/NUP43/NUP153/RAN/NUP54/NUP58/RANBP2/NUP205/NUP35/KPNA2	22	HepG2 vs HCC	up_total
BP	GO:1902850	microtubule cytoskeleton organization involved in mitosis	38/1531	144/16109	3.81535e-09	1.62799e-07	1.49925e-07	SPDL1/TPR/INTS13/NDE1/CLASP1/AURKA/TPX2/KIF4A/RAE1/CEP192/KPNB1/CEP126/TTK/STAG1/GPSM2/STIL/DLGAP5/RAN/CCNB1/PSRC1/BORA/KIF23/KIF11/CENPE/CLTC/NUF2/MCPH1/SPC25/RACGAP1/MAD2L1/PLK1/CKAP5/AURKB/RCC1/SAPCD2/DYNC1H1/PRC1/KIF4B	38	HepG2 vs HCC	up_total
BP	GO:0045005	DNA-dependent DNA replication maintenance of fidelity	20/1531	48/16109	3.94732e-09	1.67015e-07	1.53808e-07	MRE11/RAD51/TIPIN/ZRANB3/PCNA/DNA2/ZGRF1/BRCA2/ETAA1/MMS22L/EME1/WRN/RFWD3/ATR/GEN1/ALYREF/TRAIP/FANCM/BLM/RTEL1	20	HepG2 vs HCC	up_total
BP	GO:0010948	negative regulation of cell cycle process	66/1531	331/16109	4.35512e-09	1.82734e-07	1.68283e-07	BRCA1/MRE11/SPDL1/TPR/RAD51/PSME4/TRIP13/RBL1/ORC1/AURKA/ZNF268/CLSPN/CDC6/CBX5/PSMB5/PSMA6/RBBP8/PSMD7/CCP110/CDK6/TRIM37/FBXO5/TTK/PSMD14/ARID3A/CENPF/ZWINT/CNOT1/BMP4/PRMT1/PCNA/CCNB1/MDM2/TICRR/DTL/CNOT9/ATM/CHEK1/HMGA2/BUB1B/CDC25C/NAE1/CCNF/RBBP4/TOPBP1/MAD2L1/PTTG1/BRD7/PLK1/RFWD3/E2F6/BUB1/CDK1/RRM2/MTBP/PSMD1/MGA/GEN1/AURKB/NPM1/KNTC1/DCUN1D3/FZD9/BLM/GJC2/PRKDC	66	HepG2 vs HCC	up_total
BP	GO:0006270	DNA replication initiation	18/1531	40/16109	5.34874e-09	2.22569e-07	2.04969e-07	MCM10/MCM2/ORC1/ORC6/CDC45/CDC6/POLE2/POLA1/MCM4/CCNE1/MCM3/ORC2/TICRR/PRIM2/TOPBP1/NOC3L/GINS3/PRIM1	18	HepG2 vs HCC	up_total
BP	GO:0031503	protein-containing complex localization	58/1531	277/16109	5.92162e-09	2.44388e-07	2.25063e-07	ADAM22/NUP160/TPR/NDC1/VPS35/SMG6/NUP37/PCM1/XPO1/TNPO1/BIRC5/NUP188/POLDIP3/THOC5/IFT52/RAE1/NUP93/USP46/NUP98/NUP107/MAK/NUP155/WDR35/CPSF3/NUP43/TTC21B/NUP153/THOC2/RAN/NXT1/LCA5/LTV1/SRSF1/WDR33/NCBP1/SSB/NUP54/NUP58/DHX38/POLR2D/ATM/EIF4E/RANBP2/NUP205/SMG1/NUP35/ABCE1/CPSF2/TUB/DDX19A/KIF5B/AGFG1/ATR/HASPIN/NPM1/ALYREF/NOP9/SARNP	58	HepG2 vs HCC	up_total
CC	GO:0018995	host cellular component	22/1570	60/16883	7.68908e-09	2.61856e-07	2.22579e-07	KPNA6/NUP160/TPR/NDC1/NUP37/XPO1/NUP188/RAE1/NUP93/KPNB1/NUP98/NUP107/NUP155/NUP43/NUP153/RAN/NUP54/NUP58/RANBP2/NUP205/NUP35/KPNA2	22	HepG2 vs HCC	up_total
CC	GO:0043657	host cell	22/1570	60/16883	7.68908e-09	2.61856e-07	2.22579e-07	KPNA6/NUP160/TPR/NDC1/NUP37/XPO1/NUP188/RAE1/NUP93/KPNB1/NUP98/NUP107/NUP155/NUP43/NUP153/RAN/NUP54/NUP58/RANBP2/NUP205/NUP35/KPNA2	22	HepG2 vs HCC	up_total
BP	GO:0046794	transport of virus	23/1531	64/16109	8.34592e-09	3.4164e-07	3.14624e-07	KPNA6/NUP160/TPR/NDC1/NUP37/XPO1/NUP188/RAE1/NUP93/KPNB1/NUP98/NUP107/NUP155/PIKFYVE/NUP43/NUP153/RAN/NUP54/NUP58/RANBP2/NUP205/NUP35/KPNA2	23	HepG2 vs HCC	up_total
BP	GO:0031570	DNA integrity checkpoint	39/1531	154/16109	8.4356e-09	3.42526e-07	3.1544e-07	BRCA1/MRE11/TP53BP1/TIPIN/ORC1/AURKA/CLSPN/CDC45/CDC6/MSH2/THOC5/ARID3A/CNOT1/PRMT1/STK33/PCNA/CCNB1/MDM2/BRIP1/DNA2/TICRR/DTL/ETAA1/FANCD2/CNOT9/ATM/CHEK1/HMGA2/EME1/CDC25C/NAE1/TOPBP1/PLK1/RFWD3/CDK1/ATR/BLM/CDC14C/PRKDC	39	HepG2 vs HCC	up_total
CC	GO:0043596	nuclear replication fork	16/1570	34/16883	1.26171e-08	4.07067e-07	3.46009e-07	BAZ1B/MCM10/TIPIN/POLD3/POLA1/MCM3/ZRANB3/HELB/PCNA/ETAA1/PRIM2/MMS22L/SMARCA5/SMARCAD1/PRIM1/WDHD1	16	HepG2 vs HCC	up_total
CC	GO:0030496	midbody	44/1570	192/16883	1.34164e-08	4.11213e-07	3.49533e-07	ANLN/AURKA/BIRC5/KIF4A/ARL2BP/CEP126/MAK/RNF8/KIF20A/ECT2/TXNDC9/BIRC6/SLC2A1/CENPF/KIF14/RAB11FIP4/RAN/MYH10/SPART/PSRC1/NAT10/URB2/KIF23/CEP55/KIF20B/CENPE/USP3/EML4/PKP4/CENPC/TBCK/INCENP/RACGAP1/GNL3/CENPV/PLK1/SEPTIN2/CDK1/SHCBP1/AURKB/IST1/PRC1/MBD5/CHMP4A	44	HepG2 vs HCC	up_total
BP	GO:0007052	mitotic spindle organization	33/1531	119/16109	1.05584e-08	4.25293e-07	3.91662e-07	TPR/INTS13/CLASP1/AURKA/TPX2/KIF4A/RAE1/CEP192/KPNB1/CEP126/TTK/STAG1/GPSM2/STIL/DLGAP5/RAN/CCNB1/PSRC1/BORA/KIF23/KIF11/CENPE/CLTC/NUF2/SPC25/RACGAP1/PLK1/CKAP5/AURKB/RCC1/DYNC1H1/PRC1/KIF4B	33	HepG2 vs HCC	up_total
BP	GO:0051783	regulation of nuclear division	35/1531	131/16109	1.10198e-08	4.40355e-07	4.05532e-07	CDC27/SPDL1/TPR/TRIP13/AURKA/PRMT5/RAD51AP1/FBXO5/TTK/CENPF/ZWINT/BMP4/DLGAP5/CCNB1/BORA/KIF20B/PHIP/MKI67/ATM/CHEK1/BUB1B/CDC25C/MSX1/TGFA/MAD2L1/PLK1/BUB1/MTBP/SPHK1/GEN1/AURKB/RCC1/PLCB1/KNTC1/L3MBTL1	35	HepG2 vs HCC	up_total
BP	GO:0006271	DNA strand elongation involved in DNA replication	12/1531	19/16109	1.39191e-08	5.51833e-07	5.08195e-07	POLD3/GINS1/POLA1/MCM4/MCM3/GINS2/PCNA/RFC3/DNA2/GINS4/RFC4/GINS3	12	HepG2 vs HCC	up_total
BP	GO:0051304	chromosome separation	28/1531	92/16109	1.4751e-08	5.80244e-07	5.34359e-07	CDC27/SPDL1/TPR/TRIP13/CDC6/CSNK2A1/FBXO5/TTK/CENPF/ZWINT/DLGAP5/TOP2A/CCNB1/CENPE/ATM/ANAPC1/EME1/BUB1B/SMARCAD1/MAD2L1/PTTG1/SHOC1/PLK1/BUB1/GEN1/AURKB/KNTC1/FANCM	28	HepG2 vs HCC	up_total
BP	GO:0022616	DNA strand elongation	14/1531	26/16109	1.49045e-08	5.81739e-07	5.35736e-07	MRE11/POLD3/GINS1/POLA1/MCM4/MCM3/DCLRE1B/GINS2/PCNA/RFC3/DNA2/GINS4/RFC4/GINS3	14	HepG2 vs HCC	up_total
BP	GO:0044766	multi-organism transport	23/1531	66/16109	1.64421e-08	6.31952e-07	5.81979e-07	KPNA6/NUP160/TPR/NDC1/NUP37/XPO1/NUP188/RAE1/NUP93/KPNB1/NUP98/NUP107/NUP155/PIKFYVE/NUP43/NUP153/RAN/NUP54/NUP58/RANBP2/NUP205/NUP35/KPNA2	23	HepG2 vs HCC	up_total
BP	GO:1902579	multi-organism localization	23/1531	66/16109	1.64421e-08	6.31952e-07	5.81979e-07	KPNA6/NUP160/TPR/NDC1/NUP37/XPO1/NUP188/RAE1/NUP93/KPNB1/NUP98/NUP107/NUP155/PIKFYVE/NUP43/NUP153/RAN/NUP54/NUP58/RANBP2/NUP205/NUP35/KPNA2	23	HepG2 vs HCC	up_total
BP	GO:0045839	negative regulation of mitotic nuclear division	19/1531	47/16109	1.76102e-08	6.71723e-07	6.18605e-07	SPDL1/TPR/TRIP13/FBXO5/TTK/CENPF/ZWINT/BMP4/CCNB1/ATM/CHEK1/BUB1B/MAD2L1/PLK1/BUB1/MTBP/GEN1/AURKB/KNTC1	19	HepG2 vs HCC	up_total
BP	GO:0051054	positive regulation of DNA metabolic process	45/1531	197/16109	1.95807e-08	7.41269e-07	6.82651e-07	BRCA1/MRE11/ERCC8/RAD51/TP53BP1/TFRC/XRCC5/RIF1/MAP3K4/MSH2/SMCHD1/EXOSC3/RAD51AP1/RNF8/CCT4/SLF2/TCP1/DKC1/PCNA/RFC3/SLF1/CCT7/DHX9/DSCC1/ANXA3/WRAP53/HMBOX1/ATM/CCT5/EYA3/RFC4/GNL3/RNF168/WRN/CCT2/ATR/AURKB/FANCB/KDM4D/USP7/ARID2/EXOSC6/STPG4/PRKDC/RTEL1	45	HepG2 vs HCC	up_total
BP	GO:0036297	interstrand cross-link repair	21/1531	57/16109	2.22671e-08	8.36678e-07	7.70515e-07	RAD51/UBE2T/NEIL3/RAD51AP1/RNF8/MSH6/DCLRE1B/HROB/MCM8/FANCI/FANCD2/DCLRE1C/EME1/USP1/RNF168/RFWD3/ATR/FANCB/ERCC6L2/FANCA/FANCM	21	HepG2 vs HCC	up_total
BP	GO:0010965	regulation of mitotic sister chromatid separation	22/1531	62/16109	2.29975e-08	8.57723e-07	7.89896e-07	CDC27/SPDL1/TPR/TRIP13/CDC6/FBXO5/TTK/CENPF/ZWINT/DLGAP5/CCNB1/CENPE/ATM/ANAPC1/BUB1B/MAD2L1/PTTG1/PLK1/BUB1/GEN1/AURKB/KNTC1	22	HepG2 vs HCC	up_total
BP	GO:0051983	regulation of chromosome segregation	26/1531	83/16109	2.47334e-08	9.1568e-07	8.4327e-07	CDC27/SPDL1/TPR/TRIP13/CDC6/CSNK2A1/FBXO5/TTK/CENPF/ZWINT/DLGAP5/CCNB1/CENPE/KIF2C/MKI67/ATM/ANAPC1/BUB1B/MAD2L1/PTTG1/PLK1/BUB1/RMI2/GEN1/AURKB/KNTC1	26	HepG2 vs HCC	up_total
CC	GO:0030684	preribosome	24/1570	75/16883	3.54545e-08	1.03493e-06	8.79697e-07	NOP58/WDR3/XRCC5/NOP56/MDN1/NOL10/HEATR1/UTP20/MPHOSPH10/RIOK1/NGDN/NIP7/WDR36/LTV1/WDR12/PDCD11/SRFBP1/RRP1B/BMS1/TSR1/RSL1D1/NOP9/MAK16/PRKDC	24	HepG2 vs HCC	up_total
BP	GO:0072331	signal transduction by p53 class mediator	54/1531	261/16109	3.02709e-08	1.11251e-06	1.02454e-06	KDM1A/E2F2/BRCA1/MRE11/AURKA/TPX2/SUPT16H/MSH2/PRMT5/CSNK2A1/RBBP8/NOP2/PAK1IP1/ARID3A/TAF1L/TRIM24/EEF1E1/CNOT1/PRMT1/EDA2R/PCNA/RFC3/CCNB1/MDM2/TTC5/BRIP1/MARCHF7/DNA2/BARD1/BRCA2/TAF4B/CNOT9/TAF5/ATM/CHEK1/POU4F1/CDC25C/RBBP4/MSX1/TOPBP1/RFC4/WRN/BRD7/CDK1/RNF34/PPM1D/TP53RK/EXO1/ATR/RMI2/AURKB/AEN/L3MBTL1/BLM	54	HepG2 vs HCC	up_total
BP	GO:0033045	regulation of sister chromatid segregation	23/1531	68/16109	3.13796e-08	1.13666e-06	1.04678e-06	CDC27/SPDL1/TPR/TRIP13/CDC6/FBXO5/TTK/CENPF/ZWINT/DLGAP5/CCNB1/CENPE/ATM/ANAPC1/BUB1B/MAD2L1/PTTG1/PLK1/BUB1/RMI2/GEN1/AURKB/KNTC1	23	HepG2 vs HCC	up_total
BP	GO:1905818	regulation of chromosome separation	23/1531	68/16109	3.13796e-08	1.13666e-06	1.04678e-06	CDC27/SPDL1/TPR/TRIP13/CDC6/CSNK2A1/FBXO5/TTK/CENPF/ZWINT/DLGAP5/CCNB1/CENPE/ATM/ANAPC1/BUB1B/MAD2L1/PTTG1/PLK1/BUB1/GEN1/AURKB/KNTC1	23	HepG2 vs HCC	up_total
BP	GO:2000779	regulation of double-strand break repair	26/1531	84/16109	3.26127e-08	1.17289e-06	1.08014e-06	KDM1A/RAD51/POLQ/TP53BP1/RIF1/SMCHD1/UBR5/RAD51AP1/SLF2/DEK/HELB/AUNIP/FIGNL1/SLF1/WRAP53/CHEK1/HMGA2/TRIP12/RNF169/RMI2/FANCB/PARPBP/KDM4D/ARID2/PRKDC/RTEL1	26	HepG2 vs HCC	up_total
MF	GO:0042393	histone binding	51/1555	235/16548	9.77106e-09	1.2507e-06	1.1549e-06	BAZ1B/NCAPD2/DPF1/TP53BP1/PSME4/MCM2/CBX5/VRK1/CHD8/ZMYND8/PHF14/NPM3/ASF1A/RNF8/MSH6/SET/PHF19/ATAD2B/TAF1L/TRIM24/HJURP/CKS2/DEK/HAT1/NASP/SBNO1/USP3/WRAP53/MTF2/PHIP/NCAPG2/NCAPD3/CDYL/SMARCA5/CHD1/ATAD2/CHAF1B/RBBP4/RNF168/BRD7/PYGO1/BPTF/MLLT3/CBX2/RCC1/NPM1/L3MBTL1/IPO7/SETSIP/STPG4/UHRF1	51	HepG2 vs HCC	up_total
BP	GO:2001251	negative regulation of chromosome organization	27/1531	90/16109	3.73221e-08	1.33274e-06	1.22735e-06	MNAT1/SPDL1/TPR/SMG6/TRIP13/MCM2/FBXO5/TTK/CENPF/ZWINT/GNL3L/TOP2A/CCNB1/NAT10/TET1/PIF1/ATM/BUB1B/MAD2L1/PTTG1/PLK1/BUB1/DCP2/GEN1/AURKB/KNTC1/RTEL1	27	HepG2 vs HCC	up_total
BP	GO:0007127	meiosis I	32/1531	119/16109	3.92922e-08	1.39321e-06	1.28304e-06	MRE11/RAD51/NDC1/TRIP13/RAD54L/AURKA/CCNE1/RAD51C/RAD51AP1/FBXO5/MND1/CKS2/PSMC3IP/TOP2A/BRIP1/SYCP3/BRCA2/P3H4/FANCD2/CENPC/ATM/EME1/CCNB2/SGO2/PTTG1/SHOC1/PLK1/MEIOC/RAD51B/FANCM/RAD54B/BTBD18	32	HepG2 vs HCC	up_total
BP	GO:0006999	nuclear pore organization	10/1531	14/16109	4.09352e-08	1.44132e-06	1.32734e-06	TPR/NDC1/NUP93/NUP98/NUP107/NUP153/NUP54/AHCTF1/NUP205/NUP35	10	HepG2 vs HCC	up_total
BP	GO:0044786	cell cycle DNA replication	22/1531	64/16109	4.46757e-08	1.55107e-06	1.42841e-06	DBF4/RAD51/MCM2/TIPIN/POLD3/CDC45/POLE2/GINS1/POLA1/MCM4/FBXO5/MCM3/PCNA/RFC3/DNA2/BRCA2/PRIM2/RFC4/FEN1/GINS3/PRIM1/RTEL1	22	HepG2 vs HCC	up_total
BP	GO:0051306	mitotic sister chromatid separation	22/1531	64/16109	4.46757e-08	1.55107e-06	1.42841e-06	CDC27/SPDL1/TPR/TRIP13/CDC6/FBXO5/TTK/CENPF/ZWINT/DLGAP5/CCNB1/CENPE/ATM/ANAPC1/BUB1B/MAD2L1/PTTG1/PLK1/BUB1/GEN1/AURKB/KNTC1	22	HepG2 vs HCC	up_total
BP	GO:0033260	nuclear DNA replication	21/1531	59/16109	4.49764e-08	1.55107e-06	1.42841e-06	DBF4/RAD51/MCM2/TIPIN/POLD3/CDC45/POLE2/GINS1/POLA1/MCM4/MCM3/PCNA/RFC3/DNA2/BRCA2/PRIM2/RFC4/FEN1/GINS3/PRIM1/RTEL1	21	HepG2 vs HCC	up_total
BP	GO:1901991	negative regulation of mitotic cell cycle phase transition	49/1531	230/16109	5.01239e-08	1.71683e-06	1.58107e-06	BRCA1/MRE11/SPDL1/TPR/PSME4/TRIP13/RBL1/ORC1/AURKA/CLSPN/CDC6/PSMB5/PSMA6/PSMD7/CDK6/FBXO5/TTK/PSMD14/ARID3A/CENPF/ZWINT/CNOT1/PRMT1/PCNA/CCNB1/MDM2/TICRR/CNOT9/ATM/CHEK1/HMGA2/BUB1B/CDC25C/NAE1/TOPBP1/MAD2L1/BRD7/PLK1/RFWD3/BUB1/CDK1/PSMD1/GEN1/AURKB/KNTC1/DCUN1D3/BLM/GJC2/PRKDC	49	HepG2 vs HCC	up_total
BP	GO:0007091	metaphase/anaphase transition of mitotic cell cycle	21/1531	60/16109	6.30375e-08	2.11944e-06	1.95184e-06	CDC27/SPDL1/TPR/TRIP13/CDC6/FBXO5/TTK/CENPF/ZWINT/DLGAP5/CCNB1/CENPE/ATM/ANAPC1/BUB1B/MAD2L1/PLK1/BUB1/GEN1/AURKB/KNTC1	21	HepG2 vs HCC	up_total
BP	GO:0033046	negative regulation of sister chromatid segregation	17/1531	41/16109	6.35621e-08	2.11944e-06	1.95184e-06	SPDL1/TPR/TRIP13/FBXO5/TTK/CENPF/ZWINT/CCNB1/ATM/BUB1B/MAD2L1/PTTG1/PLK1/BUB1/GEN1/AURKB/KNTC1	17	HepG2 vs HCC	up_total
BP	GO:0033048	negative regulation of mitotic sister chromatid segregation	17/1531	41/16109	6.35621e-08	2.11944e-06	1.95184e-06	SPDL1/TPR/TRIP13/FBXO5/TTK/CENPF/ZWINT/CCNB1/ATM/BUB1B/MAD2L1/PTTG1/PLK1/BUB1/GEN1/AURKB/KNTC1	17	HepG2 vs HCC	up_total
BP	GO:2000816	negative regulation of mitotic sister chromatid separation	17/1531	41/16109	6.35621e-08	2.11944e-06	1.95184e-06	SPDL1/TPR/TRIP13/FBXO5/TTK/CENPF/ZWINT/CCNB1/ATM/BUB1B/MAD2L1/PTTG1/PLK1/BUB1/GEN1/AURKB/KNTC1	17	HepG2 vs HCC	up_total
CC	GO:0000922	spindle pole	38/1570	164/16883	9.46792e-08	2.63811e-06	2.2424e-06	SPDL1/ASPM/NDE1/AURKA/TPX2/CDC6/CEP128/RAE1/FAM83D/NEDD9/BIRC6/ALMS1/CENPF/STAG1/GPSM2/DLGAP5/AUNIP/KNSTRN/CCNB1/PSRC1/CKAP2/KIF11/KIF20B/NEDD1/PLK4/PKP4/HAUS1/TOPBP1/MAD2L1/PLK1/CTNNB1/CKAP5/WDR73/AURKB/NPM1/KNTC1/PRC1/CDC14C	38	HepG2 vs HCC	up_total
BP	GO:0045910	negative regulation of DNA recombination	17/1531	42/16109	9.73594e-08	3.18315e-06	2.93143e-06	POLQ/TP53BP1/RIF1/MSH2/SMCHD1/MSH6/ZRANB3/HELB/H1-4/RMI2/ZSCAN4/FANCB/H1-5/PARPBP/H1-2/BLM/RTEL1	17	HepG2 vs HCC	up_total
BP	GO:0051985	negative regulation of chromosome segregation	17/1531	42/16109	9.73594e-08	3.18315e-06	2.93143e-06	SPDL1/TPR/TRIP13/FBXO5/TTK/CENPF/ZWINT/CCNB1/ATM/BUB1B/MAD2L1/PTTG1/PLK1/BUB1/GEN1/AURKB/KNTC1	17	HepG2 vs HCC	up_total
BP	GO:1905819	negative regulation of chromosome separation	17/1531	42/16109	9.73594e-08	3.18315e-06	2.93143e-06	SPDL1/TPR/TRIP13/FBXO5/TTK/CENPF/ZWINT/CCNB1/ATM/BUB1B/MAD2L1/PTTG1/PLK1/BUB1/GEN1/AURKB/KNTC1	17	HepG2 vs HCC	up_total
BP	GO:1904816	positive regulation of protein localization to chromosome, telomeric region	9/1531	12/16109	1.04371e-07	3.38383e-06	3.11625e-06	CCT4/TCP1/GNL3L/DKC1/CCT7/WRAP53/CCT5/GNL3/CCT2	9	HepG2 vs HCC	up_total
BP	GO:0051298	centrosome duplication	23/1531	72/16109	1.04842e-07	3.38383e-06	3.11625e-06	BRCA1/NDE1/CEP76/CEP192/CCP110/CEP152/TRIM37/ALMS1/STIL/ROCK2/NAT10/BRCA2/PLK4/CENPJ/SASS6/CCNF/CEP295/CEP135/CKAP5/RTTN/GEN1/NPM1/KIAA0753	23	HepG2 vs HCC	up_total
BP	GO:0006342	chromatin silencing	22/1531	67/16109	1.13996e-07	3.65585e-06	3.36675e-06	RIF1/CDC45/SMCHD1/ASF1A/ATAD2B/HAT1/ATAD2/H1-4/PPM1D/H2AC20/H2AC21/H1-5/H1-2/H2AC13/H2AC11/H2AC7/H2AC12/H2AC15/H2AC16/H2AC8/H2AC4/H2AC17	22	HepG2 vs HCC	up_total
BP	GO:1901796	regulation of signal transduction by p53 class mediator	40/1531	175/16109	1.16451e-07	3.70341e-06	3.41055e-06	KDM1A/BRCA1/MRE11/AURKA/TPX2/SUPT16H/PRMT5/CSNK2A1/RBBP8/NOP2/PAK1IP1/TAF1L/TRIM24/EEF1E1/RFC3/MDM2/TTC5/BRIP1/MARCHF7/DNA2/BARD1/TAF4B/TAF5/ATM/CHEK1/POU4F1/RBBP4/MSX1/TOPBP1/RFC4/WRN/BRD7/RNF34/TP53RK/EXO1/ATR/RMI2/AURKB/L3MBTL1/BLM	40	HepG2 vs HCC	up_total
BP	GO:1901988	negative regulation of cell cycle phase transition	50/1531	243/16109	1.1695e-07	3.70341e-06	3.41055e-06	BRCA1/MRE11/SPDL1/TPR/PSME4/TRIP13/RBL1/ORC1/AURKA/CLSPN/CDC6/PSMB5/PSMA6/PSMD7/CDK6/FBXO5/TTK/PSMD14/ARID3A/CENPF/ZWINT/CNOT1/PRMT1/PCNA/CCNB1/MDM2/TICRR/DTL/CNOT9/ATM/CHEK1/HMGA2/BUB1B/CDC25C/NAE1/TOPBP1/MAD2L1/BRD7/PLK1/RFWD3/BUB1/CDK1/PSMD1/GEN1/AURKB/KNTC1/DCUN1D3/BLM/GJC2/PRKDC	50	HepG2 vs HCC	up_total
CC	GO:0005876	spindle microtubule	22/1570	69/16883	1.40638e-07	3.74831e-06	3.18608e-06	CLASP1/AURKA/BIRC5/KIF4A/MAPRE1/TTL/KIF18A/PSRC1/HAUS2/KIF11/CENPE/CLTC/HAUS6/HAUS1/SKA1/SKA3/CEP295/PLK1/CDK1/AURKB/KNTC1/PRC1	22	HepG2 vs HCC	up_total
BP	GO:0044784	metaphase/anaphase transition of cell cycle	21/1531	62/16109	1.20659e-07	3.79699e-06	3.49673e-06	CDC27/SPDL1/TPR/TRIP13/CDC6/FBXO5/TTK/CENPF/ZWINT/DLGAP5/CCNB1/CENPE/ATM/ANAPC1/BUB1B/MAD2L1/PLK1/BUB1/GEN1/AURKB/KNTC1	21	HepG2 vs HCC	up_total
CC	GO:0034399	nuclear periphery	32/1570	128/16883	1.51668e-07	3.87386e-06	3.2928e-06	MATR3/MATR3/TPR/ERCC8/NUFIP1/KIF4A/SRPK1/PHF5A/PSMA6/POLA1/NUP93/NUP98/NUP107/LMNB1/CENPF/STAG1/PSPC1/LRIF1/NUP153/HAT1/PCNA/AHCTF1/NUP205/NUP35/ENC1/FIGN/PRPF40A/BLM/CENPW/SCAF8/KIF4B/UHRF1	32	HepG2 vs HCC	up_total
BP	GO:0051303	establishment of chromosome localization	24/1531	78/16109	1.24078e-07	3.88034e-06	3.57349e-06	SPDL1/NDE1/KIF22/FAM83D/KPNB1/TTL/CENPF/KIF14/KIF18A/DLGAP5/CCNB1/PSRC1/CENPE/KIF2C/NUF2/EML4/CENPC/CDCA5/ATM/INCENP/AURKB/MEIOC/DYNC1H1/CHMP4A	24	HepG2 vs HCC	up_total
MF	GO:0000217	DNA secondary structure binding	16/1555	36/16548	4.04556e-08	4.53103e-06	4.18396e-06	CLSPN/MSH2/RBBP8/RAD51C/NEIL3/RAD51AP1/MSH6/HMGA2/HMGB2/WRN/GEN1/RAD51B/FANCM/LIN54/XRCC2/BLM	16	HepG2 vs HCC	up_total
BP	GO:0030261	chromosome condensation	17/1531	43/16109	1.4681e-07	4.56291e-06	4.20208e-06	NCAPD2/NCAPG/SMC4/NCAPH/TOP2A/CCNB1/SMC2/CDCA5/NCAPG2/MCPH1/INCENP/HMGA2/NCAPD3/TTN/H1-4/H1-5/H1-2	17	HepG2 vs HCC	up_total
BP	GO:0030071	regulation of mitotic metaphase/anaphase transition	20/1531	58/16109	1.7179e-07	5.30652e-06	4.88689e-06	CDC27/SPDL1/TPR/TRIP13/CDC6/FBXO5/TTK/CENPF/ZWINT/DLGAP5/CCNB1/CENPE/ATM/BUB1B/MAD2L1/PLK1/BUB1/GEN1/AURKB/KNTC1	20	HepG2 vs HCC	up_total
BP	GO:0045841	negative regulation of mitotic metaphase/anaphase transition	16/1531	39/16109	1.85602e-07	5.69822e-06	5.24761e-06	SPDL1/TPR/TRIP13/FBXO5/TTK/CENPF/ZWINT/CCNB1/ATM/BUB1B/MAD2L1/PLK1/BUB1/GEN1/AURKB/KNTC1	16	HepG2 vs HCC	up_total
BP	GO:0090305	nucleic acid phosphodiester bond hydrolysis	56/1531	290/16109	1.98796e-07	6.06628e-06	5.58657e-06	REV3L/MRE11/TDP1/POLQ/SMG6/POLD3/XRN2/KHNYN/DICER1/PRORP/RBBP8/POP1/EXOSC3/KPNB1/DCLRE1B/CPSF3/EXOSC8/UTP20/ZRANB3/EXOSC9/RPP40/CNOT1/MGME1/EXOSC2/CHD1L/PCNA/TOE1/RFC3/NCBP1/PNPT1/DNA2/G3BP1/DCLRE1C/ENPP3/EME1/NOL9/RFC4/HMGB2/CASP3/WRN/PCF11/BMS1/CPSF2/DIS3L/NUDT21/TSR1/DDB1/FEN1/DCP2/EXO1/GEN1/AEN/FANCM/CPSF4L/NOP9/EXOSC6	56	HepG2 vs HCC	up_total
BP	GO:0050000	chromosome localization	24/1531	80/16109	2.11172e-07	6.40514e-06	5.89863e-06	SPDL1/NDE1/KIF22/FAM83D/KPNB1/TTL/CENPF/KIF14/KIF18A/DLGAP5/CCNB1/PSRC1/CENPE/KIF2C/NUF2/EML4/CENPC/CDCA5/ATM/INCENP/AURKB/MEIOC/DYNC1H1/CHMP4A	24	HepG2 vs HCC	up_total
CC	GO:0051233	spindle midzone	15/1570	36/16883	2.65814e-07	6.51776e-06	5.54012e-06	RIF1/AURKA/CDC6/MAPRE1/KIF14/KIF18A/KIF20B/CENPE/PKP4/INCENP/RACGAP1/CENPV/PLK1/AURKB/PRC1	15	HepG2 vs HCC	up_total
BP	GO:0033047	regulation of mitotic sister chromatid segregation	17/1531	44/16109	2.18144e-07	6.57698e-06	6.05689e-06	SPDL1/TPR/TRIP13/FBXO5/TTK/CENPF/ZWINT/CCNB1/ATM/BUB1B/MAD2L1/PTTG1/PLK1/BUB1/GEN1/AURKB/KNTC1	17	HepG2 vs HCC	up_total
BP	GO:0051310	metaphase plate congression	21/1531	64/16109	2.23606e-07	6.70154e-06	6.17159e-06	SPDL1/KIF22/FAM83D/KPNB1/TTL/CENPF/KIF14/KIF18A/CCNB1/PSRC1/CENPE/KIF2C/NUF2/EML4/CENPC/CDCA5/INCENP/AURKB/MEIOC/DYNC1H1/CHMP4A	21	HepG2 vs HCC	up_total
BP	GO:0051784	negative regulation of nuclear division	19/1531	54/16109	2.42159e-07	7.21463e-06	6.64411e-06	SPDL1/TPR/TRIP13/FBXO5/TTK/CENPF/ZWINT/BMP4/CCNB1/ATM/CHEK1/BUB1B/MAD2L1/PLK1/BUB1/MTBP/GEN1/AURKB/KNTC1	19	HepG2 vs HCC	up_total
BP	GO:0030219	megakaryocyte differentiation	27/1531	98/16109	2.6057e-07	7.71746e-06	7.10718e-06	IL11/NFE2/MED1/PRMT1/H4C8/RBM15/HMGB2/SP3/H3C13/L3MBTL1/H4C3/H3C12/H4C11/H4-16/H3C14/H3C15/H4C15/H4C14/H4C12/H4C5/H4C4/H3C7/H4C1/H4C2/H3C10/H3C2/H3C3	27	HepG2 vs HCC	up_total
BP	GO:0045652	regulation of megakaryocyte differentiation	24/1531	81/16109	2.73304e-07	8.04729e-06	7.41092e-06	NFE2/PRMT1/H4C8/RBM15/HMGB2/H3C13/L3MBTL1/H4C3/H3C12/H4C11/H4-16/H3C14/H3C15/H4C15/H4C14/H4C12/H4C5/H4C4/H3C7/H4C1/H4C2/H3C10/H3C2/H3C3	24	HepG2 vs HCC	up_total
BP	GO:1902100	negative regulation of metaphase/anaphase transition of cell cycle	16/1531	40/16109	2.8213e-07	8.25888e-06	7.60578e-06	SPDL1/TPR/TRIP13/FBXO5/TTK/CENPF/ZWINT/CCNB1/ATM/BUB1B/MAD2L1/PLK1/BUB1/GEN1/AURKB/KNTC1	16	HepG2 vs HCC	up_total
MF	GO:0140098	catalytic activity, acting on RNA	68/1555	375/16548	8.45286e-08	8.41529e-06	7.7707e-06	DHX33/LARS2/AQR/TFB1M/POLR2B/POLR3E/DDX20/KARS1/TRMT11/DHX8/POLR1A/SMG6/DDX18/XRN2/KHNYN/DICER1/PRORP/DHX35/EARS2/POP1/EXOSC3/DHX15/DDX6/NOP2/POLR1G/CPSF3/METTL8/EXOSC9/RPP40/CNOT1/POLR1B/DTD1/METTL16/DTD2/EXOSC2/TOE1/DHX9/BRIP1/ALKBH8/PNPT1/THUMPD2/PIF1/DHX38/POLR2D/G3BP1/CDKAL1/RARS2/POLR3A/QTRT2/EIF4A1/TYW3/PUS10/TYW5/DHX57/DDX21/METTL3/DIS3L/POLR3D/FEN1/DDX19A/DCP2/EXO1/DDX10/TARS3/FANCM/IARS…	68	HepG2 vs HCC	up_total
CC	GO:0005874	microtubule	71/1570	417/16883	3.72321e-07	8.68318e-06	7.38074e-06	ASPM/NDE1/CLASP1/KIF22/AURKA/TPX2/BIRC5/KIF4A/DPYSL2/TUBB1/MAPRE1/RPGRIP1L/TUBD1/KIF20A/TTL/CCT4/KIF14/TCP1/KIF18A/TUBA1B/ARFGEF2/KNSTRN/MAP1B/PSRC1/CCT7/DYNC1LI2/TTLL4/CKAP2/KIF23/HAUS2/LRPPRC/KIF11/KIF20B/CENPE/CLTC/KIF2C/EML4/DCDC2/ARHGAP18/HAUS6/INCENP/CCT5/CENPJ/HAUS1/SKA1/RACGAP1/DISC1/KIF15/SKA3/CEP295/CCT2/PLK1/TUBA1C/SNTB2/CDK1/KIF5B/CKAP5/AURKB/FIGN/TUBA8/KNTC1/DYNLT2/KIF24/DNAH17/TUBB/…	71	HepG2 vs HCC	up_total
CC	GO:0005635	nuclear envelope	76/1570	457/16883	3.82457e-07	8.68318e-06	7.38074e-06	MATR3/MATR3/RGPD5/VRK2/NUP160/TPR/NDC1/IPO5/WDR3/NUP37/PCM1/SENP1/RIF1/XPO1/IPO11/CBX5/NUP188/RANBP1/DHRS2/RAE1/POLA1/NUP93/GTPBP4/KPNB1/INTS2/NUP98/NUP107/LMNB1/NUP155/CENPF/GTF3C3/NUP43/CSE1L/NUP153/RAN/ANKRD17/NXT1/XPO4/SCRN1/BRIP1/TRA2B/LRPPRC/NUP54/NUP58/SLC16A3/DTL/NUP210L/WTAP/RGPD3/RANBP2/AHCTF1/NUP205/RBM15/NUP35/WDFY3/MAD2L1/CENPV/DCTN5/RRM1/RGPD8/AGFG1/AKIRIN1/LMNB2/ARL6IP6/RCC1/AEN/IS…	76	HepG2 vs HCC	up_total
BP	GO:1902099	regulation of metaphase/anaphase transition of cell cycle	20/1531	60/16109	3.23715e-07	9.42143e-06	8.6764e-06	CDC27/SPDL1/TPR/TRIP13/CDC6/FBXO5/TTK/CENPF/ZWINT/DLGAP5/CCNB1/CENPE/ATM/BUB1B/MAD2L1/PLK1/BUB1/GEN1/AURKB/KNTC1	20	HepG2 vs HCC	up_total
CC	GO:0090734	site of DNA damage	25/1570	91/16883	5.07912e-07	1.11196e-05	9.45174e-06	MRE11/RAD51/TP53BP1/XRCC5/RIF1/CBX5/SMCHD1/RBBP8/RNF8/SLF2/HROB/HELB/AUNIP/SLF1/WRAP53/SMARCAD1/RNF168/RNF169/NKX3-1/DDB1/RFWD3/POLH/ESCO2/TRAIP/KDM4D	25	HepG2 vs HCC	up_total
BP	GO:0051053	negative regulation of DNA metabolic process	30/1531	118/16109	3.94079e-07	1.14034e-05	1.05016e-05	POLQ/TP53BP1/SMG6/XRCC5/RIF1/MSH2/SMCHD1/UBR5/MSH6/ZRANB3/HELB/AUNIP/GNL3L/NAT10/PIF1/ATM/HMGA2/TRIP12/RNF169/ZNF91/H1-4/DCP2/RMI2/ZSCAN4/FANCB/H1-5/PARPBP/H1-2/BLM/RTEL1	30	HepG2 vs HCC	up_total
BP	GO:0007099	centriole replication	16/1531	41/16109	4.22014e-07	1.2142e-05	1.11818e-05	BRCA1/CEP76/CEP192/CCP110/CEP152/TRIM37/ALMS1/STIL/PLK4/CENPJ/SASS6/CEP295/CEP135/RTTN/NPM1/KIAA0753	16	HepG2 vs HCC	up_total
MF	GO:0017056	structural constituent of nuclear pore	13/1555	26/16548	1.36815e-07	1.22586e-05	1.13197e-05	NUP160/TPR/NDC1/NUP188/NUP93/NUP98/NUP107/NUP155/NUP153/NUP54/NUP58/NUP205/NUP35	13	HepG2 vs HCC	up_total
BP	GO:0007094	mitotic spindle assembly checkpoint	15/1531	37/16109	5.40833e-07	1.52983e-05	1.40885e-05	SPDL1/TPR/TRIP13/TTK/CENPF/ZWINT/CCNB1/ATM/BUB1B/MAD2L1/PLK1/BUB1/GEN1/AURKB/KNTC1	15	HepG2 vs HCC	up_total
BP	GO:0071173	spindle assembly checkpoint	15/1531	37/16109	5.40833e-07	1.52983e-05	1.40885e-05	SPDL1/TPR/TRIP13/TTK/CENPF/ZWINT/CCNB1/ATM/BUB1B/MAD2L1/PLK1/BUB1/GEN1/AURKB/KNTC1	15	HepG2 vs HCC	up_total
BP	GO:0071174	mitotic spindle checkpoint	15/1531	37/16109	5.40833e-07	1.52983e-05	1.40885e-05	SPDL1/TPR/TRIP13/TTK/CENPF/ZWINT/CCNB1/ATM/BUB1B/MAD2L1/PLK1/BUB1/GEN1/AURKB/KNTC1	15	HepG2 vs HCC	up_total
BP	GO:0032465	regulation of cytokinesis	24/1531	84/16109	5.74951e-07	1.61725e-05	1.48936e-05	AURKA/CDC6/CCP110/KIF20A/ECT2/BIRC6/KIF14/CIT/RAB11FIP4/KIF23/KIF20B/BRCA2/PLK4/PKP4/INCENP/AHCTF1/RACGAP1/CENPV/PLK1/AURKB/PRPF40A/PRC1/TAS2R13/CDC14C	24	HepG2 vs HCC	up_total
BP	GO:0009314	response to radiation	73/1531	429/16109	5.92177e-07	1.65645e-05	1.52546e-05	KDM1A/BRCA1/PLEKHB1/ERCC8/RAD51/KARS1/TP53BP1/TIPIN/POLD3/XRCC5/MAP3K4/DDHD2/RAD54L/DNMT3B/MSH2/HIF1A/ACTR5/RAD51AP1/RNF8/ECT2/MSH6/RO60/CREB1/ZRANB3/LRRN4/CEP250/OPN1SW/FIGNL1/PCNA/GNAT2/MDM2/REV1/BRCA2/TICRR/DTL/CAMKMT/FANCD2/TLK2/STAR/ATM/CHEK1/HMGA2/CACNA2D4/DCLRE1C/EYA3/USP1/TOPBP1/RNF168/CDC25A/CASP3/WRN/METTL3/RRM1/DDB1/PBK/RFWD3/FEN1/POLH/PPM1D/PPID/ATR/AURKB/AEN/NPM1/KDM4D/DCUN1D3/XRCC6/…	73	HepG2 vs HCC	up_total
BP	GO:0000077	DNA damage checkpoint	34/1531	146/16109	6.41191e-07	1.78364e-05	1.6426e-05	BRCA1/MRE11/TP53BP1/TIPIN/AURKA/CLSPN/MSH2/THOC5/ARID3A/CNOT1/PRMT1/STK33/PCNA/CCNB1/MDM2/BRIP1/TICRR/DTL/ETAA1/FANCD2/CNOT9/ATM/CHEK1/HMGA2/EME1/CDC25C/TOPBP1/PLK1/RFWD3/CDK1/ATR/BLM/CDC14C/PRKDC	34	HepG2 vs HCC	up_total
MF	GO:0003688	DNA replication origin binding	12/1555	23/16548	2.29597e-07	1.86108e-05	1.71853e-05	MCM10/MCM2/ORC1/CDC45/CDC6/POLA1/MCM4/MCM3/ORC2/MCM8/DHX9/HSPD1	12	HepG2 vs HCC	up_total
MF	GO:0003684	damaged DNA binding	21/1555	65/16548	2.49252e-07	1.86108e-05	1.71853e-05	BRCA1/POLQ/TP53BP1/XRCC5/MSH2/RBBP8/NEIL3/MSH6/DCLRE1B/AUNIP/PCNA/REV1/DCLRE1C/HMGB2/WRN/DDB1/FEN1/POLH/KDM4D/XRCC6/BLM	21	HepG2 vs HCC	up_total
BP	GO:1904814	regulation of protein localization to chromosome, telomeric region	9/1531	14/16109	7.95498e-07	2.20073e-05	2.0267e-05	CCT4/TCP1/GNL3L/DKC1/CCT7/WRAP53/CCT5/GNL3/CCT2	9	HepG2 vs HCC	up_total
BP	GO:0031577	spindle checkpoint	15/1531	38/16109	8.15278e-07	2.24313e-05	2.06575e-05	SPDL1/TPR/TRIP13/TTK/CENPF/ZWINT/CCNB1/ATM/BUB1B/MAD2L1/PLK1/BUB1/GEN1/AURKB/KNTC1	15	HepG2 vs HCC	up_total
BP	GO:0060249	anatomical structure homeostasis	75/1531	449/16109	8.68852e-07	2.37214e-05	2.18455e-05	MRE11/RAD51/SMG6/TFRC/POLD3/XRCC5/RIF1/MAP3K4/AKR1B1/POLE2/HIF1A/POLA1/CCNE1/RAD51C/MAK/GCNT2/CCT4/SLC2A1/DCLRE1B/TJP2/TCP1/USP45/GNL3L/DKC1/PCNA/RFC3/LCA5/NAT10/CCT7/DNA2/BARD1/BRCA2/PIF1/WRAP53/VPS54/PRIM2/HMBOX1/ATM/CCT5/DCLRE1C/UBASH3B/SMG1/H4C8/RFC4/GNL3/WRN/CCT2/TUB/FEN1/INPP5D/DCP2/IQCB1/EXO1/BBS1/ATR/AURKB/ZSCAN4/USP7/XRCC6/H4C3/H4C11/BLM/H4-16/PRIM1/STK39/PRKDC/RTEL1/H4C15/H4C14/H4C12/H4…	75	HepG2 vs HCC	up_total
BP	GO:0010833	telomere maintenance via telomere lengthening	23/1531	80/16109	8.7159e-07	2.37214e-05	2.18455e-05	MRE11/RAD51/SMG6/XRCC5/MAP3K4/CCT4/DCLRE1B/TCP1/GNL3L/DKC1/NAT10/CCT7/PIF1/WRAP53/HMBOX1/ATM/CCT5/CCT2/DCP2/ATR/AURKB/ZSCAN4/RTEL1	23	HepG2 vs HCC	up_total
BP	GO:0045132	meiotic chromosome segregation	24/1531	86/16109	9.2193e-07	2.49565e-05	2.2983e-05	MRE11/NDC1/TRIP13/CCNE1/RAD51C/TTK/SMC4/TOP2A/BRIP1/SMC2/P3H4/NUF2/FANCD2/CENPC/ATM/EME1/BUB1B/SGO2/PTTG1/SHOC1/PLK1/BUB1/MEIOC/FANCM	24	HepG2 vs HCC	up_total
MF	GO:0003697	single-stranded DNA binding	29/1555	113/16548	3.91864e-07	2.70085e-05	2.49397e-05	TDP1/RAD51/MCM10/MCM2/CDC45/MSH2/RBBP8/POLA1/MCM4/NEIL3/RAD51AP1/MCM3/SMC4/HROB/MCM8/DHX9/SMC2/LRPPRC/BRCA2/POLR2D/HSPD1/POU4F1/FUBP1/NUP35/HMGB2/SHOC1/RAD51B/BLM/NME1	29	HepG2 vs HCC	up_total
BP	GO:0006353	DNA-templated transcription, termination	22/1531	75/16109	1.02949e-06	2.77193e-05	2.55273e-05	MNAT1/POLR1A/XRN2/PRMT5/CSTF1/SETX/TAF1B/TTF2/POLR1G/CPSF3/POLR1B/SNRPB/DHX9/WDR33/NCBP1/ZNF473/SNRPG/PCF11/CPSF2/TAF1D/NUDT21/SCAF8	22	HepG2 vs HCC	up_total
BP	GO:0044774	mitotic DNA integrity checkpoint	27/1531	105/16109	1.16476e-06	3.11946e-05	2.87278e-05	MRE11/TIPIN/ORC1/AURKA/CLSPN/CDC6/MSH2/ARID3A/CNOT1/PRMT1/STK33/PCNA/CCNB1/MDM2/TICRR/FANCD2/CNOT9/ATM/HMGA2/EME1/CDC25C/NAE1/TOPBP1/RFWD3/CDK1/BLM/PRKDC	27	HepG2 vs HCC	up_total
BP	GO:0070200	establishment of protein localization to telomere	10/1531	18/16109	1.25139e-06	3.33372e-05	3.07009e-05	CCT4/TCP1/DKC1/CCT7/BRCA2/WRAP53/ATM/CCT5/CCT2/ATR	10	HepG2 vs HCC	up_total
MF	GO:0000400	four-way junction DNA binding	10/1555	17/16548	5.47166e-07	3.50187e-05	3.23363e-05	MSH2/RAD51C/MSH6/HMGB2/WRN/GEN1/RAD51B/FANCM/XRCC2/BLM	10	HepG2 vs HCC	up_total
BP	GO:0017038	protein import	40/1531	192/16109	1.5132e-06	4.00997e-05	3.69287e-05	RGPD5/KPNA6/TPR/IPO5/TNPO1/IPO11/NUP188/FERMT1/NUP93/UBR5/KPNB1/NUP98/NUP107/RAB23/NUP155/ECT2/PEX5L/CSE1L/NUP153/BMP4/MED1/RAN/NXT1/NUP54/NUP58/HSPD1/RGPD3/RANBP2/HEATR3/NUP35/RGPD8/KPNA2/RGPD6/RGPD2/RGPD1/FAM53B/IPO4/RGPD4/KPNA5/IPO7	40	HepG2 vs HCC	up_total
CC	GO:0031261	DNA replication preinitiation complex	8/1570	12/16883	1.93314e-06	4.08627e-05	3.47334e-05	MCM2/CDC45/GINS1/MCM4/MCM3/GINS2/GINS4/GINS3	8	HepG2 vs HCC	up_total
BP	GO:0051225	spindle assembly	28/1531	113/16109	1.65929e-06	4.37411e-05	4.02821e-05	TPR/CLASP1/AURKA/TPX2/KIF4A/TUBB1/MAPRE1/CEP192/KPNB1/FBXO5/STAG1/GPSM2/KIF23/HAUS2/KIF11/HAUS6/INCENP/HAUS1/CCNB2/STARD9/RACGAP1/PLK1/AURKB/RCC1/TUBB/DYNC1H1/PRC1/KIF4B	28	HepG2 vs HCC	up_total
BP	GO:0031123	RNA 3'-end processing	34/1531	152/16109	1.7141e-06	4.49504e-05	4.13959e-05	POLDIP3/THOC5/CSTF1/INTS6/EXOSC3/INTS2/PAPOLG/CPSF3/EXOSC8/EXOSC9/THOC2/CCNT1/EXOSC2/DKC1/TOE1/CCNB1/SRSF1/WDR33/NCBP1/PNPT1/BARD1/SSB/DHX38/ZNF473/POLR2D/PCF11/CPSF2/LEO1/NUDT21/ALYREF/CPSF4L/SARNP/SCAF8/EXOSC6	34	HepG2 vs HCC	up_total
BP	GO:0098534	centriole assembly	16/1531	45/16109	1.83277e-06	4.76384e-05	4.38712e-05	BRCA1/CEP76/CEP192/CCP110/CEP152/TRIM37/ALMS1/STIL/PLK4/CENPJ/SASS6/CEP295/CEP135/RTTN/NPM1/KIAA0753	16	HepG2 vs HCC	up_total
BP	GO:0000375	RNA splicing, via transesterification reactions	61/1531	348/16109	1.83552e-06	4.76384e-05	4.38712e-05	KDM1A/AQR/POLR2B/SNRNP40/DDX20/DHX8/GEMIN5/REST/GEMIN2/CWF19L1/SRPK1/PHF5A/PRMT5/PNN/CSTF1/CRNKL1/DHX35/SETX/C1QBP/EFTUD2/DHX15/NUP98/PRPF4B/SF3B1/WDR77/CPSF3/PSPC1/SMU1/MPHOSPH10/SNRPB/SNRPB2/HNRNPR/METTL16/RBM39/DHX9/SRSF1/TRA2B/WDR33/PRPF4/NCBP1/PPIL1/DHX38/SNRPG/POLR2D/WTAP/RBMX/CWF19L2/CWC27/RBM15/CWC22/U2SURP/PCF11/METTL3/CPSF2/NUDT21/SNRPD1/SNRNP48/GEMIN4/ALYREF/SF3B3/PRPF40A	61	HepG2 vs HCC	up_total
BP	GO:0070198	protein localization to chromosome, telomeric region	13/1531	31/16109	1.96627e-06	5.077e-05	4.67552e-05	XRCC5/CCT4/TCP1/GNL3L/DKC1/CCT7/BRCA2/WRAP53/ATM/CCT5/GNL3/CCT2/ATR	13	HepG2 vs HCC	up_total
BP	GO:0007062	sister chromatid cohesion	18/1531	56/16109	2.27768e-06	5.82138e-05	5.36104e-05	MRE11/KIF22/PDS5B/RAD51C/STAG1/SLF2/SLF1/DSCC1/CDCA5/BUB1B/SGO2/PLK1/CTNNB1/FEN1/AXIN2/BUB1/ESCO2/HASPIN	18	HepG2 vs HCC	up_total
BP	GO:0045815	positive regulation of gene expression, epigenetic	18/1531	56/16109	2.27768e-06	5.82138e-05	5.36104e-05	BAZ1B/POLR1A/ASF1A/SF3B1/TAF1B/POLR1G/ATAD2B/DEK/POLR1B/CHEK1/SMARCA5/ATAD2/DDX21/TAF1D/H1-4/CDCA4/H1-5/H1-2	18	HepG2 vs HCC	up_total
BP	GO:0000377	RNA splicing, via transesterification reactions with bulged adenosine as nucleophile	60/1531	345/16109	2.89085e-06	7.31429e-05	6.73589e-05	KDM1A/AQR/POLR2B/SNRNP40/DDX20/DHX8/GEMIN5/REST/GEMIN2/CWF19L1/SRPK1/PHF5A/PRMT5/PNN/CSTF1/CRNKL1/DHX35/SETX/C1QBP/EFTUD2/DHX15/NUP98/PRPF4B/SF3B1/WDR77/CPSF3/PSPC1/SMU1/SNRPB/SNRPB2/HNRNPR/METTL16/RBM39/DHX9/SRSF1/TRA2B/WDR33/PRPF4/NCBP1/PPIL1/DHX38/SNRPG/POLR2D/WTAP/RBMX/CWF19L2/CWC27/RBM15/CWC22/U2SURP/PCF11/METTL3/CPSF2/NUDT21/SNRPD1/SNRNP48/GEMIN4/ALYREF/SF3B3/PRPF40A	60	HepG2 vs HCC	up_total
BP	GO:0000398	mRNA splicing, via spliceosome	60/1531	345/16109	2.89085e-06	7.31429e-05	6.73589e-05	KDM1A/AQR/POLR2B/SNRNP40/DDX20/DHX8/GEMIN5/REST/GEMIN2/CWF19L1/SRPK1/PHF5A/PRMT5/PNN/CSTF1/CRNKL1/DHX35/SETX/C1QBP/EFTUD2/DHX15/NUP98/PRPF4B/SF3B1/WDR77/CPSF3/PSPC1/SMU1/SNRPB/SNRPB2/HNRNPR/METTL16/RBM39/DHX9/SRSF1/TRA2B/WDR33/PRPF4/NCBP1/PPIL1/DHX38/SNRPG/POLR2D/WTAP/RBMX/CWF19L2/CWC27/RBM15/CWC22/U2SURP/PCF11/METTL3/CPSF2/NUDT21/SNRPD1/SNRNP48/GEMIN4/ALYREF/SF3B3/PRPF40A	60	HepG2 vs HCC	up_total
CC	GO:0000794	condensed nuclear chromosome	23/1570	88/16883	3.6652e-06	7.48922e-05	6.36587e-05	BRCA1/RAD51/CENPK/MIS18BP1/CCNB1/CENPO/LRPPRC/SYCP3/BRCA2/P3H4/NUF2/CENPC/INCENP/CHEK1/NIFK/TTN/BUB1B/TOPBP1/SHOC1/PLK1/BUB1/RCC1/BLM	23	HepG2 vs HCC	up_total
BP	GO:0010165	response to X-ray	13/1531	32/16109	3.02414e-06	7.61326e-05	7.01122e-05	ERCC8/RAD51/KARS1/TP53BP1/XRCC5/MSH2/BRCA2/ATM/HMGA2/CASP3/XRCC6/XRCC2/BLM	13	HepG2 vs HCC	up_total
BP	GO:0032204	regulation of telomere maintenance	22/1531	80/16109	3.39174e-06	8.49622e-05	7.82435e-05	MRE11/SMG6/XRCC5/MAP3K4/CCT4/TCP1/GNL3L/DKC1/NAT10/CCT7/PIF1/HMBOX1/ATM/CCT5/SMG1/GNL3/CCT2/DCP2/ATR/AURKB/USP7/RTEL1	22	HepG2 vs HCC	up_total
BP	GO:0010569	regulation of double-strand break repair via homologous recombination	16/1531	47/16109	3.54589e-06	8.8384e-05	8.13948e-05	KDM1A/RAD51/POLQ/TP53BP1/RIF1/SMCHD1/RAD51AP1/HELB/FIGNL1/WRAP53/CHEK1/RMI2/FANCB/PARPBP/ARID2/RTEL1	16	HepG2 vs HCC	up_total
CC	GO:0000940	condensed chromosome outer kinetochore	8/1570	13/16883	4.61444e-06	9.12468e-05	7.75602e-05	SPDL1/CENPF/CCNB1/SKA1/BUB1B/SKA3/PLK1/BUB1	8	HepG2 vs HCC	up_total
BP	GO:1902969	mitotic DNA replication	9/1531	16/16109	3.80866e-06	9.44661e-05	8.69959e-05	RAD51/MCM2/CDC45/GINS1/POLA1/MCM4/MCM3/BRCA2/GINS3	9	HepG2 vs HCC	up_total
MF	GO:0033038	bitter taste receptor activity	9/1555	15/16548	1.65455e-06	9.69246e-05	8.95004e-05	TAS2R3/TAS2R4/TAS2R50/TAS2R13/TAS2R46/TAS2R43/TAS2R20/TAS2R30/TAS2R31	9	HepG2 vs HCC	up_total
MF	GO:0140142	nucleocytoplasmic carrier activity	13/1555	31/16548	1.7308e-06	9.69246e-05	8.95004e-05	KPNA6/IPO5/XPO1/TNPO1/IPO11/KPNB1/CSE1L/XPO5/RAN/XPO4/KPNA2/IPO4/KPNA5	13	HepG2 vs HCC	up_total
CC	GO:0071162	CMG complex	7/1570	10/16883	5.53478e-06	0.000106026	9.01223e-05	MCM2/GINS1/MCM4/MCM3/GINS2/GINS4/GINS3	7	HepG2 vs HCC	up_total
BP	GO:0032210	regulation of telomere maintenance via telomerase	17/1531	53/16109	4.47968e-06	0.000110565	0.000101821	SMG6/XRCC5/MAP3K4/CCT4/TCP1/GNL3L/DKC1/NAT10/CCT7/PIF1/HMBOX1/ATM/CCT5/CCT2/DCP2/ATR/AURKB	17	HepG2 vs HCC	up_total
BP	GO:2000780	negative regulation of double-strand break repair	13/1531	33/16109	4.55691e-06	0.000111922	0.000103072	POLQ/TP53BP1/RIF1/SMCHD1/UBR5/HELB/AUNIP/HMGA2/TRIP12/RNF169/RMI2/FANCB/PARPBP	13	HepG2 vs HCC	up_total
MF	GO:0017116	single-stranded DNA helicase activity	10/1555	19/16548	2.1786e-06	0.000114825	0.00010603	RAD51/POLQ/MCM2/HELB/RFC3/DHX9/DSCC1/DNA2/PIF1/RFC4	10	HepG2 vs HCC	up_total
CC	GO:0000778	condensed nuclear chromosome kinetochore	9/1570	17/16883	6.19075e-06	0.000114998	9.77487e-05	CENPK/MIS18BP1/CCNB1/CENPO/NUF2/CENPC/BUB1B/PLK1/BUB1	9	HepG2 vs HCC	up_total
BP	GO:0070192	chromosome organization involved in meiotic cell cycle	19/1531	65/16109	5.86766e-06	0.000143416	0.000132075	NCAPD2/MRE11/RAD51/NDC1/TRIP13/CCNE1/RAD51C/SMC4/BRIP1/SMC2/P3H4/FANCD2/ATM/INCENP/NCAPD3/BUB1B/SGO2/BUB1/MEIOC	19	HepG2 vs HCC	up_total
BP	GO:0008380	RNA splicing	71/1531	440/16109	5.97005e-06	0.000145213	0.00013373	KDM1A/AQR/POLR2B/SNRNP40/DDX20/DHX8/GEMIN5/REST/GEMIN2/CWF19L1/SRPK1/THOC5/PHF5A/PRMT5/PNN/CSTF1/CRNKL1/DHX35/SETX/C1QBP/EFTUD2/DHX15/NUP98/PRPF4B/TCERG1/SF3B1/WDR77/TTF2/CPSF3/PTBP3/PSPC1/SMU1/MPHOSPH10/THOC2/SNRPB/SNRPB2/HNRNPR/METTL16/RBM39/DHX9/SRSF1/TRA2B/WDR33/PRPF4/NCBP1/PPIL1/RNF113B/DHX38/HNRNPLL/SNRPG/POLR2D/WTAP/RBMX/CWF19L2/CWC27/RRP1B/RBM15/CWC22/U2SURP/PCF11/METTL3/CPSF2/NUDT21/SNRP…	71	HepG2 vs HCC	up_total
BP	GO:1904851	positive regulation of establishment of protein localization to telomere	7/1531	10/16109	6.40709e-06	0.000155095	0.00014283	CCT4/TCP1/DKC1/CCT7/WRAP53/CCT5/CCT2	7	HepG2 vs HCC	up_total
CC	GO:0071013	catalytic step 2 spliceosome	22/1570	86/16883	8.63871e-06	0.000155751	0.000132389	AQR/SNRNP40/DHX8/PNN/CRNKL1/DHX35/EFTUD2/PRPF4B/SF3B1/SNRPB/SNRPB2/HNRNPR/SRSF1/PPIL1/DHX38/SNRPG/RBMX/CWC27/CWC22/SNRPD1/ALYREF/SF3B3	22	HepG2 vs HCC	up_total
BP	GO:0000076	DNA replication checkpoint	9/1531	17/16109	7.40927e-06	0.000178496	0.000164381	TIPIN/ORC1/CLSPN/CDC45/CDC6/DNA2/TICRR/NAE1/TOPBP1	9	HepG2 vs HCC	up_total
BP	GO:0042274	ribosomal small subunit biogenesis	20/1531	72/16109	7.91866e-06	0.000189859	0.000174846	WDR3/XRCC5/NOL10/HEATR1/UTP20/RPS10/RIOK1/RPP40/HELB/NGDN/NOL11/NAT10/LTV1/SRFBP1/BMS1/TSR1/NPM1/RPS17/NOP9/PRKDC	20	HepG2 vs HCC	up_total
CC	GO:0035861	site of double-strand break	19/1570	69/16883	1.11827e-05	0.000195856	0.000166479	MRE11/RAD51/TP53BP1/RIF1/SMCHD1/RBBP8/RNF8/SLF2/HELB/SLF1/WRAP53/SMARCAD1/RNF168/RNF169/DDB1/RFWD3/POLH/ESCO2/KDM4D	19	HepG2 vs HCC	up_total
BP	GO:1904356	regulation of telomere maintenance via telomere lengthening	18/1531	61/16109	8.8755e-06	0.000211792	0.000195044	SMG6/XRCC5/MAP3K4/CCT4/TCP1/GNL3L/DKC1/NAT10/CCT7/PIF1/HMBOX1/ATM/CCT5/CCT2/DCP2/ATR/AURKB/RTEL1	18	HepG2 vs HCC	up_total
BP	GO:0006369	termination of RNA polymerase II transcription	13/1531	35/16109	9.79074e-06	0.000230357	0.000212141	CSTF1/SETX/TTF2/CPSF3/SNRPB/WDR33/NCBP1/ZNF473/SNRPG/PCF11/CPSF2/NUDT21/SCAF8	13	HepG2 vs HCC	up_total
BP	GO:0031572	G2 DNA damage checkpoint	13/1531	35/16109	9.79074e-06	0.000230357	0.000212141	BRCA1/MRE11/CLSPN/TICRR/DTL/ATM/CHEK1/HMGA2/TOPBP1/PLK1/CDK1/BLM/CDC14C	13	HepG2 vs HCC	up_total
BP	GO:0045738	negative regulation of DNA repair	13/1531	35/16109	9.79074e-06	0.000230357	0.000212141	POLQ/TP53BP1/RIF1/SMCHD1/UBR5/HELB/AUNIP/HMGA2/TRIP12/RNF169/RMI2/FANCB/PARPBP	13	HepG2 vs HCC	up_total
BP	GO:0000910	cytokinesis	34/1531	164/16109	1.00646e-05	0.000235698	0.00021706	ANLN/AURKA/KIF4A/CDC6/CCP110/KIF20A/ECT2/BIRC6/KIF14/CIT/RAB11FIP4/MYH10/ROCK2/CKAP2/KIF23/CEP55/KIF20B/BRCA2/PLK4/PKP4/INCENP/AHCTF1/RACGAP1/CENPV/PLK1/SEPTIN2/AURKB/IST1/PRPF40A/PRC1/TAS2R13/CDC14C/KIF4B/CHMP4A	34	HepG2 vs HCC	up_total
BP	GO:0007004	telomere maintenance via telomerase	19/1531	68/16109	1.20976e-05	0.000281996	0.000259697	MRE11/SMG6/XRCC5/MAP3K4/CCT4/TCP1/GNL3L/DKC1/NAT10/CCT7/PIF1/WRAP53/HMBOX1/ATM/CCT5/CCT2/DCP2/ATR/AURKB	19	HepG2 vs HCC	up_total
BP	GO:0051383	kinetochore organization	10/1531	22/16109	1.29477e-05	0.000300423	0.000276666	SMC4/CENPF/CENPK/DLGAP5/SMC2/CENPE/NUF2/CENPC/CENPN/CENPW	10	HepG2 vs HCC	up_total
BP	GO:0031124	mRNA 3'-end processing	24/1531	99/16109	1.3403e-05	0.000306768	0.000282509	POLDIP3/THOC5/CSTF1/PAPOLG/CPSF3/THOC2/CCNT1/CCNB1/SRSF1/WDR33/NCBP1/PNPT1/BARD1/DHX38/ZNF473/POLR2D/PCF11/CPSF2/LEO1/NUDT21/ALYREF/CPSF4L/SARNP/SCAF8	24	HepG2 vs HCC	up_total
BP	GO:0007131	reciprocal meiotic recombination	17/1531	57/16109	1.34039e-05	0.000306768	0.000282509	MRE11/RAD51/TRIP13/RAD54L/RAD51C/RAD51AP1/MND1/PSMC3IP/TOP2A/BRIP1/FANCD2/ATM/EME1/SHOC1/RAD51B/FANCM/RAD54B	17	HepG2 vs HCC	up_total
BP	GO:0140527	reciprocal homologous recombination	17/1531	57/16109	1.34039e-05	0.000306768	0.000282509	MRE11/RAD51/TRIP13/RAD54L/RAD51C/RAD51AP1/MND1/PSMC3IP/TOP2A/BRIP1/FANCD2/ATM/EME1/SHOC1/RAD51B/FANCM/RAD54B	17	HepG2 vs HCC	up_total
BP	GO:0044818	mitotic G2/M transition checkpoint	13/1531	36/16109	1.39974e-05	0.000317462	0.000292358	BRCA1/MRE11/ORC1/CLSPN/CDC6/TICRR/ATM/CHEK1/HMGA2/NAE1/TOPBP1/CDK1/BLM	13	HepG2 vs HCC	up_total
BP	GO:1904358	positive regulation of telomere maintenance via telomere lengthening	13/1531	36/16109	1.39974e-05	0.000317462	0.000292358	XRCC5/MAP3K4/CCT4/TCP1/DKC1/CCT7/HMBOX1/ATM/CCT5/CCT2/ATR/AURKB/RTEL1	13	HepG2 vs HCC	up_total
MF	GO:0008527	taste receptor activity	10/1555	21/16548	6.97476e-06	0.000347188	0.000320594	TAS2R3/TAS2R4/TAS1R1/TAS2R50/TAS2R13/TAS2R46/TAS2R43/TAS2R20/TAS2R30/TAS2R31	10	HepG2 vs HCC	up_total
BP	GO:0070203	regulation of establishment of protein localization to telomere	7/1531	11/16109	1.61665e-05	0.000365014	0.00033615	CCT4/TCP1/DKC1/CCT7/WRAP53/CCT5/CCT2	7	HepG2 vs HCC	up_total
CC	GO:0000792	heterochromatin	19/1570	72/16883	2.17184e-05	0.000369816	0.000314346	BAZ1B/CBX5/DDX6/ORC2/HELLS/TCP1/CENPC/INCENP/HMGA2/NCAPD3/EME1/SMARCAD1/H1-4/ESCO2/CBX2/BEND3/H1-5/KDM4D/UHRF1	19	HepG2 vs HCC	up_total
BP	GO:0032201	telomere maintenance via semi-conservative replication	11/1531	27/16109	1.70667e-05	0.000381914	0.000351713	POLD3/POLE2/POLA1/PCNA/RFC3/DNA2/PRIM2/RFC4/FEN1/PRIM1/RTEL1	11	HepG2 vs HCC	up_total
BP	GO:0070199	establishment of protein localization to chromosome	11/1531	27/16109	1.70667e-05	0.000381914	0.000351713	CCT4/TCP1/DKC1/CCT7/BRCA2/WRAP53/ATM/CCT5/CCT2/ATR/H1-5	11	HepG2 vs HCC	up_total
BP	GO:0006997	nucleus organization	27/1531	120/16109	1.7337e-05	0.000386246	0.000355703	TPR/NDC1/PSME4/SRPK1/VRK1/NUP93/NUP98/NUP107/RNF8/NUP155/NUP153/POLR1B/CCNB1/NUP54/SYCP3/WRAP53/AHCTF1/NUP205/CCNB2/NUP35/HMGB2/PLK1/CDK1/PYGO1/UBXN2A/WDR73/CHMP4A	27	HepG2 vs HCC	up_total
BP	GO:0006278	RNA-dependent DNA biosynthetic process	19/1531	70/16109	1.90517e-05	0.000422206	0.000388819	MRE11/SMG6/XRCC5/MAP3K4/CCT4/TCP1/GNL3L/DKC1/NAT10/CCT7/PIF1/WRAP53/HMBOX1/ATM/CCT5/CCT2/DCP2/ATR/AURKB	19	HepG2 vs HCC	up_total
BP	GO:0006354	DNA-templated transcription, elongation	26/1531	114/16109	1.91491e-05	0.000422206	0.000388819	MNAT1/POLR2B/POLR1A/SUPT16H/SOX10/THOC5/RNF8/TCERG1/TAF1B/POLR1G/POLR1B/CCNT1/NCBP1/POLR2D/EAF2/POU4F1/WDR43/RNF168/TAF1D/LEO1/CDK12/MLLT3/ALYREF/SCAF8/SUPT4H1/BTBD18	26	HepG2 vs HCC	up_total
BP	GO:0044773	mitotic DNA damage checkpoint	24/1531	101/16109	1.92026e-05	0.000422206	0.000388819	MRE11/TIPIN/AURKA/CLSPN/MSH2/ARID3A/CNOT1/PRMT1/STK33/PCNA/CCNB1/MDM2/TICRR/FANCD2/CNOT9/ATM/HMGA2/EME1/CDC25C/TOPBP1/RFWD3/CDK1/BLM/PRKDC	24	HepG2 vs HCC	up_total
BP	GO:0035825	homologous recombination	17/1531	59/16109	2.21674e-05	0.000485274	0.000446899	MRE11/RAD51/TRIP13/RAD54L/RAD51C/RAD51AP1/MND1/PSMC3IP/TOP2A/BRIP1/FANCD2/ATM/EME1/SHOC1/RAD51B/FANCM/RAD54B	17	HepG2 vs HCC	up_total
MF	GO:0004527	exonuclease activity	21/1555	80/16548	1.04586e-05	0.000493205	0.000455427	MRE11/TDP1/POLQ/XRN2/EXOSC3/DCLRE1B/CPSF3/EXOSC9/CNOT1/MGME1/EXOSC2/TOE1/PNPT1/DCLRE1C/ENPP3/WRN/DIS3L/FEN1/DCP2/EXO1/AEN	21	HepG2 vs HCC	up_total
BP	GO:0007076	mitotic chromosome condensation	8/1531	15/16109	2.28318e-05	0.000497655	0.000458301	NCAPD2/NCAPG/SMC4/NCAPH/SMC2/CDCA5/NCAPD3/TTN	8	HepG2 vs HCC	up_total
BP	GO:0046605	regulation of centrosome cycle	15/1531	48/16109	2.30877e-05	0.000501063	0.00046144	BRCA1/AURKA/CEP76/TRIM37/ALMS1/STIL/ROCK2/NAT10/PLK4/MCPH1/CENPJ/CCNF/CEP295/GEN1/NPM1	15	HepG2 vs HCC	up_total
BP	GO:0009411	response to UV	30/1531	143/16109	2.58177e-05	0.000557907	0.000513789	KDM1A/ERCC8/TIPIN/POLD3/MAP3K4/MSH2/ACTR5/MSH6/RO60/ZRANB3/OPN1SW/PCNA/REV1/BRCA2/DTL/CHEK1/USP1/CDC25A/CASP3/WRN/METTL3/DDB1/PBK/FEN1/POLH/PPID/ATR/AURKB/NPM1/DCUN1D3	30	HepG2 vs HCC	up_total
BP	GO:0032212	positive regulation of telomere maintenance via telomerase	12/1531	33/16109	2.76412e-05	0.000592228	0.000545396	XRCC5/MAP3K4/CCT4/TCP1/DKC1/CCT7/HMBOX1/ATM/CCT5/CCT2/ATR/AURKB	12	HepG2 vs HCC	up_total
BP	GO:0071539	protein localization to centrosome	12/1531	33/16109	2.76412e-05	0.000592228	0.000545396	PCM1/AURKA/MAPRE1/CEP192/STIL/CEP250/CEP350/NEDD1/MCPH1/DISC1/CEP83/KIAA0753	12	HepG2 vs HCC	up_total
BP	GO:0140056	organelle localization by membrane tethering	34/1531	172/16109	2.88094e-05	0.000614641	0.000566037	CC2D2A/NDE1/CLASP1/PCM1/SCFD1/MAPRE1/CEP76/CEP192/RPGRIP1L/CCP110/CEP152/ALMS1/CEP250/AHI1/HAUS2/NEDD1/PLK4/EXOC6B/HAUS6/CEP78/SCLT1/CENPJ/HAUS1/PLK1/CDK1/IQCB1/CEP83/CEP135/CKAP5/STX19/KIF24/TMEM216/TUBB/DYNC1H1	34	HepG2 vs HCC	up_total
BP	GO:0071897	DNA biosynthetic process	36/1531	187/16109	3.08715e-05	0.000655857	0.000603993	REV3L/MRE11/POLQ/SMG6/POLD3/XRCC5/MAP3K4/POLE2/POLA1/CCT4/CENPF/TCP1/HROB/GNL3L/DKC1/PCNA/RFC3/NAT10/CCT7/REV1/DSCC1/PIF1/WRAP53/DTL/HMBOX1/ATM/CCT5/RFC4/WRN/CCT2/POLH/DCP2/ATR/SPHK1/AURKB/LIN9	36	HepG2 vs HCC	up_total
BP	GO:0045931	positive regulation of mitotic cell cycle	24/1531	104/16109	3.21964e-05	0.00068113	0.000627268	CDC27/CDC6/RAD51C/FBXO5/KLHL18/TTL/USP22/DLGAP5/ANKRD17/CCNB1/MDM2/BRCA2/DTL/CDCA5/EIF4E/ADAM17/CDC25C/CDC25A/NKX3-1/CDK1/MTBP/SPHK1/RAD51B/PLCB1	24	HepG2 vs HCC	up_total
BP	GO:0000729	DNA double-strand break processing	10/1531	24/16109	3.28749e-05	0.000692574	0.000637806	BRCA1/MRE11/RBBP8/HELB/BRIP1/DNA2/BARD1/ATM/SMARCAD1/BLM	10	HepG2 vs HCC	up_total
BP	GO:0051302	regulation of cell division	32/1531	159/16109	3.38038e-05	0.000709175	0.000653095	RBL1/AURKA/ORC6/CDC6/CCP110/KIF20A/ECT2/BIRC6/KIF14/CIT/NCOA3/RAB11FIP4/KIF23/KIF20B/BRCA2/PLK4/PKP4/INCENP/AHCTF1/RACGAP1/TGFA/INTU/CENPV/PLK1/NKX3-1/MLLT3/AURKB/PRPF40A/BLM/PRC1/TAS2R13/CDC14C	32	HepG2 vs HCC	up_total
BP	GO:1900034	regulation of cellular response to heat	20/1531	79/16109	3.52202e-05	0.000731708	0.000673846	NUP160/TPR/NDC1/NUP37/NUP188/RAE1/NUP93/NUP98/NUP107/NUP155/NUP43/NUP153/NUP54/NUP58/ATM/RANBP2/NUP205/BAG4/NUP35/ATR	20	HepG2 vs HCC	up_total
BP	GO:0051255	spindle midzone assembly	7/1531	12/16109	3.56045e-05	0.000731708	0.000673846	KIF4A/KIF23/INCENP/RACGAP1/AURKB/PRC1/KIF4B	7	HepG2 vs HCC	up_total
BP	GO:0070202	regulation of establishment of protein localization to chromosome	7/1531	12/16109	3.56045e-05	0.000731708	0.000673846	CCT4/TCP1/DKC1/CCT7/WRAP53/CCT5/CCT2	7	HepG2 vs HCC	up_total
BP	GO:1903405	protein localization to nuclear body	7/1531	12/16109	3.56045e-05	0.000731708	0.000673846	CCT4/TCP1/DKC1/CCT7/WRAP53/CCT5/CCT2	7	HepG2 vs HCC	up_total
BP	GO:1904867	protein localization to Cajal body	7/1531	12/16109	3.56045e-05	0.000731708	0.000673846	CCT4/TCP1/DKC1/CCT7/WRAP53/CCT5/CCT2	7	HepG2 vs HCC	up_total
CC	GO:0071007	U2-type catalytic step 2 spliceosome	11/1570	30/16883	4.47321e-05	0.000741101	0.000629939	AQR/SNRNP40/DHX8/CRNKL1/EFTUD2/SNRPB/SNRPB2/PPIL1/SNRPG/CWC22/SNRPD1	11	HepG2 vs HCC	up_total
BP	GO:0032467	positive regulation of cytokinesis	12/1531	34/16109	3.90429e-05	0.00079911	0.000735918	CDC6/ECT2/KIF14/CIT/KIF23/KIF20B/PKP4/RACGAP1/CENPV/AURKB/TAS2R13/CDC14C	12	HepG2 vs HCC	up_total
CC	GO:0016363	nuclear matrix	24/1570	109/16883	5.11326e-05	0.000824849	0.000701126	MATR3/MATR3/ERCC8/NUFIP1/KIF4A/SRPK1/PHF5A/PSMA6/POLA1/LMNB1/CENPF/STAG1/PSPC1/LRIF1/HAT1/AHCTF1/ENC1/FIGN/PRPF40A/BLM/CENPW/SCAF8/KIF4B/UHRF1	24	HepG2 vs HCC	up_total
BP	GO:0006352	DNA-templated transcription, initiation	43/1531	242/16109	4.21881e-05	0.000859988	0.000791982	E2F2/MNAT1/BCLAF1/TFB1M/MED17/POLR2B/POLR1A/GTF3C1/SETX/TFAM/ZNF451/MED23/TAF1B/POLR1G/CREB1/TAF1L/POLR1B/MED1/CCNB1/NR5A1/TAF4B/POLR2D/BDP1/NR6A1/TAF5/SMARCA5/H4C8/TAF1D/CTNNB1/CDK1/PPM1D/MAML2/H4C3/H4C11/H4-16/TEAD4/H4C15/H4C14/H4C12/H4C5/H4C4/H4C1/H4C2	43	HepG2 vs HCC	up_total
BP	GO:2001022	positive regulation of response to DNA damage stimulus	24/1531	106/16109	4.47968e-05	0.000909484	0.000837564	BRCA1/BCLAF1/ERCC8/RIF1/SMCHD1/RAD51AP1/RNF8/SLF2/EEF1E1/PCNA/SLF1/DHX9/WRAP53/ATM/HMGA2/EYA3/MSX1/RNF168/NKX3-1/ATR/FANCB/KDM4D/ARID2/PRKDC	24	HepG2 vs HCC	up_total
MF	GO:0008409	5'-3' exonuclease activity	9/1555	19/16548	2.15417e-05	0.00096507	0.000891148	MRE11/POLQ/XRN2/DCLRE1B/CPSF3/DCLRE1C/FEN1/DCP2/EXO1	9	HepG2 vs HCC	up_total
MF	GO:0004518	nuclease activity	37/1555	194/16548	2.33929e-05	0.000998099	0.000921647	MRE11/TDP1/POLQ/SMG6/XRN2/KHNYN/DICER1/PRORP/RBBP8/POP1/EXOSC3/RAD51C/DCLRE1B/CPSF3/ZRANB3/EXOSC9/RPP40/CNOT1/MGME1/EXOSC2/TOE1/PNPT1/DNA2/ZGRF1/G3BP1/DCLRE1C/ENPP3/EME1/WRN/DIS3L/FEN1/DCP2/EXO1/GEN1/AEN/FANCM/NME1	37	HepG2 vs HCC	up_total
BP	GO:0007080	mitotic metaphase plate congression	15/1531	51/16109	5.12284e-05	0.00102763	0.000946366	SPDL1/KIF22/KPNB1/KIF14/KIF18A/CCNB1/PSRC1/CENPE/KIF2C/NUF2/EML4/CENPC/CDCA5/AURKB/CHMP4A	15	HepG2 vs HCC	up_total
BP	GO:0032206	positive regulation of telomere maintenance	15/1531	51/16109	5.12284e-05	0.00102763	0.000946366	MRE11/XRCC5/MAP3K4/CCT4/TCP1/DKC1/CCT7/HMBOX1/ATM/CCT5/GNL3/CCT2/ATR/AURKB/RTEL1	15	HepG2 vs HCC	up_total
BP	GO:0032784	regulation of DNA-templated transcription, elongation	15/1531	51/16109	5.12284e-05	0.00102763	0.000946366	SUPT16H/THOC5/RNF8/TCERG1/CCNT1/EAF2/POU4F1/WDR43/RNF168/LEO1/CDK12/ALYREF/SCAF8/SUPT4H1/BTBD18	15	HepG2 vs HCC	up_total
BP	GO:2001021	negative regulation of response to DNA damage stimulus	20/1531	81/16109	5.18422e-05	0.00103582	0.000953906	KDM1A/POLQ/TP53BP1/RIF1/THOC5/SMCHD1/UBR5/FBXO5/HELB/AUNIP/MDM2/MARCHF7/HMGA2/TRIP12/DDIAS/RNF169/RMI2/FANCB/PARPBP/RTEL1	20	HepG2 vs HCC	up_total
BP	GO:0006275	regulation of DNA replication	24/1531	107/16109	5.26248e-05	0.0010473	0.000964477	DBF4/MAP2K4/TIPIN/CDC6/GTPBP4/FBXO5/CCDC88A/ZRANB3/ANKRD17/PCNA/RFC3/DHX9/USP37/DSCC1/DNA2/BRCA2/TICRR/CCNA2/OBI1/RFC4/ESCO2/ATR/ATAD5/BLM	24	HepG2 vs HCC	up_total
BP	GO:0000460	maturation of 5.8S rRNA	12/1531	35/16109	5.43049e-05	0.00107226	0.000987464	EXOSC3/EXOSC8/UTP20/EXOSC9/RPP40/EXOSC2/MPHOSPH6/WDR12/NOL9/NOP9/MAK16/PRKDC	12	HepG2 vs HCC	up_total
BP	GO:1905508	protein localization to microtubule organizing center	12/1531	35/16109	5.43049e-05	0.00107226	0.000987464	PCM1/AURKA/MAPRE1/CEP192/STIL/CEP250/CEP350/NEDD1/MCPH1/DISC1/CEP83/KIAA0753	12	HepG2 vs HCC	up_total
BP	GO:0090501	RNA phosphodiester bond hydrolysis	30/1531	149/16109	5.82394e-05	0.00114545	0.00105487	SMG6/XRN2/KHNYN/DICER1/PRORP/POP1/EXOSC3/CPSF3/EXOSC8/UTP20/EXOSC9/RPP40/CNOT1/EXOSC2/TOE1/NCBP1/PNPT1/NOL9/PCF11/BMS1/CPSF2/DIS3L/NUDT21/TSR1/FEN1/DCP2/EXO1/CPSF4L/NOP9/EXOSC6	30	HepG2 vs HCC	up_total
BP	GO:0071826	ribonucleoprotein complex subunit organization	36/1531	193/16109	6.17317e-05	0.00120941	0.00111378	DDX20/DHX8/NLE1/XRCC5/GEMIN5/NUFIP1/GEMIN2/SRPK1/PRMT5/DICER1/CRNKL1/SETX/NOP2/MDN1/BRIX1/SF3B1/WDR77/FASTKD2/RPS10/SNRPB/EIF2S2/DHX9/SRSF1/NCBP1/SNRPG/POLR2D/RBMX/ATM/PIH1D2/NUDT21/SNRPD1/KIF5B/ATR/GEMIN4/EIF2S3B/PRKDC	36	HepG2 vs HCC	up_total
BP	GO:0046599	regulation of centriole replication	9/1531	21/16109	6.29812e-05	0.00122911	0.00113191	BRCA1/CEP76/TRIM37/ALMS1/STIL/PLK4/CENPJ/CEP295/NPM1	9	HepG2 vs HCC	up_total
CC	GO:0032040	small-subunit processome	12/1570	37/16883	8.16391e-05	0.00126223	0.0010729	NOP58/WDR3/XRCC5/NOP56/NOL10/HEATR1/UTP20/MPHOSPH10/NGDN/WDR36/PDCD11/PRKDC	12	HepG2 vs HCC	up_total
CC	GO:0005849	mRNA cleavage factor complex	9/1570	22/16883	8.23641e-05	0.00126223	0.0010729	CSTF1/CSNK1A1/CPSF3/WDR33/PCF11/CPSF2/NUDT21/CPSF4L/SCAF8	9	HepG2 vs HCC	up_total
BP	GO:0006110	regulation of glycolytic process	19/1531	76/16109	6.60217e-05	0.00128347	0.00118198	NUP160/TPR/NDC1/NUP37/NUP188/HIF1A/RAE1/NUP93/NUP98/NUP107/NUP155/NUP43/NUP153/NUP54/NUP58/RANBP2/NUP205/NUP35/ZBTB20	19	HepG2 vs HCC	up_total
CC	GO:0030686	90S preribosome	10/1570	27/16883	9.02165e-05	0.00134885	0.00114653	WDR3/HEATR1/UTP20/MPHOSPH10/WDR36/WDR12/SRFBP1/BMS1/RSL1D1/NOP9	10	HepG2 vs HCC	up_total
CC	GO:0000307	cyclin-dependent protein kinase holoenzyme complex	13/1570	43/16883	9.43125e-05	0.00137651	0.00117004	MNAT1/CCNE1/CDK6/CCNJ/CKS2/CCNT1/PCNA/CCNB1/CCNA2/CCNB2/CCNF/CDK12/CDK1	13	HepG2 vs HCC	up_total
CC	GO:0031080	nuclear pore outer ring	6/1570	10/16883	9.67769e-05	0.00137963	0.00117269	NUP160/NUP37/NUP98/NUP107/NUP43/AHCTF1	6	HepG2 vs HCC	up_total
BP	GO:0032786	positive regulation of DNA-templated transcription, elongation	10/1531	26/16109	7.4561e-05	0.0014439	0.00132972	SUPT16H/THOC5/TCERG1/CCNT1/LEO1/CDK12/ALYREF/SCAF8/SUPT4H1/BTBD18	10	HepG2 vs HCC	up_total
BP	GO:0000079	regulation of cyclin-dependent protein serine/threonine kinase activity	22/1531	96/16109	7.56608e-05	0.00145959	0.00134416	MNAT1/IPO5/CDC6/CCNE1/CCNJ/GTPBP4/CKS2/CCNT1/CCNB1/PSRC1/CCNA2/ADAM17/CCNB2/CDC25C/CCNF/SPDYA/CDC25A/CASP3/PLK1/HEXIM2/BLM/IPO7	22	HepG2 vs HCC	up_total
CC	GO:0005681	spliceosomal complex	34/1570	187/16883	0.000107936	0.00150374	0.00127819	AQR/SNRNP40/DHX8/GEMIN2/CWF19L1/PHF5A/PNN/CRNKL1/DHX35/EFTUD2/DHX15/PRPF4B/SF3B1/TTF2/SMU1/SNRPB/SNRPB2/HNRNPR/SRSF1/TRA2B/PRPF4/PPIL1/RNF113B/DHX38/SNRPG/RBMX/CWF19L2/CWC27/CWC22/SNRPD1/SNRNP48/ALYREF/SF3B3/PRPF40A	34	HepG2 vs HCC	up_total
CC	GO:0000177	cytoplasmic exosome (RNase complex)	7/1570	14/16883	0.000113139	0.0015412	0.00131003	EXOSC3/EXOSC8/EXOSC9/EXOSC2/PNPT1/DIS3L/EXOSC6	7	HepG2 vs HCC	up_total
BP	GO:0022406	membrane docking	34/1531	181/16109	8.44623e-05	0.00162316	0.0014948	CC2D2A/NDE1/CLASP1/PCM1/SCFD1/MAPRE1/CEP76/CEP192/RPGRIP1L/CCP110/CEP152/ALMS1/CEP250/AHI1/HAUS2/NEDD1/PLK4/EXOC6B/HAUS6/CEP78/SCLT1/CENPJ/HAUS1/PLK1/CDK1/IQCB1/CEP83/CEP135/CKAP5/STX19/KIF24/TMEM216/TUBB/DYNC1H1	34	HepG2 vs HCC	up_total
BP	GO:2000573	positive regulation of DNA biosynthetic process	17/1531	65/16109	8.60806e-05	0.00164797	0.00151765	XRCC5/MAP3K4/CCT4/TCP1/DKC1/PCNA/RFC3/CCT7/DSCC1/WRAP53/HMBOX1/ATM/CCT5/RFC4/CCT2/ATR/AURKB	17	HepG2 vs HCC	up_total
MF	GO:0008139	nuclear localization sequence binding	10/1555	25/16548	4.54861e-05	0.00181363	0.00167471	KPNA6/IPO5/TNPO1/KPNB1/NUP98/NUP153/NUP58/KPNA2/IPO4/KPNA5	10	HepG2 vs HCC	up_total
MF	GO:0003724	RNA helicase activity	19/1555	75/16548	4.65553e-05	0.00181363	0.00167471	DHX33/AQR/DDX20/DHX8/DDX18/DHX35/DHX15/DDX6/DHX9/BRIP1/DHX38/G3BP1/EIF4A1/DHX57/DDX21/DDX19A/DDX10/FANCM/RAD54B	19	HepG2 vs HCC	up_total
BP	GO:0072698	protein localization to microtubule cytoskeleton	15/1531	54/16109	0.000105819	0.00201056	0.00185157	PCM1/AURKA/MAPRE1/FAM83D/CEP192/TTK/STIL/CEP250/CEP350/KIF20B/NEDD1/MCPH1/DISC1/CEP83/KIAA0753	15	HepG2 vs HCC	up_total
BP	GO:1905515	non-motile cilium assembly	15/1531	54/16109	0.000105819	0.00201056	0.00185157	PCM1/IFT52/MAPRE1/RPGRIP1L/CEP126/MAK/CEP250/CEP350/BBS7/DISC1/INTU/ATMIN/BBS1/CEP135/TMEM216	15	HepG2 vs HCC	up_total
BP	GO:1905268	negative regulation of chromatin organization	16/1531	60/16109	0.00010739	0.00203274	0.00187199	KDM1A/BRCA1/DNMT3B/UBR5/ASF1A/ZNF451/SET/ATAD2B/TET1/MTF2/TRIP12/ATAD2/H1-4/H1-5/KDM4D/H1-2	16	HepG2 vs HCC	up_total
BP	GO:0000469	cleavage involved in rRNA processing	10/1531	27/16109	0.000108381	0.00203619	0.00187517	EXOSC3/EXOSC8/UTP20/EXOSC9/RPP40/EXOSC2/NOL9/BMS1/TSR1/NOP9	10	HepG2 vs HCC	up_total
BP	GO:0007143	female meiotic nuclear division	10/1531	27/16109	0.000108381	0.00203619	0.00187517	TRIP13/AURKA/RAD51C/FBXO5/TTK/TOP2A/ATM/CCNB2/PLK1/MEIOC	10	HepG2 vs HCC	up_total
BP	GO:0033314	mitotic DNA replication checkpoint	6/1531	10/16109	0.000109434	0.00204833	0.00188635	ORC1/CLSPN/CDC6/TICRR/NAE1/TOPBP1	6	HepG2 vs HCC	up_total
BP	GO:0043470	regulation of carbohydrate catabolic process	20/1531	86/16109	0.000127392	0.00237562	0.00218776	NUP160/TPR/NDC1/NUP37/NUP188/HIF1A/RAE1/NUP93/NUP98/NUP107/NUP155/SLC25A12/NUP43/NUP153/NUP54/NUP58/RANBP2/NUP205/NUP35/ZBTB20	20	HepG2 vs HCC	up_total
BP	GO:0030490	maturation of SSU-rRNA	14/1531	49/16109	0.000128163	0.00238117	0.00219288	WDR3/NOL10/HEATR1/UTP20/RIOK1/RPP40/HELB/NGDN/NOL11/NAT10/SRFBP1/BMS1/TSR1/NOP9	14	HepG2 vs HCC	up_total
BP	GO:0009048	dosage compensation by inactivation of X chromosome	7/1531	14/16109	0.000129974	0.00239714	0.00220758	BRCA1/SMCHD1/LRIF1/RLIM/CDYL/RBM15/METTL3	7	HepG2 vs HCC	up_total
BP	GO:1990173	protein localization to nucleoplasm	7/1531	14/16109	0.000129974	0.00239714	0.00220758	CCT4/TCP1/DKC1/CCT7/WRAP53/CCT5/CCT2	7	HepG2 vs HCC	up_total
CC	GO:0061695	transferase complex, transferring phosphorus-containing groups	41/1570	247/16883	0.000184088	0.00245317	0.0020852	REV3L/PIK3C2A/MNAT1/POLR2B/POLR3E/PHKA1/PKM/POLR1A/POLD3/POLE2/POLA1/CCNE1/CDK6/CCNJ/MCM3/ACVR2B/POLR1G/RPAP2/TAF1L/CKS2/POLR1B/CCNT1/PCNA/CCNB1/DNA2/IGF1R/TAF4B/POLR2D/CCNA2/PRIM2/POLR3A/TAF5/CCNB2/CCNF/NEK10/LEO1/CDK12/POLR3D/CDK1/PRIM1/SOCS7	41	HepG2 vs HCC	up_total
BP	GO:1901989	positive regulation of cell cycle phase transition	21/1531	93/16109	0.000136672	0.00251148	0.00231288	CDC27/CDC6/FAM83D/RAD51C/FBXO5/KLHL18/DLGAP5/ANKRD17/CCNB1/DTL/CDCA5/ADAM17/CDC25C/CDC25A/STXBP4/CDK1/MTBP/ATAD5/NPM1/RAD51B/PLCB1	21	HepG2 vs HCC	up_total
CC	GO:0045120	pronucleus	6/1570	11/16883	0.000196119	0.00255789	0.00217422	RIF1/AURKA/SLC2A1/CENPF/CCNA2/STPG4	6	HepG2 vs HCC	up_total
BP	GO:1904029	regulation of cyclin-dependent protein kinase activity	22/1531	100/16109	0.000143652	0.00263014	0.00242216	MNAT1/IPO5/CDC6/CCNE1/CCNJ/GTPBP4/CKS2/CCNT1/CCNB1/PSRC1/CCNA2/ADAM17/CCNB2/CDC25C/CCNF/SPDYA/CDC25A/CASP3/PLK1/HEXIM2/BLM/IPO7	22	HepG2 vs HCC	up_total
BP	GO:0022618	ribonucleoprotein complex assembly	34/1531	186/16109	0.00014681	0.00267822	0.00246643	DDX20/NLE1/XRCC5/GEMIN5/NUFIP1/GEMIN2/SRPK1/PRMT5/DICER1/CRNKL1/SETX/NOP2/MDN1/BRIX1/SF3B1/WDR77/FASTKD2/RPS10/SNRPB/EIF2S2/DHX9/SRSF1/NCBP1/SNRPG/POLR2D/RBMX/ATM/PIH1D2/NUDT21/SNRPD1/ATR/GEMIN4/EIF2S3B/PRKDC	34	HepG2 vs HCC	up_total
BP	GO:0009303	rRNA transcription	11/1531	33/16109	0.000148229	0.00269435	0.00248128	TCOF1/GTF3C1/NPM3/GTF3C2/TAF1B/POLR1G/GTF3C3/POLR1B/IPPK/NOL11/NIFK	11	HepG2 vs HCC	up_total
BP	GO:0045638	negative regulation of myeloid cell differentiation	20/1531	87/16109	0.000150861	0.00273232	0.00251626	CDK6/INHA/PRMT1/NCAPG2/UBASH3B/H4C8/RBM15/LEO1/INPP5D/H4C3/H4C11/H4-16/NME1/H4C15/H4C14/H4C12/H4C5/H4C4/H4C1/H4C2	20	HepG2 vs HCC	up_total
BP	GO:0010824	regulation of centrosome duplication	13/1531	44/16109	0.000152658	0.00275495	0.0025371	BRCA1/CEP76/TRIM37/ALMS1/STIL/ROCK2/NAT10/PLK4/CENPJ/CCNF/CEP295/GEN1/NPM1	13	HepG2 vs HCC	up_total
BP	GO:0001580	detection of chemical stimulus involved in sensory perception of bitter taste	10/1531	28/16109	0.000154314	0.00277489	0.00255546	TAS2R3/TAS2R4/GNAT2/TAS2R50/TAS2R13/TAS2R46/TAS2R43/TAS2R20/TAS2R30/TAS2R31	10	HepG2 vs HCC	up_total
CC	GO:1990391	DNA repair complex	11/1570	35/16883	0.000220934	0.00282151	0.0023983	KDM1A/ERCC8/PMS1/TP53BP1/XRCC5/MSH2/MSH6/ATM/DCLRE1C/XRCC6/PRKDC	11	HepG2 vs HCC	up_total
CC	GO:0005721	pericentric heterochromatin	8/1570	20/16883	0.000249028	0.00302473	0.00257103	BAZ1B/CBX5/HELLS/CENPC/INCENP/NCAPD3/ESCO2/KDM4D	8	HepG2 vs HCC	up_total
CC	GO:0042575	DNA polymerase complex	8/1570	20/16883	0.000249028	0.00302473	0.00257103	REV3L/POLD3/POLE2/POLA1/MCM3/DNA2/PRIM2/PRIM1	8	HepG2 vs HCC	up_total
CC	GO:0005684	U2-type spliceosomal complex	20/1570	92/16883	0.00025165	0.00302473	0.00257103	AQR/SNRNP40/DHX8/PHF5A/CRNKL1/EFTUD2/DHX15/SF3B1/SMU1/SNRPB/SNRPB2/PRPF4/PPIL1/RNF113B/SNRPG/CWC27/CWC22/SNRPD1/SF3B3/PRPF40A	20	HepG2 vs HCC	up_total
BP	GO:0098781	ncRNA transcription	23/1531	108/16109	0.00017196	0.00307028	0.00282749	POLR2B/INTS13/TCOF1/GTF3C1/INTS6/INTS9/NPM3/INTS2/GTF3C2/TAF1B/POLR1G/GTF3C3/RPAP2/POLR1B/IPPK/CCNT1/NOL11/NCBP1/POU2F1/POLR2D/TAF5/NIFK/ICE1	23	HepG2 vs HCC	up_total
BP	GO:1902750	negative regulation of cell cycle G2/M phase transition	23/1531	108/16109	0.00017196	0.00307028	0.00282749	BRCA1/MRE11/PSME4/ORC1/AURKA/CLSPN/CDC6/PSMB5/PSMA6/PSMD7/PSMD14/TICRR/DTL/ATM/CHEK1/HMGA2/NAE1/TOPBP1/PLK1/CDK1/PSMD1/AURKB/BLM	23	HepG2 vs HCC	up_total
MF	GO:0043021	ribonucleoprotein complex binding	27/1555	132/16548	8.37339e-05	0.00312607	0.00288662	DHX33/SMG6/GEMIN5/CBX5/PRMT5/SRP54/C1QBP/MRPS27/ETF1/XPO5/SNRPB/SNRPB2/PTCD3/MDM2/DHX9/OLA1/WDR12/NAA15/ABCE1/LETM2/NEMF/SNRPD1/CKAP5/GEMIN4/NPM1/LTN1/NME1	27	HepG2 vs HCC	up_total
BP	GO:0016572	histone phosphorylation	12/1531	39/16109	0.000177753	0.0031625	0.00291241	BAZ1B/AURKA/VRK1/CCNB1/CCNA2/ATM/INCENP/CHEK1/HMGA2/CDK1/HASPIN/AURKB	12	HepG2 vs HCC	up_total
BP	GO:0044782	cilium organization	61/1531	404/16109	0.000185034	0.00328045	0.00302103	CC2D2A/NDE1/CLASP1/PCM1/TNPO1/ABLIM1/KIAA0586/IFT52/MAPRE1/CEP76/CEP192/RPGRIP1L/CCP110/CEP152/CEP126/MAK/RAB23/CCDC88A/ALMS1/RO60/WDR35/TTC21B/CEP250/DZIP1/LCA5/AHI1/CEP350/ARMC9/HAUS2/BBS7/NEDD1/PLK4/DCDC2/HAUS6/CEP78/SCLT1/CENPJ/HAUS1/DISC1/INTU/TUB/ATMIN/PLK1/SEPTIN2/CDK1/RSPH9/IQCB1/CEP83/BBS1/CEP135/CKAP5/RTTN/KIF24/TMEM216/DNAH17/FSIP2/TUBB/DYNC1H1/CPLANE1/CDC14C/CCDC39	61	HepG2 vs HCC	up_total
BP	GO:0034501	protein localization to kinetochore	8/1531	19/16109	0.000189413	0.00328861	0.00302855	SPDL1/TTK/KNL1/CDK1/MTBP/ZWILCH/HASPIN/AURKB	8	HepG2 vs HCC	up_total
BP	GO:0090670	RNA localization to Cajal body	8/1531	19/16109	0.000189413	0.00328861	0.00302855	CCT4/TCP1/DKC1/CCT7/WRAP53/CCT5/CCT2/DCP2	8	HepG2 vs HCC	up_total
BP	GO:0090671	telomerase RNA localization to Cajal body	8/1531	19/16109	0.000189413	0.00328861	0.00302855	CCT4/TCP1/DKC1/CCT7/WRAP53/CCT5/CCT2/DCP2	8	HepG2 vs HCC	up_total
BP	GO:0090672	telomerase RNA localization	8/1531	19/16109	0.000189413	0.00328861	0.00302855	CCT4/TCP1/DKC1/CCT7/WRAP53/CCT5/CCT2/DCP2	8	HepG2 vs HCC	up_total
BP	GO:0090685	RNA localization to nucleus	8/1531	19/16109	0.000189413	0.00328861	0.00302855	CCT4/TCP1/DKC1/CCT7/WRAP53/CCT5/CCT2/DCP2	8	HepG2 vs HCC	up_total
BP	GO:2000042	negative regulation of double-strand break repair via homologous recombination	8/1531	19/16109	0.000189413	0.00328861	0.00302855	POLQ/TP53BP1/RIF1/SMCHD1/HELB/RMI2/FANCB/PARPBP	8	HepG2 vs HCC	up_total
BP	GO:0050912	detection of chemical stimulus involved in sensory perception of taste	11/1531	34/16109	0.000200449	0.00346824	0.00319398	TAS2R3/TAS2R4/GNAT2/TAS1R1/TAS2R50/TAS2R13/TAS2R46/TAS2R43/TAS2R20/TAS2R30/TAS2R31	11	HepG2 vs HCC	up_total
MF	GO:0030515	snoRNA binding	11/1555	32/16548	9.75294e-05	0.00349545	0.00322771	NOP58/WDR3/XRCC5/NUFIP1/NOP56/HEATR1/DKC1/DDX21/BMS1/TSR1/PRKDC	11	HepG2 vs HCC	up_total
MF	GO:0032404	mismatch repair complex binding	6/1555	10/16548	0.000102657	0.00353771	0.00326673	MSH2/MSH6/MCM8/PCNA/WRN/ATR	6	HepG2 vs HCC	up_total
BP	GO:0000466	maturation of 5.8S rRNA from tricistronic rRNA transcript (SSU-rRNA, 5.8S rRNA, LSU-rRNA)	9/1531	24/16109	0.000215318	0.0036674	0.00337739	EXOSC3/EXOSC8/UTP20/EXOSC9/RPP40/EXOSC2/WDR12/NOL9/NOP9	9	HepG2 vs HCC	up_total
BP	GO:0008334	histone mRNA metabolic process	9/1531	24/16109	0.000215318	0.0036674	0.00337739	CPSF3/SNRPB/NCBP1/SSB/ZNF473/SNRPG/ATM/CPSF2/DCP2	9	HepG2 vs HCC	up_total
BP	GO:0016556	mRNA modification	9/1531	24/16109	0.000215318	0.0036674	0.00337739	PUS7/METTL8/APOBEC2/METTL16/DKC1/WTAP/BAG4/METTL3/TRUB1	9	HepG2 vs HCC	up_total
BP	GO:0051642	centrosome localization	10/1531	29/16109	0.000215601	0.0036674	0.00337739	INTS13/NDE1/AURKA/GPSM2/DLGAP5/DYNC1LI2/RANBP2/MAD2L1/KIF5B/CEP83	10	HepG2 vs HCC	up_total
BP	GO:1902751	positive regulation of cell cycle G2/M phase transition	10/1531	29/16109	0.000215601	0.0036674	0.00337739	RAD51C/FBXO5/CCNB1/DTL/CDC25C/CDC25A/CDK1/ATAD5/NPM1/RAD51B	10	HepG2 vs HCC	up_total
MF	GO:0003777	microtubule motor activity	17/1555	67/16548	0.000112689	0.0037396	0.00345316	KIF22/KIF4A/KIF20A/KIF14/KIF18A/KIF23/KIF11/KIF20B/CENPE/KIF2C/STARD9/KIF15/KIF5B/KIF24/DNAH17/DYNC1H1/KIF4B	17	HepG2 vs HCC	up_total
BP	GO:1904869	regulation of protein localization to Cajal body	6/1531	11/16109	0.000221355	0.00374001	0.00344426	CCT4/TCP1/DKC1/CCT7/CCT5/CCT2	6	HepG2 vs HCC	up_total
BP	GO:1904871	positive regulation of protein localization to Cajal body	6/1531	11/16109	0.000221355	0.00374001	0.00344426	CCT4/TCP1/DKC1/CCT7/CCT5/CCT2	6	HepG2 vs HCC	up_total
BP	GO:0071479	cellular response to ionizing radiation	16/1531	64/16109	0.000243535	0.0040901	0.00376666	KDM1A/RAD51/TP53BP1/XRCC5/RAD51AP1/ECT2/FIGNL1/MDM2/TLK2/ATM/HMGA2/WRN/ATR/KDM4D/XRCC6/BLM	16	HepG2 vs HCC	up_total
BP	GO:0060271	cilium assembly	58/1531	383/16109	0.0002437	0.0040901	0.00376666	CC2D2A/NDE1/CLASP1/PCM1/TNPO1/ABLIM1/KIAA0586/IFT52/MAPRE1/CEP76/CEP192/RPGRIP1L/CCP110/CEP152/CEP126/MAK/RAB23/CCDC88A/ALMS1/RO60/WDR35/TTC21B/CEP250/DZIP1/AHI1/CEP350/ARMC9/HAUS2/BBS7/NEDD1/PLK4/DCDC2/HAUS6/CEP78/SCLT1/CENPJ/HAUS1/DISC1/INTU/ATMIN/PLK1/SEPTIN2/CDK1/RSPH9/IQCB1/CEP83/BBS1/CEP135/CKAP5/KIF24/TMEM216/DNAH17/FSIP2/TUBB/DYNC1H1/CPLANE1/CDC14C/CCDC39	58	HepG2 vs HCC	up_total
CC	GO:0016607	nuclear speck	59/1570	405/16883	0.000347365	0.0040949	0.00348068	BCLAF1/SNRNP40/PSME4/KIF22/SRPK1/POLDIP3/PHF5A/HIF1A/SRP54/PNN/CRNKL1/ZNF106/OIP5/SMURF2/EFTUD2/DHX15/ASCC3/PRPF4B/TCERG1/CSNK1A1/SMC4/SF3B1/NUP43/PSPC1/SMU1/THOC2/SNRPB2/RBM39/NXT1/TOE1/SRSF1/PRPF4/BARD1/BMP2K/POLR2D/EAF2/ARHGAP18/WTAP/NCAPG2/HAUS6/CDYL/TRIP12/CDC25C/RBM15/CWC22/WRN/METTL3/CDK12/HEXIM2/RNF34/NOC3L/RMI2/NRIP1/PLCB1/ALYREF/MAML2/KAZN/PRPF40A/SARNP	59	HepG2 vs HCC	up_total
CC	GO:0034709	methylosome	6/1570	12/16883	0.000361362	0.00410213	0.00348683	PRMT5/WDR77/SNRPB/PRMT1/SNRPG/SNRPD1	6	HepG2 vs HCC	up_total
CC	GO:0044615	nuclear pore nuclear basket	6/1570	12/16883	0.000361362	0.00410213	0.00348683	TPR/NUP98/NUP153/RANBP2/NUP35/MAD2L1	6	HepG2 vs HCC	up_total
BP	GO:0044380	protein localization to cytoskeleton	15/1531	58/16109	0.000252968	0.00423154	0.00389692	PCM1/AURKA/MAPRE1/FAM83D/CEP192/TTK/STIL/CEP250/CEP350/KIF20B/NEDD1/MCPH1/DISC1/CEP83/KIAA0753	15	HepG2 vs HCC	up_total
BP	GO:0010972	negative regulation of G2/M transition of mitotic cell cycle	21/1531	97/16109	0.000255211	0.00425323	0.00391689	BRCA1/MRE11/PSME4/ORC1/AURKA/CLSPN/CDC6/PSMB5/PSMA6/PSMD7/PSMD14/TICRR/ATM/CHEK1/HMGA2/NAE1/TOPBP1/CDK1/PSMD1/AURKB/BLM	21	HepG2 vs HCC	up_total
BP	GO:0010332	response to gamma radiation	14/1531	52/16109	0.000255954	0.00425323	0.00391689	KDM1A/RAD51/XRCC5/MDM2/BRCA2/FANCD2/TLK2/ATM/WRN/ATR/DCUN1D3/XRCC6/XRCC2/PRKDC	14	HepG2 vs HCC	up_total
BP	GO:0008608	attachment of spindle microtubules to kinetochore	11/1531	35/16109	0.000267431	0.00442933	0.00407907	ECT2/KNSTRN/CCNB1/KNL1/CENPE/KIF2C/NUF2/EML4/CENPC/RACGAP1/AURKB	11	HepG2 vs HCC	up_total
BP	GO:0042273	ribosomal large subunit biogenesis	17/1531	71/16109	0.000275797	0.00455291	0.00419288	NLE1/DDX18/GTPBP4/NOP2/PAK1IP1/MDN1/BRIX1/FASTKD2/NIP7/WDR12/RPL7L1/HEATR3/NIFK/NOL9/RSL1D1/NPM1/MAK16	17	HepG2 vs HCC	up_total
BP	GO:0034243	regulation of transcription elongation from RNA polymerase II promoter	10/1531	30/16109	0.000296062	0.00485561	0.00447164	SUPT16H/RNF8/TCERG1/EAF2/WDR43/RNF168/LEO1/CDK12/SUPT4H1/BTBD18	10	HepG2 vs HCC	up_total
BP	GO:0061842	microtubule organizing center localization	10/1531	30/16109	0.000296062	0.00485561	0.00447164	INTS13/NDE1/AURKA/GPSM2/DLGAP5/DYNC1LI2/RANBP2/MAD2L1/KIF5B/CEP83	10	HepG2 vs HCC	up_total
BP	GO:0071459	protein localization to chromosome, centromeric region	9/1531	25/16109	0.000308232	0.00503879	0.00464033	SPDL1/TTK/KNL1/BUB1B/CDK1/MTBP/ZWILCH/HASPIN/AURKB	9	HepG2 vs HCC	up_total
BP	GO:2001252	positive regulation of chromosome organization	30/1531	163/16109	0.000310651	0.0050619	0.00466162	KDM1A/BRCA1/MRE11/TPR/XRCC5/RIF1/MAP3K4/DNMT3B/CCT4/PHF19/SLF2/TCP1/DKC1/SLF1/CCNB1/CCT7/TET1/MTF2/HMBOX1/ATM/CCT5/GNL3/BRD7/CCT2/CTNNB1/FEN1/ATR/AURKB/H1-5/RTEL1	30	HepG2 vs HCC	up_total
CC	GO:0034708	methyltransferase complex	20/1570	96/16883	0.000454842	0.00506942	0.00430903	CBX5/PRMT5/CHD8/TRIM37/WDR77/PHF19/RIOK1/SNRPB/PRMT1/TEX10/MTF2/SNRPG/WTAP/RBBP4/RBM15/METTL3/SNRPD1/E2F6/MGA/EPOP	20	HepG2 vs HCC	up_total
BP	GO:0006360	transcription by RNA polymerase I	16/1531	66/16109	0.000355476	0.00577361	0.00531705	DHX33/MNAT1/POLR1A/TCOF1/WDR75/TAF1B/POLR1G/HEATR1/POLR1B/IPPK/NOL11/LYAR/POU4F1/WDR43/UTP15/TAF1D	16	HepG2 vs HCC	up_total
BP	GO:0007549	dosage compensation	7/1531	16/16109	0.000365177	0.00589315	0.00542713	BRCA1/SMCHD1/LRIF1/RLIM/CDYL/RBM15/METTL3	7	HepG2 vs HCC	up_total
BP	GO:0031935	regulation of chromatin silencing	7/1531	16/16109	0.000365177	0.00589315	0.00542713	CDC45/ASF1A/ATAD2B/ATAD2/H1-4/H1-5/H1-2	7	HepG2 vs HCC	up_total
MF	GO:0140030	modification-dependent protein binding	29/1555	153/16548	0.000191482	0.00612742	0.00565808	TP53BP1/PSME4/CBX5/CHD8/ZMYND8/MSH6/PHF19/ATAD2B/IDE/ZRANB3/TAF1L/TRIM24/MINDY2/MTF2/ANK2/PHIP/NCAPG2/NCAPD3/CDYL/CHD1/RNF168/BRD7/RNF169/PYGO1/BPTF/MLLT3/CBX2/L3MBTL1/UHRF1	29	HepG2 vs HCC	up_total
BP	GO:0007140	male meiotic nuclear division	12/1531	42/16109	0.000384265	0.00618139	0.00569257	TRIP13/RAD51C/KIF18A/TAF1L/FIGNL1/SYCP3/BRCA2/ATM/SPDYA/MEIOC/FANCA/BTBD18	12	HepG2 vs HCC	up_total
BP	GO:0045739	positive regulation of DNA repair	17/1531	73/16109	0.000392133	0.00628786	0.00579063	BRCA1/ERCC8/RIF1/SMCHD1/RAD51AP1/RNF8/SLF2/PCNA/SLF1/DHX9/WRAP53/EYA3/RNF168/FANCB/KDM4D/ARID2/PRKDC	17	HepG2 vs HCC	up_total
CC	GO:0005875	microtubule associated complex	28/1570	157/16883	0.000579825	0.00634701	0.00539498	TPR/NDE1/KIF22/AURKA/BIRC5/KIF20A/KIF14/KIF18A/MAP1B/DYNC1LI2/KIF23/HAUS2/KIF11/KIF20B/KIF2C/ACTA1/HAUS6/INCENP/HAUS1/LRP8/DISC1/KIF15/KIF5B/AURKB/DYNLT2/DNAH17/DYNC1H1/FNTB	28	HepG2 vs HCC	up_total
BP	GO:2000278	regulation of DNA biosynthetic process	22/1531	107/16109	0.000397572	0.00635483	0.00585231	SMG6/XRCC5/MAP3K4/CCT4/TCP1/GNL3L/DKC1/PCNA/RFC3/NAT10/CCT7/DSCC1/PIF1/WRAP53/HMBOX1/ATM/CCT5/RFC4/CCT2/DCP2/ATR/AURKB	22	HepG2 vs HCC	up_total
BP	GO:0000727	double-strand break repair via break-induced replication	6/1531	12/16109	0.000407106	0.00646618	0.00595485	MCM2/CDC45/MCM4/MCM3/GINS2/GINS4	6	HepG2 vs HCC	up_total
BP	GO:0031936	negative regulation of chromatin silencing	6/1531	12/16109	0.000407106	0.00646618	0.00595485	ASF1A/ATAD2B/ATAD2/H1-4/H1-5/H1-2	6	HepG2 vs HCC	up_total
BP	GO:0071478	cellular response to radiation	32/1531	181/16109	0.000421011	0.00666601	0.00613887	KDM1A/RAD51/TP53BP1/POLD3/XRCC5/ACTR5/RAD51AP1/ECT2/OPN1SW/FIGNL1/PCNA/MDM2/CAMKMT/TLK2/ATM/CHEK1/HMGA2/CDC25A/WRN/METTL3/DDB1/PBK/POLH/PPID/ATR/AURKB/NPM1/KDM4D/XRCC6/BLM/GPR52/FNTB	32	HepG2 vs HCC	up_total
BP	GO:0072395	signal transduction involved in cell cycle checkpoint	17/1531	74/16109	0.000464718	0.00733496	0.00675493	BRCA1/AURKA/ARID3A/CNOT1/PRMT1/PCNA/CCNB1/MDM2/DTL/CNOT9/ATM/CHEK1/CDC25C/PLK1/CDK1/ZWILCH/PRKDC	17	HepG2 vs HCC	up_total
CC	GO:0034719	SMN-Sm protein complex	7/1570	18/16883	0.000751396	0.0080808	0.00686871	DDX20/GEMIN5/GEMIN2/SNRPB/SNRPG/SNRPD1/GEMIN4	7	HepG2 vs HCC	up_total
BP	GO:0032886	regulation of microtubule-based process	37/1531	222/16109	0.000516082	0.00812024	0.0074781	BRCA1/TPR/CLASP1/AURKA/TPX2/RAE1/MAPRE1/CEP76/TRIM37/TACR1/ALMS1/KIF18A/GPSM2/STIL/TTC21B/MAP1B/PSRC1/ROCK2/NAT10/BORA/CLTC/PLK4/MCPH1/DIXDC1/CENPJ/SKA1/CCNF/SKA3/CEP295/PLK1/CKAP5/GEN1/RCC1/NPM1/DYNC1H1/STMN3/CCDC39	37	HepG2 vs HCC	up_total
MF	GO:0061608	nuclear import signal receptor activity	8/1555	20/16548	0.000267699	0.00827096	0.00763742	KPNA6/IPO5/TNPO1/IPO11/KPNB1/KPNA2/IPO4/KPNA5	8	HepG2 vs HCC	up_total
BP	GO:0008340	determination of adult lifespan	7/1531	17/16109	0.000570069	0.00891396	0.00820906	RAD54L/MSH2/MSH6/IDE/ATM/INPP5D/RAD54B	7	HepG2 vs HCC	up_total
BP	GO:0051382	kinetochore assembly	7/1531	17/16109	0.000570069	0.00891396	0.00820906	CENPF/CENPK/DLGAP5/CENPE/CENPC/CENPN/CENPW	7	HepG2 vs HCC	up_total
BP	GO:0071480	cellular response to gamma radiation	9/1531	27/16109	0.000593719	0.00925503	0.00852316	KDM1A/RAD51/XRCC5/MDM2/TLK2/ATM/WRN/ATR/XRCC6	9	HepG2 vs HCC	up_total
MF	GO:0035173	histone kinase activity	7/1555	16/16548	0.000340434	0.0101676	0.00938882	BAZ1B/AURKA/VRK1/CHEK1/CDK1/HASPIN/AURKB	7	HepG2 vs HCC	up_total
CC	GO:0000800	lateral element	6/1570	14/16883	0.000997305	0.0101891	0.0086608	BRCA1/RAD51/SYCP3/BRCA2/INCENP/BLM	6	HepG2 vs HCC	up_total
CC	GO:0016442	RISC complex	6/1570	14/16883	0.000997305	0.0101891	0.0086608	DICER1/DDX6/XPO5/DHX9/EIF4E/DCP2	6	HepG2 vs HCC	up_total
CC	GO:0031332	RNAi effector complex	6/1570	14/16883	0.000997305	0.0101891	0.0086608	DICER1/DDX6/XPO5/DHX9/EIF4E/DCP2	6	HepG2 vs HCC	up_total
MF	GO:0005048	signal sequence binding	13/1555	48/16548	0.000354638	0.0102502	0.00946505	KPNA6/IPO5/TNPO1/SRP54/KPNB1/NUP98/PEX5L/NUP153/NUP58/TIMM22/KPNA2/IPO4/KPNA5	13	HepG2 vs HCC	up_total
CC	GO:0000178	exosome (RNase complex)	8/1570	24/16883	0.0010372	0.010423	0.00885958	EXOSC3/EXOSC8/EXOSC9/EXOSC2/MPHOSPH6/PNPT1/DIS3L/EXOSC6	8	HepG2 vs HCC	up_total
BP	GO:1902115	regulation of organelle assembly	32/1531	186/16109	0.000686287	0.010665	0.00982162	BRCA1/TPR/SCFD1/CEP76/CCP110/PTPRS/TRIM37/MAK/PIKFYVE/CCDC88A/RAB3GAP1/ALMS1/GPSM2/STIL/CNOT1/TBC1D14/DZIP1/G3BP2/PLK4/G3BP1/LRRTM2/DCDC2/CENPJ/CEP295/ATMIN/PLK1/CEP135/RCC1/NPM1/DYNC1H1/CHMP4A/PIP4K2B	32	HepG2 vs HCC	up_total
CC	GO:0032154	cleavage furrow	13/1570	54/16883	0.00108712	0.0107485	0.00913625	NDE1/KIF20A/ECT2/MASTL/RAB11FIP4/MYH10/CEP55/PLK4/PLCD3/RACGAP1/SEPTIN2/WDR73/NF2	13	HepG2 vs HCC	up_total
MF	GO:0070577	lysine-acetylated histone binding	8/1555	21/16548	0.000396991	0.0107789	0.00995327	PSME4/ZMYND8/ATAD2B/TAF1L/TRIM24/PHIP/BRD7/MLLT3	8	HepG2 vs HCC	up_total
MF	GO:0140033	acetylation-dependent protein binding	8/1555	21/16548	0.000396991	0.0107789	0.00995327	PSME4/ZMYND8/ATAD2B/TAF1L/TRIM24/PHIP/BRD7/MLLT3	8	HepG2 vs HCC	up_total
BP	GO:0050913	sensory perception of bitter taste	10/1531	33/16109	0.000700156	0.010847	0.00998927	TAS2R3/TAS2R4/GNAT2/TAS2R50/TAS2R13/TAS2R46/TAS2R43/TAS2R20/TAS2R30/TAS2R31	10	HepG2 vs HCC	up_total
BP	GO:0000281	mitotic cytokinesis	16/1531	70/16109	0.000716586	0.0110675	0.0101923	ANLN/KIF4A/KIF20A/ECT2/CIT/MYH10/ROCK2/CKAP2/KIF23/CEP55/KIF20B/INCENP/RACGAP1/PLK1/KIF4B/CHMP4A	16	HepG2 vs HCC	up_total
CC	GO:0031965	nuclear membrane	44/1570	295/16883	0.00115265	0.0112155	0.0095332	MATR3/MATR3/TPR/NDC1/WDR3/PCM1/SENP1/RIF1/XPO1/NUP93/GTPBP4/KPNB1/INTS2/NUP98/NUP107/LMNB1/NUP155/GTF3C3/NUP153/ANKRD17/SCRN1/BRIP1/TRA2B/LRPPRC/NUP54/NUP58/SLC16A3/DTL/WTAP/RANBP2/AHCTF1/NUP205/RBM15/NUP35/WDFY3/CENPV/DCTN5/AKIRIN1/LMNB2/ARL6IP6/RCC1/AEN/PLCB1/FAM169A	44	HepG2 vs HCC	up_total
CC	GO:0005871	kinesin complex	12/1570	48/16883	0.00117398	0.0112445	0.00955787	NDE1/KIF22/KIF20A/KIF14/KIF18A/KIF23/KIF11/KIF20B/KIF2C/DISC1/KIF15/KIF5B	12	HepG2 vs HCC	up_total
BP	GO:1901992	positive regulation of mitotic cell cycle phase transition	17/1531	77/16109	0.00075586	0.0116384	0.010718	CDC27/CDC6/RAD51C/FBXO5/KLHL18/DLGAP5/ANKRD17/CCNB1/DTL/CDCA5/ADAM17/CDC25C/CDC25A/CDK1/MTBP/RAD51B/PLCB1	17	HepG2 vs HCC	up_total
MF	GO:0031491	nucleosome binding	16/1555	68/16548	0.000449276	0.0118398	0.0109329	SMARCE1/SUPT16H/CABIN1/VRK1/HMGA2/SMARCA5/RBBP4/RNF168/RNF169/H1-4/RCC1/H1-5/L3MBTL1/H1-2/H3-5/UHRF1	16	HepG2 vs HCC	up_total
BP	GO:0002562	somatic diversification of immune receptors via germline recombination within a single locus	15/1531	64/16109	0.000787687	0.0120547	0.0111015	TP53BP1/TFRC/RIF1/MSH2/EXOSC3/RNF8/MSH6/HSPD1/ATM/DCLRE1C/RNF168/HMGB2/EXO1/EXOSC6/PRKDC	15	HepG2 vs HCC	up_total
BP	GO:0016444	somatic cell DNA recombination	15/1531	64/16109	0.000787687	0.0120547	0.0111015	TP53BP1/TFRC/RIF1/MSH2/EXOSC3/RNF8/MSH6/HSPD1/ATM/DCLRE1C/RNF168/HMGB2/EXO1/EXOSC6/PRKDC	15	HepG2 vs HCC	up_total
BP	GO:0000470	maturation of LSU-rRNA	9/1531	28/16109	0.000801858	0.0122344	0.0112669	DDX18/GTPBP4/NOP2/WDR12/RPL7L1/NIFK/NOL9/RSL1D1/MAK16	9	HepG2 vs HCC	up_total
BP	GO:0006165	nucleoside diphosphate phosphorylation	24/1531	127/16109	0.000807129	0.0122776	0.0113067	NUP160/TPR/NDC1/PKM/NUP37/NUP188/HIF1A/RAE1/NUP93/NUP98/NUP107/NUP155/NUP43/NUP153/NUP54/NUP58/RANBP2/NUP205/NUP35/DTYMK/NME9/ZBTB20/ENO4/NME1	24	HepG2 vs HCC	up_total
BP	GO:0072401	signal transduction involved in DNA integrity checkpoint	16/1531	71/16109	0.000844816	0.0127737	0.0117636	BRCA1/AURKA/ARID3A/CNOT1/PRMT1/PCNA/CCNB1/MDM2/DTL/CNOT9/ATM/CHEK1/CDC25C/PLK1/CDK1/PRKDC	16	HepG2 vs HCC	up_total
BP	GO:0072422	signal transduction involved in DNA damage checkpoint	16/1531	71/16109	0.000844816	0.0127737	0.0117636	BRCA1/AURKA/ARID3A/CNOT1/PRMT1/PCNA/CCNB1/MDM2/DTL/CNOT9/ATM/CHEK1/CDC25C/PLK1/CDK1/PRKDC	16	HepG2 vs HCC	up_total
BP	GO:1904872	regulation of telomerase RNA localization to Cajal body	7/1531	18/16109	0.000856732	0.0129151	0.0118938	CCT4/TCP1/DKC1/CCT7/CCT5/CCT2/DCP2	7	HepG2 vs HCC	up_total
MF	GO:0016796	exonuclease activity, active with either ribo- or deoxyribonucleic acids and producing 5'-phosphomonoesters	14/1555	56/16548	0.000522491	0.0129477	0.011956	XRN2/EXOSC3/DCLRE1B/EXOSC9/CNOT1/MGME1/EXOSC2/TOE1/PNPT1/DCLRE1C/DIS3L/FEN1/DCP2/EXO1	14	HepG2 vs HCC	up_total
MF	GO:0035064	methylated histone binding	16/1555	69/16548	0.000534673	0.0129477	0.011956	TP53BP1/CBX5/CHD8/ZMYND8/MSH6/PHF19/MTF2/NCAPG2/NCAPD3/CDYL/CHD1/PYGO1/BPTF/CBX2/L3MBTL1/UHRF1	16	HepG2 vs HCC	up_total
MF	GO:0140034	methylation-dependent protein binding	16/1555	69/16548	0.000534673	0.0129477	0.011956	TP53BP1/CBX5/CHD8/ZMYND8/MSH6/PHF19/MTF2/NCAPG2/NCAPD3/CDYL/CHD1/PYGO1/BPTF/CBX2/L3MBTL1/UHRF1	16	HepG2 vs HCC	up_total
BP	GO:0007095	mitotic G2 DNA damage checkpoint	8/1531	23/16109	0.000869517	0.0130298	0.0119994	MRE11/CLSPN/TICRR/ATM/HMGA2/TOPBP1/CDK1/BLM	8	HepG2 vs HCC	up_total
BP	GO:0045943	positive regulation of transcription by RNA polymerase I	8/1531	23/16109	0.000869517	0.0130298	0.0119994	DHX33/WDR75/HEATR1/IPPK/NOL11/LYAR/WDR43/UTP15	8	HepG2 vs HCC	up_total
MF	GO:0003729	mRNA binding	44/1555	282/16548	0.000552644	0.0130308	0.0120326	DHX33/AQR/TPR/PKM/SRBD1/PUM3/GEMIN5/THOC5/KHNYN/C1QBP/DDX6/NUP98/SF3B1/PTBP3/EXOSC8/ETF1/EXOSC9/XPO5/THOC2/HNRNPR/EIF2S2/MYH10/DHX9/RC3H1/IGF2BP3/SRSF1/TRA2B/NCBP1/SSB/G3BP2/HNRNPLL/G3BP1/RBMX/CCT5/EIF4A1/FUBP1/RBM15/GNL3/PCF11/METTL3/NUDT21/RSL1D1/SCAF8/JRK	44	HepG2 vs HCC	up_total
CC	GO:1905354	exoribonuclease complex	8/1570	25/16883	0.0014022	0.0132238	0.0112403	EXOSC3/EXOSC8/EXOSC9/EXOSC2/MPHOSPH6/PNPT1/DIS3L/EXOSC6	8	HepG2 vs HCC	up_total
BP	GO:1903311	regulation of mRNA metabolic process	49/1531	327/16109	0.000903218	0.0134763	0.0124106	PSME4/XPO1/TNPO1/REST/SRPK1/PSMB5/PSMA6/PSMD7/EXOSC3/C1QBP/NUP98/PSMD14/FASTKD2/SET/EXOSC8/SMU1/EXOSC9/CNOT1/HNRNPR/METTL16/CCNT1/EXOSC2/RBM39/CCNB1/ROCK2/DHX9/RC3H1/IGF2BP3/TRA2B/NCBP1/PNPT1/BARD1/WTAP/RBMX/NBAS/BAG4/RBM15/CWC22/METTL3/LEO1/NUDT21/AXIN2/DCP2/PSMD1/MEIOC/NPM1/GIGYF2/FASTKD5/EXOSC6	49	HepG2 vs HCC	up_total
BP	GO:0046939	nucleotide phosphorylation	24/1531	128/16109	0.000905744	0.0134763	0.0124106	NUP160/TPR/NDC1/PKM/NUP37/NUP188/HIF1A/RAE1/NUP93/NUP98/NUP107/NUP155/NUP43/NUP153/NUP54/NUP58/RANBP2/NUP205/NUP35/DTYMK/NME9/ZBTB20/ENO4/NME1	24	HepG2 vs HCC	up_total
BP	GO:0000083	regulation of transcription involved in G1/S transition of mitotic cell cycle	10/1531	34/16109	0.000908367	0.0134763	0.0124106	ORC1/CDC45/CDC6/POLA1/CCNE1/FBXO5/PCNA/NPAT/E2F6/RRM2	10	HepG2 vs HCC	up_total
BP	GO:0006301	postreplication repair	13/1531	52/16109	0.000910017	0.0134763	0.0124106	REV3L/BRCA1/POLD3/MSH2/POLE2/PCNA/RFC3/REV1/WDR33/DTL/RFC4/POLH/UBE2V1	13	HepG2 vs HCC	up_total
BP	GO:0090307	mitotic spindle assembly	15/1531	65/16109	0.000935508	0.0138132	0.0127208	TPR/CLASP1/TPX2/KIF4A/CEP192/KPNB1/STAG1/KIF23/KIF11/RACGAP1/PLK1/AURKB/RCC1/PRC1/KIF4B	15	HepG2 vs HCC	up_total
CC	GO:0010369	chromocenter	6/1570	15/16883	0.0015321	0.0139753	0.0118791	CBX5/OIP5/INCENP/ESCO2/AURKB/MBD5	6	HepG2 vs HCC	up_total
CC	GO:0030688	preribosome, small subunit precursor	6/1570	15/16883	0.0015321	0.0139753	0.0118791	UTP20/RIOK1/LTV1/RRP1B/TSR1/NOP9	6	HepG2 vs HCC	up_total
CC	GO:0005686	U2 snRNP	7/1570	20/16883	0.00155028	0.0139753	0.0118791	PHF5A/SF3B1/SNRPB/SNRPB2/SNRPG/SNRPD1/SF3B3	7	HepG2 vs HCC	up_total
MF	GO:0008017	microtubule binding	42/1555	267/16548	0.000616219	0.0141572	0.0130728	MAP4K4/NDE1/CLASP1/KIF22/TPX2/BIRC5/KIF4A/DPYSL2/RAE1/MAPRE1/FAM83D/KIF20A/CCDC88A/ALMS1/CENPF/KIF14/KIF18A/DLGAP5/KNSTRN/MAP1B/PSRC1/CEP350/KIF23/LRPPRC/KIF11/KIF20B/CENPE/KIF2C/EML4/HAUS6/SKA1/STARD9/RACGAP1/KIF15/CEP295/PLK1/KIF5B/CKAP5/KIF24/PRC1/EML6/KIF4B	42	HepG2 vs HCC	up_total
MF	GO:0004536	deoxyribonuclease activity	14/1555	57/16548	0.000633573	0.014192	0.0131049	MRE11/DICER1/RBBP8/RAD51C/DCLRE1B/ZRANB3/MGME1/DNA2/ZGRF1/DCLRE1C/FEN1/EXO1/GEN1/NME1	14	HepG2 vs HCC	up_total
BP	GO:0002200	somatic diversification of immune receptors	16/1531	72/16109	0.000992035	0.014605	0.01345	POLQ/TP53BP1/TFRC/RIF1/MSH2/EXOSC3/RNF8/MSH6/HSPD1/ATM/DCLRE1C/RNF168/HMGB2/EXO1/EXOSC6/PRKDC	16	HepG2 vs HCC	up_total
BP	GO:0042770	signal transduction in response to DNA damage	24/1531	129/16109	0.00101462	0.014894	0.0137162	KDM1A/BRCA1/AURKA/ARID3A/EEF1E1/CNOT1/PRMT1/STK33/PCNA/CCNB1/MDM2/MARCHF7/BRCA2/DTL/CNOT9/ATM/CHEK1/CDC25C/MSX1/PLK1/CDK1/PPM1D/ATR/PRKDC	24	HepG2 vs HCC	up_total
MF	GO:0004520	endodeoxyribonuclease activity	11/1555	39/16548	0.000684788	0.0149651	0.0138188	MRE11/DICER1/RBBP8/RAD51C/ZRANB3/DNA2/ZGRF1/DCLRE1C/FEN1/EXO1/GEN1	11	HepG2 vs HCC	up_total
CC	GO:0071005	U2-type precatalytic spliceosome	12/1570	50/16883	0.0017192	0.0152734	0.0129825	PHF5A/EFTUD2/SF3B1/SMU1/SNRPB/SNRPB2/PRPF4/SNRPG/CWC27/CWC22/SNRPD1/SF3B3	12	HepG2 vs HCC	up_total
BP	GO:0018205	peptidyl-lysine modification	55/1531	380/16109	0.00104931	0.0153583	0.0141438	KDM1A/BRCA1/NUP160/TPR/NNAT/NDC1/DIP2B/METTL22/NUP37/SENP1/RIF1/DNMT3B/NUP188/RAE1/NUP93/PHF14/NUP98/NUP107/ZNF451/NUP155/RLF/SENP5/SET/PHF19/NUP43/TAF1L/NCOA3/USP22/NUP153/UBA2/HAT1/GNL3L/MDM2/NUP54/NUP58/BRCA2/P3H4/SAE1/MTF2/CAMKMT/TAF5/CHEK1/SUV39H2/RANBP2/NUP205/NUP35/GNL3/BRD7/CTNNB1/KIAA1586/BEND3/H1-5/KDM4D/BAZ1A/CSKMT	55	HepG2 vs HCC	up_total
BP	GO:1902117	positive regulation of organelle assembly	15/1531	66/16109	0.00110611	0.0161427	0.0148662	CCP110/CCDC88A/RAB3GAP1/GPSM2/CNOT1/DZIP1/G3BP2/PLK4/G3BP1/CENPJ/CEP295/ATMIN/CEP135/DYNC1H1/PIP4K2B	15	HepG2 vs HCC	up_total
CC	GO:0015030	Cajal body	13/1570	57/16883	0.00184779	0.0161814	0.0137543	NOP58/XPO1/OIP5/EFTUD2/DKC1/TOE1/PRPF4/WRAP53/ZNF473/HMBOX1/NPAT/ICE1/GEMIN4	13	HepG2 vs HCC	up_total
BP	GO:0000054	ribosomal subunit export from nucleus	6/1531	14/16109	0.00111941	0.0162428	0.0149583	XPO1/RAN/LTV1/ABCE1/NPM1/NOP9	6	HepG2 vs HCC	up_total
BP	GO:0033750	ribosome localization	6/1531	14/16109	0.00111941	0.0162428	0.0149583	XPO1/RAN/LTV1/ABCE1/NPM1/NOP9	6	HepG2 vs HCC	up_total
BP	GO:0006399	tRNA metabolic process	30/1531	176/16109	0.00115678	0.0167367	0.0154132	LARS2/KARS1/TRMT11/THUMPD1/ELP1/PUS7/PRORP/EARS2/POP1/THADA/METTL8/RPP40/EEF1E1/DTD1/DTD2/NAT10/ALKBH8/THUMPD2/SSB/CDKAL1/RARS2/QTRT2/TYW3/PUS10/TYW5/TRUB1/TP53RK/TARS3/ADAT2/IARS1	30	HepG2 vs HCC	up_total
BP	GO:0060236	regulation of mitotic spindle organization	10/1531	35/16109	0.00116474	0.0168037	0.0154749	TPR/TPX2/RAE1/GPSM2/PSRC1/BORA/CLTC/PLK1/RCC1/DYNC1H1	10	HepG2 vs HCC	up_total
MF	GO:0070182	DNA polymerase binding	7/1555	18/16548	0.000800252	0.0170721	0.0157644	RAD51/SMG6/PCNA/NAT10/FANCI/FANCD2/RTEL1	7	HepG2 vs HCC	up_total
MF	GO:0002039	p53 binding	15/1555	65/16548	0.000832773	0.0173527	0.0160235	KDM1A/TP53BP1/PRMT5/HIF1A/CHD8/TRIM24/MDM2/HSPD1/MSX1/BRD7/RFWD3/RNF34/TP53RK/USP7/BLM	15	HepG2 vs HCC	up_total
BP	GO:1900118	negative regulation of execution phase of apoptosis	7/1531	19/16109	0.001246	0.0179246	0.0165072	FZD3/RNF34/MTRNR2L8/MTRNR2L10/MTRNR2L3/MTRNR2L2/MTRNR2L6	7	HepG2 vs HCC	up_total
BP	GO:0006188	IMP biosynthetic process	5/1531	10/16109	0.00129018	0.0184547	0.0169953	PAICS/PPAT/GART/PFAS/ADSL	5	HepG2 vs HCC	up_total
BP	GO:2000234	positive regulation of rRNA processing	5/1531	10/16109	0.00129018	0.0184547	0.0169953	WDR75/HEATR1/RIOK1/WDR43/UTP15	5	HepG2 vs HCC	up_total
CC	GO:0000176	nuclear exosome (RNase complex)	6/1570	16/16883	0.00225991	0.0195116	0.016585	EXOSC3/EXOSC8/EXOSC9/EXOSC2/MPHOSPH6/EXOSC6	6	HepG2 vs HCC	up_total
BP	GO:0031145	anaphase-promoting complex-dependent catabolic process	17/1531	81/16109	0.00137577	0.0195888	0.0180398	CDC27/PSME4/AURKA/PSMB5/PSMA6/PSMD7/FBXO5/PSMD14/CCNB1/ANAPC1/BUB1B/MAD2L1/PTTG1/PLK1/CDK1/PSMD1/AURKB	17	HepG2 vs HCC	up_total
BP	GO:0006400	tRNA modification	18/1531	88/16109	0.00137725	0.0195888	0.0180398	TRMT11/THUMPD1/ELP1/PUS7/PRORP/THADA/METTL8/NAT10/ALKBH8/THUMPD2/SSB/CDKAL1/QTRT2/TYW3/PUS10/TYW5/TRUB1/ADAT2	18	HepG2 vs HCC	up_total
BP	GO:0010259	multicellular organism aging	9/1531	30/16109	0.00139551	0.0197926	0.0182275	RAD54L/MSH2/MSH6/IDE/NR5A1/ATM/WRN/INPP5D/RAD54B	9	HepG2 vs HCC	up_total
MF	GO:0015631	tubulin binding	53/1555	366/16548	0.000986475	0.0200882	0.0185495	BRCA1/TPR/DIP2B/MAP4K4/NDE1/CLASP1/KIF22/TPX2/BIRC5/KIF4A/DPYSL2/RAE1/MAPRE1/FAM83D/KIF20A/CCDC88A/ALMS1/CENPF/KIF14/KIF18A/DLGAP5/KNSTRN/MAP1B/PSRC1/AGTPBP1/CEP350/TTLL4/KIF23/LRPPRC/KIF11/KIF20B/CENPE/BRCA2/KIF2C/EML4/HAUS6/CCT5/DIXDC1/CENPJ/SKA1/STARD9/RACGAP1/KIF15/CEP295/PLK1/KIF5B/CKAP5/KIF24/STMN3/PRC1/EML6/KIF4B/NME1	53	HepG2 vs HCC	up_total
CC	GO:0005689	U12-type spliceosomal complex	8/1570	27/16883	0.00243328	0.0203526	0.0172998	PHF5A/DHX15/SF3B1/SNRPB/SNRPG/SNRPD1/SNRNP48/SF3B3	8	HepG2 vs HCC	up_total
CC	GO:0008023	transcription elongation factor complex	12/1570	52/16883	0.00245692	0.0203526	0.0172998	NUFIP1/SUPT16H/TTF2/CCNT1/EAF2/MMS22L/ICE1/LEO1/CDK12/MLLT3/SUPT4H1/EPOP	12	HepG2 vs HCC	up_total
CC	GO:0071011	precatalytic spliceosome	12/1570	52/16883	0.00245692	0.0203526	0.0172998	PHF5A/EFTUD2/SF3B1/SMU1/SNRPB/SNRPB2/PRPF4/SNRPG/CWC27/CWC22/SNRPD1/SF3B3	12	HepG2 vs HCC	up_total
BP	GO:0006096	glycolytic process	21/1531	110/16109	0.00145632	0.0205971	0.0189683	NUP160/TPR/NDC1/PKM/NUP37/NUP188/HIF1A/RAE1/NUP93/NUP98/NUP107/NUP155/NUP43/NUP153/NUP54/NUP58/RANBP2/NUP205/NUP35/ZBTB20/ENO4	21	HepG2 vs HCC	up_total
BP	GO:0009451	RNA modification	28/1531	164/16109	0.00161771	0.0228156	0.0210114	TFB1M/TRMT11/THUMPD1/ELP1/PUS7/PRORP/NOP2/THADA/METTL8/APOBEC2/METTL16/PUS7L/DKC1/NAT10/ALKBH8/THUMPD2/SSB/CDKAL1/WTAP/QTRT2/BAG4/TYW3/RBM15/PUS10/TYW5/METTL3/TRUB1/ADAT2	28	HepG2 vs HCC	up_total
BP	GO:0006757	ATP generation from ADP	21/1531	111/16109	0.00163876	0.0229198	0.0211074	NUP160/TPR/NDC1/PKM/NUP37/NUP188/HIF1A/RAE1/NUP93/NUP98/NUP107/NUP155/NUP43/NUP153/NUP54/NUP58/RANBP2/NUP205/NUP35/ZBTB20/ENO4	21	HepG2 vs HCC	up_total
BP	GO:1900542	regulation of purine nucleotide metabolic process	21/1531	111/16109	0.00163876	0.0229198	0.0211074	NUP160/TPR/NDC1/NUP37/PDPR/NUP188/HIF1A/RAE1/NUP93/NUP98/NUP107/NUP155/SLC25A12/NUP43/NUP153/NUP54/NUP58/RANBP2/NUP205/NUP35/ZBTB20	21	HepG2 vs HCC	up_total
BP	GO:1903578	regulation of ATP metabolic process	21/1531	111/16109	0.00163876	0.0229198	0.0211074	NUP160/TPR/NDC1/NUP37/NUP188/HIF1A/RAE1/NUP93/NUP98/NUP107/NUP155/SLC25A12/NUP43/NUP153/NUP54/NUP58/RANBP2/NUP205/NUP35/BEND3/ZBTB20	21	HepG2 vs HCC	up_total
MF	GO:0000049	tRNA binding	15/1555	67/16548	0.00116154	0.0231276	0.0213561	KARS1/TRMT11/ELP1/EARS2/MRPS27/XPO5/DTD1/DTD2/NAT10/ALKBH8/SSB/TYW5/NEMF/EIF2S3B/IARS1	15	HepG2 vs HCC	up_total
BP	GO:0019083	viral transcription	30/1531	180/16109	0.00166512	0.023224	0.0213875	NUP160/POLR2B/TPR/NDC1/NUP37/REST/NUP188/RAE1/NUP93/NUP98/NUP107/NUP155/NUP43/RPS10/NUP153/CCNT1/RPS15A/DHX9/NUP54/NUP58/POLR2D/HMGA2/RANBP2/CHD1/NUP205/RRP1B/NUP35/RPS17/SUPT4H1/RPL36A	30	HepG2 vs HCC	up_total
BP	GO:0000463	maturation of LSU-rRNA from tricistronic rRNA transcript (SSU-rRNA, 5.8S rRNA, LSU-rRNA)	6/1531	15/16109	0.00171654	0.0234222	0.02157	DDX18/GTPBP4/WDR12/RPL7L1/NIFK/NOL9	6	HepG2 vs HCC	up_total
BP	GO:0000478	endonucleolytic cleavage involved in rRNA processing	6/1531	15/16109	0.00171654	0.0234222	0.02157	UTP20/RPP40/NOL9/BMS1/TSR1/NOP9	6	HepG2 vs HCC	up_total
BP	GO:0000479	endonucleolytic cleavage of tricistronic rRNA transcript (SSU-rRNA, 5.8S rRNA, LSU-rRNA)	6/1531	15/16109	0.00171654	0.0234222	0.02157	UTP20/RPP40/NOL9/BMS1/TSR1/NOP9	6	HepG2 vs HCC	up_total
BP	GO:0001325	formation of extrachromosomal circular DNA	6/1531	15/16109	0.00171654	0.0234222	0.02157	XRCC5/DNA2/WRN/EXO1/BLM/RTEL1	6	HepG2 vs HCC	up_total
BP	GO:0071428	rRNA-containing ribonucleoprotein complex export from nucleus	6/1531	15/16109	0.00171654	0.0234222	0.02157	XPO1/RAN/LTV1/ABCE1/NPM1/NOP9	6	HepG2 vs HCC	up_total
BP	GO:0090656	t-circle formation	6/1531	15/16109	0.00171654	0.0234222	0.02157	XRCC5/DNA2/WRN/EXO1/BLM/RTEL1	6	HepG2 vs HCC	up_total
BP	GO:0090737	telomere maintenance via telomere trimming	6/1531	15/16109	0.00171654	0.0234222	0.02157	XRCC5/DNA2/WRN/EXO1/BLM/RTEL1	6	HepG2 vs HCC	up_total
BP	GO:1904874	positive regulation of telomerase RNA localization to Cajal body	6/1531	15/16109	0.00171654	0.0234222	0.02157	CCT4/TCP1/DKC1/CCT7/CCT5/CCT2	6	HepG2 vs HCC	up_total
MF	GO:0048256	flap endonuclease activity	5/1555	10/16548	0.00122503	0.0238614	0.0220337	DNA2/ZGRF1/FEN1/EXO1/GEN1	5	HepG2 vs HCC	up_total
BP	GO:0061640	cytoskeleton-dependent cytokinesis	19/1531	97/16109	0.00175832	0.0238999	0.0220099	ANLN/KIF4A/KIF20A/ECT2/CIT/MYH10/ROCK2/CKAP2/KIF23/CEP55/KIF20B/INCENP/RACGAP1/PLK1/SEPTIN2/AURKB/IST1/KIF4B/CHMP4A	19	HepG2 vs HCC	up_total
BP	GO:0046931	pore complex assembly	7/1531	20/16109	0.00176104	0.0238999	0.0220099	NDC1/NUP93/NUP98/NUP107/NUP153/AHCTF1/NUP205	7	HepG2 vs HCC	up_total
CC	GO:0005667	transcription regulator complex	53/1570	389/16883	0.00303076	0.0243029	0.0206576	KDM1A/E2F2/MNAT1/ARNTL2/MED17/NFATC3/GTF3C1/RBL1/GEMIN5/REST/CBX5/SIX4/HIF1A/CSNK2A1/RBBP8/NFAT5/CORO2A/ASCC3/MED23/GTF3C2/TAF1B/POLR1G/CREB1/GTF3C3/SMAD9/TAF1L/SIX1/AJUBA/RLIM/BEX1/NR5A1/TAF4B/WTIP/POU2F1/HES6/BDP1/NR6A1/TAF5/POU4F1/EYA3/RBBP4/NAA15/TAF1D/RCOR2/CTNNB1/E2F6/SP3/SMAD2/LIN9/SNAI3/XRCC6/TEAD4/PRKDC	53	HepG2 vs HCC	up_total
CC	GO:0097431	mitotic spindle pole	9/1570	34/16883	0.00312161	0.0243029	0.0206576	ASPM/AURKA/RAE1/FAM83D/STAG1/GPSM2/KIF20B/PLK1/AURKB	9	HepG2 vs HCC	up_total
CC	GO:0042405	nuclear inclusion body	5/1570	12/16883	0.00313202	0.0243029	0.0206576	TPR/NUP98/NUP153/SLF1/RANBP2	5	HepG2 vs HCC	up_total
CC	GO:0042555	MCM complex	5/1570	12/16883	0.00313202	0.0243029	0.0206576	MCM2/MCM4/MCM3/MCM8/MMS22L	5	HepG2 vs HCC	up_total
CC	GO:0097504	Gemini of coiled bodies	5/1570	12/16883	0.00313202	0.0243029	0.0206576	DDX20/GEMIN5/GEMIN2/NPAT/GEMIN4	5	HepG2 vs HCC	up_total
MF	GO:0016779	nucleotidyltransferase activity	23/1555	125/16548	0.00128392	0.0244765	0.0226016	REV3L/POLR2B/POLQ/POLR3E/KARS1/POLR1A/POLD3/NANS/POLE2/POLA1/PCYT1B/PAPOLG/POLR1G/POLR1B/DKC1/REV1/PNPT1/PAPSS1/POLR2D/POLR3A/POLR3D/POLH/PRIM1	23	HepG2 vs HCC	up_total
BP	GO:0090503	RNA phosphodiester bond hydrolysis, exonucleolytic	11/1531	43/16109	0.00181446	0.0245586	0.0226166	XRN2/EXOSC3/EXOSC8/EXOSC9/CNOT1/EXOSC2/TOE1/PNPT1/DIS3L/DCP2/EXOSC6	11	HepG2 vs HCC	up_total
MF	GO:0003774	motor activity	23/1555	126/16548	0.001434	0.026768	0.0247176	MYO9A/KIF22/KIF4A/KIF20A/KIF14/KIF18A/MYO5C/MYH10/DYNC1LI2/KIF23/KIF11/KIF20B/CENPE/KIF2C/MYO10/STARD9/KIF15/KIF5B/DYNLT2/KIF24/DNAH17/DYNC1H1/KIF4B	23	HepG2 vs HCC	up_total
BP	GO:0009132	nucleoside diphosphate metabolic process	26/1531	151/16109	0.00205929	0.027766	0.0255704	NUP160/TPR/NDC1/PKM/NUP37/NUP188/HIF1A/RAE1/NUP93/NUP98/NUP107/NUP155/TJP2/NUP43/NUP153/NUP54/NUP58/RANBP2/NUP205/NUP35/DTYMK/NME9/ZBTB20/ENO4/ENTPD7/NME1	26	HepG2 vs HCC	up_total
BP	GO:0006140	regulation of nucleotide metabolic process	21/1531	113/16109	0.00206246	0.027766	0.0255704	NUP160/TPR/NDC1/NUP37/PDPR/NUP188/HIF1A/RAE1/NUP93/NUP98/NUP107/NUP155/SLC25A12/NUP43/NUP153/NUP54/NUP58/RANBP2/NUP205/NUP35/ZBTB20	21	HepG2 vs HCC	up_total
BP	GO:0010971	positive regulation of G2/M transition of mitotic cell cycle	8/1531	26/16109	0.00214034	0.0287376	0.0264651	RAD51C/FBXO5/CCNB1/DTL/CDC25C/CDC25A/CDK1/RAD51B	8	HepG2 vs HCC	up_total
BP	GO:0034427	nuclear-transcribed mRNA catabolic process, exonucleolytic, 3'-5'	5/1531	11/16109	0.00218087	0.0290494	0.0267522	EXOSC3/EXOSC8/EXOSC9/EXOSC2/EXOSC6	5	HepG2 vs HCC	up_total
BP	GO:0035404	histone-serine phosphorylation	5/1531	11/16109	0.00218087	0.0290494	0.0267522	AURKA/VRK1/CCNB1/HMGA2/AURKB	5	HepG2 vs HCC	up_total
BP	GO:0070601	centromeric sister chromatid cohesion	5/1531	11/16109	0.00218087	0.0290494	0.0267522	BUB1B/SGO2/CTNNB1/AXIN2/BUB1	5	HepG2 vs HCC	up_total
BP	GO:0006368	transcription elongation from RNA polymerase II promoter	17/1531	85/16109	0.00237953	0.0316119	0.0291121	MNAT1/POLR2B/SUPT16H/SOX10/RNF8/TCERG1/CCNT1/NCBP1/POLR2D/EAF2/WDR43/RNF168/LEO1/CDK12/MLLT3/SUPT4H1/BTBD18	17	HepG2 vs HCC	up_total
BP	GO:0042276	error-prone translesion synthesis	7/1531	21/16109	0.00242713	0.0321594	0.0296163	REV3L/POLE2/PCNA/RFC3/REV1/RFC4/POLH	7	HepG2 vs HCC	up_total
BP	GO:0051653	spindle localization	12/1531	51/16109	0.0024751	0.032709	0.0301224	SPDL1/ASPM/NDE1/CLASP1/KPNB1/GPSM2/LLGL1/MCPH1/MAD2L1/PLK1/SAPCD2/DYNC1H1	12	HepG2 vs HCC	up_total
CC	GO:0005847	mRNA cleavage and polyadenylation specificity factor complex	6/1570	18/16883	0.00445488	0.0341355	0.0290153	CSNK1A1/CPSF3/WDR33/CPSF2/NUDT21/CPSF4L	6	HepG2 vs HCC	up_total
BP	GO:0045143	homologous chromosome segregation	13/1531	58/16109	0.00264523	0.0348658	0.0321087	MRE11/NDC1/TRIP13/CCNE1/BRIP1/P3H4/FANCD2/CENPC/ATM/SGO2/PTTG1/PLK1/MEIOC	13	HepG2 vs HCC	up_total
CC	GO:0055029	nuclear DNA-directed RNA polymerase complex	18/1570	100/16883	0.00469463	0.0351582	0.0298846	MNAT1/POLR2B/POLR3E/POLR1A/POLA1/MCM3/POLR1G/RPAP2/TAF1L/POLR1B/TAF4B/POLR2D/PRIM2/POLR3A/TAF5/LEO1/POLR3D/PRIM1	18	HepG2 vs HCC	up_total
CC	GO:1990498	mitotic spindle microtubule	5/1570	13/16883	0.00470305	0.0351582	0.0298846	HAUS2/CLTC/HAUS6/HAUS1/CEP295	5	HepG2 vs HCC	up_total
CC	GO:0005732	sno(s)RNA-containing ribonucleoprotein complex	7/1570	24/16883	0.0049742	0.0362998	0.030855	NOP58/SNRNP40/NOP56/POP1/MPHOSPH10/RPP40/DKC1	7	HepG2 vs HCC	up_total
CC	GO:0030894	replisome	7/1570	24/16883	0.0049742	0.0362998	0.030855	POLD3/POLA1/MCM3/HELB/PCNA/PRIM2/PRIM1	7	HepG2 vs HCC	up_total
MF	GO:0017069	snRNA binding	11/1555	44/16548	0.00202402	0.0370107	0.0341757	GEMIN5/EFTUD2/RO60/SNRPB2/METTL16/CCNT1/TOE1/PRPF4/DDX21/HEXIM2/SF3B3	11	HepG2 vs HCC	up_total
MF	GO:0005049	nuclear export signal receptor activity	5/1555	11/16548	0.00207267	0.0371423	0.0342973	XPO1/CSE1L/XPO5/RAN/XPO4	5	HepG2 vs HCC	up_total
BP	GO:0090224	regulation of spindle organization	10/1531	39/16109	0.00284101	0.0373485	0.034395	TPR/TPX2/RAE1/GPSM2/PSRC1/BORA/CLTC/PLK1/RCC1/DYNC1H1	10	HepG2 vs HCC	up_total
BP	GO:0034605	cellular response to heat	21/1531	116/16109	0.00286978	0.0376246	0.0346493	NUP160/TPR/NDC1/NUP37/NUP188/RAE1/NUP93/NUP98/NUP107/NUP155/NUP43/NUP153/NUP54/NUP58/POLR2D/ATM/RANBP2/NUP205/BAG4/NUP35/ATR	21	HepG2 vs HCC	up_total
BP	GO:0006356	regulation of transcription by RNA polymerase I	9/1531	33/16109	0.00289937	0.0376246	0.0346493	DHX33/WDR75/HEATR1/IPPK/NOL11/LYAR/POU4F1/WDR43/UTP15	9	HepG2 vs HCC	up_total
BP	GO:0040001	establishment of mitotic spindle localization	9/1531	33/16109	0.00289937	0.0376246	0.0346493	SPDL1/NDE1/CLASP1/KPNB1/GPSM2/MCPH1/MAD2L1/PLK1/SAPCD2	9	HepG2 vs HCC	up_total
BP	GO:0051294	establishment of spindle orientation	9/1531	33/16109	0.00289937	0.0376246	0.0346493	SPDL1/NDE1/CLASP1/GPSM2/LLGL1/MCPH1/MAD2L1/PLK1/SAPCD2	9	HepG2 vs HCC	up_total
BP	GO:0051973	positive regulation of telomerase activity	9/1531	33/16109	0.00289937	0.0376246	0.0346493	XRCC5/MAP3K4/CCT4/TCP1/DKC1/WRAP53/HMBOX1/CCT2/AURKB	9	HepG2 vs HCC	up_total
CC	GO:0000428	DNA-directed RNA polymerase complex	18/1570	101/16883	0.00522871	0.0377082	0.0320522	MNAT1/POLR2B/POLR3E/POLR1A/POLA1/MCM3/POLR1G/RPAP2/TAF1L/POLR1B/TAF4B/POLR2D/PRIM2/POLR3A/TAF5/LEO1/POLR3D/PRIM1	18	HepG2 vs HCC	up_total
BP	GO:0000731	DNA synthesis involved in DNA repair	12/1531	52/16109	0.00294462	0.0381135	0.0350996	REV3L/POLD3/POLE2/POLA1/HROB/PCNA/RFC3/REV1/DTL/RFC4/WRN/POLH	12	HepG2 vs HCC	up_total
CC	GO:0120114	Sm-like protein family complex	15/1570	79/16883	0.00567092	0.0404218	0.0343587	SNRNP40/DDX20/GEMIN5/GEMIN2/PHF5A/EFTUD2/SF3B1/SNRPB/SNRPB2/PRPF4/SNRPG/SNRPD1/GEMIN4/SF3B3/PRPF40A	15	HepG2 vs HCC	up_total
BP	GO:0016073	snRNA metabolic process	11/1531	46/16109	0.00323041	0.0415329	0.0382485	INTS6/INTS9/EXOSC3/INTS2/EXOSC8/EXOSC9/METTL16/EXOSC2/DKC1/TOE1/EXOSC6	11	HepG2 vs HCC	up_total
BP	GO:0051293	establishment of spindle localization	11/1531	46/16109	0.00323041	0.0415329	0.0382485	SPDL1/NDE1/CLASP1/KPNB1/GPSM2/LLGL1/MCPH1/MAD2L1/PLK1/SAPCD2/DYNC1H1	11	HepG2 vs HCC	up_total
BP	GO:0021543	pallium development	25/1531	148/16109	0.00323354	0.0415329	0.0382485	KDM1A/UBA6/CDON/NDE1/XRN2/LAMB1/HIF1A/PTPRS/CDK6/SLC2A1/KIF14/BTBD3/TRA2B/ANXA3/MCPH1/DIXDC1/LRP8/GART/DISC1/CASP3/KIF5B/PLCB1/NF2/NME1/ARHGAP11B	25	HepG2 vs HCC	up_total
BP	GO:0007063	regulation of sister chromatid cohesion	7/1531	22/16109	0.00327131	0.041911	0.0385968	SLF2/SLF1/CDCA5/CTNNB1/FEN1/AXIN2/BUB1	7	HepG2 vs HCC	up_total
CC	GO:0032153	cell division site	14/1570	72/16883	0.00595181	0.0419363	0.035646	ANLN/NDE1/KIF20A/ECT2/MASTL/RAB11FIP4/MYH10/CEP55/PLK4/PLCD3/RACGAP1/SEPTIN2/WDR73/NF2	14	HepG2 vs HCC	up_total
MF	GO:0106311	protein threonine kinase activity	37/1555	244/16548	0.00243451	0.0425241	0.0392669	VRK2/MAP4K4/AURKA/SRPK1/VRK1/STK4/CSNK2A1/MAK/PRPF4B/CSNK1A1/PIKFYVE/PASK/MASTL/CIT/RIOK1/STK35/STK33/ROCK2/STK26/BMP2K/TSSK4/TLK2/ATM/CHEK1/TTN/BUB1B/SMG1/NEK10/MELK/BUB1/TP53RK/ATR/RPS6KA3/HASPIN/AURKB/STK39/PRKDC	37	HepG2 vs HCC	up_total
MF	GO:0140104	molecular carrier activity	14/1555	65/16548	0.00246792	0.0425241	0.0392669	KPNA6/IPO5/XPO1/TNPO1/IPO11/HBQ1/KPNB1/CSE1L/XPO5/RAN/XPO4/KPNA2/IPO4/KPNA5	14	HepG2 vs HCC	up_total
BP	GO:0045637	regulation of myeloid cell differentiation	37/1531	246/16109	0.00338711	0.0432846	0.0398617	HIF1A/JAG1/CDK6/CREB1/NFE2/INHA/MED1/PRMT1/NCAPG2/POU4F1/UBASH3B/H4C8/RBM15/HMGB2/LEO1/INPP5D/H3C13/L3MBTL1/H4C3/H3C12/H4C11/H4-16/H3C14/H3C15/NME1/PRKDC/H4C15/H4C14/H4C12/H4C5/H4C4/H3C7/H4C1/H4C2/H3C10/H3C2/H3C3	37	HepG2 vs HCC	up_total
BP	GO:0007077	mitotic nuclear envelope disassembly	5/1531	12/16109	0.00344784	0.0437276	0.0402697	VRK1/CCNB1/CCNB2/PLK1/CDK1	5	HepG2 vs HCC	up_total
BP	GO:0032968	positive regulation of transcription elongation from RNA polymerase II promoter	5/1531	12/16109	0.00344784	0.0437276	0.0402697	SUPT16H/TCERG1/LEO1/CDK12/BTBD18	5	HepG2 vs HCC	up_total
BP	GO:0071481	cellular response to X-ray	5/1531	12/16109	0.00344784	0.0437276	0.0402697	TP53BP1/XRCC5/ATM/HMGA2/XRCC6	5	HepG2 vs HCC	up_total
BP	GO:2000781	positive regulation of double-strand break repair	10/1531	40/16109	0.00347108	0.0439118	0.0404394	RIF1/SMCHD1/RAD51AP1/SLF2/SLF1/WRAP53/FANCB/KDM4D/ARID2/PRKDC	10	HepG2 vs HCC	up_total
BP	GO:0010639	negative regulation of organelle organization	48/1531	340/16109	0.0034922	0.0440682	0.0405834	BRCA1/MNAT1/SPDL1/TPR/SMG6/TRIP13/TFRC/MCM2/CLASP1/TPX2/SCFD1/MAPRE1/CCP110/TRIM37/MAK/FBXO5/TTK/CENPF/ZWINT/BMP4/GNL3L/MAP1B/TOP2A/KANK4/CCNB1/NAT10/TBC1D4/TET1/PIF1/TMEFF2/ATM/CHEK1/BUB1B/PPP1R9A/CCNF/MAD2L1/PTTG1/PLK1/BUB1/MTBP/DCP2/GEN1/AURKB/NPM1/KNTC1/FZD9/CHMP4A/RTEL1	48	HepG2 vs HCC	up_total
MF	GO:0106310	protein serine kinase activity	37/1555	245/16548	0.00261481	0.0442052	0.0408191	VRK2/MAP4K4/AURKA/SRPK1/VRK1/STK4/CSNK2A1/MAK/PRPF4B/CSNK1A1/PIKFYVE/PASK/MASTL/CIT/RIOK1/STK35/STK33/ROCK2/STK26/BMP2K/TSSK4/TLK2/ATM/CHEK1/TTN/BUB1B/SMG1/NEK10/MELK/BUB1/TP53RK/ATR/RPS6KA3/HASPIN/AURKB/STK39/PRKDC	37	HepG2 vs HCC	up_total
BP	GO:0046031	ADP metabolic process	21/1531	118/16109	0.00354368	0.044606	0.0410787	NUP160/TPR/NDC1/PKM/NUP37/NUP188/HIF1A/RAE1/NUP93/NUP98/NUP107/NUP155/NUP43/NUP153/NUP54/NUP58/RANBP2/NUP205/NUP35/ZBTB20/ENO4	21	HepG2 vs HCC	up_total
BP	GO:1902275	regulation of chromatin organization	29/1531	181/16109	0.00357767	0.0448037	0.0412607	KDM1A/BRCA1/TPR/RIF1/DNMT3B/CDC45/UBR5/ASF1A/ZNF451/SET/PHF19/ATAD2B/CCNB1/TET1/MTF2/TLK2/MKI67/ATM/CHEK1/TRIP12/ATAD2/BRD7/CTNNB1/H1-4/MLLT3/H1-5/KDM4D/H1-2/PARG	29	HepG2 vs HCC	up_total
BP	GO:0045737	positive regulation of cyclin-dependent protein serine/threonine kinase activity	8/1531	28/16109	0.00358743	0.0448037	0.0412607	MNAT1/CDC6/CKS2/CCNT1/CCNB1/PSRC1/ADAM17/SPDYA	8	HepG2 vs HCC	up_total
BP	GO:0007289	spermatid nucleus differentiation	6/1531	17/16109	0.00359497	0.0448037	0.0412607	PSME4/SRPK1/RNF8/SYCP3/HMGB2/PYGO1	6	HepG2 vs HCC	up_total
BP	GO:0071850	mitotic cell cycle arrest	6/1531	17/16109	0.00359497	0.0448037	0.0412607	PNPT1/MCPH1/DDIAS/NKX3-1/MAGI2/CDC14C	6	HepG2 vs HCC	up_total
BP	GO:0072413	signal transduction involved in mitotic cell cycle checkpoint	13/1531	60/16109	0.00362439	0.0450588	0.0414956	AURKA/ARID3A/CNOT1/PRMT1/PCNA/CCNB1/MDM2/CNOT9/ATM/CDC25C/CDK1/ZWILCH/PRKDC	13	HepG2 vs HCC	up_total
BP	GO:0009185	ribonucleoside diphosphate metabolic process	23/1531	134/16109	0.00376309	0.0466679	0.0429775	NUP160/TPR/NDC1/PKM/NUP37/NUP188/HIF1A/RAE1/NUP93/NUP98/NUP107/NUP155/TJP2/NUP43/NUP153/NUP54/NUP58/RANBP2/NUP205/NUP35/ZBTB20/ENO4/ENTPD7	23	HepG2 vs HCC	up_total
BP	GO:0019080	viral gene expression	31/1531	198/16109	0.00379985	0.047008	0.0432907	NUP160/POLR2B/TPR/NDC1/NUP37/REST/NUP188/RAE1/NUP93/NUP98/NUP107/NUP155/NUP43/RPS10/NUP153/CCNT1/RPS15A/DHX9/SSB/NUP54/NUP58/POLR2D/HMGA2/RANBP2/CHD1/NUP205/RRP1B/NUP35/RPS17/SUPT4H1/RPL36A	31	HepG2 vs HCC	up_total
CC	GO:1990023	mitotic spindle midzone	5/1570	14/16883	0.0067618	0.0471021	0.040037	KIF18A/KIF20B/CENPE/AURKB/PRC1	5	HepG2 vs HCC	up_total
BP	GO:0090329	regulation of DNA-dependent DNA replication	11/1531	47/16109	0.00386231	0.0476636	0.0438944	DBF4/TIPIN/FBXO5/ZRANB3/PCNA/RFC3/DSCC1/BRCA2/TICRR/RFC4/BLM	11	HepG2 vs HCC	up_total
CC	GO:0030880	RNA polymerase complex	18/1570	104/16883	0.00713598	0.0491501	0.0417778	MNAT1/POLR2B/POLR3E/POLR1A/POLA1/MCM3/POLR1G/RPAP2/TAF1L/POLR1B/TAF4B/POLR2D/PRIM2/POLR3A/TAF5/LEO1/POLR3D/PRIM1	18	HepG2 vs HCC	up_total
BP	GO:0002250	adaptive immune response	231/4299	391/16109	2.47255e-42	1.48996e-38	1.04602e-38	CD79B/MASP2/CD4/BTK/HFE/CD6/WAS/SLC11A1/CD74/C8B/SLAMF7/TNFRSF1B/C6/TNFRSF17/FOXP3/PRDM1/CD84/TFE3/BCL3/RORA/RAB27A/FCGR2B/TBX21/TXK/PAG1/NFKB2/LAMP3/MEF2C/PTPRC/LAG3/CD209/MCOLN1/IL12RB1/CD40/RNF125/TLR8/BMX/CD40LG/TNFSF13B/PYCARD/FGL1/RELB/FCER2/CLEC4M/IL4I1/LILRB1/LILRA1/EBI3/PRKD2/TGFB1/CD79A/LILRB5/PIK3CG/C5/GATA3/UNC93B1/HPX/CD81/TCIRG1/IFNG/PTPN6/BTN3A3/BACH2/C7/ITK/BTNL8/C9/CD86/ZAP70/IL1…	231	HepG2 vs HCC	down_total
CC	GO:0062023	collagen-containing extracellular matrix	229/4501	411/16883	2.22511e-36	1.51307e-33	1.26714e-33	DCN/TIMP2/TNC/USH2A/LTBP1/ELN/LAMC3/COL23A1/LAMA3/CBLN4/ITIH4/ITIH1/F7/LAMC2/NTN1/FGFR2/SPP2/GPC4/COL5A3/COL4A4/COL19A1/FCN1/ACHE/ADAMTS2/MMP2/NID2/LTBP4/P3H2/APOH/ANGPT2/CCDC80/TGFB2/PDGFB/CTSG/MMP9/CTSZ/MXRA5/SRPX/F9/TIMP1/CBLN1/SFRP1/FGL1/TGFB1/PTN/WNT2/PCOLCE/SERPINE1/RARRES2/AEBP1/MEGF9/ASPN/AMBP/ATRNL1/CXCL12/COL1A1/VTN/SOD3/HPX/APOA4/APOC3/VWF/WNT5B/MGP/COL12A1/COL9A1/SMOC2/LAMA4/SPARC/THB…	229	HepG2 vs HCC	down_total
BP	GO:0050900	leukocyte migration	237/4299	432/16109	3.86086e-36	1.16328e-32	8.16674e-33	ITGAL/ITGA3/SELE/ALOX5/CD74/SLC7A9/CD44/DAPK2/F7/CD84/TBX21/CXCL2/B4GALT1/SIRPG/SLC8B1/ANGPT2/CD200/SLC7A8/TGFB2/TREM2/SLC16A8/PDGFB/RIN3/LGMN/BDKRB1/MMP9/HCK/CD99L2/FLT1/CORO1A/PYCARD/TGFB1/PIK3CG/PTN/CAV1/CCL24/WASL/SERPINE1/RARRES2/C5/DOCK8/GATA3/CXCL12/CCL2/CCL8/COL1A1/BST1/CRTAM/CD81/CALCA/SELPLG/PTPN6/ADTRP/RIPOR2/BMP5/VEGFA/THBS4/WNT5A/ZAP70/ITGA4/GRB14/SDC1/CD2/CD48/PADI2/DUSP1/TEK/TNFSF1…	237	HepG2 vs HCC	down_total
CC	GO:0009897	external side of plasma membrane	181/4501	307/16883	3.2339e-33	1.09953e-30	9.20811e-31	ITGA3/CD79B/CD4/HFE/CD6/CD74/MSR1/RTN4R/TNFRSF9/LY75/FCGR2B/MCAM/GPC4/PTPRC/IL12RB2/FCN1/B4GALT1/LAG3/CD209/TF/IL12RB1/IL2RB/CD40/CHRNA4/TLR8/CD40LG/CLPTM1/FCGRT/FCER2/LILRB1/EBI3/CD79A/CD33/WNT2/TFR2/ENG/CXCL12/P2RX1/CD5/CD69/CLEC2B/BTN3A3/CD83/GHR/BTNL8/PRLR/CD86/IL1RL1/SDC1/LEPR/CD2/IGSF21/ECE1/FASLG/CD274/KCNJ5/ENOX1/CD80/CCRL2/CCR2/CXCR4/PLG/CD244/CNTFR/IL13RA2/AMOT/F10/ATP1B2/ULBP2/VTCN1/IL…	181	HepG2 vs HCC	down_total
BP	GO:0002697	regulation of immune effector process	211/4299	389/16109	2.48862e-31	4.99881e-28	3.50939e-28	FGR/CFH/NOS2/BTK/HFE/TYROBP/WAS/CD74/C8B/TNFRSF1B/GRN/C6/FOXP3/CD84/FCGR2B/CD5L/TBX21/STXBP2/CPB2/CFHR2/PTPRC/LAG3/IRAK3/TGFB2/IL12RB1/CD40/RNF125/CD40LG/FOXF1/PYCARD/STX4/FCER2/LILRB1/TGFB1/C5/GATA3/CUEDC2/DHX58/VTN/CLNK/CRTAM/HPX/CD81/IFNG/PTPN6/C7/C9/CD86/WNT5A/IL18R1/IL18RAP/RAP1A/CR2/APOA1/ARG1/VAMP8/NR4A3/TGFB3/CPN1/TNFSF18/CLU/TRIM6/CD80/CCR2/SASH3/CD244/IL13RA2/C4BPA/C4BPB/PCK1/VAMP7/CXCL…	211	HepG2 vs HCC	down_total
BP	GO:0007159	leukocyte cell-cell adhesion	188/4299	344/16109	1.43382e-28	1.79281e-25	1.25864e-25	ITGAL/SELE/CD4/HFE/ALOX5/CD6/IGF1/CD74/RUNX3/CD44/FOXP3/FCGR2B/TBX21/GLI2/PAG1/PAK3/PTPRC/SIRPG/LAG3/CD209/EFNB1/IL12RB1/GRAP2/CD40LG/TNFSF13B/CORO1A/PYCARD/FGL1/CLEC4M/LILRB1/RASAL3/EBI3/CAV1/GLI3/DOCK8/GATA3/CXCL12/VSIR/CCL2/ZBTB16/CRTAM/APOA4/CD5/CD81/SELPLG/IFNG/PTPN6/ADTRP/RIPOR2/CD83/VNN1/CD86/HES1/ZAP70/ITGA4/IGFBP2/IL1RL2/PLA2G2D/ARG1/NR4A3/CD274/TNFSF18/TNFSF11/CD80/CCR2/SASH3/LAX1/NCKAP…	188	HepG2 vs HCC	down_total
BP	GO:0006959	humoral immune response	141/4299	230/16109	1.48757e-28	1.79281e-25	1.25864e-25	CFH/MASP2/PRSS3/LTF/ALOX5/SLC11A1/C8B/POU2F2/C6/TFE3/BCL3/FAM3A/FCGR2B/CD5L/ST6GAL1/CPB2/CFHR2/CXCL2/MEF2C/PTPRC/FCN1/TF/BLNK/TREM2/CTSG/BPI/WFDC2/RGCC/FCER2/EBI3/RARRES2/C5/GATA3/CCL2/VTN/OCIAD1/BST1/HPX/CD81/IFNG/PTPN6/CD83/C7/C9/HRG/REG1A/GNLY/CR2/COLEC11/CPN1/CLU/C4BPA/C4BPB/PI3/SLPI/TREM1/CXCL6/C3/CFP/MASP1/BPIFA2/JCHAIN/CRP/APCS/SFTPD/SPINK5/CFHR4/CFHR5/C5AR2/IL6/CXCL9/C1RL/GATA6/FCN3/SUSD4…	141	HepG2 vs HCC	down_total
BP	GO:0060326	cell chemotaxis	163/4299	284/16109	3.92416e-28	3.94116e-25	2.76688e-25	ALOX5/CD74/HGF/DAPK2/F7/CXCL2/GSTP1/SLC8B1/TGFB2/NRP1/PDGFB/RIN3/LGMN/FLT1/CORO1A/PRKD2/PIK3CG/PTN/CCL24/HSPB1/SERPINE1/RARRES2/C5/CXCL12/CCL2/CCL8/BST1/CALCA/BIN2/RIPOR2/SMOC2/VEGFA/SEMA5A/HBEGF/THBS4/PDGFRB/HRG/WNT5A/PADI2/DUSP1/TNFSF18/TNFSF11/PTK2B/CCRL2/CCR2/CXCR4/NCKAP1L/NR4A1/PREX1/CXCL6/FFAR2/EDN2/ADGRE2/KDR/RAC2/LBP/TRPM4/MPP1/CCL25/LGALS3/SFTPD/C5AR2/PDGFRA/ANXA1/EDNRB/RAC1/IL6/IL10/CCN…	163	HepG2 vs HCC	down_total
BP	GO:0030198	extracellular matrix organization	202/4299	384/16109	1.05804e-27	9.10822e-25	6.39438e-25	ST7/ITGAL/ITGA3/NOX1/MMP25/DCN/CD44/TNFRSF1B/TIMP2/TLL1/CDH1/TNC/ELN/LAMC3/COL23A1/LAMA3/LAMC2/TIE1/TNFRSF1A/BCL3/ICAM3/NFKB2/ITGA8/FAP/COL5A3/CPB2/COL4A4/COL19A1/B4GALT1/ADAMTS2/MMP2/NID2/CCDC80/TGFB2/PDGFB/CTSG/PAPLN/MMP9/TIMP1/RGCC/CRISPLD2/FOXF1/TGFB1/HAS1/HPN/ITGB8/CAV2/CAV1/SERPINE1/AEBP1/ECM2/ENG/COL1A1/VTN/VWF/COL12A1/ADTRP/COL9A1/SMOC2/LAMA4/SPARC/ITGA4/TNR/QSOX1/TTR/FMOD/PLG/MMP19/LRP1/…	202	HepG2 vs HCC	down_total
BP	GO:0045229	external encapsulating structure organization	203/4299	387/16109	1.27184e-27	9.58015e-25	6.7257e-25	ST7/ITGAL/ITGA3/NOX1/MMP25/DCN/CD44/TNFRSF1B/TIMP2/TLL1/CDH1/TNC/ELN/LAMC3/COL23A1/LAMA3/LAMC2/TIE1/TNFRSF1A/BCL3/ICAM3/NFKB2/ITGA8/FAP/COL5A3/CPB2/COL4A4/COL19A1/B4GALT1/ADAMTS2/MMP2/NID2/CCDC80/TGFB2/PDGFB/CTSG/PAPLN/MMP9/TIMP1/RGCC/CRISPLD2/FOXF1/TGFB1/HAS1/HPN/ITGB8/CAV2/CAV1/SERPINE1/AEBP1/ECM2/ENG/COL1A1/VTN/VWF/COL12A1/ADTRP/COL9A1/SMOC2/LAMA4/SPARC/ITGA4/TNR/QSOX1/TTR/FMOD/PLG/MMP19/LRP1/…	203	HepG2 vs HCC	down_total
BP	GO:0043062	extracellular structure organization	202/4299	385/16109	1.65019e-27	1.10489e-24	7.75685e-25	ST7/ITGAL/ITGA3/NOX1/MMP25/DCN/CD44/TNFRSF1B/TIMP2/TLL1/CDH1/TNC/ELN/LAMC3/COL23A1/LAMA3/LAMC2/TIE1/TNFRSF1A/BCL3/ICAM3/NFKB2/ITGA8/FAP/COL5A3/CPB2/COL4A4/COL19A1/B4GALT1/ADAMTS2/MMP2/NID2/CCDC80/TGFB2/PDGFB/CTSG/PAPLN/MMP9/TIMP1/RGCC/CRISPLD2/FOXF1/TGFB1/HAS1/HPN/ITGB8/CAV2/CAV1/SERPINE1/AEBP1/ECM2/ENG/COL1A1/VTN/VWF/COL12A1/ADTRP/COL9A1/SMOC2/LAMA4/SPARC/ITGA4/TNR/QSOX1/TTR/FMOD/PLG/MMP19/LRP1/…	202	HepG2 vs HCC	down_total
BP	GO:0002683	negative regulation of immune system process	197/4299	374/16109	3.8804e-27	2.33833e-24	1.64161e-24	FGR/TMEM176A/BTK/HFE/TYROBP/LTF/CD74/RUNX3/NR1H3/GRN/FOXP3/CD84/ADGRF5/FAM3A/FCGR2B/TBX21/PAG1/GPR137B/CST7/PTPRC/LAG3/IRAK3/CD200/TGFB2/RIN3/BPI/RNF125/FOXF1/SFRP1/FGL1/LILRB1/TGFB1/WASL/TMEM176B/GLI3/C5/AMBP/CXCL12/VSIR/CUEDC2/CCL2/DHX58/CLNK/CRTAM/LPXN/PTPN6/ADTRP/RIPOR2/BMP5/CD86/IL1RL1/PADI2/PLA2G2D/GBP1/APOA1/CNR1/ARG1/TGFB3/DUSP1/CD274/TNFSF18/CD80/CCR2/LAX1/INHBA/IL13RA2/NMI/C4BPA/C4BPB/S…	197	HepG2 vs HCC	down_total
BP	GO:0001525	angiogenesis	241/4299	494/16109	1.53274e-26	8.39662e-24	5.89481e-24	HSPB6/THSD7A/TBXA2R/NOX1/STAB1/DCN/ALOX5/HGF/ADGRA2/TYMP/SH2D2A/GRN/FLT4/HDAC9/EPN1/CALCRL/TIE1/FGFR2/SP100/RORA/VASH1/PTGS2/MCAM/FAP/RAPGEF3/B4GALT1/MMP2/APOH/ANGPT2/TGFB2/NRP1/NFATC4/CD40/PPP1R16B/FLT1/RGCC/SFRP1/PRKD2/RASIP1/PIK3CG/ITGB8/PTN/CAV1/TSPAN12/CCL24/HSPB1/SERPINE1/MEOX2/C5/ENG/UNC5B/CCL2/HTATIP2/ELK3/ADTRP/GPLD1/SMOC2/VEGFA/SEMA5A/SPARC/THBS4/PDGFRB/HRG/WNT5A/ACVR1/LEPR/GADD45A/AKT3…	241	HepG2 vs HCC	down_total
BP	GO:0042110	T cell activation	221/4299	445/16109	9.96354e-26	5.00336e-23	3.51258e-23	CYP26B1/ITGAL/CD4/HFE/CD6/WAS/IGF1/SLC11A1/CD74/RUNX3/CD44/TNFRSF1B/FOXP3/PRDM1/BCL3/RORA/RAB27A/FCGR2B/TBX21/GLI2/PAG1/PAK3/APBB1IP/PTPRC/SIRPG/LAG3/CD209/EFNB1/IL12RB1/GRAP2/CD40LG/TNFSF13B/CORO1A/PYCARD/FGL1/CLPTM1/RELB/LILRB1/RASAL3/EBI3/PIK3CG/CAV1/LFNG/GLI3/TNFSF8/DOCK8/GATA3/VSIR/CCL2/ZBTB16/CRTAM/CD5/CD81/TCIRG1/IFNG/PTPN6/RIPOR2/CD83/TREML2/VNN1/ITK/CD86/HES1/ZAP70/IGFBP2/IL1RL2/IL18R1/L…	221	HepG2 vs HCC	down_total
BP	GO:0002521	leukocyte differentiation	238/4299	493/16109	2.08929e-25	9.68464e-23	6.79906e-23	TMEM176A/CYP26B1/CD79B/CD4/BTK/TYROBP/LTF/CD74/RUNX3/HDAC9/FOXP3/PRDM1/SPI1/KLF6/TFE3/BCL3/RORA/ATP6AP1/FCGR2B/TBX21/GLI2/TPD52/GPR137B/ITM2A/PTPRC/LAG3/TF/BLNK/TREM2/IL12RB1/MFNG/MMP9/RASSF2/CD40LG/CA2/SFRP1/CCN4/CLPTM1/RELB/LYL1/LILRB1/TGFB1/CD79A/ITGB8/LFNG/TMEM176B/GLI3/TNFSF8/GATA3/VSIR/ZBTB16/CRTAM/CD81/TCIRG1/LTBR/IFNG/PTPN6/CD83/VNN1/VEGFA/ITK/CD86/ZAP70/ITGA4/IL1RL2/IL18R1/LEPR/CD2/PLA2G…	238	HepG2 vs HCC	down_total
BP	GO:0022407	regulation of cell-cell adhesion	208/4299	413/16109	2.87881e-25	1.23912e-22	8.69919e-23	SELE/CD9/CD4/HFE/ALOX5/CD6/IGF1/CD74/RUNX3/CD44/CDH1/FOXP3/FCGR2B/TBX21/GLI2/KIFAP3/PTPN23/PAG1/PAK3/PTPRC/SIRPG/FXYD5/LAG3/CD209/EFNB1/IL12RB1/GRAP2/CD40LG/TNFSF13B/RGCC/CORO1A/PYCARD/FGL1/LILRB1/RASAL3/EBI3/TGFB1/CAV1/GLI3/AKNA/DOCK8/GATA3/CXCL12/VSIR/CCL2/ZBTB16/CRTAM/CD5/CD81/IFNG/PTPN6/ADTRP/RIPOR2/MDGA1/CD83/VNN1/VEGFA/CD86/WNT5A/HES1/ZAP70/ITGA4/IGFBP2/IL1RL2/TNR/PLA2G2D/APOA1/ARG1/NR4A3/C…	208	HepG2 vs HCC	down_total
BP	GO:0030595	leukocyte chemotaxis	129/4299	215/16109	5.55918e-25	2.23331e-22	1.56788e-22	ALOX5/CD74/DAPK2/F7/CXCL2/SLC8B1/TGFB2/PDGFB/RIN3/LGMN/FLT1/CORO1A/PIK3CG/PTN/CCL24/SERPINE1/RARRES2/C5/CXCL12/CCL2/CCL8/BST1/CALCA/RIPOR2/VEGFA/THBS4/WNT5A/PADI2/DUSP1/TNFSF18/TNFSF11/PTK2B/CCR2/CXCR4/NCKAP1L/PREX1/CXCL6/FFAR2/EDN2/ADGRE2/RAC2/LBP/TRPM4/MPP1/CCL25/LGALS3/SFTPD/C5AR2/ANXA1/EDNRB/RAC1/IL6/IL10/CCN3/CCL21/CH25H/MSTN/CXCL9/VAV1/TRPM2/S100A8/LYST/SLIT2/CXCL14/PLA2G7/VEGFC/PTPRO/ADAM8…	129	HepG2 vs HCC	down_total
BP	GO:1903037	regulation of leukocyte cell-cell adhesion	166/4299	309/16109	2.89151e-24	1.08901e-21	7.64537e-22	SELE/CD4/HFE/ALOX5/CD6/IGF1/CD74/RUNX3/CD44/FOXP3/FCGR2B/TBX21/GLI2/PAG1/PAK3/PTPRC/SIRPG/LAG3/CD209/EFNB1/IL12RB1/GRAP2/CD40LG/TNFSF13B/CORO1A/PYCARD/FGL1/LILRB1/RASAL3/EBI3/CAV1/GLI3/DOCK8/GATA3/CXCL12/VSIR/CCL2/ZBTB16/CRTAM/CD5/CD81/IFNG/PTPN6/ADTRP/RIPOR2/CD83/VNN1/CD86/HES1/ZAP70/ITGA4/IGFBP2/IL1RL2/PLA2G2D/ARG1/NR4A3/CD274/TNFSF18/TNFSF11/CD80/CCR2/SASH3/LAX1/NCKAP1L/SDC4/PCK1/IRF1/TNFSF14/…	166	HepG2 vs HCC	down_total
BP	GO:0097529	myeloid leukocyte migration	123/4299	208/16109	4.26416e-23	1.51152e-20	1.06116e-20	CD74/DAPK2/CXCL2/CD200/TGFB2/TREM2/PDGFB/RIN3/LGMN/CD99L2/FLT1/PIK3CG/CCL24/SERPINE1/RARRES2/C5/CXCL12/CCL2/CCL8/BST1/CD81/CALCA/RIPOR2/VEGFA/THBS4/DUSP1/TNFSF18/TNFSF11/PTK2B/CCR2/NCKAP1L/PREX1/XG/CXCL6/EDN2/ADGRE2/RAC2/LBP/MPP1/CCL25/LGALS3/SFTPD/C5AR2/ANXA1/EDNRB/RAC1/IL6/CCN3/CCL21/MSTN/CXCL9/VAV1/S100A8/SLIT2/PLA2G7/TRIM55/VEGFC/PTPRO/ADAM8/MCOLN2/CXCL13/MMP14/KIT/SLAMF8/FCER1G/ITGB2/JAML/IL…	123	HepG2 vs HCC	down_total
BP	GO:0001819	positive regulation of cytokine production	203/4299	413/16109	5.15311e-23	1.72515e-20	1.21113e-20	FGR/NOX1/CD4/TYROBP/CD6/SLC11A1/CD74/HGF/NLRP2/POU2F2/FLT4/FOXP3/BCL3/RORA/PANX2/PTGS2/TXK/NFKB2/PTPRC/IL12RB2/FCN1/WNT11/P2RX7/NLRP1/CD200/TREM2/IL12RB1/OSM/NFATC4/CD40/TLR8/CD40LG/RGCC/PYCARD/GSDMD/LILRB1/EBI3/PRKD2/TGFB1/HSPB1/SERPINE1/C5/GATA3/DHX58/CLNK/CRTAM/CD81/IFNG/CD83/CD86/WNT5A/IL1RL2/IL1RL1/IL18R1/CD2/NR4A3/CD274/EGR1/CLU/TNFRSF8/TRIM6/CD80/CCR2/POLR3GL/SASH3/CD244/LY9/TWIST1/LRP1/ZB…	203	HepG2 vs HCC	down_total
BP	GO:0051249	regulation of lymphocyte activation	206/4299	422/16109	7.18104e-23	2.27752e-20	1.59892e-20	FGR/CYP26B1/CD38/CD4/BTK/HFE/TYROBP/CD6/IGF1/CD74/RUNX3/TNFRSF1B/FOXP3/PRDM1/FCGR2B/TBX21/GLI2/PAG1/PAK3/MEF2C/PTPRC/SIRPG/LAG3/CD209/EFNB1/IL12RB1/GRAP2/CD40/CD40LG/TNFSF13B/CORO1A/PYCARD/SFRP1/FGL1/CLPTM1/LILRB1/RASAL3/EBI3/TGFB1/CAV1/AHR/GLI3/TNFSF8/DOCK8/GATA3/VSIR/CCL2/CLNK/BST1/ZBTB16/CRTAM/CD5/CD81/IFNG/PTPN6/RIPOR2/CD83/VNN1/CD86/HES1/ZAP70/IGFBP2/IL1RL2/CD2/PLA2G2D/MPL/ARG1/CD274/TNFSF18…	206	HepG2 vs HCC	down_total
BP	GO:0050867	positive regulation of cell activation	170/4299	327/16109	9.26779e-23	2.79239e-20	1.96038e-20	FGR/CD38/CD4/BTK/TYROBP/CD6/IGF1/CD74/RUNX3/FOXP3/TBX21/GLI2/PAK3/MEF2C/PTPRC/SIRPG/CD209/EFNB1/CAPN3/TREM2/IL12RB1/GRAP2/CD40/CD40LG/TNFSF13B/CORO1A/PYCARD/STX4/LILRB1/RASAL3/EBI3/TGFB1/CAV1/GLI3/DOCK8/GATA3/VSIR/CCL2/BST1/ZBTB16/CD5/CD81/IFNG/PTPN6/CD83/VNN1/PDGFRB/CD86/WNT5A/HES1/ZAP70/IGFBP2/IL1RL2/IL1RL1/PLEK/PLA2G4A/CD2/MPL/VAMP8/NR4A3/CD274/TNFSF11/CD80/CCR2/SASH3/NCKAP1L/PCK1/VAMP7/TNFSF1…	170	HepG2 vs HCC	down_total
BP	GO:0050727	regulation of inflammatory response	164/4299	312/16109	1.17528e-22	3.3725e-20	2.36765e-20	SELE/BTK/ALOX5/IGF1/HGF/BIRC3/NR1H3/TNFRSF1B/GRN/FOXP3/PTGER3/CREB3L3/CALCRL/TNFRSF1A/RORA/FCGR2B/PTGS2/MGLL/CST7/PTPRC/GSTP1/NLRP1/ESR1/CD200/TREM2/OSM/MMP9/HCK/TRADD/WFDC1/FOXF1/MEFV/PYCARD/CCN4/PIK3CG/CCL24/SERPINE1/AKNA/GATA3/BST1/CD81/IFNG/PPARD/WNT5A/FNDC4/IL1RL2/IL1RL1/PROC/PLA2G2D/APOA1/CNR1/VAMP8/TEK/TNFSF18/TNFSF11/CCR2/NMI/TNFAIP6/PTGIS/ZBP1/VAMP7/C3/FFAR2/NR1D1/LBP/APOE/MAS1/F12/IDO1/…	164	HepG2 vs HCC	down_total
BP	GO:1903131	mononuclear cell differentiation	191/4299	386/16109	3.81516e-22	1.04501e-19	7.33642e-20	TMEM176A/CYP26B1/CD79B/CD4/BTK/CD74/RUNX3/HDAC9/FOXP3/PRDM1/SPI1/KLF6/BCL3/RORA/FCGR2B/TBX21/GLI2/TPD52/ITM2A/PTPRC/LAG3/BLNK/TREM2/IL12RB1/MFNG/CD40LG/SFRP1/CLPTM1/RELB/LYL1/LILRB1/CD79A/ITGB8/LFNG/TMEM176B/GLI3/TNFSF8/GATA3/VSIR/ZBTB16/CRTAM/TCIRG1/LTBR/IFNG/PTPN6/CD83/VNN1/VEGFA/ITK/CD86/ZAP70/ITGA4/IL1RL2/IL18R1/LEPR/CD2/PLA2G2D/CR2/TNFSF18/EGR1/PTK2B/CD80/CCR2/FLT3/SASH3/LY9/INHBA/NCKAP1L/PD…	191	HepG2 vs HCC	down_total
BP	GO:0045785	positive regulation of cell adhesion	202/4299	416/16109	4.2483e-22	1.09945e-19	7.71861e-20	ITGA3/SELE/CD4/ALOX5/CD6/IGF1/CD74/RUNX3/CD44/FOXP3/TFE3/LIMS2/GLI2/KIFAP3/PTPN23/PAK3/APBB1IP/PTPRC/CASS4/SIRPG/CD209/EFNB1/CCDC80/TGFB2/IL12RB1/NRP1/TRIOBP/PDGFB/GRAP2/CD40LG/TNFSF13B/CORO1A/FOXF1/PYCARD/STX4/SFRP1/LILRB1/RASAL3/EBI3/PRKD2/PTN/CAV1/GLI3/ECM2/DOCK8/TESK1/GATA3/CXCL12/VSIR/CCL2/ZBTB16/CD5/CD81/IFNG/PTPN6/CD83/VNN1/VEGFA/HRG/CD86/WNT5A/HES1/CSPG5/ZAP70/ITGA4/IGFBP2/IL1RL2/APOA1/NR…	202	HepG2 vs HCC	down_total
BP	GO:0050863	regulation of T cell activation	164/4299	315/16109	4.37881e-22	1.09945e-19	7.71861e-20	CYP26B1/CD4/HFE/CD6/IGF1/CD74/RUNX3/TNFRSF1B/FOXP3/PRDM1/FCGR2B/TBX21/GLI2/PAG1/PAK3/PTPRC/SIRPG/LAG3/CD209/EFNB1/IL12RB1/GRAP2/CD40LG/TNFSF13B/CORO1A/PYCARD/FGL1/CLPTM1/LILRB1/RASAL3/EBI3/CAV1/GLI3/TNFSF8/DOCK8/GATA3/VSIR/CCL2/ZBTB16/CRTAM/CD5/CD81/IFNG/PTPN6/RIPOR2/CD83/VNN1/CD86/HES1/ZAP70/IGFBP2/IL1RL2/CD2/PLA2G2D/ARG1/CD274/TNFSF18/TNFSF11/CD80/CCR2/SASH3/LAX1/NCKAP1L/SDC4/PCK1/IRF1/TNFSF14/…	164	HepG2 vs HCC	down_total
BP	GO:0071674	mononuclear cell migration	110/4299	182/16109	7.46279e-22	1.79883e-19	1.26286e-19	ITGAL/ALOX5/TBX21/SLC8B1/CD200/PDGFB/LGMN/CD99L2/FLT1/PYCARD/PIK3CG/CCL24/WASL/SERPINE1/RARRES2/DOCK8/GATA3/CXCL12/CCL2/CCL8/CRTAM/CALCA/ADTRP/RIPOR2/BMP5/WNT5A/ZAP70/ITGA4/PADI2/DUSP1/TNFSF18/TNFSF11/PTK2B/CCR2/CXCR4/XG/RIPK3/TRPM4/CCL25/LGALS3/ANXA1/IL6/MYO1G/CCN3/CCL21/CH25H/MSTN/ITGB7/TRPM2/APP/ECM1/SLIT2/CXCL14/PLA2G7/MSN/PTPRO/ADAM8/GPR15/JAM2/CXCL13/TNFRSF14/SLAMF8/F11R/JAML/IL6R/CCR5/CXCL…	110	HepG2 vs HCC	down_total
BP	GO:0002696	positive regulation of leukocyte activation	164/4299	317/16109	1.03434e-21	2.39728e-19	1.683e-19	FGR/CD38/CD4/BTK/TYROBP/CD6/IGF1/CD74/RUNX3/FOXP3/TBX21/GLI2/PAK3/MEF2C/PTPRC/SIRPG/CD209/EFNB1/TREM2/IL12RB1/GRAP2/CD40/CD40LG/TNFSF13B/CORO1A/PYCARD/STX4/LILRB1/RASAL3/EBI3/TGFB1/CAV1/GLI3/DOCK8/GATA3/VSIR/CCL2/BST1/ZBTB16/CD5/CD81/IFNG/PTPN6/CD83/VNN1/CD86/WNT5A/HES1/ZAP70/IGFBP2/IL1RL2/IL1RL1/PLA2G4A/CD2/MPL/VAMP8/NR4A3/CD274/TNFSF11/CD80/CCR2/SASH3/NCKAP1L/PCK1/VAMP7/TNFSF14/TICAM1/LBP/NECTI…	164	HepG2 vs HCC	down_total
BP	GO:0032103	positive regulation of response to external stimulus	222/4299	477/16109	3.2414e-21	7.23433e-19	5.07883e-19	BTK/TYROBP/CD74/GRN/DAPK2/CASR/PTGER3/F7/CREB3L3/TNFRSF1A/PRKACA/PTGS2/SCARF1/TXK/ICAM3/PAK3/CPB2/FCN1/LAG3/CD209/APOH/TREM2/NRP1/OSM/PDGFB/LGMN/HCK/TLR8/TRADD/PYCARD/STX4/CCN4/RELB/PRKD2/TGFB1/PIK3CG/PTN/CCL24/HSPB1/SERPINE1/RARRES2/CXCL12/DHX58/CLNK/CRTAM/HPX/CD81/IFNG/RIPOR2/SMOC2/VEGFA/LY86/SEMA5A/THBS4/PDGFRB/HRG/WNT5A/IL1RL1/IL18RAP/MUC5B/CNR1/ARG1/VAMP8/TASL/TNFSF18/TNFSF11/PTK2B/TRIM6/CCR…	222	HepG2 vs HCC	down_total
BP	GO:0006956	complement activation	56/4299	69/16109	4.44962e-21	9.57622e-19	6.72294e-19	CFH/MASP2/C8B/C6/CD5L/CPB2/CFHR2/FCN1/RGCC/C5/VTN/CD81/C7/C9/CR2/COLEC11/CPN1/CLU/C4BPA/C4BPB/C3/CFP/MASP1/CRP/APCS/CFHR4/CFHR5/C5AR2/C1RL/FCN3/SUSD4/SERPING1/VSIG4/C8A/C1QC/C1R/FCN2/MBL2/C2/MFAP4/C3AR1/C1QB/C1QA/C8G/CPN2/F2/C1S/COLEC10/C5AR1/CR1L/CR1/C4B/CFB/CFHR1/C4A/IGLL5	56	HepG2 vs HCC	down_total
MF	GO:0005539	glycosaminoglycan binding	125/4366	221/16548	1.45271e-21	1.65173e-18	1.3105e-18	CFH/AOC1/TENM1/STAB1/ANOS1/DCN/LTF/CD44/RTN4R/LAMC2/CCN5/FGFR2/LXN/COL5A3/PTPRC/LTBP4/APOH/CCDC80/ADA2/TREM2/NRP1/SERPIND1/CTSG/RSPO4/LIPG/CRISPLD2/SFRP1/CCN4/PTN/PCOLCE/ECM2/ENG/CCL8/VTN/SOD3/APOA5/SMOC2/VEGFA/SEMA5A/HBEGF/THBS4/DPYSL3/KNG1/HRG/REG1A/PLA2G2D/SERPINC1/NRP2/LTBP2/TNFAIP6/CXCL6/ADGRE2/APOE/COL5A1/JCHAIN/ANGPTL3/LGR6/POSTN/LYVE1/REG4/ADAMTS8/GPNMB/CCN3/TLR2/SULF1/MMP7/MSTN/FGF2/SERP…	125	HepG2 vs HCC	down_total
BP	GO:0022409	positive regulation of cell-cell adhesion	143/4299	268/16109	1.03748e-20	2.1558e-18	1.51347e-18	SELE/CD4/ALOX5/CD6/IGF1/CD74/RUNX3/CD44/FOXP3/GLI2/KIFAP3/PTPN23/PAK3/PTPRC/SIRPG/CD209/EFNB1/IL12RB1/GRAP2/CD40LG/TNFSF13B/CORO1A/PYCARD/LILRB1/RASAL3/EBI3/CAV1/GLI3/DOCK8/GATA3/VSIR/CCL2/ZBTB16/CD5/CD81/IFNG/PTPN6/CD83/VNN1/CD86/WNT5A/HES1/ZAP70/ITGA4/IGFBP2/IL1RL2/NR4A3/CD274/TNFSF11/CD80/CCR2/SASH3/NCKAP1L/PCK1/TNFSF14/FOXA2/PODXL/LILRB2/RARA/PTPN22/IL2RA/ETS1/ANXA1/ADAM19/HAVCR2/TESPA1/RAC1/…	143	HepG2 vs HCC	down_total
BP	GO:0002685	regulation of leukocyte migration	114/4299	196/16109	1.07453e-20	2.15836e-18	1.51527e-18	SELE/CD74/DAPK2/F7/SLC8B1/CD200/TREM2/RIN3/LGMN/BDKRB1/CD99L2/PYCARD/PTN/CCL24/WASL/SERPINE1/RARRES2/C5/DOCK8/CXCL12/CCL2/CCL8/BST1/CD81/ADTRP/RIPOR2/BMP5/VEGFA/THBS4/WNT5A/ITGA4/PADI2/DUSP1/TNFSF18/PTK2B/CCR2/NCKAP1L/XG/EDN2/RAC2/RIPK3/LBP/PLVAP/MPP1/CCL25/LGALS3/C5AR2/ANXA1/RAC1/IL6/CCN3/IL33/CCL21/MSTN/APP/ECM1/SLIT2/CXCL14/PLA2G7/MSN/VEGFC/ADAM8/CCL28/THY1/JAM2/CXCL13/MMP14/TNFRSF14/SLAMF8/IL…	114	HepG2 vs HCC	down_total
BP	GO:0002460	adaptive immune response based on somatic recombination of immune receptors built from immunoglobulin superfamily domains	136/4299	251/16109	1.50077e-20	2.9173e-18	2.04808e-18	MASP2/CD4/BTK/HFE/WAS/SLC11A1/CD74/C8B/TNFRSF1B/C6/FOXP3/BCL3/RORA/RAB27A/FCGR2B/TBX21/NFKB2/MEF2C/PTPRC/IL12RB1/CD40/TLR8/CD40LG/TNFSF13B/RELB/FCER2/LILRB1/EBI3/TGFB1/C5/GATA3/HPX/CD81/TCIRG1/PTPN6/BTN3A3/BACH2/C7/C9/IL1RL1/IL18R1/PLA2G4A/CR2/ARG1/CD274/TNFSF18/CLU/CD80/CCR2/SASH3/LY9/IL13RA2/C4BPA/C4BPB/C3/RIPK3/NECTIN2/TRPM4/RFTN1/NDFIP1/CRP/APCS/KMT5C/RSAD2/KLRD1/KLRC1/ANXA1/HAVCR2/IL6/MYO1G/…	136	HepG2 vs HCC	down_total
BP	GO:0030098	lymphocyte differentiation	168/4299	335/16109	2.20663e-20	4.15537e-18	2.91726e-18	CYP26B1/CD79B/CD4/BTK/CD74/RUNX3/HDAC9/FOXP3/PRDM1/SPI1/KLF6/BCL3/RORA/FCGR2B/TBX21/GLI2/TPD52/ITM2A/PTPRC/LAG3/BLNK/IL12RB1/MFNG/CD40LG/SFRP1/CLPTM1/RELB/LYL1/CD79A/LFNG/GLI3/TNFSF8/GATA3/VSIR/ZBTB16/CRTAM/TCIRG1/IFNG/PTPN6/CD83/VNN1/ITK/CD86/ZAP70/ITGA4/IL1RL2/IL18R1/LEPR/CD2/PLA2G2D/CR2/TNFSF18/EGR1/PTK2B/CD80/CCR2/FLT3/SASH3/LY9/INHBA/NCKAP1L/PREX1/PCK1/IRF1/BCL11B/FGL2/DNAJB9/DLL4/RIPK3/LILR…	168	HepG2 vs HCC	down_total
BP	GO:1903039	positive regulation of leukocyte cell-cell adhesion	125/4299	226/16109	5.40244e-20	9.86518e-18	6.9258e-18	SELE/CD4/ALOX5/CD6/IGF1/CD74/RUNX3/CD44/FOXP3/GLI2/PAK3/PTPRC/SIRPG/CD209/EFNB1/IL12RB1/GRAP2/CD40LG/TNFSF13B/CORO1A/PYCARD/LILRB1/RASAL3/EBI3/CAV1/GLI3/DOCK8/GATA3/VSIR/CCL2/ZBTB16/CD5/CD81/IFNG/PTPN6/CD83/VNN1/CD86/HES1/ZAP70/ITGA4/IGFBP2/IL1RL2/NR4A3/CD274/TNFSF11/CD80/CCR2/SASH3/NCKAP1L/PCK1/TNFSF14/LILRB2/RARA/PTPN22/IL2RA/ETS1/ANXA1/HAVCR2/TESPA1/RAC1/IL6/HLX/CCL21/LEF1/CD27/SKAP1/VAV1/DUSP…	125	HepG2 vs HCC	down_total
BP	GO:0036230	granulocyte activation	226/4299	499/16109	9.46859e-20	1.67817e-17	1.17815e-17	FGR/ENPP4/AOC1/ITGAL/LAMP2/MGST1/MMP25/PRSS3/TYROBP/LTF/ALOX5/MVP/DNASE1L1/ACP3/SLC11A1/CD44/TNFRSF1B/GRN/TIMP2/HEXB/ACAA1/CTSA/RAB27A/FCGR2B/RAB7A/STXBP2/TOLLIP/PTPRC/PPIE/GSTP1/FCN1/B4GALT1/ADA2/CRISP3/SNAP29/CYB5R3/TOM1/ARSA/SYNGR1/CTSG/MMP9/CTSZ/BPI/PGRMC1/CRISPLD2/PYCARD/STX4/VPS35L/ATP8B4/GSDMD/MAN2B1/CD33/RAB3A/P2RX1/ALDOC/BST1/TCIRG1/BIN2/RAB5B/PTPN6/VNN1/NIT2/IL18RAP/QPCT/QSOX1/RAP1A/LAM…	226	HepG2 vs HCC	down_total
BP	GO:0032102	negative regulation of response to external stimulus	168/4299	339/16109	1.04291e-19	1.7956e-17	1.26059e-17	CD9/LTF/ALOX5/IGF1/HGF/NR1H3/TNFRSF1B/GRN/RTN4R/FOXP3/CALCRL/CTNNA2/TNFRSF1A/SIRT2/RORA/FAM3A/FCGR2B/CST7/FAP/CPB2/PTPRC/SEMA5B/GSTP1/IRAK3/APOH/ANGPT2/CD200/NRP1/PDGFB/RIN3/RNF125/WFDC1/FOXF1/MEFV/PLAT/LILRB1/SERPINE1/C5/GATA3/CCL2/DHX58/VTN/ADTRP/PPARD/SEMA5A/KNG1/HRG/WNT5A/FNDC4/PROC/EPHA4/TNR/PADI2/NENF/APOA1/ARG1/DUSP1/TEK/PLG/NMI/TNFAIP6/PTGIS/NR1D1/TSPAN8/FGL2/ADORA2A/APOE/F12/NR1H2/NDFIP1…	168	HepG2 vs HCC	down_total
MF	GO:0008201	heparin binding	97/4366	159/16548	3.27786e-20	1.86346e-17	1.47849e-17	CFH/AOC1/TENM1/ANOS1/LTF/RTN4R/LAMC2/CCN5/FGFR2/LXN/COL5A3/PTPRC/APOH/CCDC80/ADA2/NRP1/SERPIND1/CTSG/RSPO4/LIPG/CRISPLD2/SFRP1/CCN4/PTN/PCOLCE/ECM2/CCL8/VTN/SOD3/APOA5/SMOC2/VEGFA/HBEGF/THBS4/KNG1/HRG/PLA2G2D/SERPINC1/NRP2/LTBP2/CXCL6/APOE/COL5A1/ANGPTL3/LGR6/POSTN/REG4/ADAMTS8/GPNMB/CCN3/MMP7/MSTN/FGF2/SERPINA10/FGF7/APP/CCN1/FBLN7/SLIT2/RSPO3/RSPO2/ADAMTS1/ADAMTS5/ADAMTS3/CXCL13/FSTL1/PCOLCE2/C…	97	HepG2 vs HCC	down_total
BP	GO:0002253	activation of immune response	204/4299	440/16109	2.38328e-19	3.98934e-17	2.8007e-17	FGR/CFH/CD38/CD79B/MASP2/CD4/BTK/TYROBP/WAS/C8B/PRKCH/C6/LCP2/FOXP3/PRKACA/FCGR2B/CD5L/TXK/PAG1/ICAM3/PAK3/CPB2/CFHR2/MEF2C/PTPRC/FYB1/FCN1/SPG21/CD209/BLNK/GRAP2/HCK/BMX/RGCC/PYCARD/KCNN4/RELB/PRKD2/CD79A/WASL/C5/GATA3/VTN/LPXN/CD81/PTPN6/BTN3A3/GPLD1/C7/ITK/BTNL8/C9/ZAP70/WIPF1/RAP1A/GBP1/RAB29/CR2/MUC5B/COLEC11/NR4A3/CPN1/CLU/LAX1/WIPF3/NCKAP1L/C4BPA/C4BPB/ZBP1/C3/FFAR2/CFP/MASP1/NECTIN2/THEMI…	204	HepG2 vs HCC	down_total
BP	GO:0042119	neutrophil activation	222/4299	493/16109	4.74106e-19	7.72152e-17	5.42086e-17	FGR/ENPP4/AOC1/ITGAL/LAMP2/MGST1/MMP25/PRSS3/TYROBP/LTF/ALOX5/MVP/DNASE1L1/ACP3/SLC11A1/CD44/TNFRSF1B/GRN/TIMP2/HEXB/ACAA1/CTSA/RAB27A/FCGR2B/RAB7A/STXBP2/TOLLIP/PTPRC/PPIE/GSTP1/FCN1/B4GALT1/ADA2/CRISP3/SNAP29/CYB5R3/TOM1/ARSA/SYNGR1/CTSG/MMP9/CTSZ/BPI/PGRMC1/CRISPLD2/PYCARD/VPS35L/ATP8B4/GSDMD/MAN2B1/CD33/RAB3A/P2RX1/ALDOC/BST1/TCIRG1/BIN2/RAB5B/PTPN6/VNN1/NIT2/IL18RAP/QPCT/QSOX1/RAP1A/LAMTOR2/…	222	HepG2 vs HCC	down_total
BP	GO:0070661	leukocyte proliferation	147/4299	289/16109	1.03282e-18	1.63784e-16	1.14984e-16	CD38/CD4/BTK/TYROBP/CD6/IGF1/SLC11A1/CD74/TNFRSF1B/FOXP3/FCGR2B/MEF2C/PTPRC/GSTP1/CD209/EFNB1/TREM2/IL12RB1/CD40/CD40LG/TNFSF13B/CORO1A/PYCARD/LILRB1/RASAL3/EBI3/CD79A/PIK3CG/AHR/TNFSF8/DOCK8/VSIR/CCL8/BST1/CRTAM/CD81/TCIRG1/PTPN6/NPR3/CD86/HES1/ZAP70/IGFBP2/PLA2G2D/CR2/MPL/ARG1/CD274/TNFSF18/TNFSF11/CLU/CD80/CCR2/FLT3/SASH3/NCKAP1L/SDC4/IRF1/TNFSF14/TICAM1/RAC2/RIPK3/BST2/LILRB2/IDO1/NDFIP1/LGAL…	147	HepG2 vs HCC	down_total
BP	GO:0060191	regulation of lipase activity	65/4299	92/16109	1.47277e-18	2.27561e-16	1.59758e-16	SELE/NR1H3/ARHGAP6/HDAC9/GNA15/LPAR2/FGFR2/TXK/APOH/ESR1/PCSK5/HTR2A/FLT1/LMF1/APOA5/APOA4/APOC3/ITK/PDGFRB/CD86/RGS2/APOA1/ADRA1A/LRP1/S1PR4/PLA2G5/ANGPTL8/APOC1/NR1H2/ANGPTL3/PDGFRA/ANXA1/PLCB2/FGF2/NTRK3/FURIN/CCN1/AGTR1/EGFR/NTRK2/EDNRA/PLA2R1/RHOC/KIT/APOA2/LIPC/AVPR1A/ANGPTL4/P2RY12/PTAFR/NMUR1/P2RY6/RASGRP4/LPL/BDNF/NTF3/C5AR1/LPAR1/ANG/PLIN5/APOC2/ANXA8L1/ANXA8/CCL5/GPIHBP1	65	HepG2 vs HCC	down_total
BP	GO:0002449	lymphocyte mediated immunity	128/4299	242/16109	2.92808e-18	4.41115e-16	3.09683e-16	MASP2/BTK/HFE/WAS/CD74/C8B/SLAMF7/TNFRSF1B/C6/FOXP3/BCL3/RAB27A/FCGR2B/TBX21/PTPRC/LAG3/IL12RB1/GZMB/CD40/TLR8/CD40LG/CORO1A/FCER2/LILRB1/TGFB1/C5/GATA3/CLNK/CRTAM/HPX/CD81/TCIRG1/PTPN6/BTN3A3/C7/C9/IL18R1/IL18RAP/CR2/ARG1/CLU/CCR2/SASH3/IL13RA2/C4BPA/C4BPB/VAMP7/C3/RIPK3/NECTIN2/TRPM4/ULBP2/RFTN1/NDFIP1/CRP/APCS/KMT5C/RSAD2/KLRD1/KLRC1/HAVCR2/IL6/MYO1G/IL10/C1RL/CD27/VAV1/SUSD4/LYST/SERPING1/IL1…	128	HepG2 vs HCC	down_total
BP	GO:0010817	regulation of hormone levels	219/4299	491/16109	3.26019e-18	4.79169e-16	3.36398e-16	CFTR/CYP26B1/ICA1/CD38/TSPOAP1/NOS2/CACNA2D2/BAIAP3/IYD/BTK/HFE/SYT7/ALOX5/HSD17B6/CYP46A1/CASR/RETSAT/TG/H6PD/DKK3/DGAT2/SREBF1/HSD17B10/SCARB1/DHRS9/TACR2/SRI/RAPGEF3/LIPE/RDH8/HSD17B2/HSD17B14/SLC8B1/LTBP4/RAPGEF4/ESR1/SLC7A8/CYP26A1/PCSK5/OSM/CYP2D6/TSPO/CTSG/PCK2/CTSZ/SYTL4/CRYM/STX4/CPQ/SFRP1/SULT2A1/HPN/GHRHR/CYP3A5/TFR2/GCK/GATA3/CYP2C18/SULT1E1/CPT1A/TCIRG1/IFNG/PPARD/GLP1R/BMP5/GPLD1/GH…	219	HepG2 vs HCC	down_total
BP	GO:0008015	blood circulation	222/4299	500/16109	3.66135e-18	5.25317e-16	3.68797e-16	CD38/TBXA2R/NOS2/CACNA2D2/NOX1/EHD3/CPS1/CASR/ADRB1/CELF2/UTS2/ELN/KCNQ1/GUCY1B1/ABCC9/PRKACA/SREBF1/TRHDE/TMEM38A/PTGS2/ATP2A3/TACR2/SRI/CACNG4/KCNN2/GNAO1/TGFB2/PTGS1/PCSK5/KCNK6/CYB5R3/PDGFB/CTSG/BDKRB1/CTSZ/OXT/CACNA1F/RENBP/KCND1/TAFAZZIN/HTR2A/PPP1R13L/DMPK/TGFB1/PIK3CG/CAV1/MEOX2/RARRES2/SLC1A1/CXCL12/P2RX1/CALCA/GLP1R/VEGFA/TBX18/HBEGF/NPR3/KNG1/FGF12/KCNIP3/POMC/RGS2/RGS4/ECE1/CNR1/CASQ2…	222	HepG2 vs HCC	down_total
BP	GO:0051251	positive regulation of lymphocyte activation	140/4299	276/16109	9.48068e-18	1.32862e-15	9.32751e-16	CD38/CD4/BTK/TYROBP/CD6/IGF1/CD74/RUNX3/FOXP3/TBX21/GLI2/PAK3/MEF2C/PTPRC/SIRPG/CD209/EFNB1/IL12RB1/GRAP2/CD40/CD40LG/TNFSF13B/CORO1A/PYCARD/LILRB1/RASAL3/EBI3/TGFB1/CAV1/GLI3/DOCK8/GATA3/VSIR/CCL2/BST1/ZBTB16/CD5/CD81/IFNG/PTPN6/CD83/VNN1/CD86/HES1/ZAP70/IGFBP2/IL1RL2/MPL/CD274/TNFSF11/CD80/CCR2/SASH3/NCKAP1L/PCK1/TNFSF14/TICAM1/LILRB2/RARA/KMT5C/PTPN22/IL2RA/ANXA1/HAVCR2/TESPA1/RAC1/IL6/HLX/IL1…	140	HepG2 vs HCC	down_total
CC	GO:0072562	blood microparticle	73/4501	111/16883	6.50761e-18	1.47506e-15	1.2353e-15	CFH/PON1/CP/ITIH4/ITIH1/CD5L/AFM/TF/APOL1/TGFB1/AMBP/ENG/VTN/HPX/APOA4/C9/KNG1/HRG/BCHE/CFHR3/SERPINC1/APOA1/CLU/A1BG/PLG/C4BPA/F13A1/C3/HSPA2/APOE/JCHAIN/APCS/AGT/SDCBP/TMPRSS13/C1RL/FCN3/OAZ3/AHSG/GC/MSN/STOM/SERPING1/C8A/APOA2/C1QC/C1R/FCN2/ACTG2/ALB/SERPINF2/ANGPTL4/FGG/FGA/FGB/HSPA6/C1QB/C8G/CPN2/F2/C1S/HBA2/HSPA1A/HBA1/C4B/ORM2/ORM1/CFB/CFHR1/C4A/HBB/HP/HPR	73	HepG2 vs HCC	down_total
BP	GO:0072507	divalent inorganic cation homeostasis	214/4299	481/16109	1.13472e-17	1.55406e-15	1.09102e-15	CD38/CALCR/TSPOAP1/TBXA2R/CD4/SLC11A1/CASR/HEXB/PTGER3/MCOLN3/GNA15/LPAR2/DRD4/PRKACA/TMEM38A/ATP2A3/SRI/P2RY10/PTPRC/CHERP/P2RX7/SLC8B1/MCOLN1/ESR1/CAPN3/BDKRB1/CD40/OXT/HTR2A/CORO1A/SLC30A4/TRPA1/JPH1/DMPK/ATP13A1/PIK3CG/CAV2/CAV1/SLC1A1/CXCL12/CDH23/P2RX1/CCL8/FAM20A/P2RX3/CALCA/TCIRG1/PTPN6/GLP1R/KNG1/WNT5A/REG1A/FASLG/CNR1/CASQ2/TNFSF11/PTK2B/ADRA1A/IAPP/CCRL2/CCR2/CXCR4/PTGFR/RAMP3/LRP1/MT2…	214	HepG2 vs HCC	down_total
CC	GO:0030667	secretory granule membrane	146/4501	292/16883	9.25943e-18	1.5741e-15	1.31825e-15	ENPP4/ICA1/CD38/ITGAL/LAMP2/MGST1/MMP25/CD9/TYROBP/ACP3/SLC11A1/CD44/TNFRSF1B/RAB27B/SYT1/RAB27A/SRI/RAB7A/LAMP3/MOXD1/PTPRC/B4GALT1/SNAP29/TOM1/SYNGR1/PGRMC1/SYTL4/VPS35L/ATP8B4/CD33/RAB3A/CAV2/CAV1/P2RX1/RND2/BST1/TCIRG1/RAB5B/ACRBP/VNN1/SPARC/PCSK4/RAP1A/LAMTOR2/IRAG2/VAMP8/STBD1/CYSTM1/HVCN1/ADGRE5/NCKAP1L/DBH/VAMP7/CD93/PTPRB/SLC44A2/SIGLEC9/KIF1A/BST2/LILRB2/ADGRE3/DIAPH1/LGALS3/DSG1/CD36/C…	146	HepG2 vs HCC	down_total
BP	GO:0002283	neutrophil activation involved in immune response	214/4299	482/16109	1.51181e-17	1.99352e-15	1.39954e-15	FGR/ENPP4/AOC1/ITGAL/LAMP2/MGST1/MMP25/PRSS3/TYROBP/LTF/ALOX5/MVP/DNASE1L1/ACP3/SLC11A1/CD44/TNFRSF1B/GRN/TIMP2/HEXB/ACAA1/CTSA/RAB27A/RAB7A/STXBP2/TOLLIP/PTPRC/PPIE/GSTP1/FCN1/B4GALT1/ADA2/CRISP3/SNAP29/CYB5R3/TOM1/ARSA/SYNGR1/CTSG/MMP9/CTSZ/BPI/PGRMC1/CRISPLD2/PYCARD/VPS35L/ATP8B4/GSDMD/MAN2B1/CD33/RAB3A/P2RX1/ALDOC/BST1/TCIRG1/BIN2/RAB5B/PTPN6/VNN1/NIT2/QPCT/QSOX1/RAP1A/LAMTOR2/PADI2/CTSD/TTR/…	214	HepG2 vs HCC	down_total
BP	GO:1902105	regulation of leukocyte differentiation	135/4299	264/16109	1.52177e-17	1.99352e-15	1.39954e-15	TMEM176A/CYP26B1/CD4/BTK/TYROBP/LTF/CD74/RUNX3/FOXP3/PRDM1/TFE3/ATP6AP1/FCGR2B/TBX21/GLI2/GPR137B/PTPRC/LAG3/TREM2/IL12RB1/RASSF2/CA2/SFRP1/CLPTM1/LILRB1/TGFB1/TMEM176B/GLI3/GATA3/VSIR/ZBTB16/CRTAM/IFNG/PTPN6/CD83/VNN1/CD86/ZAP70/IL1RL2/CD2/TNFSF18/TNFSF11/CD80/CCR2/SASH3/INHBA/NCKAP1L/PCK1/IRF1/FGL2/LRRC17/LILRB2/NDFIP1/RARA/PIAS3/APCS/SPINK5/CD101/IL2RA/ANXA1/DTX1/TESPA1/HLX/IL10/TLR4/IRF4/LEF1…	135	HepG2 vs HCC	down_total
BP	GO:0050870	positive regulation of T cell activation	112/4299	205/16109	1.61319e-17	2.06832e-15	1.45206e-15	CD4/CD6/IGF1/CD74/RUNX3/FOXP3/GLI2/PAK3/PTPRC/SIRPG/CD209/EFNB1/IL12RB1/GRAP2/CD40LG/TNFSF13B/CORO1A/PYCARD/LILRB1/RASAL3/EBI3/CAV1/GLI3/DOCK8/GATA3/VSIR/CCL2/ZBTB16/CD5/CD81/IFNG/PTPN6/CD83/VNN1/CD86/HES1/ZAP70/IGFBP2/IL1RL2/CD274/TNFSF11/CD80/CCR2/SASH3/NCKAP1L/PCK1/TNFSF14/LILRB2/RARA/PTPN22/IL2RA/ANXA1/HAVCR2/TESPA1/RAC1/IL6/HLX/CCL21/LEF1/CD27/VAV1/DUSP10/ITPKB/SOX13/PIK3R1/PAK1/IL18/ADAM8/T…	112	HepG2 vs HCC	down_total
BP	GO:0050920	regulation of chemotaxis	115/4299	213/16109	1.98468e-17	2.4916e-15	1.74922e-15	CD74/ADGRA2/DAPK2/CASR/F7/SEMA5B/GSTP1/SLC8B1/ANGPT2/TREM2/NRP1/PDGFB/RIN3/LGMN/STX4/PRKD2/TGFB1/PTN/HSPB1/SERPINE1/RARRES2/C5/CXCL12/CCL2/BST1/RIPOR2/SMOC2/VEGFA/SEMA5A/THBS4/PDGFRB/HRG/WNT5A/PADI2/DUSP1/TNFSF18/PTK2B/CCR2/CXCR4/NCKAP1L/EFNB2/EDN2/KDR/RAC2/LBP/ZSWIM6/MPP1/ZSWIM4/C5AR2/PDGFRA/RAC1/IL6/CCN3/CCL21/SEMA6D/MSTN/FGF2/NTRK3/CDH13/SEMA6C/SLIT2/CXCL14/PLA2G7/NOTCH1/VEGFC/PTPRO/SEMA3D/CXC…	115	HepG2 vs HCC	down_total
BP	GO:0002699	positive regulation of immune effector process	114/4299	211/16109	2.5522e-17	3.13869e-15	2.2035e-15	FGR/NOS2/BTK/TYROBP/CD74/FOXP3/CD84/TBX21/STXBP2/PTPRC/LAG3/IL12RB1/CD40/FOXF1/STX4/FCER2/LILRB1/TGFB1/GATA3/DHX58/CLNK/CRTAM/HPX/CD81/IFNG/CD86/WNT5A/IL18R1/IL18RAP/RAP1A/ARG1/VAMP8/NR4A3/TRIM6/CD80/CCR2/SASH3/CD244/IL13RA2/PCK1/VAMP7/C3/FFAR2/PLA2G5/ADGRE2/TICAM1/RAC2/LBP/NECTIN2/RARA/KMT5C/PTPN22/RSAD2/KLRD1/ANXA1/CD36/IL6/BLK/HLX/IL10/STXBP1/TLR4/IL33/DDX60/RBP4/VAV1/PTPRJ/IL18/HK1/TNFRSF14/C…	114	HepG2 vs HCC	down_total
BP	GO:0002446	neutrophil mediated immunity	217/4299	493/16109	2.95471e-17	3.56102e-15	2.5e-15	FGR/ENPP4/AOC1/ITGAL/LAMP2/MGST1/MMP25/PRSS3/TYROBP/LTF/ALOX5/MVP/DNASE1L1/ACP3/SLC11A1/CD44/TNFRSF1B/GRN/TIMP2/HEXB/ACAA1/CTSA/RAB27A/RAB7A/STXBP2/TOLLIP/PTPRC/PPIE/GSTP1/FCN1/B4GALT1/ADA2/CRISP3/SNAP29/CYB5R3/TOM1/ARSA/SYNGR1/CTSG/MMP9/CTSZ/BPI/PGRMC1/CRISPLD2/PYCARD/VPS35L/ATP8B4/GSDMD/MAN2B1/CD33/RAB3A/P2RX1/ALDOC/BST1/TCIRG1/BIN2/RAB5B/PTPN6/VNN1/NIT2/QPCT/QSOX1/RAP1A/LAMTOR2/PADI2/CTSD/TTR/…	217	HepG2 vs HCC	down_total
BP	GO:0043312	neutrophil degranulation	212/4299	479/16109	3.30197e-17	3.9015e-15	2.73903e-15	FGR/ENPP4/AOC1/ITGAL/LAMP2/MGST1/MMP25/PRSS3/TYROBP/LTF/ALOX5/MVP/DNASE1L1/ACP3/SLC11A1/CD44/TNFRSF1B/GRN/TIMP2/HEXB/ACAA1/CTSA/RAB27A/RAB7A/STXBP2/TOLLIP/PTPRC/PPIE/GSTP1/FCN1/B4GALT1/ADA2/CRISP3/SNAP29/CYB5R3/TOM1/ARSA/SYNGR1/CTSG/MMP9/CTSZ/BPI/PGRMC1/CRISPLD2/PYCARD/VPS35L/ATP8B4/GSDMD/MAN2B1/CD33/RAB3A/P2RX1/ALDOC/BST1/TCIRG1/BIN2/RAB5B/PTPN6/VNN1/NIT2/QPCT/QSOX1/RAP1A/LAMTOR2/PADI2/CTSD/TTR/…	212	HepG2 vs HCC	down_total
CC	GO:0043235	receptor complex	183/4501	397/16883	3.43277e-17	4.66857e-15	3.90975e-15	CALCR/ITGAL/ITGA3/CD79B/CD4/HFE/CD6/CD74/NR1H3/CD44/TNFRSF1B/FLT4/EPHA3/ROS1/TRAF1/CALCRL/TIE1/FGFR2/TNFRSF1A/NOTCH3/CACNG4/PLXNA2/APBB1IP/ITGA8/ADCYAP1R1/IL12RB2/TRAF5/MCOLN1/TF/GABRP/IL12RB1/NRP1/CSF2RB/IL2RB/CD40/CHRNA4/HTR2A/FLT1/TRADD/OLFM2/EBI3/CD79A/GRIK5/ITGB8/EPHB6/TFR2/AHR/ENG/PKD2L1/CHRNE/P2RX3/VDR/PTPN6/GABRR2/GHR/PRLR/PDGFRB/VIPR1/ZAP70/ACVR1/ITGA4/IL18R1/IL18RAP/EPHA4/LEPR/CR2/NRP2/…	183	HepG2 vs HCC	down_total
BP	GO:0051480	regulation of cytosolic calcium ion concentration	159/4299	331/16109	4.23046e-17	4.90245e-15	3.44175e-15	CD38/CALCR/TSPOAP1/TBXA2R/CD4/PTGER3/MCOLN3/GNA15/LPAR2/PRKACA/TMEM38A/SRI/P2RY10/PTPRC/CHERP/P2RX7/SLC8B1/MCOLN1/ESR1/CAPN3/BDKRB1/OXT/HTR2A/CORO1A/TRPA1/JPH1/PIK3CG/CAV2/CAV1/CDH23/P2RX1/P2RX3/CALCA/PTPN6/GLP1R/KNG1/WNT5A/FASLG/CNR1/CASQ2/PTK2B/ADRA1A/IAPP/CCRL2/CCR2/CXCR4/PTGFR/RAMP3/LRP1/PTGER2/S1PR4/EDN2/F2RL3/MCHR1/KCNA5/TRPM4/DIAPH1/DLG4/TRPC4/MTNR1B/APLNR/C5AR2/PDGFRA/CD36/EDNRB/CCL21/TRP…	159	HepG2 vs HCC	down_total
BP	GO:0032943	mononuclear cell proliferation	134/4299	264/16109	4.46674e-17	5.07859e-15	3.5654e-15	CD38/CD4/BTK/TYROBP/CD6/IGF1/SLC11A1/CD74/TNFRSF1B/FOXP3/FCGR2B/MEF2C/PTPRC/CD209/EFNB1/IL12RB1/CD40/CD40LG/TNFSF13B/CORO1A/PYCARD/LILRB1/RASAL3/EBI3/CD79A/PIK3CG/AHR/TNFSF8/DOCK8/VSIR/BST1/CRTAM/CD81/PTPN6/CD86/HES1/ZAP70/IGFBP2/PLA2G2D/CR2/MPL/ARG1/CD274/TNFSF18/CD80/CCR2/FLT3/SASH3/NCKAP1L/SDC4/IRF1/TNFSF14/TICAM1/RAC2/RIPK3/LILRB2/IDO1/NDFIP1/LGALS3/CRP/SFTPD/CD180/PTPN22/VTCN1/IL2RA/DOCK2/AN…	134	HepG2 vs HCC	down_total
BP	GO:0055074	calcium ion homeostasis	197/4299	438/16109	5.72419e-17	6.38777e-15	4.48451e-15	CD38/CALCR/TSPOAP1/TBXA2R/CD4/CASR/HEXB/PTGER3/MCOLN3/GNA15/LPAR2/DRD4/PRKACA/TMEM38A/ATP2A3/SRI/P2RY10/PTPRC/CHERP/P2RX7/SLC8B1/MCOLN1/ESR1/CAPN3/BDKRB1/CD40/OXT/HTR2A/CORO1A/TRPA1/JPH1/DMPK/ATP13A1/PIK3CG/CAV2/CAV1/CXCL12/CDH23/P2RX1/CCL8/FAM20A/P2RX3/CALCA/TCIRG1/PTPN6/GLP1R/KNG1/WNT5A/REG1A/FASLG/CNR1/CASQ2/TNFSF11/PTK2B/ADRA1A/IAPP/CCRL2/CCR2/CXCR4/PTGFR/RAMP3/LRP1/PTGER2/SLC25A23/S1PR4/EDN2…	197	HepG2 vs HCC	down_total
BP	GO:0032944	regulation of mononuclear cell proliferation	116/4299	218/16109	6.20268e-17	6.79589e-15	4.77102e-15	CD38/CD4/BTK/TYROBP/CD6/IGF1/CD74/TNFRSF1B/FOXP3/FCGR2B/MEF2C/PTPRC/CD209/EFNB1/IL12RB1/CD40/CD40LG/TNFSF13B/CORO1A/PYCARD/LILRB1/RASAL3/EBI3/AHR/TNFSF8/VSIR/BST1/CRTAM/CD81/PTPN6/CD86/HES1/ZAP70/IGFBP2/PLA2G2D/MPL/ARG1/CD274/TNFSF18/CD80/CCR2/SASH3/NCKAP1L/SDC4/IRF1/TICAM1/RAC2/RIPK3/LILRB2/IDO1/NDFIP1/LGALS3/CRP/SFTPD/PTPN22/VTCN1/IL2RA/ANXA1/HAVCR2/GPNMB/IL6/BLK/IL10/TLR4/LRRC32/IL18/VSIG4/TNF…	116	HepG2 vs HCC	down_total
BP	GO:0030217	T cell differentiation	124/4299	239/16109	7.31338e-17	7.86972e-15	5.5249e-15	CYP26B1/CD4/CD74/RUNX3/FOXP3/PRDM1/BCL3/RORA/TBX21/GLI2/PTPRC/LAG3/IL12RB1/CLPTM1/RELB/LFNG/GLI3/TNFSF8/GATA3/VSIR/ZBTB16/CRTAM/TCIRG1/IFNG/CD83/VNN1/ITK/CD86/ZAP70/IL1RL2/IL18R1/LEPR/CD2/PLA2G2D/TNFSF18/EGR1/CD80/CCR2/SASH3/LY9/NCKAP1L/PREX1/PCK1/IRF1/BCL11B/FGL2/DLL4/RIPK3/LILRB2/RARA/SPINK5/PTPN22/RSAD2/IL2RA/DOCK2/KLRC1/ANXA1/CTSL/DTX1/TESPA1/IL6/HLX/IRF4/LEF1/CD27/LMBR1L/VAV1/RORC/DUSP10/ITP…	124	HepG2 vs HCC	down_total
BP	GO:0070663	regulation of leukocyte proliferation	122/4299	234/16109	7.93889e-17	8.28764e-15	5.8183e-15	CD38/CD4/BTK/TYROBP/CD6/IGF1/CD74/TNFRSF1B/FOXP3/FCGR2B/MEF2C/PTPRC/GSTP1/CD209/EFNB1/IL12RB1/CD40/CD40LG/TNFSF13B/CORO1A/PYCARD/LILRB1/RASAL3/EBI3/AHR/TNFSF8/VSIR/CCL8/BST1/CRTAM/CD81/PTPN6/CD86/HES1/ZAP70/IGFBP2/PLA2G2D/MPL/ARG1/CD274/TNFSF18/CD80/CCR2/SASH3/NCKAP1L/SDC4/IRF1/TICAM1/RAC2/RIPK3/BST2/LILRB2/IDO1/NDFIP1/LGALS3/CRP/SFTPD/PTPN22/VTCN1/IL2RA/ANXA1/HAVCR2/GPNMB/IL6/BLK/IL10/TLR4/IL33/…	122	HepG2 vs HCC	down_total
BP	GO:0072503	cellular divalent inorganic cation homeostasis	205/4299	462/16109	7.97682e-17	8.28764e-15	5.8183e-15	CD38/CALCR/TSPOAP1/TBXA2R/CD4/SLC11A1/CASR/HEXB/PTGER3/MCOLN3/GNA15/LPAR2/DRD4/PRKACA/TMEM38A/ATP2A3/SRI/P2RY10/PTPRC/CHERP/P2RX7/SLC8B1/MCOLN1/ESR1/CAPN3/BDKRB1/CD40/OXT/HTR2A/CORO1A/SLC30A4/TRPA1/JPH1/DMPK/ATP13A1/PIK3CG/CAV2/CAV1/SLC1A1/CXCL12/CDH23/P2RX1/CCL8/P2RX3/CALCA/TCIRG1/PTPN6/GLP1R/KNG1/WNT5A/FASLG/CNR1/CASQ2/PTK2B/ADRA1A/IAPP/CCRL2/CCR2/CXCR4/PTGFR/RAMP3/LRP1/MT2A/PTGER2/SLC25A23/S1P…	205	HepG2 vs HCC	down_total
BP	GO:0042445	hormone metabolic process	113/4299	211/16109	8.37626e-17	8.55515e-15	6.0061e-15	CYP26B1/TSPOAP1/IYD/HSD17B6/CYP46A1/RETSAT/TG/H6PD/DKK3/DGAT2/HSD17B10/SCARB1/DHRS9/LIPE/RDH8/HSD17B2/HSD17B14/ESR1/CYP26A1/PCSK5/CYP2D6/TSPO/CTSG/CTSZ/CRYM/CPQ/SULT2A1/HPN/GHRHR/CYP3A5/GATA3/CYP2C18/SULT1E1/BMP5/GHR/PCSK4/ECE1/TTR/ALDH8A1/EGR1/RDH10/SCPEP1/LRAT/BMP2/ALDH1A2/NGF/PDGFRA/CTSL/CGA/RDH5/BCO1/FDX1/CYP1B1/CYP2C9/CYP2C8/RBP4/ENPEP/SLCO1C1/RDH16/DUOX2/CYP11A1/CYP1A2/FURIN/ALDH9A1/CTSK/AR…	113	HepG2 vs HCC	down_total
BP	GO:0050729	positive regulation of inflammatory response	75/4299	119/16109	8.7194e-17	8.75718e-15	6.14794e-15	BTK/GRN/PTGER3/CREB3L3/TNFRSF1A/PTGS2/TREM2/OSM/TRADD/CCN4/PIK3CG/CCL24/SERPINE1/CD81/IFNG/WNT5A/IL1RL1/CNR1/VAMP8/TNFSF18/TNFSF11/CCR2/NMI/ZBP1/VAMP7/C3/FFAR2/LBP/IDO1/ETS1/AGT/IL6/TLR4/IL33/TLR2/APP/S100A8/AGTR1/TSLP/TNIP1/PLA2G7/TTBK1/EGFR/IL18/ADAM8/S100A9/S100A12/NPY5R/IL15/TLR3/GPRC5B/FABP4/PTGER4/CEBPB/IL16/TLR10/LPL/NUPR1/GPR4/CD28/FFAR3/PDE2A/LILRA5/PLA2G2A/LRRK2/TLR7/CD47/SUCNR1/TGM2/HL…	75	HepG2 vs HCC	down_total
BP	GO:0002576	platelet degranulation	78/4299	126/16109	9.52956e-17	9.39061e-15	6.59264e-15	LAMP2/CD9/IGF1/HGF/RAB27B/ITIH4/SPP2/STXBP2/ACTN2/TF/APOH/TGFB2/PDGFB/SERPINA4/TIMP1/SYTL4/TGFB1/SERPINE1/RARRES2/P2RX1/VWF/VEGFA/SPARC/KNG1/HRG/PLEK/QSOX1/APOA1/TGFB3/CLU/A1BG/PLG/SRGN/F13A1/TUBA4A/ISLR/CD36/CD63/BLK/STXBP1/MMRN1/APP/ECM1/SCCPDH/AHSG/SERPING1/FERMT3/VEGFC/CD109/TAGLN2/CYB5R1/ITIH3/ALB/CLEC3B/TEX264/SYK/VEGFD/SERPINF2/PCDH7/FGG/FGA/FGB/CTSW/VEGFB/SELP/GAS6/F8/FAM3C/SERPINA1/PDGFA…	78	HepG2 vs HCC	down_total
BP	GO:0007204	positive regulation of cytosolic calcium ion concentration	146/4299	298/16109	9.66176e-17	9.39061e-15	6.59264e-15	CD38/CALCR/TBXA2R/CD4/PTGER3/MCOLN3/GNA15/LPAR2/PRKACA/TMEM38A/SRI/P2RY10/PTPRC/CHERP/P2RX7/SLC8B1/MCOLN1/ESR1/CAPN3/BDKRB1/OXT/HTR2A/CORO1A/TRPA1/JPH1/PIK3CG/CAV1/P2RX3/CALCA/PTPN6/GLP1R/KNG1/FASLG/CNR1/CASQ2/PTK2B/ADRA1A/IAPP/CCRL2/CCR2/CXCR4/PTGFR/RAMP3/LRP1/PTGER2/S1PR4/EDN2/F2RL3/MCHR1/TRPM4/DIAPH1/DLG4/APLNR/C5AR2/PDGFRA/CD36/EDNRB/CCL21/TRPC6/FGF2/CXCL9/PLCZ1/TMBIM6/GPR65/PML/NOL3/CACNA1A/…	146	HepG2 vs HCC	down_total
BP	GO:0002237	response to molecule of bacterial origin	154/4299	320/16109	1.07748e-16	1.03062e-14	7.2354e-15	TBXA2R/NOS2/SELE/MGST1/FMO1/DCN/LTF/CD6/SLC11A1/CPS1/NR1H3/VIM/TNFRSF1B/FOXP3/TNIP3/FGFR2/SIRT2/MAOB/FCGR2B/SCARB1/NFKB2/CXCL2/MEF2C/GSTP1/IRAK3/TREM2/GGT5/TSPO/CSF2RB/CTSG/BDKRB1/PCK2/CD40/HCK/BPI/PYCARD/NFKBIB/LILRB1/TGFB1/SERPINE1/CCL2/IL10RA/PPARD/LY86/SPARC/CD86/WNT5A/PLSCR4/KMO/FASLG/CNR1/ARG1/CD274/TRIM6/KCNJ8/CD80/GJB6/PTGFR/SLPI/PCK1/CXCL6/NR1D1/TICAM1/ZFP36/IRF5/LOXL1/LBP/JUND/ASS1/LILR…	154	HepG2 vs HCC	down_total
BP	GO:0006874	cellular calcium ion homeostasis	192/4299	426/16109	1.10564e-16	1.04103e-14	7.30853e-15	CD38/CALCR/TSPOAP1/TBXA2R/CD4/CASR/HEXB/PTGER3/MCOLN3/GNA15/LPAR2/DRD4/PRKACA/TMEM38A/ATP2A3/SRI/P2RY10/PTPRC/CHERP/P2RX7/SLC8B1/MCOLN1/ESR1/CAPN3/BDKRB1/CD40/OXT/HTR2A/CORO1A/TRPA1/JPH1/DMPK/ATP13A1/PIK3CG/CAV2/CAV1/CXCL12/CDH23/P2RX1/CCL8/P2RX3/CALCA/TCIRG1/PTPN6/GLP1R/KNG1/WNT5A/FASLG/CNR1/CASQ2/PTK2B/ADRA1A/IAPP/CCRL2/CCR2/CXCR4/PTGFR/RAMP3/LRP1/PTGER2/SLC25A23/S1PR4/EDN2/F2RL3/MCHR1/KCNA5/AP…	192	HepG2 vs HCC	down_total
MF	GO:0140375	immune receptor activity	80/4366	130/16548	3.12621e-17	1.15991e-14	9.2028e-15	CD4/IL20RA/CD74/CD44/FCGR2B/IL12RB2/IL12RB1/CSF2RB/IL2RB/LILRB1/EBI3/IL10RA/GHR/PRLR/IL1R2/IL1RL2/IL1RL1/IL18R1/IL18RAP/LEPR/CR2/MPL/CCRL2/CCR2/CXCR4/FLT3/CNTFR/IL13RA2/IL9R/LILRB2/IL2RA/IL15RA/KLRD1/KLRC1/C5AR2/IL11RA/GPR17/ACKR3/ACKR2/IL2RG/KLRF1/GFRA1/FCER1G/IL6R/CCR5/PIGR/CXCR1/CD200R1/IL17RC/CCR1/CX3CR1/GFRA2/IL7R/FPR2/FPR1/C3AR1/XCR1/IL20RB/CMKLR1/IL17RA/HLA-DQB1/CXCR2/CCR4/IL3RA/CXCR3/FPR3…	80	HepG2 vs HCC	down_total
MF	GO:1901681	sulfur compound binding	129/4366	253/16548	4.08059e-17	1.15991e-14	9.2028e-15	CFH/AOC1/TKTL1/MGST1/TENM1/ANOS1/LTF/RTN4R/LAMC2/CCN5/FGFR2/ACADVL/ACACB/LXN/COL5A3/PTPRC/GSTP1/APOH/CCDC80/ADA2/NRP1/SERPIND1/CTSG/RSPO4/LIPG/CRISPLD2/SFRP1/CCN4/SULT2A1/PTN/OGDH/PCOLCE/ECM2/ACBD5/CCL8/VTN/SOD3/APOA5/SMOC2/VEGFA/SEMA5A/HBEGF/THBS4/DPYSL3/KNG1/HRG/ACADL/SCP2/PLA2G2D/HMGCL/SERPINC1/NRP2/LTBP2/ALDH6A1/LRP1/GNMT/CXCL6/ADGRE2/APOE/COL5A1/ANGPTL3/LGR6/POSTN/KMT5C/GSTM1/REG4/ADAMTS8/GP…	129	HepG2 vs HCC	down_total
BP	GO:0008202	steroid metabolic process	152/4299	316/16109	1.80336e-16	1.67186e-14	1.17372e-14	CFTR/CYP26B1/TSPOAP1/PON1/MBTPS2/SNAI2/CYP3A43/OSBPL5/HSD17B6/CYP46A1/H6PD/DKK3/ACAA1/DGAT2/RORA/SREBF1/HSD17B10/ACADVL/SCARB1/ABCB11/DHRS9/SCARF1/ACACB/OSBPL6/LIPE/RDH8/ATP8B1/SLC27A5/HSD17B2/HSD17B14/CETP/ESR1/CYP26A1/SEC14L2/CYP2D6/CYB5R3/TSPO/APOL1/LGMN/SULT2A1/CYP3A5/PRKAG2/ABCA2/SULT1E1/SC5D/APOA5/APOA4/VDR/IFNG/PPARD/BMP5/PRLR/ACADL/SCP2/LEPR/NR5A2/HSD11B1/APOA1/EGR1/EPHX2/CAT/BMP2/NR1D1/A…	152	HepG2 vs HCC	down_total
BP	GO:0050670	regulation of lymphocyte proliferation	114/4299	216/16109	2.54301e-16	2.32184e-14	1.63004e-14	CD38/CD4/BTK/TYROBP/CD6/IGF1/CD74/TNFRSF1B/FOXP3/FCGR2B/MEF2C/PTPRC/CD209/EFNB1/IL12RB1/CD40/CD40LG/TNFSF13B/CORO1A/PYCARD/LILRB1/RASAL3/EBI3/AHR/TNFSF8/VSIR/BST1/CRTAM/CD81/PTPN6/CD86/HES1/ZAP70/IGFBP2/PLA2G2D/MPL/ARG1/CD274/TNFSF18/CD80/CCR2/SASH3/NCKAP1L/SDC4/IRF1/TICAM1/RAC2/RIPK3/LILRB2/IDO1/NDFIP1/LGALS3/SFTPD/PTPN22/VTCN1/IL2RA/ANXA1/HAVCR2/GPNMB/IL6/BLK/IL10/TLR4/LRRC32/IL18/VSIG4/TNFRSF1…	114	HepG2 vs HCC	down_total
BP	GO:0034341	response to interferon-gamma	104/4299	191/16109	3.12647e-16	2.81195e-14	1.97412e-14	NOS2/WAS/SLC11A1/CD74/NR1H3/VIM/CD44/CAMK2B/SP100/TXK/OAS1/IL12RB1/CD40/HCK/MID1/MEFV/STX4/CCL24/CCL2/CCL8/HPX/OAS2/IFNG/WNT5A/GBP3/GBP1/FASLG/IRF6/ARG1/NMI/MT2A/IRF1/IRF5/BST2/ASS1/SHFL/CCL25/NR1H2/TRIM21/TRIM22/OASL/STXBP1/TLR4/CCL21/IRF4/TLR2/CASP1/PARP9/PML/NLRC5/IRF8/IFITM3/NCAM1/FCGR1A/GBP5/ZYX/ADAMTS13/CXCL16/GBP2/GBP4/VCAM1/CLDN1/TLR3/B2M/TRIM68/LGALS9/PTAFR/CCL11/CCL19/RAB43/HLA-DQB1/CII…	104	HepG2 vs HCC	down_total
BP	GO:0046651	lymphocyte proliferation	131/4299	261/16109	3.21548e-16	2.84948e-14	2.00047e-14	CD38/CD4/BTK/TYROBP/CD6/IGF1/SLC11A1/CD74/TNFRSF1B/FOXP3/FCGR2B/MEF2C/PTPRC/CD209/EFNB1/IL12RB1/CD40/CD40LG/TNFSF13B/CORO1A/PYCARD/LILRB1/RASAL3/EBI3/CD79A/PIK3CG/AHR/TNFSF8/DOCK8/VSIR/BST1/CRTAM/CD81/PTPN6/CD86/HES1/ZAP70/IGFBP2/PLA2G2D/CR2/MPL/ARG1/CD274/TNFSF18/CD80/CCR2/FLT3/SASH3/NCKAP1L/SDC4/IRF1/TNFSF14/TICAM1/RAC2/RIPK3/LILRB2/IDO1/NDFIP1/LGALS3/SFTPD/CD180/PTPN22/VTCN1/IL2RA/DOCK2/ANXA1/…	131	HepG2 vs HCC	down_total
BP	GO:0002920	regulation of humoral immune response	53/4299	73/16109	3.28409e-16	2.86811e-14	2.01354e-14	CFH/C8B/C6/FCGR2B/CD5L/CPB2/CFHR2/PTPRC/FCER2/C5/VTN/HPX/CD81/PTPN6/C7/C9/CR2/CPN1/CLU/C4BPA/C4BPB/C3/CFP/SPINK5/CFHR4/CFHR5/C5AR2/GATA6/SUSD4/SERPING1/VSIG4/CXCL13/C8A/C1QC/C1R/C2/NOD2/C3AR1/C1QB/C1QA/C8G/CPN2/F2/C1S/SPNS2/C5AR1/CR1L/CR1/C4B/LTA/CFB/CFHR1/C4A	53	HepG2 vs HCC	down_total
BP	GO:0030449	regulation of complement activation	42/4299	52/16109	5.49627e-16	4.7315e-14	3.32173e-14	CFH/C8B/C6/CD5L/CPB2/CFHR2/C5/VTN/CD81/C7/C9/CR2/CPN1/CLU/C4BPA/C4BPB/C3/CFP/CFHR4/CFHR5/C5AR2/SUSD4/SERPING1/VSIG4/C8A/C1QC/C1R/C2/C3AR1/C1QB/C1QA/C8G/CPN2/F2/C1S/C5AR1/CR1L/CR1/C4B/CFB/CFHR1/C4A	42	HepG2 vs HCC	down_total
MF	GO:0005201	extracellular matrix structural constituent	92/4366	162/16548	2.17932e-16	4.95577e-14	3.93195e-14	CD4/ANOS1/DCN/TNC/LTBP1/ELN/COL23A1/LAMA3/LAMC2/COL5A3/COL4A4/COL19A1/NID2/LTBP4/MXRA5/SRPX/TFPI2/PCOLCE/AEBP1/ASPN/COL1A1/VTN/VWF/MGP/COL12A1/COL9A1/LAMA4/SPARC/EFEMP1/PRG4/LTBP2/FMOD/COL21A1/FGL2/PXDN/COL5A1/ENAM/MATN2/CHI3L1/POSTN/COL4A2/OIT3/CILP/MMRN1/FBN2/LUM/FBLN5/MFGE8/COL6A1/COL6A2/CCN1/DPT/HMCN1/ECM1/COL8A1/MUC4/HMCN2/ABI3BP/ACAN/COL6A3/IGFBP7/FBLN2/EDIL3/COL1A2/FBN1/MFAP4/TNXB/COL3A1/T…	92	HepG2 vs HCC	down_total
BP	GO:0032496	response to lipopolysaccharide	146/4299	304/16109	8.44095e-16	7.16411e-14	5.02953e-14	TBXA2R/NOS2/SELE/MGST1/FMO1/DCN/LTF/CD6/SLC11A1/CPS1/NR1H3/VIM/TNFRSF1B/FOXP3/TNIP3/FGFR2/MAOB/SCARB1/NFKB2/CXCL2/MEF2C/GSTP1/IRAK3/TREM2/GGT5/TSPO/CSF2RB/CTSG/BDKRB1/PCK2/CD40/HCK/BPI/PYCARD/NFKBIB/LILRB1/TGFB1/SERPINE1/CCL2/IL10RA/PPARD/LY86/SPARC/CD86/WNT5A/PLSCR4/KMO/FASLG/CNR1/ARG1/CD274/TRIM6/KCNJ8/CD80/GJB6/PTGFR/SLPI/PCK1/CXCL6/NR1D1/TICAM1/ZFP36/LOXL1/LBP/JUND/ASS1/LILRB2/GGT7/IDO1/CD180…	146	HepG2 vs HCC	down_total
BP	GO:0050866	negative regulation of cell activation	103/4299	191/16109	1.04154e-15	8.71712e-14	6.11982e-14	FGR/CD9/BTK/HFE/TYROBP/CD74/RUNX3/NR1H3/GRN/FOXP3/CD84/ADGRF5/FCGR2B/TBX21/PAG1/CST7/PTPRC/LAG3/CD200/PDGFB/BPI/FOXF1/SFRP1/FGL1/LILRB1/GLI3/VSIR/CLNK/CRTAM/PTPN6/RIPOR2/CD86/PLA2G2D/CNR1/ARG1/CD274/TNFSF18/CD80/CCR2/LAX1/INHBA/IL13RA2/SDC4/IRF1/NR1D1/FGL2/APOE/LILRB2/IDO1/NDFIP1/LGALS3/SYT11/SFTPD/PTPN22/VTCN1/IL2RA/PDGFRA/ANXA1/HAVCR2/DTX1/GPNMB/BLK/HLX/IL10/LRRC32/ADAMTS18/SAMSN1/VSIG4/TNFRSF1…	103	HepG2 vs HCC	down_total
BP	GO:0001818	negative regulation of cytokine production	133/4299	270/16109	1.31338e-15	1.08417e-13	7.61137e-14	BTK/HFE/TYROBP/LTF/IGF1/SLC11A1/HGF/HDAC9/FOXP3/CD84/NAV3/BCL3/TRIB2/FCGR2B/TBX21/PTPRC/GSTP1/WNT11/LAG3/IRAK3/CD200/TGFB2/TREM2/TSPO/BPI/RNF125/TLR8/RGCC/MEFV/PYCARD/RELB/LILRB1/TGFB1/CD33/GATA3/VSIR/CUEDC2/DHX58/IFNG/PTPN6/CD83/POMC/IL1R2/IL1RL1/SLAMF1/GBP1/APOA1/ARG1/TGFB3/CD274/INHBA/TWIST1/SRGN/NCKAP1L/NMI/KLF2/ZFP36/LBP/BST2/IDO1/NDFIP1/RARA/SYT11/RNF128/SFTPD/PTPN22/C5AR2/ANXA1/HAVCR2/GPNM…	133	HepG2 vs HCC	down_total
BP	GO:0002455	humoral immune response mediated by circulating immunoglobulin	40/4299	49/16109	1.37431e-15	1.11913e-13	7.85681e-14	MASP2/C8B/C6/BCL3/FCGR2B/PTPRC/FCER2/C5/HPX/CD81/PTPN6/C7/C9/CR2/CLU/C4BPA/C4BPB/C3/CRP/APCS/C1RL/SUSD4/SERPING1/C8A/C1QC/C1R/MBL2/C2/NOD2/C1QB/C1QA/C8G/HLA-DQB1/C1S/HLA-DRB1/CR1/C4B/LTA/C4A/IGLL5	40	HepG2 vs HCC	down_total
BP	GO:0006909	phagocytosis	131/4299	267/16109	3.19613e-15	2.56798e-13	1.80284e-13	FGR/ITGAL/SYT7/TYROBP/WAS/SLC11A1/MARCO/NR1H3/MSR1/RAB27A/FCGR2B/SCARB1/RAB7A/ICAM3/PTPRC/FCN1/SIRPG/TREM2/NCF4/IL2RB/HCK/SRPX/CORO1A/PYCARD/CEACAM4/WASL/CCL2/RAB34/BIN2/IFNG/WIPF1/RAP1A/LEPR/NCF2/SLAMF1/APOA1/ANXA11/WIPF3/NCKAP1L/LRP1/C4BPA/C4BPB/VAMP7/C3/CD93/TMEM175/PLA2G5/ADORA2A/RAC2/LBP/RARA/CRP/SYT11/SFTPD/IL15RA/DOCK2/ANXA1/CD36/DYSF/RAC1/MYO1G/TLR4/TLR2/MFGE8/IRF8/VAV1/FCN3/FCGR2A/C1orf4…	131	HepG2 vs HCC	down_total
MF	GO:0003823	antigen binding	43/4366	55/16548	1.42465e-15	2.69971e-13	2.14197e-13	SLC7A9/FCN1/LAG3/CD209/SLC7A8/CD40/CLEC4M/LILRA1/TGFB1/ITGA4/SLAMF1/CD48/PLG/JCHAIN/KLRD1/FCN3/CD1D/CD1C/CD1B/CD1E/FCN2/MFAP4/IL7R/ABO/HLA-DQB1/HLA-DRB1/HLA-DQA1/HLA-DRB5/TAP2/HLA-DRA/HLA-C/HLA-E/HLA-G/HLA-F/HLA-A/HLA-DPB1/HLA-DPA1/TAPBP/HLA-B/HLA-DQA1/LILRA2/KIR2DL3/IGLL5	43	HepG2 vs HCC	down_total
BP	GO:0007162	negative regulation of cell adhesion	132/4299	270/16109	3.5763e-15	2.83563e-13	1.99074e-13	CD9/HFE/SNAI2/CD74/RUNX3/CDH1/TNC/ARHGAP6/FOXP3/FCGR2B/TBX21/PLXNA2/PAG1/PTPRC/FXYD5/LAG3/ANGPT2/RGCC/FGL1/LILRB1/TGFB1/SERPINE1/GLI3/AKNA/CXCL12/VSIR/COL1A1/CRTAM/LPXN/ARHGDIB/PTPN6/ADTRP/RIPOR2/VEGFA/SEMA5A/KNG1/HRG/CD86/TNR/PLA2G2D/GBP1/APOA1/ARG1/DUSP1/CD274/TNFSF18/CD80/LAX1/PLG/LRP1/SDC4/IRF1/BMP2/FGL2/PODXL/ASS1/LILRB2/CCL25/IDO1/NDFIP1/LGALS3/POSTN/SFTPD/ADAMDEC1/PTPN22/VTCN1/IL2RA/ANXA1/…	132	HepG2 vs HCC	down_total
BP	GO:0071346	cellular response to interferon-gamma	94/4299	171/16109	3.75423e-15	2.93805e-13	2.06265e-13	NOS2/WAS/NR1H3/VIM/CD44/CAMK2B/SP100/TXK/OAS1/IL12RB1/HCK/MID1/STX4/CCL24/CCL2/CCL8/HPX/OAS2/IFNG/WNT5A/GBP3/GBP1/FASLG/IRF6/ARG1/NMI/MT2A/IRF1/IRF5/ASS1/CCL25/NR1H2/TRIM21/TRIM22/OASL/STXBP1/TLR4/CCL21/IRF4/TLR2/CASP1/PARP9/PML/NLRC5/IRF8/NCAM1/FCGR1A/GBP5/ZYX/ADAMTS13/GBP2/GBP4/VCAM1/CLDN1/TLR3/B2M/TRIM68/LGALS9/PTAFR/CCL11/CCL19/RAB43/HLA-DQB1/CIITA/CCL13/SOCS3/IRF7/HLA-DRB1/HLA-DQA1/CD47/FCGR…	94	HepG2 vs HCC	down_total
BP	GO:0046631	alpha-beta T cell activation	83/4299	144/16109	3.94635e-15	3.0488e-13	2.1404e-13	HFE/RUNX3/FOXP3/PRDM1/BCL3/RORA/TBX21/PTPRC/IL12RB1/RELB/LILRB1/RASAL3/EBI3/GLI3/TNFSF8/GATA3/VSIR/ZBTB16/CRTAM/CD81/TCIRG1/IFNG/CD83/ITK/CD86/ZAP70/IL18R1/PLA2G2D/CD274/TNFSF18/CD80/CCR2/SASH3/LY9/NCKAP1L/IRF1/BCL11B/WDFY4/RARA/PTPN22/RSAD2/DOCK2/ANXA1/CTSL/IL6/HLX/IRF4/LEF1/RORC/ITPKB/IL18/BATF/TNFRSF14/ZBTB7B/IL6R/NLRP3/SLAMF6/IHH/EOMES/IL15/SHH/SYK/CD300A/LGALS9/GPR183/LGALS9B/PTGER4/BCL2/LGA…	83	HepG2 vs HCC	down_total
BP	GO:0002703	regulation of leukocyte mediated immunity	106/4299	203/16109	7.34147e-15	5.59996e-13	3.93143e-13	FGR/NOS2/BTK/HFE/TYROBP/WAS/TNFRSF1B/FOXP3/CD84/FCGR2B/TBX21/STXBP2/PTPRC/LAG3/IL12RB1/CD40/FOXF1/STX4/FCER2/LILRB1/TGFB1/GATA3/CLNK/CRTAM/HPX/CD81/PTPN6/IL18R1/IL18RAP/ARG1/VAMP8/CCR2/SASH3/IL13RA2/C4BPA/C4BPB/VAMP7/CXCL6/C3/ADGRE2/TICAM1/RAC2/RIPK3/NECTIN2/BST2/TRPM4/NDFIP1/PRAM1/KMT5C/RSAD2/KLRD1/KLRC1/HAVCR2/IL6/BLK/IL10/STXBP1/TLR4/VAV1/SUSD4/IL18/CD96/CD1D/CD1C/CD1B/CD1E/ITGB2/AZGP1/SCIMP/N…	106	HepG2 vs HCC	down_total
BP	GO:0045765	regulation of angiogenesis	129/4299	265/16109	1.11657e-14	8.41057e-13	5.9046e-13	HSPB6/TBXA2R/STAB1/DCN/ALOX5/HGF/ADGRA2/GRN/EPN1/TIE1/SP100/VASH1/RAPGEF3/APOH/ANGPT2/TGFB2/CD40/PPP1R16B/FLT1/RGCC/SFRP1/PRKD2/ITGB8/PTN/TSPAN12/CCL24/HSPB1/SERPINE1/C5/ENG/HTATIP2/SMOC2/VEGFA/SEMA5A/SPARC/THBS4/HRG/WNT5A/GADD45A/AKT3/FASLG/TEK/PTK2B/ADGRB2/CCR2/CXCR4/TWIST1/PTGIS/C3/AMOT/RRAS/RHOJ/KLF2/KDR/ADM2/PAK4/RAMP2/ANGPTL3/CHI3L1/BTG1/SPINK5/APLNR/COL4A2/ETS1/ADGRB3/GLUL/GPNMB/IL6/IL10/K…	129	HepG2 vs HCC	down_total
BP	GO:0016054	organic acid catabolic process	124/4299	253/16109	1.93887e-14	1.44243e-12	1.01265e-12	CYP26B1/PON1/CROT/NOS2/OTC/ACAA1/HSD17B10/ACADVL/ABCB11/ACACB/BCKDHB/HAL/CRAT/CYP26A1/PRODH/PCK2/HAO1/RENBP/CRYM/BCKDK/DECR1/ECH1/IL4I1/SULT2A1/BCAT2/PON3/OGDH/PHYH/ACBD5/ASPA/CPT1A/DAO/ACAD10/ADTRP/PPARD/PEX7/AGXT2/EHHADH/ACADL/SCP2/CTH/HAO2/KMO/HMGCL/FAAH/CNR1/ALDH8A1/ARG1/ALDH6A1/ECHDC2/TWIST1/ACADS/SARDH/PCK1/ECHS1/MPST/TST/CDO1/IDO1/RIDA/LPIN1/SDS/GLUL/NPL/MTHFS/ETFBKMT/AMDHD1/SDSL/CSAD/SORD…	124	HepG2 vs HCC	down_total
MF	GO:0020037	heme binding	78/4366	135/16548	1.14002e-14	1.85171e-12	1.46916e-12	CYP26B1/NOS2/HEBP1/CYP3A43/CYP46A1/GUCY1B1/PTGS2/NOX4/PTGS1/CYP26A1/CYP2D6/PGRMC1/CYP3A5/AMBP/CYP2C18/HRG/CYB561D2/CYB561D2/CAT/PTGIS/NR1D1/STEAP4/PXDN/CYP2E1/IDO1/CYP2J2/CYP27A1/CYP1B1/CYP2C9/CYP2C8/DUOX2/CYP11A1/CYP1A2/SDHC/CYP4V2/CYP39A1/PXDNL/CYP17A1/TDO2/GUCY1A2/CBS/CYP3A4/CYP3A7/CYP4A22/PGRMC2/GUCY1A1/CYBB/CYP2C19/CYB5A/LOXHD1/CYB5D2/CYP7A1/CYP4F11/CYP4F22/CYP7B1/CYP8B1/CYP2R1/CYP4F2/CYP4Z1…	78	HepG2 vs HCC	down_total
BP	GO:0097530	granulocyte migration	81/4299	143/16109	3.21876e-14	2.3654e-12	1.66062e-12	CD74/DAPK2/CXCL2/TGFB2/CD99L2/PIK3CG/CCL24/RARRES2/CCL2/CCL8/BST1/RIPOR2/THBS4/TNFSF18/NCKAP1L/PREX1/XG/CXCL6/EDN2/ADGRE2/RAC2/LBP/MPP1/CCL25/LGALS3/C5AR2/ANXA1/RAC1/CCL21/MSTN/CXCL9/VAV1/S100A8/SLIT2/ADAM8/MCOLN2/CXCL13/SLAMF8/FCER1G/ITGB2/JAML/S100A9/S100A12/CXCR1/IL17RC/CXCL3/CXCL5/CXCL1/SYK/NOD2/CD300A/RHOH/CXCL10/CXCL11/PTGER4/C3AR1/CCL11/CCL19/MYD88/SAA1/CMKLR1/RHOG/CXCR2/CCL13/CSF1R/CAMK1D…	81	HepG2 vs HCC	down_total
BP	GO:1901342	regulation of vasculature development	129/4299	269/16109	4.65993e-14	3.38322e-12	2.37518e-12	HSPB6/TBXA2R/STAB1/DCN/ALOX5/HGF/ADGRA2/GRN/EPN1/TIE1/SP100/VASH1/RAPGEF3/APOH/ANGPT2/TGFB2/CD40/PPP1R16B/FLT1/RGCC/SFRP1/PRKD2/ITGB8/PTN/TSPAN12/CCL24/HSPB1/SERPINE1/C5/ENG/HTATIP2/SMOC2/VEGFA/SEMA5A/SPARC/THBS4/HRG/WNT5A/GADD45A/AKT3/FASLG/TEK/PTK2B/ADGRB2/CCR2/CXCR4/TWIST1/PTGIS/C3/AMOT/RRAS/RHOJ/KLF2/KDR/ADM2/PAK4/RAMP2/ANGPTL3/CHI3L1/BTG1/SPINK5/APLNR/COL4A2/ETS1/ADGRB3/GLUL/GPNMB/IL6/IL10/K…	129	HepG2 vs HCC	down_total
BP	GO:0002695	negative regulation of leukocyte activation	93/4299	174/16109	5.22417e-14	3.73444e-12	2.62175e-12	FGR/BTK/HFE/TYROBP/CD74/RUNX3/NR1H3/GRN/FOXP3/CD84/ADGRF5/FCGR2B/TBX21/PAG1/CST7/PTPRC/LAG3/CD200/BPI/FOXF1/SFRP1/FGL1/LILRB1/GLI3/VSIR/CLNK/CRTAM/PTPN6/RIPOR2/CD86/PLA2G2D/CNR1/ARG1/CD274/TNFSF18/CD80/CCR2/LAX1/INHBA/IL13RA2/SDC4/IRF1/NR1D1/FGL2/LILRB2/IDO1/NDFIP1/LGALS3/SYT11/SFTPD/PTPN22/VTCN1/IL2RA/ANXA1/HAVCR2/DTX1/GPNMB/BLK/HLX/IL10/LRRC32/SAMSN1/VSIG4/TNFRSF14/ZBTB7B/PGLYRP2/LAPTM5/TNFAIP8…	93	HepG2 vs HCC	down_total
BP	GO:0006805	xenobiotic metabolic process	69/4299	115/16109	5.26763e-14	3.73444e-12	2.62175e-12	AOC1/CYP26B1/FMO3/MGST1/FMO1/CYP46A1/ACAA1/GSTO2/ACSM2B/RORA/GSTP1/FMO2/PTGS1/CYP26A1/CYP2D6/CYB5R3/SULT2A1/PON3/CYP3A5/AHR/CYP2C18/ALDH3A1/AADAC/MTARC2/POR/CYP2E1/ACY3/GSTM1/CYP2J2/BPHL/CYP1B1/CYP2C9/CYP2C8/CYP1A2/MGST3/RORC/ARNT/GUK1/EPHX1/GLYAT/ACSL1/NAT2/CBR3/CYP3A4/CYP3A7/AKR7A3/S100A12/CMBL/CYP2C19/UGT1A6/CES3/CES2/SULT1B1/CYP2R1/UGT2B15/CYP2B6/CYP2A13/CYP2A7/CES1/UGT2B11/UGT1A9/UGT1A1/UGT1…	69	HepG2 vs HCC	down_total
BP	GO:0006869	lipid transport	187/4299	434/16109	5.80001e-14	4.06406e-12	2.85315e-12	CFTR/TSPOAP1/PON1/CROT/ABCB4/NOS2/SYT7/OSBPL5/GRAMD1B/NR1H3/MSR1/STOML1/SYT1/DRD4/SCARB1/ABCB11/ACACB/OSBPL6/SLC1A3/ATP8B1/SLC27A5/SLCO1A2/CETP/P2RX7/GRAMD1A/PITPNM2/APOH/ZDHHC8/TSPO/APOL4/APOL1/SLC10A1/OXT/LIPG/AQP9/ATP8B4/KCNN4/RAB3A/CAV1/PRKAG2/SLC1A1/APBA1/ABCA2/ABCC3/CPT1A/APOA5/APOA4/APOC3/SLCO1B3/PPARD/PLSCR4/POMC/SCP2/PLA2G4A/KMO/PLA2G2D/FASLG/APOA1/TNFSF11/CLU/LRAT/ABCC11/SLC66A2/EEPD1/I…	187	HepG2 vs HCC	down_total
MF	GO:0033218	amide binding	162/4366	364/16548	3.78478e-14	5.3278e-12	4.22712e-12	CALCR/MGST1/MARCO/CD74/SLC7A9/MSR1/RTN4R/NPFFR2/CALCRL/GUCY2C/TRHDE/FCGR2B/ACADVL/SCARB1/ACACB/ADCYAP1R1/ITM2A/PPIE/GSTP1/FOLH1/ACHE/CD209/SLC7A8/TGFB2/TREM2/PCSK5/BDKRB1/PGRMC1/CLEC4M/EBI3/CRHR2/GHRHR/APBA1/ACBD5/CRYAB/GLP1R/PEX7/GHR/APBB3/NPR3/PRLR/BCHE/VIPR1/ACVR1/ACADL/EPHA4/SCP2/DLGAP3/LEPR/PLA2G4A/ECE1/HMGCL/APOA1/ALDH6A1/CLU/IAPP/CAT/INHBA/RAMP3/LRP1/GNMT/GRIA3/GRPR/MCHR1/LBP/APOE/MAS1/LIL…	162	HepG2 vs HCC	down_total
MF	GO:0042277	peptide binding	136/4366	291/16548	4.62576e-14	5.3278e-12	4.22712e-12	CALCR/MGST1/MARCO/CD74/SLC7A9/MSR1/NPFFR2/CALCRL/GUCY2C/TRHDE/FCGR2B/SCARB1/ADCYAP1R1/ITM2A/PPIE/GSTP1/FOLH1/ACHE/CD209/SLC7A8/TGFB2/TREM2/PCSK5/BDKRB1/PGRMC1/CLEC4M/EBI3/CRHR2/GHRHR/APBA1/CRYAB/GLP1R/PEX7/GHR/APBB3/NPR3/PRLR/BCHE/VIPR1/ACVR1/EPHA4/DLGAP3/LEPR/ECE1/APOA1/CLU/IAPP/CAT/INHBA/RAMP3/LRP1/GRIA3/GRPR/MCHR1/LBP/APOE/MAS1/LILRB2/RAMP2/RAMP1/EPHB2/GSTM1/CD36/ITM2B/EDNRB/TLR4/TLR2/SLC40A1/…	136	HepG2 vs HCC	down_total
MF	GO:0046906	tetrapyrrole binding	81/4366	145/16548	4.68584e-14	5.3278e-12	4.22712e-12	CYP26B1/NOS2/HEBP1/CYP3A43/CYP46A1/GUCY1B1/PTGS2/NOX4/PTGS1/CYP26A1/CYP2D6/PGRMC1/CYP3A5/AMBP/CYP2C18/HRG/CYB561D2/CYB561D2/CAT/PTGIS/NR1D1/STEAP4/PXDN/CYP2E1/IDO1/CYP2J2/CYP27A1/CYP1B1/CYP2C9/CYP2C8/DUOX2/CYP11A1/CYP1A2/SDHC/CYP4V2/MMUT/CYP39A1/PXDNL/CYP17A1/TDO2/GUCY1A2/CBS/CYP3A4/CYP3A7/CYP4A22/PGRMC2/GUCY1A1/CYBB/CYP2C19/CYB5A/LOXHD1/CYB5D2/CYP7A1/LMBRD1/CYP4F11/CYP4F22/CYP7B1/CYP8B1/TCN2/CYP…	81	HepG2 vs HCC	down_total
BP	GO:0010876	lipid localization	202/4299	480/16109	9.45437e-14	6.54851e-12	4.59735e-12	CFTR/TSPOAP1/PON1/CROT/ABCB4/NOS2/SYT7/OSBPL5/GRAMD1B/NR1H3/MSR1/HEXB/DGAT2/STOML1/SYT1/DRD4/SREBF1/SCARB1/ABCB11/ACACB/OSBPL6/SLC1A3/ATP8B1/SLC27A5/SLCO1A2/CETP/P2RX7/GRAMD1A/PITPNM2/APOH/ZDHHC8/TSPO/APOL4/APOL1/SLC10A1/OXT/LIPG/AQP9/ATP8B4/KCNN4/PLA2G4C/RAB3A/CAV1/PRKAG2/SLC1A1/APBA1/ABCA2/ABCC3/CPT1A/APOA5/APOA4/APOC3/SLCO1B3/PPARD/PLSCR4/POMC/SCP2/PLA2G4A/KMO/PLA2G2D/FASLG/APOA1/TNFSF11/CLU/L…	202	HepG2 vs HCC	down_total
BP	GO:0002718	regulation of cytokine production involved in immune response	54/4299	82/16109	1.23669e-13	8.46851e-12	5.94528e-12	BTK/HFE/CD74/TNFRSF1B/FOXP3/TBX21/IRAK3/TGFB2/LILRB1/TGFB1/GATA3/CUEDC2/CLNK/CD81/WNT5A/IL18R1/APOA1/ARG1/NR4A3/TGFB3/TRIM6/CCR2/SASH3/FFAR2/TICAM1/BST2/TRPM4/RSAD2/CD36/IL6/IL10/TLR4/IL18/CD96/ANGPT1/HK1/TNFRSF14/APOA2/SCIMP/LAPTM5/NLRP3/TLR3/B2M/GPRC5B/NOD2/CLEC7A/FFAR3/LILRB4/KIR2DL4/RAET1G/HLA-E/HLA-G/HLA-F/HLA-A	54	HepG2 vs HCC	down_total
BP	GO:0072676	lymphocyte migration	67/4299	112/16109	1.49431e-13	1.01176e-11	7.10305e-12	ITGAL/TBX21/SLC8B1/CD200/CD99L2/PYCARD/PIK3CG/CCL24/WASL/DOCK8/GATA3/CXCL12/CCL2/CCL8/CRTAM/ADTRP/RIPOR2/WNT5A/ZAP70/ITGA4/PADI2/PTK2B/CCR2/XG/RIPK3/CCL25/MYO1G/CCL21/CH25H/ITGB7/APP/ECM1/CXCL14/MSN/ADAM8/GPR15/JAM2/CXCL13/TNFRSF14/F11R/CXCL16/CD200R1/RET/CXCL10/CXCL11/GPR183/S1PR1/CCL11/CCL19/CYP7B1/SAA1/GBA/CCL13/SPNS2/GAS6/CXCR3/APOD/SPN/AIF1/KLRK1/CCL5/CCL16/CCL4/CCL18/CCL4L2/CCL3L1/CCL3	67	HepG2 vs HCC	down_total
BP	GO:0046395	carboxylic acid catabolic process	116/4299	238/16109	2.19062e-13	1.46674e-11	1.02972e-11	CYP26B1/PON1/CROT/NOS2/OTC/ACAA1/HSD17B10/ACADVL/ABCB11/ACACB/HAL/CRAT/CYP26A1/PRODH/PCK2/HAO1/RENBP/CRYM/BCKDK/DECR1/ECH1/IL4I1/SULT2A1/PON3/OGDH/PHYH/ACBD5/ASPA/CPT1A/DAO/ACAD10/ADTRP/PPARD/PEX7/AGXT2/EHHADH/ACADL/SCP2/HAO2/KMO/HMGCL/FAAH/CNR1/ALDH8A1/ARG1/ALDH6A1/ECHDC2/TWIST1/ACADS/SARDH/PCK1/ECHS1/CDO1/IDO1/RIDA/LPIN1/SDS/GLUL/NPL/MTHFS/ETFBKMT/AMDHD1/SDSL/CSAD/SORD/SLC27A2/HDC/ABHD2/NUDT7/A…	116	HepG2 vs HCC	down_total
BP	GO:0050921	positive regulation of chemotaxis	77/4299	137/16109	2.40933e-13	1.59545e-11	1.12008e-11	CD74/DAPK2/CASR/F7/TREM2/NRP1/PDGFB/LGMN/STX4/PRKD2/TGFB1/PTN/HSPB1/SERPINE1/RARRES2/CXCL12/RIPOR2/SMOC2/VEGFA/SEMA5A/THBS4/PDGFRB/WNT5A/TNFSF18/PTK2B/CCR2/CXCR4/NCKAP1L/EDN2/KDR/RAC2/LBP/RAC1/IL6/CCL21/MSTN/FGF2/NTRK3/CDH13/SLIT2/CXCL14/PLA2G7/VEGFC/CXCL13/TIAM1/IL6R/CCR1/VEGFD/LGALS9/CXCL10/P2RY12/PDGFD/S1PR1/FPR2/DSCAM/C3AR1/IL16/CCL19/VEGFB/CMKLR1/CSF1R/CAMK1D/GAS6/CCR4/CSF1/NTF3/S100A14/C5AR…	77	HepG2 vs HCC	down_total
BP	GO:0002526	acute inflammatory response	62/4299	102/16109	4.37386e-13	2.86488e-11	2.01127e-11	BTK/HFE/CD6/PTGER3/ITIH4/CREB3L3/FCGR2B/PTGS2/GSTP1/B4GALT1/OSM/PIK3CG/TFR2/GATA3/VNN1/ACVR1/PLA2G2D/SERPINC1/CNR1/TNFSF11/TREM1/C3/FFAR2/LBP/ASS1/F12/CRP/APCS/SAA2/EDNRB/IL6/S100A8/AHSG/PTGES/ADAM8/IL6R/VCAM1/NLRP3/ADORA1/DNASE1L3/NPY5R/KLKB1/MBL2/SERPINF2/REG3A/CEBPB/SAA1/IL20RB/NUPR1/CD163/F2/F8/SIGIRR/FFAR3/SERPINA1/HLA-E/C2CD4B/ORM2/ORM1/UGT1A1/HP/HPR	62	HepG2 vs HCC	down_total
BP	GO:0002688	regulation of leukocyte chemotaxis	67/4299	114/16109	4.88229e-13	3.16352e-11	2.22093e-11	CD74/DAPK2/F7/SLC8B1/RIN3/LGMN/PTN/SERPINE1/RARRES2/C5/CXCL12/CCL2/BST1/RIPOR2/VEGFA/THBS4/WNT5A/PADI2/DUSP1/TNFSF18/PTK2B/CCR2/NCKAP1L/EDN2/RAC2/LBP/MPP1/C5AR2/RAC1/IL6/CCN3/CCL21/MSTN/SLIT2/CXCL14/PLA2G7/VEGFC/CXCL13/SLAMF8/IL6R/CCR1/VEGFD/GREM1/NOD2/LGALS9/CXCL10/FPR2/C3AR1/CCL19/VEGFB/MST1/CMKLR1/CSF1R/CAMK1D/GAS6/CSF1/S100A14/C5AR1/AIF1/ZNF580/GPSM3/KLRK1/LYN/MMP28/CCL5/CCL4/CCL3	67	HepG2 vs HCC	down_total
BP	GO:0042129	regulation of T cell proliferation	87/4299	164/16109	5.92802e-13	3.80024e-11	2.66794e-11	CD4/CD6/IGF1/TNFRSF1B/FOXP3/PTPRC/CD209/EFNB1/IL12RB1/CD40LG/TNFSF13B/CORO1A/PYCARD/LILRB1/RASAL3/EBI3/TNFSF8/VSIR/CRTAM/CD81/PTPN6/CD86/HES1/ZAP70/IGFBP2/PLA2G2D/ARG1/CD274/TNFSF18/CD80/CCR2/SASH3/NCKAP1L/SDC4/IRF1/RAC2/RIPK3/LILRB2/IDO1/NDFIP1/LGALS3/SFTPD/PTPN22/VTCN1/IL2RA/ANXA1/HAVCR2/GPNMB/IL6/IL10/LRRC32/IL18/VSIG4/TNFRSF14/CD1D/ICOSLG/ZBTB7B/VCAM1/IHH/CTLA4/IL15/SHH/SYK/CCDC88B/LGALS9/LGA…	87	HepG2 vs HCC	down_total
BP	GO:0060193	positive regulation of lipase activity	47/4299	69/16109	7.28702e-13	4.62227e-11	3.24504e-11	SELE/NR1H3/ARHGAP6/GNA15/LPAR2/FGFR2/TXK/APOH/ESR1/HTR2A/FLT1/APOA5/APOA4/ITK/PDGFRB/CD86/APOA1/ADRA1A/S1PR4/PLA2G5/NR1H2/PDGFRA/PLCB2/FGF2/NTRK3/CCN1/AGTR1/EGFR/NTRK2/EDNRA/RHOC/KIT/AVPR1A/P2RY12/PTAFR/NMUR1/P2RY6/RASGRP4/BDNF/NTF3/C5AR1/LPAR1/ANG/PLIN5/APOC2/CCL5/GPIHBP1	47	HepG2 vs HCC	down_total
BP	GO:0040013	negative regulation of locomotion	137/4299	300/16109	8.39511e-13	5.26968e-11	3.69956e-11	TBXA2R/FUZ/DCN/WAS/CD74/CDH1/LIMCH1/TIE1/SP100/NAV3/VASH1/PTPN23/MEF2C/SEMA5B/GSTP1/WNT11/ARHGAP4/APOH/ANGPT2/CD200/NRP1/RIN3/TIMP1/RGCC/SFRP1/TGFB1/HAS1/PTN/WASL/SERPINE1/MEOX2/C5/ENG/GATA3/CXCL12/PBLD/CCL2/ARHGDIB/ADTRP/RIPOR2/PPARD/BMP5/SEMA5A/ARRDC3/DPYSL3/HRG/WNT5A/IGFBP5/GADD45A/PADI2/DUSP1/TNN/TMIGD3/LRP1/RRAS/ADORA2A/DLL4/ATP1B2/APOE/BST2/RGN/CCL25/C5AR2/RAC1/KLF4/CCN3/IL33/CCL21/SULF1/SE…	137	HepG2 vs HCC	down_total
BP	GO:0071466	cellular response to xenobiotic stimulus	69/4299	120/16109	9.51196e-13	5.84888e-11	4.10618e-11	AOC1/CYP26B1/FMO3/MGST1/FMO1/CYP46A1/ACAA1/GSTO2/ACSM2B/RORA/GSTP1/FMO2/PTGS1/CYP26A1/CYP2D6/CYB5R3/SULT2A1/PON3/CYP3A5/AHR/CYP2C18/ALDH3A1/AADAC/MTARC2/POR/CYP2E1/ACY3/GSTM1/CYP2J2/BPHL/CYP1B1/CYP2C9/CYP2C8/CYP1A2/MGST3/RORC/ARNT/GUK1/EPHX1/GLYAT/ACSL1/NAT2/CBR3/CYP3A4/CYP3A7/AKR7A3/S100A12/CMBL/CYP2C19/UGT1A6/CES3/CES2/SULT1B1/CYP2R1/UGT2B15/CYP2B6/CYP2A13/CYP2A7/CES1/UGT2B11/UGT1A9/UGT1A1/UGT1…	69	HepG2 vs HCC	down_total
BP	GO:0071621	granulocyte chemotaxis	69/4299	120/16109	9.51196e-13	5.84888e-11	4.10618e-11	CD74/DAPK2/CXCL2/TGFB2/PIK3CG/CCL24/RARRES2/CCL2/CCL8/BST1/RIPOR2/THBS4/TNFSF18/NCKAP1L/PREX1/CXCL6/EDN2/ADGRE2/RAC2/LBP/MPP1/CCL25/LGALS3/C5AR2/ANXA1/RAC1/CCL21/MSTN/CXCL9/VAV1/S100A8/SLIT2/CXCL13/FCER1G/ITGB2/JAML/S100A9/S100A12/CXCR1/IL17RC/CXCL3/CXCL5/CXCL1/SYK/NOD2/CXCL10/CXCL11/C3AR1/CCL11/CCL19/SAA1/CMKLR1/CXCR2/CCL13/CSF1R/CAMK1D/CSF1/PDE4B/S100A14/HRH1/C5AR1/ITGA1/CCL5/CCL16/CCL4/CCL18/C…	69	HepG2 vs HCC	down_total
BP	GO:0045619	regulation of lymphocyte differentiation	88/4299	168/16109	1.11906e-12	6.81155e-11	4.78202e-11	CYP26B1/BTK/CD74/RUNX3/FOXP3/PRDM1/TBX21/GLI2/PTPRC/LAG3/IL12RB1/SFRP1/CLPTM1/GLI3/GATA3/VSIR/ZBTB16/CRTAM/IFNG/PTPN6/CD83/VNN1/CD86/ZAP70/IL1RL2/CD2/TNFSF18/CD80/CCR2/SASH3/INHBA/NCKAP1L/PCK1/IRF1/FGL2/LILRB2/NDFIP1/RARA/SPINK5/IL2RA/ANXA1/DTX1/TESPA1/HLX/IL10/IRF4/LEF1/CD27/DUSP10/ITPKB/SOX13/IL18/ADAM8/MMP14/SLAMF8/ZBTB7B/FCRL3/PGLYRP2/IKZF3/NLRP3/IHH/CTLA4/IL15/SHH/SYK/RHOH/IL7R/LGALS9/CCL19/…	88	HepG2 vs HCC	down_total
BP	GO:1990266	neutrophil migration	68/4299	118/16109	1.20232e-12	7.2452e-11	5.08646e-11	CD74/DAPK2/CXCL2/TGFB2/CD99L2/PIK3CG/CCL24/CCL2/CCL8/BST1/RIPOR2/THBS4/NCKAP1L/PREX1/XG/CXCL6/EDN2/RAC2/LBP/MPP1/CCL25/LGALS3/C5AR2/RAC1/CCL21/CXCL9/VAV1/S100A8/SLIT2/ADAM8/MCOLN2/CXCL13/SLAMF8/FCER1G/ITGB2/JAML/S100A9/S100A12/CXCR1/CXCL3/CXCL5/CXCL1/SYK/NOD2/RHOH/CXCL10/CXCL11/C3AR1/CCL11/CCL19/MYD88/SAA1/RHOG/CXCR2/CCL13/CAMK1D/PDE4B/C5AR1/CD177/ITGA1/PECAM1/CCL5/CCL16/CCL4/CCL18/CCL4L2/CCL3L1/…	68	HepG2 vs HCC	down_total
BP	GO:0006958	complement activation, classical pathway	29/4299	34/16109	1.35922e-12	8.10957e-11	5.69329e-11	MASP2/C8B/C6/C5/C7/C9/CR2/CLU/C4BPA/C4BPB/C3/CRP/APCS/C1RL/SUSD4/SERPING1/C8A/C1QC/C1R/MBL2/C2/C1QB/C1QA/C8G/C1S/CR1/C4B/C4A/IGLL5	29	HepG2 vs HCC	down_total
BP	GO:0045834	positive regulation of lipid metabolic process	78/4299	143/16109	1.40145e-12	8.27956e-11	5.81263e-11	FGR/MLXIPL/CD74/NR1H3/DGAT2/TNFRSF1A/ADGRF5/SREBF1/SCARB1/PTGS2/PDGFB/EEF1A2/HTR2A/FLT1/TGFB1/FGF21/CPT1A/APOA5/APOA4/CD81/CREBL2/IFNG/PPARD/GPLD1/PDGFRB/AADAC/APOA1/NR4A3/TEK/PTK2B/RDH10/FLT3/TWIST1/RAB38/NR1D1/APOE/APOC1/RGN/NR1H2/ANGPTL3/PDGFRA/ANXA1/CGA/AGT/CCL21/FGF2/CCN1/AGTR1/ADM/CCDC3/KIT/LDLRAP1/SLC45A3/APOA2/ABCG1/CAPN2/ADORA1/FABP1/ABHD6/MID1IP1/AVPR1A/NOD2/CYP7A1/MFSD2A/IRS1/P2RY12/HS…	78	HepG2 vs HCC	down_total
BP	GO:0015850	organic hydroxy compound transport	118/4299	249/16109	1.54311e-12	9.02797e-11	6.33805e-11	CFTR/PON1/ABCB4/SYT7/OSBPL5/GRAMD1B/NR1H3/MSR1/SYT1/MAOB/DRD4/SCARB1/ABCB11/OSBPL6/ATP8B1/SLC27A5/SLCO1A2/CETP/GRAMD1A/ZDHHC8/SLC16A8/SLC5A1/TSPO/SLC10A1/CHRNA4/OXT/LIPG/HTR2A/SYT17/AQP9/LILRB1/RAB3A/CAV1/ABCA2/CXCL12/P2RX1/ABCC3/APOA5/APOA4/APOC3/SLCO1B3/SLC22A2/POMC/SCP2/APOA1/CNR1/CLU/ABCC11/EEPD1/LRP1/ADORA2A/APOE/APOC1/NR1H2/SYT11/SLCO1B1/CD36/AGT/SLCO2B1/ABCG5/RBP4/SLCO1C1/FURIN/ABCA8/OSBPL…	118	HepG2 vs HCC	down_total
BP	GO:0006631	fatty acid metabolic process	163/4299	377/16109	1.73296e-12	1.00412e-10	7.04937e-11	PDK4/PRKAR2B/PON1/CROT/PDK2/MLXIPL/ALOX5/CD74/NR1H3/ACAA1/DGAT2/ACSM2B/TNFRSF1A/SREBF1/HSD17B10/ACADVL/ABCB11/PTGS2/MGLL/ACACB/SLC27A5/GSTP1/PTGS1/CRAT/CREM/TECR/GGT5/CYP2D6/PCK2/HAO1/LIPG/DECR1/ECH1/PLA2G4C/PON3/CAV1/PRKAG2/PTGR1/PTGDS/PHYH/ACBD5/CYP2C18/CPT1A/APOA5/APOA4/APOC3/ACAD10/ADTRP/PPARD/PEX7/EHHADH/ACADL/SCP2/PLA2G4A/HAO2/FAAH/APOA1/ELOVL4/CNR1/NR4A3/EPHX2/ECHDC2/TWIST1/ACADS/PTGIS/PCK…	163	HepG2 vs HCC	down_total
BP	GO:0002687	positive regulation of leukocyte migration	73/4299	131/16109	1.78205e-12	1.02273e-10	7.18003e-11	CD74/DAPK2/F7/TREM2/LGMN/BDKRB1/CD99L2/PYCARD/PTN/CCL24/SERPINE1/RARRES2/DOCK8/CXCL12/CCL8/RIPOR2/VEGFA/THBS4/WNT5A/ITGA4/TNFSF18/PTK2B/CCR2/NCKAP1L/XG/EDN2/RAC2/LBP/PLVAP/LGALS3/RAC1/IL6/CCL21/MSTN/APP/CXCL14/PLA2G7/VEGFC/ADAM8/THY1/JAM2/CXCL13/MMP14/TNFRSF14/IL6R/CCR1/VEGFD/CX3CR1/LGALS9/CXCL10/P2RY12/PTAFR/PDGFD/FPR2/C3AR1/CCL19/VEGFB/SELP/CMKLR1/CSF1R/CAMK1D/GAS6/CSF1/TNFRSF18/S100A14/C5AR1/S…	73	HepG2 vs HCC	down_total
CC	GO:0070820	tertiary granule	85/4501	160/16883	9.38811e-13	1.06399e-10	8.91047e-11	ENPP4/LAMP2/PRSS3/LTF/SLC11A1/TIMP2/STXBP2/CRISP3/MMP9/VPS35L/ATP8B4/GSDMD/CD33/ALDOC/TCIRG1/PTPN6/NIT2/QPCT/QSOX1/LAMTOR2/CTSD/VAMP8/STBD1/YPEL5/CYSTM1/NCKAP1L/TNFAIP6/CD93/CFP/PTPRB/LILRB2/ADGRE3/DIAPH1/LGALS3/CHIT1/DSG1/RAC1/GGH/GPR84/ITGAX/TRPM2/CD53/ARL8A/DOK3/FRMPD3/STOM/ADAM8/CDA/FCER1G/CSTB/ITGB2/CTSS/NFASC/PTX3/CXCL1/HGSNAT/CYBB/B2M/LAIR1/CD300A/FTH1/PTAFR/ITGAM/OSCAR/FPR2/FPR1/LRG1/GAA/…	85	HepG2 vs HCC	down_total
BP	GO:0016042	lipid catabolic process	144/4299	323/16109	2.14581e-12	1.21987e-10	8.56405e-11	CYP26B1/CROT/CPS1/HSD17B6/PNPLA6/CYP46A1/HEXB/GALC/ACAA1/SIRT2/HSD17B10/ACADVL/SCARB1/ABCB11/MGLL/SCARF1/RAB7A/ACACB/LIPE/HSD17B14/CRAT/CYP26A1/PCK2/HAO1/PLCB4/LIPG/DECR1/ECH1/SULT2A1/PLA2G4C/FGF21/PIK3CG/RARRES2/PHYH/ACBD5/SULT1E1/CPT1A/APOA5/APOA4/APOC3/ACAD10/ADTRP/PPARD/GPLD1/PEX7/EHHADH/AADAC/ACADL/SCP2/PLA2G4A/HAO2/PLA2G2D/FAAH/HSD11B1/APOA1/CNR1/ECHDC2/PLBD1/TWIST1/ACADS/LRP1/PCK1/PLA2G5/E…	144	HepG2 vs HCC	down_total
BP	GO:0051271	negative regulation of cellular component movement	127/4299	275/16109	2.17215e-12	1.2233e-10	8.58815e-11	TBXA2R/CD9/FUZ/DCN/WAS/CD74/CDH1/LIMCH1/TIE1/SP100/NAV3/VASH1/PTPN23/MEF2C/GSTP1/WNT11/ARHGAP4/APOH/ANGPT2/CD200/RIN3/TIMP1/RGCC/SFRP1/TGFB1/HAS1/PTN/WASL/SERPINE1/MEOX2/C5/ENG/GATA3/CXCL12/PBLD/CCL2/ARHGDIB/ADTRP/RIPOR2/PPARD/BMP5/DPYSL3/HRG/IGFBP5/GADD45A/PADI2/DUSP1/TNN/TMIGD3/LRP1/RRAS/DLL4/ATP1B2/APOE/BST2/RGN/CCL25/C5AR2/RAC1/BIN1/KLF4/CCN3/IL33/CCL21/SULF1/SEMA6D/CYP1B1/FGF2/ACVRL1/DNAJA4/…	127	HepG2 vs HCC	down_total
BP	GO:0001523	retinoid metabolic process	60/4299	100/16109	2.31258e-12	1.29033e-10	9.05872e-11	CYP26B1/RETSAT/DGAT2/DHRS9/GPC4/LIPE/RDH8/CYP26A1/CYP2D6/CYP3A5/RARRES2/CYP2C18/APOA4/APOC3/PPARD/SDC1/APOA1/TTR/ALDH8A1/RDH10/SCPEP1/LRAT/LRP1/SDC4/ALDH1A2/APOE/RDH5/BCO1/CYP1B1/CYP2C8/RBP4/RDH16/CYP1A2/CYP4V2/APOA2/CYP3A4/CYP3A7/DHRS3/SDC3/SDC2/LPL/PNPLA2/GPC5/ALDH1A3/CYP27C1/ADH1A/ADH7/ADH1B/BCO2/ADH4/AKR1C4/ABCA4/APOM/APOC2/UGT1A9/UGT1A1/UGT1A8/UGT1A7/ADH1C/GPIHBP1	60	HepG2 vs HCC	down_total
CC	GO:0031091	platelet alpha granule	56/4501	90/16883	1.43699e-12	1.39593e-10	1.16904e-10	CD9/IGF1/HGF/ACTN2/TGFB2/PDGFB/TIMP1/SYTL4/TGFB1/SERPINE1/VWF/VEGFA/SPARC/KNG1/HRG/QSOX1/TGFB3/CLU/A1BG/PLG/SRGN/VAMP7/F13A1/ISLR/CD36/STXBP1/MMRN1/APP/SCCPDH/AHSG/SERPING1/FERMT3/VEGFC/CD109/CYB5R1/ALB/TEX264/VEGFD/SERPINF2/PCDH7/FGG/FGA/FGB/VEGFB/SELP/GAS6/F8/THBS2/SERPINA1/PDGFA/F5/TMSB4X/ORM2/ORM1/ITGB3/PECAM1	56	HepG2 vs HCC	down_total
BP	GO:0044282	small molecule catabolic process	177/4299	420/16109	2.85143e-12	1.5764e-10	1.1067e-10	ENPP4/CYP26B1/PON1/CROT/UPP2/NOS2/TKTL1/HSD17B6/TYMP/OTC/CYP46A1/ACAA1/HAGH/HSD17B10/ACADVL/SCARB1/ABCB11/SCARF1/ACACB/BCKDHB/HAL/ADA2/CRAT/CYP26A1/UPB1/PRODH/PCK2/HAO1/RENBP/CRYM/BCKDK/DECR1/DHDH/ECH1/IL4I1/SULT2A1/BCAT2/PON3/OGDH/GCK/PHYH/ACBD5/ASPA/GALK1/ALDOC/SULT1E1/CPT1A/DAO/ACAD10/ALDH2/ADTRP/PPARD/PEX7/AGXT2/EHHADH/GPD2/ACADL/SCP2/CTH/HAO2/KMO/HMGCL/FAAH/CNR1/ALDH8A1/ARG1/ALDH6A1/ECHDC2/T…	177	HepG2 vs HCC	down_total
BP	GO:0034754	cellular hormone metabolic process	73/4299	132/16109	2.95203e-12	1.61717e-10	1.13533e-10	CYP26B1/TSPOAP1/HSD17B6/CYP46A1/RETSAT/DKK3/DGAT2/HSD17B10/SCARB1/DHRS9/LIPE/RDH8/HSD17B2/HSD17B14/ESR1/CYP26A1/CYP2D6/TSPO/CYP3A5/CYP2C18/SULT1E1/BMP5/ECE1/TTR/ALDH8A1/EGR1/RDH10/SCPEP1/LRAT/BMP2/ALDH1A2/PDGFRA/RDH5/BCO1/FDX1/CYP1B1/CYP2C9/CYP2C8/RBP4/RDH16/CYP11A1/CYP1A2/SRD5A1/CYP17A1/ADM/UGT2B4/CYP3A4/CYP3A7/DHRS3/SHH/UGT2B7/PNPLA2/ALDH1A3/CYP27C1/ADH1A/ADH7/ADH1B/UGT2B15/BCO2/UGT2B17/ADH4/AK…	73	HepG2 vs HCC	down_total
MF	GO:0048018	receptor ligand activity	175/4366	417/16548	2.07657e-12	1.86995e-10	1.48364e-10	IL32/IGF1/HGF/TYMP/GRN/TG/UTS2/CXCL2/SEMA5B/WNT11/PTHLH/THPO/TGFB2/ADA2/OSM/PDGFB/OXT/CD40LG/TIMP1/FGF14/TNFSF13B/AMH/EBI3/TGFB1/CLEC11A/FGF21/PTN/WNT2/CCL24/C5/TNFSF8/CXCL12/CCL2/CCL8/CALCA/WNT5B/IFNG/BMP5/VEGFA/SEMA5A/HBEGF/THBS4/WNT5A/FGF12/CSPG5/POMC/EFEMP1/REG1A/FASLG/NENF/APOA1/TTR/TGFB3/TNFSF18/TNFSF11/IAPP/TNFSF10/INHBA/CXCL6/TNFSF14/BMP2/FLRT3/EDN2/ADM2/FGF13/ANGPTL8/GMFG/CCL25/LGALS3/AN…	175	HepG2 vs HCC	down_total
MF	GO:0030546	signaling receptor activator activity	177/4366	423/16548	2.09941e-12	1.86995e-10	1.48364e-10	IL32/IGF1/HGF/TYMP/GRN/TG/UTS2/CXCL2/SEMA5B/WNT11/PTHLH/THPO/TGFB2/ADA2/OSM/PDGFB/OXT/CD40LG/TIMP1/FGF14/TNFSF13B/AMH/EBI3/TGFB1/CLEC11A/FGF21/PTN/WNT2/CCL24/C5/TNFSF8/CXCL12/CCL2/CCL8/CALCA/WNT5B/IFNG/BMP5/VEGFA/SEMA5A/HBEGF/THBS4/WNT5A/FGF12/CSPG5/POMC/EFEMP1/REG1A/FASLG/NENF/APOA1/TTR/TGFB3/TNFSF18/TNFSF11/IAPP/TNFSF10/INHBA/CXCL6/TNFSF14/BMP2/FLRT3/EDN2/ADM2/FGF13/ANGPTL8/GMFG/CCL25/LGALS3/AN…	177	HepG2 vs HCC	down_total
MF	GO:0004497	monooxygenase activity	58/4366	96/16548	2.13803e-12	1.86995e-10	1.48364e-10	CYP26B1/NOS2/FMO3/FMO1/CYP3A43/CYP46A1/FMO4/MOXD1/FMO2/CYP26A1/CYP2D6/CYP3A5/CYP2C18/KMO/DBH/PTGIS/POR/CYP2E1/FMO5/MICAL2/CYP2J2/CYP27A1/CYP1B1/CYP2C9/CYP2C8/CH25H/CYP11A1/CYP1A2/CYP4V2/CYP39A1/CYP17A1/CYP3A4/CYP3A7/CYP4A22/CYP2C19/CYP7A1/FAXDC2/PAH/CYP4F11/CYP4F22/CYP7B1/NLRP11/CYP8B1/CYP2R1/CYP4F2/CYP4Z1/CYP4F12/CYP4X1/CYP4F3/CYP27C1/CYP4A11/AGMO/CYP2B6/CYP2A13/CYP2A7/AKR1C4/CYP21A2/CYP2A6	58	HepG2 vs HCC	down_total
BP	GO:0002700	regulation of production of molecular mediator of immune response	76/4299	140/16109	3.73069e-12	2.02533e-10	1.42187e-10	BTK/HFE/CD74/TNFRSF1B/FOXP3/FCGR2B/TBX21/PTPRC/IRAK3/TGFB2/CD40/CD40LG/STX4/LILRB1/TGFB1/GATA3/CUEDC2/CLNK/HPX/CD81/WNT5A/IL18R1/APOA1/ARG1/NR4A3/TGFB3/TRIM6/CCR2/SASH3/CD244/IL13RA2/FFAR2/TICAM1/BST2/TRPM4/NDFIP1/KMT5C/SPINK5/PTPN22/RSAD2/CD36/IL6/IL10/TLR4/IL33/RBP4/TMBIM6/IL18/CD96/ANGPT1/HK1/TNFRSF14/APOA2/FCRL3/SCIMP/LAPTM5/NLRP3/TLR3/CGAS/B2M/GPRC5B/NOD2/MZB1/CLEC7A/CLCF1/CD28/FFAR3/LILRB4/…	76	HepG2 vs HCC	down_total
BP	GO:0031349	positive regulation of defense response	147/4299	334/16109	4.23079e-12	2.27632e-10	1.59808e-10	BTK/TYROBP/GRN/PTGER3/CREB3L3/TNFRSF1A/PRKACA/PTGS2/TXK/ICAM3/PAK3/MEF2C/FCN1/LAG3/CD209/TREM2/OSM/HCK/TLR8/TRADD/PYCARD/CCN4/RELB/PIK3CG/CCL24/SERPINE1/CLNK/CRTAM/HPX/CD81/IFNG/WNT5A/IL1RL1/IL18RAP/MUC5B/CNR1/ARG1/VAMP8/TASL/TNFSF18/TNFSF11/TRIM6/CCR2/OPTN/NMI/ZBP1/VAMP7/C3/FFAR2/PLA2G5/LBP/NECTIN2/IDO1/CLEC10A/KLRD1/ETS1/HAVCR2/AGT/IL6/TLR4/IL33/TLR2/PARP9/NLRC5/VAV1/APP/S100A8/AGTR1/MUC4/TSLP/…	147	HepG2 vs HCC	down_total
BP	GO:0016101	diterpenoid metabolic process	62/4299	106/16109	4.81816e-12	2.5694e-10	1.80384e-10	CYP26B1/RETSAT/DGAT2/DHRS9/GPC4/LIPE/RDH8/CYP26A1/CYP2D6/CYP3A5/RARRES2/CYP2C18/APOA4/APOC3/PPARD/SDC1/APOA1/TTR/ALDH8A1/RDH10/SCPEP1/LRAT/LRP1/SDC4/ALDH1A2/APOE/RDH5/BCO1/CYP1B1/CYP2C8/RBP4/RDH16/CYP1A2/CYP4V2/SRD5A1/EGFR/APOA2/CYP3A4/CYP3A7/DHRS3/SDC3/SDC2/LPL/PNPLA2/GPC5/ALDH1A3/CYP27C1/ADH1A/ADH7/ADH1B/BCO2/ADH4/AKR1C4/ABCA4/APOM/APOC2/UGT1A9/UGT1A1/UGT1A8/UGT1A7/ADH1C/GPIHBP1	62	HepG2 vs HCC	down_total
MF	GO:0030246	carbohydrate binding	118/4366	254/16548	3.61457e-12	2.93554e-10	2.32908e-10	SELE/MRC2/MAN2B2/H6PD/PPP1R3F/LY75/ALPK1/GCKR/FCN1/SIGLEC1/P3H2/CD209/ACR/MAN2B1/FCER2/CLEC4M/SIGLEC8/CD33/CLEC11A/NPTX2/GCK/ENG/ATRNL1/PHYH/GALK1/VTN/GALNT7/GALNT18/CD69/CLEC2B/GALNT3/REG1A/FBXO6/PRG4/COLEC11/STBD1/GALNT12/DBH/CD93/SIGLEC9/EGLN3/GALNT15/LGALS3/CLEC10A/APCS/CHI3L1/SFTPD/LOXL2/REG4/KLRD1/KLRC1/OS9/ALDOB/ENPP2/CD72/SORD/SIGLEC10/SLC2A5/FCN3/FUOM/KLRF1/CLEC1A/ADGRL3/PFKM/PLA2R1/HK1/…	118	HepG2 vs HCC	down_total
BP	GO:0006721	terpenoid metabolic process	66/4299	116/16109	5.72372e-12	3.02554e-10	2.12407e-10	CYP26B1/RETSAT/DGAT2/DHRS9/GPC4/LIPE/RDH8/CYP26A1/CYP2D6/CYP3A5/RARRES2/CYP2C18/APOA4/APOC3/PPARD/SDC1/APOA1/TTR/ALDH8A1/RDH10/SCPEP1/LRAT/LRP1/SDC4/ALDH1A2/APOE/CYP2E1/HMGCS2/RDH5/BCO1/CYP1B1/CYP2C9/CYP2C8/RBP4/RDH16/CYP1A2/CYP4V2/SRD5A1/EGFR/APOA2/CYP3A4/CYP3A7/DHRS3/SDC3/CYP2C19/SDC2/LPL/PNPLA2/GPC5/ALDH1A3/CYP27C1/ADH1A/ADH7/ADH1B/BCO2/ADH4/AKR1C4/ABCA4/APOM/APOC2/UGT1A9/UGT1A1/UGT1A8/UGT1A7/…	66	HepG2 vs HCC	down_total
BP	GO:0009410	response to xenobiotic stimulus	70/4299	126/16109	6.16114e-12	3.22844e-10	2.26651e-10	AOC1/CYP26B1/FMO3/MGST1/FMO1/CYP46A1/ACAA1/GSTO2/ACSM2B/RORA/GSTP1/FMO2/PTGS1/CYP26A1/CYP2D6/CYB5R3/SULT2A1/PON3/CYP3A5/AHR/CYP2C18/ALDH3A1/AADAC/MTARC2/POR/CYP2E1/ACY3/GSTM1/CYP2J2/BPHL/CYP1B1/CYP2C9/CYP2C8/CYP1A2/MGST3/RORC/ARNT/GUK1/EPHX1/GLYAT/ACSL1/NAT2/CBR3/CYP3A4/CYP3A7/AKR7A3/S100A12/CMBL/CYP2C19/UGT1A6/CES3/CES2/SULT1B1/CYP2R1/UGT2B15/CYP2B6/CYP2A13/CYP2A7/CES1/UGT2B11/GPX1/UGT1A9/UGT1A1…	70	HepG2 vs HCC	down_total
BP	GO:0030336	negative regulation of cell migration	119/4299	256/16109	6.25875e-12	3.25131e-10	2.28257e-10	TBXA2R/FUZ/DCN/CD74/CDH1/LIMCH1/TIE1/SP100/NAV3/VASH1/PTPN23/MEF2C/GSTP1/WNT11/ARHGAP4/APOH/ANGPT2/CD200/RIN3/TIMP1/RGCC/SFRP1/TGFB1/HAS1/PTN/WASL/SERPINE1/MEOX2/C5/ENG/CXCL12/PBLD/CCL2/ARHGDIB/ADTRP/RIPOR2/PPARD/BMP5/DPYSL3/HRG/IGFBP5/GADD45A/PADI2/DUSP1/TNN/TMIGD3/LRP1/RRAS/DLL4/ATP1B2/APOE/BST2/CCL25/C5AR2/RAC1/KLF4/CCN3/IL33/CCL21/SULF1/SEMA6D/CYP1B1/FGF2/ACVRL1/DNAJA4/ABHD2/MYOCD/CERS2/DUSP1…	119	HepG2 vs HCC	down_total
BP	GO:0042742	defense response to bacterium	101/4299	207/16109	7.13654e-12	3.67562e-10	2.58045e-10	FGR/NOS2/STAB1/CD4/LTF/SLC11A1/GRN/TNFRSF1A/SIRT2/BCL3/GSDMB/TF/NLRP1/TREM2/CTSG/BPI/WFDC2/PYCARD/GSDMD/SERPINE1/RARRES2/TNFSF8/OCIAD1/GNLY/OPTN/PI3/SLPI/CXCL6/CFP/LBP/BPIFA2/JCHAIN/CRP/SYT11/SFTPD/SPINK5/HAVCR2/CD36/IL6/IL10/TLR4/TLR2/IRF8/S100A8/LYST/OCIAD2/GSDMC/LCN2/ADAMTS5/CXCL13/TNFRSF14/COLEC12/SLAMF8/FCER1G/FCN2/IL6R/PGLYRP2/GBP2/GBP4/S100A9/S100A12/TLR3/LEAP2/DEFB1/SYK/MBL2/NOD2/GSDMA/IL…	101	HepG2 vs HCC	down_total
BP	GO:0042098	T cell proliferation	95/4299	191/16109	7.43291e-12	3.79582e-10	2.66484e-10	CD4/CD6/IGF1/SLC11A1/TNFRSF1B/FOXP3/PTPRC/CD209/EFNB1/IL12RB1/CD40LG/TNFSF13B/CORO1A/PYCARD/LILRB1/RASAL3/EBI3/PIK3CG/TNFSF8/DOCK8/VSIR/CRTAM/CD81/PTPN6/CD86/HES1/ZAP70/IGFBP2/PLA2G2D/ARG1/CD274/TNFSF18/CD80/CCR2/SASH3/NCKAP1L/SDC4/IRF1/TNFSF14/RAC2/RIPK3/LILRB2/IDO1/NDFIP1/LGALS3/SFTPD/PTPN22/VTCN1/IL2RA/DOCK2/ANXA1/HAVCR2/GPNMB/IL6/IL10/LRRC32/LMBR1L/MSN/IL18/VSIG4/TNFRSF14/CD1D/ICOSLG/ZBTB7B/V…	95	HepG2 vs HCC	down_total
BP	GO:1903038	negative regulation of leukocyte cell-cell adhesion	69/4299	124/16109	7.8679e-12	3.9842e-10	2.79709e-10	HFE/CD74/RUNX3/FOXP3/FCGR2B/TBX21/PAG1/LAG3/FGL1/LILRB1/GLI3/CXCL12/VSIR/CRTAM/PTPN6/ADTRP/RIPOR2/CD86/PLA2G2D/ARG1/CD274/TNFSF18/CD80/LAX1/SDC4/IRF1/FGL2/ASS1/LILRB2/CCL25/IDO1/NDFIP1/LGALS3/SFTPD/PTPN22/VTCN1/IL2RA/ANXA1/HAVCR2/DTX1/GPNMB/HLX/IL10/KLF4/CCL21/LRRC32/CCL28/VSIG4/TNFRSF14/ZBTB7B/LAPTM5/TNFAIP8L2/IHH/CTLA4/SHH/CD300A/LGALS9/LGALS9B/LGALS9C/CEBPB/IL20RB/TIGIT/LILRB4/HLA-DRB1/SPN/PDC…	69	HepG2 vs HCC	down_total
BP	GO:2000146	negative regulation of cell motility	123/4299	268/16109	8.1259e-12	4.08056e-10	2.86474e-10	TBXA2R/FUZ/DCN/WAS/CD74/CDH1/LIMCH1/TIE1/SP100/NAV3/VASH1/PTPN23/MEF2C/GSTP1/WNT11/ARHGAP4/APOH/ANGPT2/CD200/RIN3/TIMP1/RGCC/SFRP1/TGFB1/HAS1/PTN/WASL/SERPINE1/MEOX2/C5/ENG/GATA3/CXCL12/PBLD/CCL2/ARHGDIB/ADTRP/RIPOR2/PPARD/BMP5/DPYSL3/HRG/IGFBP5/GADD45A/PADI2/DUSP1/TNN/TMIGD3/LRP1/RRAS/DLL4/ATP1B2/APOE/BST2/RGN/CCL25/C5AR2/RAC1/KLF4/CCN3/IL33/CCL21/SULF1/SEMA6D/CYP1B1/FGF2/ACVRL1/DNAJA4/ABHD2/MYO…	123	HepG2 vs HCC	down_total
BP	GO:0022408	negative regulation of cell-cell adhesion	88/4299	173/16109	9.23344e-12	4.59841e-10	3.22829e-10	CD9/HFE/CD74/RUNX3/CDH1/FOXP3/FCGR2B/TBX21/PAG1/FXYD5/LAG3/RGCC/FGL1/LILRB1/TGFB1/GLI3/AKNA/CXCL12/VSIR/CRTAM/PTPN6/ADTRP/RIPOR2/VEGFA/CD86/TNR/PLA2G2D/APOA1/ARG1/CD274/TNFSF18/CD80/LAX1/PLG/SDC4/IRF1/BMP2/FGL2/PODXL/ASS1/LILRB2/CCL25/IDO1/NDFIP1/LGALS3/SFTPD/PTPN22/VTCN1/IL2RA/ANXA1/HAVCR2/DTX1/GPNMB/HLX/IL10/KLF4/CCL21/LRRC32/ADAMTS18/NOTCH1/CCL28/VSIG4/TNFRSF14/ZBTB7B/LAPTM5/TNFAIP8L2/IHH/CTLA…	88	HepG2 vs HCC	down_total
BP	GO:0010517	regulation of phospholipase activity	45/4299	68/16109	1.05615e-11	5.2167e-10	3.66236e-10	SELE/ARHGAP6/GNA15/LPAR2/FGFR2/TXK/ESR1/HTR2A/FLT1/ITK/PDGFRB/CD86/RGS2/ADRA1A/LRP1/S1PR4/PLA2G5/ANGPTL3/PDGFRA/ANXA1/PLCB2/FGF2/NTRK3/CCN1/AGTR1/EGFR/NTRK2/EDNRA/PLA2R1/KIT/AVPR1A/P2RY12/PTAFR/NMUR1/P2RY6/RASGRP4/BDNF/NTF3/C5AR1/LPAR1/ANG/APOC2/ANXA8L1/ANXA8/CCL5	45	HepG2 vs HCC	down_total
BP	GO:0050731	positive regulation of peptidyl-tyrosine phosphorylation	92/4299	184/16109	1.091e-11	5.34501e-10	3.75244e-10	CD4/IGF1/CD74/HGF/CD44/TNK2/TNFRSF1A/PTPRC/NOX4/CASS4/TREM2/NRP1/OSM/PDGFB/CD40/PTK6/HTR2A/EHD4/TGFB1/VTN/HPX/CD81/IFNG/VEGFA/GHR/HBEGF/THBS4/HES1/ACVR1/EPHA4/TNFSF18/PTK2B/ADRA1A/CD80/FLT3/DLG4/CD36/TEC/AGT/IL6/ENPP2/PARP9/FGF7/TSLP/NTRK2/PTPRJ/CTF1/FCGR1A/ADRA2A/IL18/ANGPT1/LRRK1/NRG1/KIT/TNFRSF14/NCF1/ACE/IL6R/ITGA5/TAL1/ADORA1/IL15/SYK/GREM1/GPRC5B/NOD2/AFAP1L2/EFNA1/CLEC7A/CSPG4/BTC/CLCF1/DO…	92	HepG2 vs HCC	down_total
BP	GO:1903555	regulation of tumor necrosis factor superfamily cytokine production	75/4299	140/16109	1.22784e-11	5.96689e-10	4.18903e-10	TYROBP/LTF/IGF1/FOXP3/BCL3/PTPRC/GSTP1/IRAK3/TREM2/TSPO/NFATC4/BPI/PYCARD/LILRB1/CD33/HSPB1/VSIR/IFNG/PTPN6/CD86/WNT5A/POMC/CD2/SLAMF1/CD274/CLU/TNFRSF8/CCR2/SASH3/TWIST1/TICAM1/ZFP36/LBP/RARA/SYT11/PTPN22/C5AR2/HAVCR2/CD36/IL6/IL10/TLR4/IL33/TLR2/APP/PIK3R1/PTPRJ/ADAM8/ANGPT1/LY96/MAPKAPK2/TLR3/SYK/NOD2/NLRC3/CX3CR1/LGALS9/PTAFR/CD14/CLEC7A/CCL19/MYD88/CD34/TLR1/LPL/GAS6/LILRA5/CD47/SPN/HLA-E/OR…	75	HepG2 vs HCC	down_total
BP	GO:0002367	cytokine production involved in immune response	55/4299	91/16109	1.25676e-11	6.05859e-10	4.25341e-10	BTK/HFE/CD74/TNFRSF1B/FOXP3/TBX21/IRAK3/TGFB2/LILRB1/TGFB1/GATA3/CUEDC2/CLNK/CD81/WNT5A/IL18R1/APOA1/ARG1/NR4A3/TGFB3/TRIM6/CCR2/SASH3/FFAR2/TICAM1/BST2/TRPM4/RSAD2/CD36/IL6/IL10/TLR4/IL18/CD96/ANGPT1/HK1/KIT/TNFRSF14/APOA2/SCIMP/LAPTM5/NLRP3/TLR3/B2M/GPRC5B/NOD2/CLEC7A/FFAR3/LILRB4/KIR2DL4/RAET1G/HLA-E/HLA-G/HLA-F/HLA-A	55	HepG2 vs HCC	down_total
BP	GO:0032649	regulation of interferon-gamma production	60/4299	103/16109	1.3475e-11	6.44449e-10	4.52433e-10	SLC11A1/FOXP3/BCL3/TXK/IL12RB2/IL12RB1/TLR8/PYCARD/LILRB1/EBI3/GATA3/VSIR/CRTAM/WNT5A/IL1RL1/IL18R1/CD2/CD274/CCR2/SASH3/CD244/INHBA/RIPK3/RARA/PTPN22/HAVCR2/IL10/TLR4/IL33/IRF8/IL18/CD96/PGLYRP2/LAPTM5/SLAMF6/TLR3/NOD2/LGALS9/LGALS9B/CD14/LGALS9C/CLEC7A/IL20RB/DDIT3/ZFPM1/GAS6/PDE4B/LILRB4/ISG15/HLA-DRB1/TLR7/CD47/IL27/PDCD1LG2/CD3E/CR1/HLA-A/HLA-DPB1/LTA/HLA-DPA1	60	HepG2 vs HCC	down_total
BP	GO:0043410	positive regulation of MAPK cascade	201/4299	499/16109	1.45999e-11	6.92747e-10	4.8634e-10	CALCR/NOX1/TENM1/CD4/IGF1/MARCO/CD74/HGF/CD44/TIMP2/CASR/FLT4/ARHGEF5/TRAF1/SPI1/FGFR2/DRD4/ATP6AP1/FCGR2B/PAK3/PTPRC/TRAF5/THPO/TF/TGFB2/TREM2/NRP1/GADD45B/OSM/PDGFB/CD40/DOK5/RASSF2/MID1/CD40LG/HTR2A/FLT1/NECAB2/PYCARD/MAP4K1/PRKD2/TGFB1/FGF21/PIK3CG/CAV2/CCL24/C5/CCL2/CCL8/MAPK10/CD81/LTBR/FZD10/TPD52L1/VEGFA/GHR/PDGFRB/WNT5A/GNAI2/EPHA4/RAP1A/GADD45A/SLAMF1/NENF/TGFB3/TEK/TNFSF11/SORBS3/PTK2B…	201	HepG2 vs HCC	down_total
BP	GO:0050777	negative regulation of immune response	74/4299	138/16109	1.57932e-11	7.43513e-10	5.2198e-10	HFE/NR1H3/GRN/FOXP3/CD84/FAM3A/FCGR2B/TBX21/PTPRC/IRAK3/FOXF1/LILRB1/AMBP/DHX58/PTPN6/IL1RL1/ARG1/TNFSF18/CCR2/IL13RA2/NMI/C4BPA/C4BPB/FGL2/NR1H2/NDFIP1/LGALS3/TRIM21/SPINK5/IL2RA/KLRD1/KLRC1/ANXA1/HAVCR2/HLX/IL10/IL33/NLRC5/SUSD4/DUSP10/GPR17/SERPING1/CD96/SAMSN1/VSIG4/TNFRSF14/SLAMF8/ZBTB7B/PGLYRP2/FCRLB/IFI16/CTLA4/NPY5R/NOD2/CD300A/NLRC3/COL3A1/IL7R/LGALS9/IL20RB/NLRP6/LILRB4/PDCD1/KIR2DL4/HL…	74	HepG2 vs HCC	down_total
BP	GO:0006816	calcium ion transport	163/4299	386/16109	1.72548e-11	8.06028e-10	5.65869e-10	CALCR/CACNA2D2/CD4/EHD3/CASR/MCOLN3/CAMK2B/CALCRL/CD84/DRD4/GNB5/PRKACA/TMEM38A/ATP2A3/SRI/CACNG4/PTPRC/TRPM3/CHERP/GNAO1/REM1/P2RX7/SLC8B1/MCOLN1/CAPN3/TSPO/PDGFB/CACNA1I/BDKRB1/CHRNA4/CACNA1F/NALCN/FGF14/HTR2A/CORO1A/TRPA1/JPH1/KCNN4/LILRB1/CD33/PIK3CG/CAV1/TSPAN13/CXCL12/PKD2L1/CDH23/RGS9/P2RX1/CCL2/CCL8/P2RX3/PTPN6/PDGFRB/GNAI2/RGS4/FASLG/CASQ2/BSPRY/PTK2B/ADRA1A/CXCR4/RAMP3/SLC25A23/HSPA2/F2…	163	HepG2 vs HCC	down_total
BP	GO:0002764	immune response-regulating signaling pathway	164/4299	389/16109	1.7467e-11	8.09661e-10	5.68419e-10	FGR/CD38/CD79B/CD4/BTK/TYROBP/WAS/PRKCH/LCP2/FOXP3/PRKACA/FCGR2B/TXK/PAG1/ICAM3/PAK3/MEF2C/PTPRC/FYB1/FCN1/SPG21/CD209/BLNK/GRAP2/CD40/HCK/BMX/KCNN4/RELB/LILRB1/PRKD2/CD79A/CD33/WASL/GATA3/MAPK10/LPXN/CD81/PTPN6/BTN3A3/GPLD1/ITK/BTNL8/ZAP70/WIPF1/RAP1A/GBP1/RAB29/CR2/MUC5B/NR4A3/LAX1/WIPF3/NCKAP1L/FFAR2/NECTIN2/THEMIS2/LILRB2/NFATC1/RFTN1/LGALS3/CLEC10A/PRAM1/PTPN22/VTCN1/KLRD1/KLRC1/C5AR2/TESPA1…	164	HepG2 vs HCC	down_total
BP	GO:0060333	interferon-gamma-mediated signaling pathway	53/4299	87/16109	1.92076e-11	8.83548e-10	6.20291e-10	NR1H3/CD44/CAMK2B/SP100/TXK/OAS1/HCK/MID1/HPX/OAS2/IFNG/GBP1/IRF6/ARG1/NMI/MT2A/IRF1/IRF5/NR1H2/TRIM21/TRIM22/OASL/IRF4/PARP9/PML/NLRC5/IRF8/NCAM1/FCGR1A/GBP2/VCAM1/B2M/TRIM68/PTAFR/HLA-DQB1/CIITA/SOCS3/IRF7/HLA-DRB1/HLA-DQA1/FCGR1B/HLA-DRB5/HLA-DRA/HLA-C/HLA-E/HLA-G/HLA-F/HLA-A/HLA-DPB1/HLA-DPA1/HLA-DQB2/HLA-B/HLA-DQA1	53	HepG2 vs HCC	down_total
BP	GO:0030593	neutrophil chemotaxis	58/4299	99/16109	2.13091e-11	9.72792e-10	6.82944e-10	CD74/DAPK2/CXCL2/TGFB2/PIK3CG/CCL24/CCL2/CCL8/BST1/RIPOR2/THBS4/NCKAP1L/PREX1/CXCL6/EDN2/RAC2/LBP/MPP1/CCL25/LGALS3/C5AR2/RAC1/CCL21/CXCL9/VAV1/S100A8/SLIT2/CXCL13/FCER1G/ITGB2/JAML/S100A9/S100A12/CXCR1/CXCL3/CXCL5/CXCL1/SYK/NOD2/CXCL10/CXCL11/C3AR1/CCL11/CCL19/SAA1/CXCR2/CCL13/CAMK1D/PDE4B/C5AR1/ITGA1/CCL5/CCL16/CCL4/CCL18/CCL4L2/CCL3L1/CCL3	58	HepG2 vs HCC	down_total
BP	GO:0046632	alpha-beta T cell differentiation	60/4299	104/16109	2.35975e-11	1.06916e-09	7.506e-10	RUNX3/FOXP3/PRDM1/BCL3/RORA/TBX21/IL12RB1/RELB/GLI3/TNFSF8/GATA3/ZBTB16/IFNG/CD83/ITK/CD86/ZAP70/IL18R1/PLA2G2D/TNFSF18/CD80/SASH3/LY9/NCKAP1L/IRF1/BCL11B/RARA/RSAD2/ANXA1/CTSL/IL6/HLX/IRF4/LEF1/RORC/ITPKB/IL18/BATF/ZBTB7B/IL6R/NLRP3/SLAMF6/IHH/EOMES/SHH/SYK/LGALS9/GPR183/PTGER4/BCL2/CCL19/ZNF683/ZFPM1/LILRB4/HLA-DRB1/SEMA4A/IL27/SPN/TOX/HLA-DRA	60	HepG2 vs HCC	down_total
CC	GO:0042611	MHC protein complex	21/4501	22/16883	1.3917e-11	1.18295e-09	9.90673e-10	CD74/B2M/HLA-DQB1/HLA-DRB1/HLA-DQA1/HLA-DRB5/HLA-DOA/HLA-DMA/HLA-DRA/HLA-C/HLA-E/HLA-G/HLA-F/HLA-A/HLA-DPB1/HLA-DPA1/HLA-DQB2/HLA-B/HLA-DQA1/HLA-DOB/HLA-DMB	21	HepG2 vs HCC	down_total
BP	GO:0051250	negative regulation of lymphocyte activation	77/4299	147/16109	2.85278e-11	1.2829e-09	9.00653e-10	FGR/BTK/HFE/TYROBP/CD74/RUNX3/FOXP3/FCGR2B/TBX21/PAG1/LAG3/SFRP1/FGL1/LILRB1/GLI3/VSIR/CLNK/CRTAM/PTPN6/RIPOR2/CD86/PLA2G2D/ARG1/CD274/TNFSF18/CD80/LAX1/INHBA/SDC4/IRF1/FGL2/LILRB2/IDO1/NDFIP1/LGALS3/SFTPD/PTPN22/VTCN1/IL2RA/ANXA1/HAVCR2/DTX1/GPNMB/BLK/HLX/IL10/LRRC32/SAMSN1/VSIG4/TNFRSF14/ZBTB7B/PGLYRP2/LAPTM5/TNFAIP8L2/IHH/MNDA/CTLA4/SHH/CD300A/LGALS9/LGALS9B/LGALS9C/CEBPB/IL20RB/TBC1D10C/TIGIT…	77	HepG2 vs HCC	down_total
BP	GO:0016053	organic acid biosynthetic process	139/4299	318/16109	2.95195e-11	1.31766e-09	9.25059e-10	PDK4/MLXIPL/ALOX5/CD74/CPS1/NR1H3/OTC/CYP46A1/ACSM2B/HSD17B10/ACADVL/ABCB11/DHRS9/PTGS2/MGLL/ACACB/OSBPL6/SLC27A5/GSTP1/FOLH1/PTGS1/TECR/GGT5/UPB1/GGTLC2/CYP2D6/LIPG/BCAT2/PRKAG2/PTGDS/ASPA/APOA5/APOA4/APOC3/ACCS/AGXT2/ACADL/SCP2/PLA2G4A/CTH/KMO/APOA1/ELOVL4/ALDH8A1/EPHX2/RDH10/PTGIS/NR1D1/ASL/EDN2/PLA2G5/ALDH1A2/CDO1/GAMT/APOC1/CYP2E1/ASS1/RGN/GGT7/IDO1/NR1H2/BHMT2/ALOX5AP/GSTM1/ANXA1/SDS/GLUL/C…	139	HepG2 vs HCC	down_total
BP	GO:0045058	T cell selection	35/4299	48/16109	3.02198e-11	1.339e-09	9.40042e-10	CD4/CD74/FOXP3/TBX21/PTPRC/IL12RB1/GLI3/GATA3/ZAP70/TNFSF18/LY9/BCL11B/DOCK2/CTSL/IL6/IRF4/ITPKB/BATF/CD1D/CD3G/IL6R/SLAMF6/IL15/SHH/SYK/CD3D/BCL2/THEMIS/CD28/ZFPM1/JAG2/SPN/CARD11/TOX/CD3E	35	HepG2 vs HCC	down_total
BP	GO:0071706	tumor necrosis factor superfamily cytokine production	75/4299	142/16109	3.04797e-11	1.34066e-09	9.41206e-10	TYROBP/LTF/IGF1/FOXP3/BCL3/PTPRC/GSTP1/IRAK3/TREM2/TSPO/NFATC4/BPI/PYCARD/LILRB1/CD33/HSPB1/VSIR/IFNG/PTPN6/CD86/WNT5A/POMC/CD2/SLAMF1/CD274/CLU/TNFRSF8/CCR2/SASH3/TWIST1/TICAM1/ZFP36/LBP/RARA/SYT11/PTPN22/C5AR2/HAVCR2/CD36/IL6/IL10/TLR4/IL33/TLR2/APP/PIK3R1/PTPRJ/ADAM8/ANGPT1/LY96/MAPKAPK2/TLR3/SYK/NOD2/NLRC3/CX3CR1/LGALS9/PTAFR/CD14/CLEC7A/CCL19/MYD88/CD34/TLR1/LPL/GAS6/LILRA5/CD47/SPN/HLA-E/OR…	75	HepG2 vs HCC	down_total
BP	GO:0045766	positive regulation of angiogenesis	78/4299	150/16109	3.41123e-11	1.47886e-09	1.03822e-09	HSPB6/TBXA2R/HGF/GRN/TIE1/RAPGEF3/ANGPT2/CD40/FLT1/PRKD2/ITGB8/CCL24/HSPB1/SERPINE1/C5/ENG/SMOC2/VEGFA/SEMA5A/WNT5A/AKT3/TEK/PTK2B/CXCR4/TWIST1/PTGIS/C3/RRAS/KDR/ADM2/PAK4/RAMP2/ANGPTL3/CHI3L1/BTG1/APLNR/ETS1/IL10/KLF4/CYP1B1/FGF2/ITGAX/GATA6/ECM1/EPHA1/ADAM12/ADM/VEGFC/ITGB2/ITGA5/EMC10/JMJD8/TLR3/BMPER/CYBB/VEGFD/JCAD/PRKCB/GREM1/STIM1/ANGPTL4/CX3CR1/LRG1/C3AR1/CCL11/VEGFB/JUP/CD34/FUT1/FOXC2/C…	78	HepG2 vs HCC	down_total
BP	GO:1904018	positive regulation of vasculature development	78/4299	150/16109	3.41123e-11	1.47886e-09	1.03822e-09	HSPB6/TBXA2R/HGF/GRN/TIE1/RAPGEF3/ANGPT2/CD40/FLT1/PRKD2/ITGB8/CCL24/HSPB1/SERPINE1/C5/ENG/SMOC2/VEGFA/SEMA5A/WNT5A/AKT3/TEK/PTK2B/CXCR4/TWIST1/PTGIS/C3/RRAS/KDR/ADM2/PAK4/RAMP2/ANGPTL3/CHI3L1/BTG1/APLNR/ETS1/IL10/KLF4/CYP1B1/FGF2/ITGAX/GATA6/ECM1/EPHA1/ADAM12/ADM/VEGFC/ITGB2/ITGA5/EMC10/JMJD8/TLR3/BMPER/CYBB/VEGFD/JCAD/PRKCB/GREM1/STIM1/ANGPTL4/CX3CR1/LRG1/C3AR1/CCL11/VEGFB/JUP/CD34/FUT1/FOXC2/C…	78	HepG2 vs HCC	down_total
BP	GO:0002768	immune response-regulating cell surface receptor signaling pathway	162/4299	386/16109	3.55208e-11	1.52892e-09	1.07337e-09	FGR/CD38/CD79B/CD4/BTK/TYROBP/WAS/PRKCH/LCP2/FOXP3/PRKACA/FCGR2B/TXK/PAG1/ICAM3/PAK3/MEF2C/PTPRC/FYB1/FCN1/SPG21/CD209/BLNK/GRAP2/CD40/HCK/BMX/KCNN4/RELB/LILRB1/PRKD2/CD79A/WASL/GATA3/MAPK10/LPXN/CD81/PTPN6/BTN3A3/GPLD1/ITK/BTNL8/ZAP70/WIPF1/RAP1A/GBP1/RAB29/CR2/MUC5B/NR4A3/LAX1/WIPF3/NCKAP1L/FFAR2/NECTIN2/THEMIS2/LILRB2/NFATC1/RFTN1/LGALS3/CLEC10A/PRAM1/PTPN22/VTCN1/KLRD1/KLRC1/C5AR2/TESPA1/TEC/…	162	HepG2 vs HCC	down_total
BP	GO:0002548	monocyte chemotaxis	42/4299	63/16109	3.59114e-11	1.53477e-09	1.07748e-09	PDGFB/LGMN/FLT1/CCL24/SERPINE1/CXCL12/CCL2/CCL8/CALCA/DUSP1/TNFSF18/TNFSF11/CCR2/CCL25/LGALS3/ANXA1/IL6/CCN3/CCL21/SLIT2/PLA2G7/PTPRO/SLAMF8/IL6R/S100A12/CCR1/GREM1/CXCL10/FPR2/CCL11/CCL19/CCL13/S100A14/AIF1/LYN/CCL5/CCL16/CCL4/CCL18/CCL4L2/CCL3L1/CCL3	42	HepG2 vs HCC	down_total
BP	GO:0050878	regulation of body fluid levels	192/4299	477/16109	4.52757e-11	1.92135e-09	1.34887e-09	ENPP4/CFTR/CYP26B1/PRKAR2B/TBXA2R/CD9/EHD3/WAS/EHD2/NR1H3/PRKCH/LCP2/F7/GNA15/RAB27A/PRKACA/TP63/TXK/FAP/CPB2/DOCK9/P2RX7/APOH/SERPIND1/PDGFB/ITPK1/PROCR/CD40/MYL9/OXT/F9/CD40LG/DGKH/PLAT/KCNN4/LSR/TFPI2/PIK3CG/CAV1/GHRHR/HSPB1/SERPINE1/DOCK8/GATA3/P2RX1/COL1A1/VTN/HGFAC/P2RX3/VWF/OAS2/PTPN6/ADTRP/SLC22A2/VEGFA/SLC29A1/NPR3/PRLR/KNG1/HRG/GNAI2/PROC/PLEK/PLA2G4A/MPL/SERPINC1/VAMP8/SOCS2/PLG/C4BPB/…	192	HepG2 vs HCC	down_total
CC	GO:0031093	platelet alpha granule lumen	44/4501	67/16883	2.56517e-11	1.93813e-09	1.62311e-09	IGF1/HGF/ACTN2/TGFB2/PDGFB/TIMP1/TGFB1/SERPINE1/VWF/VEGFA/SPARC/KNG1/HRG/QSOX1/TGFB3/CLU/A1BG/PLG/SRGN/F13A1/ISLR/MMRN1/APP/SCCPDH/AHSG/SERPING1/FERMT3/VEGFC/ALB/TEX264/VEGFD/SERPINF2/FGG/FGA/FGB/VEGFB/GAS6/F8/SERPINA1/PDGFA/F5/TMSB4X/ORM2/ORM1	44	HepG2 vs HCC	down_total
BP	GO:0030001	metal ion transport	187/4299	462/16109	4.6669e-11	1.96663e-09	1.38066e-09	CALCR/CACNA2D2/CD4/EHD3/SLC11A1/CASR/KCNQ1/MCOLN3/CAMK2B/CALCRL/CD84/DRD4/GNB5/PRKACA/TMEM38A/ATP2A3/SRI/CACNG4/SLC4A4/PTPRC/TRPM3/CHERP/GNAO1/REM1/P2RX7/SLC8B1/MCOLN1/CAPN3/TSPO/PDGFB/CACNA1I/BDKRB1/CHRNA4/CACNA1F/NALCN/FGF14/HTR2A/CORO1A/SLC30A4/TRPA1/NIPAL2/JPH1/TUSC3/KCNN4/LILRB1/CD33/PIK3CG/CAV1/TSPAN13/CXCL12/PKD2L1/CDH23/RGS9/P2RX1/CCL2/CCL8/P2RX3/PTPN6/PDGFRB/CLDN16/GNAI2/RGS4/FASLG/CASQ2…	187	HepG2 vs HCC	down_total
BP	GO:0007599	hemostasis	142/4299	329/16109	5.4637e-11	2.2765e-09	1.59821e-09	ENPP4/PRKAR2B/TBXA2R/CD9/EHD3/WAS/EHD2/PRKCH/LCP2/F7/GNA15/RAB27A/PRKACA/TXK/FAP/CPB2/DOCK9/P2RX7/APOH/SERPIND1/PDGFB/ITPK1/PROCR/CD40/MYL9/F9/CD40LG/DGKH/PLAT/TFPI2/PIK3CG/CAV1/HSPB1/SERPINE1/DOCK8/GATA3/P2RX1/COL1A1/VTN/HGFAC/P2RX3/VWF/PTPN6/ADTRP/KNG1/HRG/PROC/PLEK/PLA2G4A/MPL/SERPINC1/PLG/C4BPB/F13A1/IRF1/FOXA2/F10/PROZ/TSPAN8/F2RL3/ADORA2A/DOCK6/APOE/F12/EPHB2/PDGFRA/CD36/TEC/RAC1/IL6/DGKB/B…	142	HepG2 vs HCC	down_total
BP	GO:0032609	interferon-gamma production	61/4299	108/16109	5.47781e-11	2.2765e-09	1.59821e-09	SLC11A1/FOXP3/BCL3/TXK/IL12RB2/IL12RB1/TLR8/PYCARD/LILRB1/EBI3/GATA3/VSIR/CRTAM/WNT5A/IL1RL1/IL18R1/CD2/CD274/CCR2/SASH3/CD244/INHBA/RIPK3/RARA/PTPN22/HAVCR2/IL10/TLR4/IL33/IRF8/IL18/CD96/PGLYRP2/LAPTM5/SLAMF6/TLR3/NOD2/LGALS9/LGALS9B/CD14/LGALS9C/CLEC7A/IL20RB/DDIT3/ZFPM1/GAS6/PDE4B/LILRB4/ISG15/HLA-DRB1/TLR7/CD47/IL27/SPN/PDCD1LG2/CD3E/CR1/HLA-A/HLA-DPB1/LTA/HLA-DPA1	61	HepG2 vs HCC	down_total
MF	GO:0019955	cytokine binding	71/4366	133/16548	3.03963e-11	2.30404e-09	1.82804e-09	CD4/IL20RA/CD74/TNFRSF1B/TNFRSF9/LTBP1/TNFRSF1A/IL12RB2/LTBP4/IL12RB1/NRP1/IL2RB/PLP2/EBI3/ENG/IL10RA/GHR/PRLR/ACVR1/ITGA4/IL1R2/IL1RL1/IL18R1/LEPR/GBP1/NRP2/TGFB3/CCRL2/CCR2/CXCR4/CNTFR/IL13RA2/ZFP36/PXDN/IL2RA/CD36/IL11RA/LRRC32/FGF2/ACVRL1/ACKR3/ACKR2/IL2RG/CD109/KIT/TNFRSF14/IL6R/CCR5/PDPN/CXCR1/CCR1/GREM1/TMC8/LTBP3/CX3CR1/HJV/SOSTDC1/XCR1/TCAP/NRROS/IL20RB/CXCR2/GREM2/CSF1R/TSKU/CCR4/IL3RA/…	71	HepG2 vs HCC	down_total
BP	GO:0043542	endothelial cell migration	101/4299	213/16109	5.92164e-11	2.4441e-09	1.71587e-09	TBXA2R/PRSS3/DCN/ADGRA2/GRN/FLT4/HDAC9/SP100/VASH1/SCARB1/PTGS2/FAP/MEF2C/APOH/ANGPT2/NRP1/PDGFB/LGMN/CD40/RGCC/PRKD2/TGFB1/PIK3CG/PTN/HSPB1/MEOX2/GATA3/LPXN/ADTRP/GPLD1/SMOC2/VEGFA/SEMA5A/SPARC/HRG/WNT5A/GADD45A/AKT3/APOA1/NRP2/TEK/PTK2B/NR4A1/EFNB2/AMOT/RRAS/RHOJ/KDR/DLL4/APOE/RIN2/LOXL2/ETS1/ANXA1/AGT/GLUL/RAC1/KLF4/CCN3/CYP1B1/FGF2/ACVRL1/DNAJA4/CDH13/RAB13/SLIT2/NOTCH1/VEGFC/ANGPT1/CXCL13/ST…	101	HepG2 vs HCC	down_total
BP	GO:0045580	regulation of T cell differentiation	74/4299	141/16109	6.12126e-11	2.5093e-09	1.76164e-09	CYP26B1/CD74/RUNX3/FOXP3/PRDM1/TBX21/GLI2/PTPRC/LAG3/IL12RB1/CLPTM1/GLI3/GATA3/VSIR/ZBTB16/CRTAM/IFNG/CD83/VNN1/CD86/ZAP70/IL1RL2/CD2/TNFSF18/CD80/CCR2/SASH3/NCKAP1L/PCK1/IRF1/FGL2/LILRB2/RARA/SPINK5/IL2RA/ANXA1/DTX1/TESPA1/HLX/IRF4/LEF1/CD27/DUSP10/ITPKB/SOX13/IL18/ADAM8/ZBTB7B/NLRP3/IHH/CTLA4/IL15/SHH/SYK/RHOH/IL7R/LGALS9/CCL19/SART1/ZNF683/CD28/EGR3/LILRB4/TNFRSF18/HLA-DRB1/IL27/CARD11/NRARP/T…	74	HepG2 vs HCC	down_total
BP	GO:0031589	cell-substrate adhesion	149/4299	350/16109	6.28635e-11	2.55957e-09	1.79693e-09	ITGAL/ITGA3/CD44/USH2A/EPHA3/ARHGAP6/LAMC3/LIMCH1/LIMS2/ACTN2/ITGA8/COL5A3/TRIP6/NID2/CASS4/SIGLEC1/ANGPT2/CCDC80/NRP1/TRIOBP/PDGFB/CORO1A/FOXF1/SFRP1/PTN/SERPINE1/MEGF9/ECM2/TESK1/ATRNL1/COL1A1/VTN/BST1/LPXN/VWF/PPARD/VEGFA/HRG/CSPG5/ITGA4/GBP1/APOA1/ONECUT2/TEK/TNN/SORBS3/PTK2B/PLG/LRP1/PREX1/SDC4/RRAS/KDR/RAC2/ATP1B2/CCL25/RIN2/ANGPTL3/POSTN/LYVE1/CD36/CD63/ITGA7/THSD1/RAC1/MYO1G/CCL21/TMEM8B/…	149	HepG2 vs HCC	down_total
BP	GO:0032680	regulation of tumor necrosis factor production	72/4299	136/16109	6.52208e-11	2.63772e-09	1.8518e-09	TYROBP/LTF/IGF1/FOXP3/BCL3/PTPRC/GSTP1/IRAK3/TREM2/TSPO/NFATC4/BPI/PYCARD/LILRB1/CD33/HSPB1/VSIR/IFNG/PTPN6/WNT5A/POMC/CD2/SLAMF1/CLU/TNFRSF8/CCR2/SASH3/TWIST1/TICAM1/ZFP36/LBP/RARA/SYT11/PTPN22/C5AR2/HAVCR2/CD36/IL6/IL10/TLR4/IL33/TLR2/APP/PIK3R1/PTPRJ/ANGPT1/LY96/MAPKAPK2/TLR3/SYK/NOD2/NLRC3/CX3CR1/LGALS9/PTAFR/CD14/CLEC7A/CCL19/MYD88/CD34/TLR1/LPL/GAS6/LILRA5/CD47/SPN/HLA-E/ORM2/ORM1/LILRA4/LI…	72	HepG2 vs HCC	down_total
BP	GO:0001935	endothelial cell proliferation	75/4299	144/16109	7.33449e-11	2.94651e-09	2.06858e-09	ALOX5/FLT4/TIE1/VASH1/SCARB1/MEF2C/APOH/NRP1/PDGFB/PPP1R16B/FLT1/RGCC/PRKD2/CAV2/CAV1/WNT2/CCL24/CXCL12/CCL2/VEGFA/SEMA5A/SPARC/THBS4/WNT5A/ITGA4/AKT3/APOA1/NRP2/ARG1/TEK/NR4A1/BMP2/KDR/DLL4/ALDH1A2/APOE/ATP5IF1/LOXL2/APLNR/IL10/SULF1/FGF2/ACVRL1/CDH13/ECM1/ARNT/AGTR1/VIP/VEGFC/GJA1/MMP14/XDH/EMC10/BMPER/VEGFD/JCAD/ATOH8/LRG1/APLN/CCL11/EGFL7/VEGFB/CD34/FUT1/ERN1/EGR3/PRKX/NR2F2/NRARP/ZNF580/ANG/…	75	HepG2 vs HCC	down_total
CC	GO:0005788	endoplasmic reticulum lumen	132/4501	300/16883	5.08937e-11	3.46077e-09	2.89826e-09	ARSD/CD4/FMO1/TNC/CP/H6PD/LTBP1/RCN1/COL23A1/F7/ARSF/SPP2/PTGS2/ANO8/COL5A3/COL4A4/COL19A1/P3H2/TF/TSPAN15/SERPIND1/ARSA/PDGFB/APOL1/CTSZ/CHRDL1/F9/TIMP1/NUCB1/EBI3/COL1A1/APOA5/APOA4/WNT5B/COL12A1/COL9A1/KNG1/BCHE/WNT5A/IGFBP5/PROC/QSOX1/SERPINC1/APOA1/CASQ2/SIL1/CLU/FLT3/COL21A1/C3/F10/PROZ/CFP/SDF2L1/DNAJB9/SUMF2/PRKCSH/APOE/COL5A1/ENAM/COL4A2/GOLM1/RDH5/OS9/IL6/ADAMTS7/SERPINA10/SLC27A2/MFGE8…	132	HepG2 vs HCC	down_total
BP	GO:0007596	blood coagulation	140/4299	325/16109	8.80824e-11	3.49572e-09	2.45415e-09	ENPP4/PRKAR2B/TBXA2R/CD9/EHD3/WAS/EHD2/PRKCH/LCP2/F7/GNA15/RAB27A/PRKACA/TXK/FAP/CPB2/DOCK9/P2RX7/APOH/SERPIND1/PDGFB/ITPK1/PROCR/CD40/MYL9/F9/CD40LG/DGKH/PLAT/TFPI2/PIK3CG/CAV1/HSPB1/SERPINE1/DOCK8/GATA3/P2RX1/COL1A1/VTN/HGFAC/P2RX3/VWF/PTPN6/ADTRP/KNG1/HRG/PROC/PLEK/PLA2G4A/MPL/SERPINC1/PLG/C4BPB/F13A1/IRF1/FOXA2/F10/PROZ/TSPAN8/F2RL3/ADORA2A/DOCK6/APOE/F12/EPHB2/PDGFRA/CD36/TEC/RAC1/IL6/DGKB/B…	140	HepG2 vs HCC	down_total
BP	GO:0010863	positive regulation of phospholipase C activity	32/4299	43/16109	8.81761e-11	3.49572e-09	2.45415e-09	SELE/ARHGAP6/GNA15/LPAR2/TXK/ESR1/HTR2A/FLT1/ITK/PDGFRB/CD86/ADRA1A/S1PR4/PDGFRA/PLCB2/FGF2/NTRK3/EGFR/NTRK2/EDNRA/KIT/AVPR1A/P2RY12/PTAFR/NMUR1/P2RY6/RASGRP4/BDNF/NTF3/C5AR1/LPAR1/ANG	32	HepG2 vs HCC	down_total
MF	GO:0008395	steroid hydroxylase activity	28/4366	35/16548	5.12341e-11	3.64082e-09	2.88866e-09	CYP3A43/CYP46A1/CYP2D6/CYP3A5/CYP2C18/CYP2E1/CYP2J2/CYP27A1/CYP1B1/CYP2C9/CYP2C8/CH25H/CYP11A1/CYP1A2/CYP39A1/CYP17A1/CYP3A4/CYP3A7/CYP2C19/CYP7A1/CYP7B1/CYP8B1/CYP2R1/CYP2B6/CYP2A13/CYP2A7/CYP21A2/CYP2A6	28	HepG2 vs HCC	down_total
BP	GO:0002698	negative regulation of immune effector process	65/4299	119/16109	9.35035e-11	3.68269e-09	2.58542e-09	HFE/GRN/FOXP3/CD84/FCGR2B/TBX21/PTPRC/IRAK3/TGFB2/RNF125/FOXF1/LILRB1/TGFB1/CUEDC2/DHX58/PTPN6/APOA1/ARG1/TGFB3/TNFSF18/CCR2/IL13RA2/C4BPA/C4BPB/FGL2/BST2/NDFIP1/LGALS3/SPINK5/IL2RA/KLRD1/KLRC1/ANXA1/HAVCR2/HLX/IL10/IL33/TMBIM6/SUSD4/DUSP10/SERPING1/CD96/ANGPT1/VSIG4/SLAMF8/APOA2/ZBTB7B/FCRL3/PGLYRP2/HTRA1/NOD2/CD300A/IL7R/LGALS9/IL20RB/LILRB4/KIR2DL4/CD47/PCBP2/CR1/HLA-E/HLA-G/HLA-F/HLA-A/HLA-B	65	HepG2 vs HCC	down_total
BP	GO:0032675	regulation of interleukin-6 production	68/4299	127/16109	1.13668e-10	4.44782e-09	3.12257e-09	TYROBP/CD74/HGF/POU2F2/FOXP3/IRAK3/CD200/TREM2/BPI/TLR8/PYCARD/IFNG/PTPN6/WNT5A/IL1RL2/SLAMF1/TWIST1/NCKAP1L/KLF2/TICAM1/LBP/LILRB2/SYT11/PTPN22/C5AR2/HAVCR2/CD36/IL6/IL10/TLR4/IL33/TLR2/APP/TSLP/IL6R/SCIMP/MAPKAPK2/CAPN2/CD200R1/IL17RC/UCN/TLR3/SYK/NOD2/NLRC3/LGALS9/AFAP1L2/PTAFR/CEBPB/CLEC7A/IL16/MYD88/TLR1/TLR6/LPL/GBA/IL17RA/GAS6/LILRB4/LILRA5/TLR7/CD47/MBP/AIF1/ORM1/HLA-B/LILRA2/RAB7B	68	HepG2 vs HCC	down_total
MF	GO:0030545	receptor regulator activity	185/4366	463/16548	7.72996e-11	5.16998e-09	4.10191e-09	IL32/IGF1/HGF/TYMP/GRN/TG/UTS2/DKK3/CXCL2/SEMA5B/WNT11/PTHLH/THPO/TGFB2/ADA2/OSM/PDGFB/OXT/CD40LG/TIMP1/FGF14/TNFSF13B/AMH/EBI3/TGFB1/CLEC11A/FGF21/PTN/WNT2/CCL24/C5/TNFSF8/CXCL12/CCL2/CCL8/CALCA/WNT5B/IFNG/BMP5/VEGFA/SEMA5A/HBEGF/THBS4/WNT5A/FGF12/CSPG5/POMC/EFEMP1/REG1A/FASLG/NENF/APOA1/TTR/TGFB3/TNFSF18/TNFSF11/IAPP/TNFSF10/INHBA/CXCL6/TNFSF14/BMP2/FLRT3/EDN2/ADM2/FGF13/ANGPTL8/PXDN/GMFG/CCL25…	185	HepG2 vs HCC	down_total
BP	GO:0002819	regulation of adaptive immune response	82/4299	164/16109	1.42307e-10	5.53252e-09	3.88408e-09	CD4/BTK/HFE/WAS/SLC11A1/TNFRSF1B/FOXP3/FCGR2B/TBX21/MEF2C/PTPRC/IL12RB1/CD40/TNFSF13B/PYCARD/FCER2/LILRB1/TGFB1/GATA3/HPX/CD81/PTPN6/IL1RL1/IL18R1/PLA2G4A/CD48/ARG1/CD274/TNFSF18/CD80/CCR2/SASH3/C4BPA/C4BPB/IRF1/C3/RIPK3/NECTIN2/TRPM4/NDFIP1/KMT5C/RSAD2/KLRD1/KLRC1/ANXA1/HAVCR2/IL6/HLX/IL10/IL33/SKAP1/SUSD4/DUSP10/IL18/SAMSN1/TNFRSF14/CD1D/CD1C/CD1B/CD1E/ZBTB7B/AZGP1/NLRP3/B2M/NOD2/IL7R/CCL19/IL2…	82	HepG2 vs HCC	down_total
BP	GO:0050817	coagulation	140/4299	327/16109	1.4782e-10	5.68939e-09	3.99421e-09	ENPP4/PRKAR2B/TBXA2R/CD9/EHD3/WAS/EHD2/PRKCH/LCP2/F7/GNA15/RAB27A/PRKACA/TXK/FAP/CPB2/DOCK9/P2RX7/APOH/SERPIND1/PDGFB/ITPK1/PROCR/CD40/MYL9/F9/CD40LG/DGKH/PLAT/TFPI2/PIK3CG/CAV1/HSPB1/SERPINE1/DOCK8/GATA3/P2RX1/COL1A1/VTN/HGFAC/P2RX3/VWF/PTPN6/ADTRP/KNG1/HRG/PROC/PLEK/PLA2G4A/MPL/SERPINC1/PLG/C4BPB/F13A1/IRF1/FOXA2/F10/PROZ/TSPAN8/F2RL3/ADORA2A/DOCK6/APOE/F12/EPHB2/PDGFRA/CD36/TEC/RAC1/IL6/DGKB/B…	140	HepG2 vs HCC	down_total
BP	GO:0070664	negative regulation of leukocyte proliferation	52/4299	88/16109	1.4823e-10	5.68939e-09	3.99421e-09	BTK/TYROBP/FOXP3/FCGR2B/GSTP1/LILRB1/VSIR/CCL8/CRTAM/PTPN6/CD86/PLA2G2D/ARG1/CD274/CD80/SDC4/LILRB2/IDO1/NDFIP1/CRP/SFTPD/VTCN1/IL2RA/HAVCR2/GPNMB/BLK/IL10/IL33/LRRC32/VSIG4/TNFRSF14/ZBTB7B/IHH/MNDA/CTLA4/SHH/GREM1/CD300A/LGALS9/LGALS9B/LGALS9C/CEBPB/IL20RB/LILRB4/HLA-DRB1/SPN/PDCD1LG2/CR1/LST1/HLA-G/TNFRSF13B/LYN	52	HepG2 vs HCC	down_total
BP	GO:0016064	immunoglobulin mediated immune response	63/4299	115/16109	1.53641e-10	5.85974e-09	4.11381e-09	MASP2/BTK/CD74/C8B/C6/FOXP3/BCL3/FCGR2B/TBX21/PTPRC/CD40/TLR8/CD40LG/FCER2/TGFB1/C5/HPX/CD81/TCIRG1/PTPN6/C7/C9/CR2/CLU/IL13RA2/C4BPA/C4BPB/C3/NECTIN2/NDFIP1/CRP/APCS/KMT5C/IL10/C1RL/CD27/SUSD4/SERPING1/BATF/C8A/FCER1G/C1QC/C1R/MBL2/C2/NOD2/MYD88/C1QB/C1QA/CLCF1/GAPT/C8G/CD28/HLA-DQB1/C1S/IRF7/HLA-DRB1/CR1/HLA-E/C4B/LTA/C4A/IGLL5	63	HepG2 vs HCC	down_total
BP	GO:0032640	tumor necrosis factor production	72/4299	138/16109	1.57641e-10	5.97449e-09	4.19436e-09	TYROBP/LTF/IGF1/FOXP3/BCL3/PTPRC/GSTP1/IRAK3/TREM2/TSPO/NFATC4/BPI/PYCARD/LILRB1/CD33/HSPB1/VSIR/IFNG/PTPN6/WNT5A/POMC/CD2/SLAMF1/CLU/TNFRSF8/CCR2/SASH3/TWIST1/TICAM1/ZFP36/LBP/RARA/SYT11/PTPN22/C5AR2/HAVCR2/CD36/IL6/IL10/TLR4/IL33/TLR2/APP/PIK3R1/PTPRJ/ANGPT1/LY96/MAPKAPK2/TLR3/SYK/NOD2/NLRC3/CX3CR1/LGALS9/PTAFR/CD14/CLEC7A/CCL19/MYD88/CD34/TLR1/LPL/GAS6/LILRA5/CD47/SPN/HLA-E/ORM2/ORM1/LILRA4/LI…	72	HepG2 vs HCC	down_total
BP	GO:0046394	carboxylic acid biosynthetic process	134/4299	310/16109	1.68015e-10	6.32785e-09	4.44244e-09	PDK4/MLXIPL/ALOX5/CD74/NR1H3/OTC/CYP46A1/ACSM2B/HSD17B10/ACADVL/ABCB11/DHRS9/PTGS2/MGLL/ACACB/OSBPL6/SLC27A5/GSTP1/FOLH1/PTGS1/TECR/GGT5/UPB1/GGTLC2/CYP2D6/LIPG/BCAT2/PRKAG2/PTGDS/ASPA/APOA5/APOA4/APOC3/ACCS/AGXT2/ACADL/SCP2/PLA2G4A/CTH/KMO/APOA1/ELOVL4/ALDH8A1/EPHX2/RDH10/PTGIS/NR1D1/ASL/EDN2/PLA2G5/ALDH1A2/GAMT/APOC1/CYP2E1/ASS1/RGN/GGT7/IDO1/NR1H2/BHMT2/ALOX5AP/GSTM1/ANXA1/SDS/GLUL/CYP27A1/BAA…	134	HepG2 vs HCC	down_total
CC	GO:0042581	specific granule	80/4501	158/16883	1.03242e-10	6.38223e-09	5.34487e-09	AOC1/ITGAL/MMP25/LTF/DNASE1L1/TNFRSF1B/TIMP2/ACAA1/RAB27A/STXBP2/TOLLIP/CRISP3/TOM1/CTSZ/BPI/PGRMC1/STX4/ATP8B4/GSDMD/CD33/P2RX1/BST1/PTPN6/NIT2/QPCT/QSOX1/RAP1A/LAMTOR2/CTSD/ARG1/VAMP8/ANXA11/HVCN1/SLPI/CD93/CFP/PTPRB/SLC44A2/CRACR2A/CHI3L1/CHIT1/DOCK2/CD36/GGH/GPR84/SLC27A2/TRPM2/SLC2A5/CD53/DEGS1/STOM/LCN2/PTPRJ/ADAM8/ITGB2/PTX3/CXCL1/HGSNAT/CYBB/B2M/LAIR1/AGPAT2/ITGAM/OSCAR/FPR2/LRG1/C3AR1/OR…	80	HepG2 vs HCC	down_total
BP	GO:0019724	B cell mediated immunity	64/4299	118/16109	1.94062e-10	7.26345e-09	5.09927e-09	MASP2/BTK/CD74/C8B/C6/FOXP3/BCL3/FCGR2B/TBX21/PTPRC/CD40/TLR8/CD40LG/FCER2/TGFB1/C5/HPX/CD81/TCIRG1/PTPN6/C7/C9/CR2/CLU/IL13RA2/C4BPA/C4BPB/C3/NECTIN2/NDFIP1/CRP/APCS/KMT5C/IL10/C1RL/CD27/SUSD4/SERPING1/BATF/C8A/FCER1G/C1QC/C1R/MBL2/C2/NOD2/MYD88/C1QB/C1QA/CLCF1/GAPT/C8G/CD28/HLA-DQB1/C1S/IRF7/HLA-DRB1/CR1/HLA-E/HLA-G/C4B/LTA/C4A/IGLL5	64	HepG2 vs HCC	down_total
BP	GO:0050868	negative regulation of T cell activation	62/4299	113/16109	1.96864e-10	7.32286e-09	5.14098e-09	HFE/CD74/RUNX3/FOXP3/FCGR2B/TBX21/PAG1/LAG3/FGL1/LILRB1/GLI3/VSIR/CRTAM/PTPN6/RIPOR2/CD86/PLA2G2D/ARG1/CD274/TNFSF18/CD80/LAX1/SDC4/IRF1/FGL2/LILRB2/IDO1/NDFIP1/LGALS3/SFTPD/PTPN22/VTCN1/IL2RA/ANXA1/HAVCR2/DTX1/GPNMB/HLX/IL10/LRRC32/VSIG4/TNFRSF14/ZBTB7B/LAPTM5/TNFAIP8L2/IHH/CTLA4/SHH/CD300A/LGALS9/LGALS9B/LGALS9C/CEBPB/IL20RB/TIGIT/LILRB4/HLA-DRB1/SPN/PDCD1LG2/NRARP/CR1/HLA-G	62	HepG2 vs HCC	down_total
BP	GO:0031348	negative regulation of defense response	92/4299	192/16109	2.08722e-10	7.7163e-09	5.41719e-09	ALOX5/IGF1/HGF/NR1H3/TNFRSF1B/GRN/FOXP3/CALCRL/TNFRSF1A/SIRT2/RORA/FAM3A/FCGR2B/CST7/PTPRC/GSTP1/IRAK3/CD200/RNF125/WFDC1/FOXF1/MEFV/LILRB1/GATA3/DHX58/PPARD/FNDC4/PROC/APOA1/ARG1/TEK/NMI/TNFAIP6/PTGIS/NR1D1/FGL2/APOE/NR1H2/NDFIP1/TRIM21/APCS/SYT11/SPINK5/IL2RA/KLRD1/KLRC1/HAVCR2/NT5E/AOAH/IL10/KLF4/CCN3/NLRC5/SIGLEC10/SUSD4/DUSP10/GPR17/SERPING1/CD96/VSIG4/SLAMF8/NLRP3/TNFAIP8L2/ADORA1/IFI16/CD2…	92	HepG2 vs HCC	down_total
BP	GO:0032635	interleukin-6 production	69/4299	131/16109	2.18237e-10	8.01888e-09	5.62962e-09	NOS2/TYROBP/CD74/HGF/POU2F2/FOXP3/IRAK3/CD200/TREM2/BPI/TLR8/PYCARD/IFNG/PTPN6/WNT5A/IL1RL2/SLAMF1/TWIST1/NCKAP1L/KLF2/TICAM1/LBP/LILRB2/SYT11/PTPN22/C5AR2/HAVCR2/CD36/IL6/IL10/TLR4/IL33/TLR2/APP/TSLP/IL6R/SCIMP/MAPKAPK2/CAPN2/CD200R1/IL17RC/UCN/TLR3/SYK/NOD2/NLRC3/LGALS9/AFAP1L2/PTAFR/CEBPB/CLEC7A/IL16/MYD88/TLR1/TLR6/LPL/GBA/IL17RA/GAS6/LILRB4/LILRA5/TLR7/CD47/MBP/AIF1/ORM1/HLA-B/LILRA2/RAB7B	69	HepG2 vs HCC	down_total
BP	GO:0050673	epithelial cell proliferation	155/4299	373/16109	2.26886e-10	8.28615e-09	5.81725e-09	ALOX5/IGF1/SNAI2/HGF/RUNX3/GRN/FLT4/TIE1/FGFR2/VASH1/LIMS2/SCARB1/TP63/FAP/CPB2/MEF2C/PGR/B4GALT1/APOH/ESR1/TGFB2/NRP1/PDGFB/PPP1R16B/WDR13/FLT1/RGCC/WFDC1/SFRP1/FGL1/PRKD2/TGFB1/HPN/PTN/CAV2/CAV1/WNT2/CCL24/GATA3/CXCL12/PBLD/CCL2/GLI1/VDR/PPARD/BMP5/VEGFA/SEMA5A/SPARC/THBS4/WNT5A/HES1/ITGA4/RTN4/REG1A/IGFBP5/AKT3/IRF6/APOA1/NRP2/ARG1/KLF9/NR4A3/TEK/TNFSF11/TWIST1/NR4A1/BMP2/NR1D1/BCL11B/ZFP36/KD…	155	HepG2 vs HCC	down_total
BP	GO:0050730	regulation of peptidyl-tyrosine phosphorylation	112/4299	248/16109	2.32217e-10	8.42977e-09	5.91808e-09	CD4/MVP/IGF1/CD74/HGF/CD44/TNK2/TNFRSF1A/PPP2R5B/PTPRC/NOX4/CASS4/TREM2/NRP1/OSM/PDGFB/CD40/PTK6/HTR2A/EHD4/SFRP1/TGFB1/CAV1/VTN/BST1/HPX/CD81/IFNG/PTPN6/VEGFA/GHR/HBEGF/THBS4/HRG/HES1/ACVR1/EPHA4/TNFSF18/PTK2B/ADRA1A/CD80/FLT3/SH3BP5/DLG4/CD36/TEC/AGT/IL6/ENPP2/PARP9/FGF7/APP/CBLC/TSLP/EGFR/NTRK2/PTPRJ/CTF1/FCGR1A/ADRA2A/IL18/THY1/ANGPT1/LRRK1/SAMSN1/NRG1/KIT/TNFRSF14/NCF1/ACE/ZFYVE28/ITGB2/IL6R…	112	HepG2 vs HCC	down_total
BP	GO:0019216	regulation of lipid metabolic process	158/4299	383/16109	2.89879e-10	1.04599e-08	7.34335e-09	FGR/PDK4/ABCB4/PDK2/MLXIPL/MBTPS2/SNAI2/CD74/ALAS1/NR1H3/H6PD/DKK3/DGAT2/ME1/PPP2R5A/PLPP1/TNFRSF1A/ADGRF5/RORA/FAM3A/SREBF1/ACADVL/SCARB1/ABCB11/PTGS2/ACACB/SEC14L2/PIK3IP1/TSPO/PDGFB/EEF1A2/RUBCNL/HTR2A/FLT1/TGFB1/SULT2A1/FGF21/LSR/PIK3CG/CAV1/RARRES2/PRKAG2/ABCA2/SC5D/CPT1A/APOA5/APOA4/APOC3/CD81/CREBL2/IFNG/PPARD/BMP5/GPLD1/PDGFRB/AADAC/ACADL/APOA1/CNR1/NR4A3/TEK/EGR1/PTK2B/EPHX2/RDH10/FLT3/T…	158	HepG2 vs HCC	down_total
BP	GO:0001906	cell killing	79/4299	158/16109	3.07471e-10	1.10094e-08	7.72907e-09	CFH/NOS2/TYROBP/LTF/SLAMF7/RAB27A/FCGR2B/CD5L/STXBP2/CFHR2/PTPRC/P2RX7/LAG3/IL12RB1/APOL1/CTSG/GZMB/CORO1A/FCER2/LILRB1/CRTAM/IFNG/PTPN6/C9/HRG/GNLY/IL18RAP/ARG1/VAMP7/CXCL6/C3/RIPK3/NECTIN2/ULBP2/CFHR5/KLRD1/KLRC1/HAVCR2/VAV1/LYST/IL18/CD1D/CD1C/CD1B/CD1E/AZGP1/SLAMF6/S100A12/DNASE1L3/SYK/HPRT1/B2M/IL7R/LGALS9/ITGAM/CLEC7A/F2/PRF1/CCL13/SH2D1A/LAMP1/DEFB132/KIR2DL4/NCR1/HLA-DRB1/GZMM/CR1L/H2BC12…	79	HepG2 vs HCC	down_total
BP	GO:0045621	positive regulation of lymphocyte differentiation	56/4299	99/16109	3.08759e-10	1.10094e-08	7.72907e-09	BTK/CD74/RUNX3/FOXP3/GLI2/PTPRC/IL12RB1/GLI3/GATA3/VSIR/ZBTB16/IFNG/CD83/VNN1/CD86/ZAP70/IL1RL2/CD80/SASH3/NCKAP1L/PCK1/LILRB2/RARA/IL2RA/ANXA1/TESPA1/HLX/IL10/LEF1/CD27/DUSP10/ITPKB/SOX13/IL18/ADAM8/MMP14/ZBTB7B/NLRP3/IHH/IL15/SHH/SYK/RHOH/IL7R/LGALS9/CCL19/SART1/EGR3/GAS6/LILRB4/HLA-DRB1/TOX/CR1/HLA-DRA/HLA-G/PIK3R6	56	HepG2 vs HCC	down_total
BP	GO:0048871	multicellular organismal homeostasis	194/4299	493/16109	3.46938e-10	1.22979e-08	8.6337e-09	CFTR/CYP26B1/CD38/PDK4/PRKAR2B/YBX2/USH1C/MLXIPL/LTF/IL20RA/SLC11A1/NR1H3/USH2A/ADRB1/PTGER3/TFE3/ADGRF5/ATP6AP1/PRKACA/ACADVL/TP63/PTGS2/ACACB/GPR137B/TP53INP2/ACHE/CNOT3/P2RX7/TF/WHRN/OXT/VSIG1/HTR2A/ACP5/CORO1A/ZNF423/CA2/DECR1/PPP1R13L/NOVA2/FGF21/LSR/CAV1/GRB10/HSPB1/SLC1A1/CDH23/PBLD/CALCA/TCIRG1/TNS2/ACOT13/VEGFA/LAMA4/ARRDC3/NPR3/PRLR/ACADL/IL18R1/PLCL1/LEPR/AKT3/CNR1/SGIP1/NR4A3/TNFSF11/…	194	HepG2 vs HCC	down_total
BP	GO:0071675	regulation of mononuclear cell migration	59/4299	107/16109	4.13389e-10	1.45677e-08	1.02272e-08	SLC8B1/CD200/LGMN/CD99L2/PYCARD/WASL/SERPINE1/RARRES2/DOCK8/CXCL12/CCL2/ADTRP/RIPOR2/BMP5/WNT5A/ITGA4/PADI2/DUSP1/TNFSF18/PTK2B/CCR2/RIPK3/LGALS3/CCN3/CCL21/MSTN/APP/ECM1/SLIT2/CXCL14/PLA2G7/MSN/ADAM8/JAM2/CXCL13/TNFRSF14/SLAMF8/CD200R1/CCR1/GREM1/LGALS9/CXCL10/PDGFD/FPR2/C3AR1/CMKLR1/CSF1R/GAS6/CSF1/APOD/S100A14/C5AR1/SPN/AIF1/KLRK1/LYN/CCL5/CCL4/CCL3	59	HepG2 vs HCC	down_total
BP	GO:0002706	regulation of lymphocyte mediated immunity	76/4299	151/16109	4.48554e-10	1.5715e-08	1.10327e-08	BTK/HFE/WAS/TNFRSF1B/FOXP3/FCGR2B/TBX21/PTPRC/LAG3/IL12RB1/CD40/FCER2/LILRB1/TGFB1/GATA3/CLNK/CRTAM/HPX/CD81/PTPN6/IL18R1/IL18RAP/ARG1/CCR2/SASH3/C4BPA/C4BPB/C3/RIPK3/NECTIN2/TRPM4/NDFIP1/KMT5C/RSAD2/KLRD1/KLRC1/HAVCR2/IL6/IL10/VAV1/SUSD4/IL18/CD96/CD1D/CD1C/CD1B/CD1E/AZGP1/NLRP3/SLAMF6/B2M/NOD2/IL7R/LGALS9/IL20RB/CLCF1/CD28/SH2D1A/LAMP1/LILRB4/KIR2DL4/NCR1/HLA-DRB1/SH2D1B/CR1/RAET1G/HLA-DRA/NCR3…	76	HepG2 vs HCC	down_total
BP	GO:0071219	cellular response to molecule of bacterial origin	90/4299	189/16109	4.91312e-10	1.71136e-08	1.20145e-08	TBXA2R/NOS2/LTF/CD6/NR1H3/VIM/TNFRSF1B/TNIP3/SIRT2/FCGR2B/SCARB1/CXCL2/MEF2C/GSTP1/TREM2/TSPO/CTSG/CD40/HCK/BPI/PYCARD/NFKBIB/LILRB1/TGFB1/SERPINE1/CCL2/PPARD/LY86/CD86/WNT5A/PLSCR4/KMO/ARG1/CD274/CD80/CXCL6/NR1D1/TICAM1/ZFP36/LBP/ASS1/LILRB2/CD180/PTPN22/CMPK2/HAVCR2/CD36/EDNRB/IL6/IL10/TLR4/TLR2/CASP1/CXCL9/IRF8/IL18/LY96/CXCL13/ADAMTS13/CCR5/SCIMP/NLRP3/CAPN2/CXCL3/CXCL5/CXCL1/NOD2/CX3CR1/CXCL…	90	HepG2 vs HCC	down_total
BP	GO:1902107	positive regulation of leukocyte differentiation	75/4299	149/16109	5.79872e-10	1.99675e-08	1.40181e-08	CD4/BTK/TYROBP/CD74/RUNX3/FOXP3/ATP6AP1/GLI2/PTPRC/TREM2/IL12RB1/CA2/TGFB1/GLI3/GATA3/VSIR/ZBTB16/IFNG/CD83/VNN1/CD86/ZAP70/IL1RL2/TNFSF11/CD80/SASH3/NCKAP1L/PCK1/LILRB2/RARA/CD101/IL2RA/ANXA1/TESPA1/HLX/IL10/LEF1/CD27/DUSP10/ITPKB/SOX13/IL18/ADAM8/KLF10/MMP14/ZBTB7B/NLRP3/IHH/CCR1/IL15/SHH/DCSTAMP/SYK/RHOH/IL7R/LGALS9/ROR2/FOS/CCL19/TRIB1/SART1/JUN/EGR3/HCLS1/GAS6/CSF1/ZFP36L1/EVI2B/LILRB4/HLA-D…	75	HepG2 vs HCC	down_total
BP	GO:1903708	positive regulation of hemopoiesis	75/4299	149/16109	5.79872e-10	1.99675e-08	1.40181e-08	CD4/BTK/TYROBP/CD74/RUNX3/FOXP3/ATP6AP1/GLI2/PTPRC/TREM2/IL12RB1/CA2/TGFB1/GLI3/GATA3/VSIR/ZBTB16/IFNG/CD83/VNN1/CD86/ZAP70/IL1RL2/TNFSF11/CD80/SASH3/NCKAP1L/PCK1/LILRB2/RARA/CD101/IL2RA/ANXA1/TESPA1/HLX/IL10/LEF1/CD27/DUSP10/ITPKB/SOX13/IL18/ADAM8/KLF10/MMP14/ZBTB7B/NLRP3/IHH/CCR1/IL15/SHH/DCSTAMP/SYK/RHOH/IL7R/LGALS9/ROR2/FOS/CCL19/TRIB1/SART1/JUN/EGR3/HCLS1/GAS6/CSF1/ZFP36L1/EVI2B/LILRB4/HLA-D…	75	HepG2 vs HCC	down_total
CC	GO:0031983	vesicle lumen	138/4501	325/16883	3.7284e-10	2.11276e-08	1.76935e-08	FGR/AOC1/LTF/ALOX5/MVP/DNASE1L1/IGF1/HGF/GRN/TIMP2/HEXB/ITIH4/ACAA1/CTSA/RAB27A/SPP2/ACTN2/TOLLIP/PPIE/GSTP1/FCN1/TF/APOH/TGFB2/ADA2/CRISP3/CYB5R3/ARSA/PDGFB/CTSG/SERPINA4/CTSZ/BPI/TIMP1/CRISPLD2/PYCARD/GSDMD/MAN2B1/TGFB1/SERPINE1/RARRES2/ALDOC/VWF/BIN2/PTPN6/VEGFA/SPARC/KNG1/HRG/NIT2/POMC/QPCT/QSOX1/PADI2/FASLG/CTSD/APOA1/TTR/ARG1/TGFB3/CLU/A1BG/CAT/PLG/SRGN/ARHGAP9/DBH/SLPI/F13A1/C3/CFP/ISLR/CR…	138	HepG2 vs HCC	down_total
BP	GO:1900274	regulation of phospholipase C activity	32/4299	45/16109	6.18667e-10	2.11823e-08	1.4871e-08	SELE/ARHGAP6/GNA15/LPAR2/TXK/ESR1/HTR2A/FLT1/ITK/PDGFRB/CD86/ADRA1A/S1PR4/PDGFRA/PLCB2/FGF2/NTRK3/EGFR/NTRK2/EDNRA/KIT/AVPR1A/P2RY12/PTAFR/NMUR1/P2RY6/RASGRP4/BDNF/NTF3/C5AR1/LPAR1/ANG	32	HepG2 vs HCC	down_total
BP	GO:0006953	acute-phase response	31/4299	43/16109	6.61078e-10	2.25065e-08	1.58006e-08	HFE/PTGER3/ITIH4/PTGS2/TFR2/CNR1/TNFSF11/LBP/ASS1/CRP/APCS/SAA2/EDNRB/IL6/AHSG/PTGES/IL6R/MBL2/SERPINF2/REG3A/CEBPB/SAA1/CD163/F2/F8/SIGIRR/SERPINA1/ORM2/ORM1/UGT1A1/HP	31	HepG2 vs HCC	down_total
BP	GO:0010518	positive regulation of phospholipase activity	38/4299	58/16109	6.65797e-10	2.25399e-08	1.5824e-08	SELE/ARHGAP6/GNA15/LPAR2/FGFR2/TXK/ESR1/HTR2A/FLT1/ITK/PDGFRB/CD86/ADRA1A/S1PR4/PLA2G5/PDGFRA/PLCB2/FGF2/NTRK3/CCN1/AGTR1/EGFR/NTRK2/EDNRA/KIT/AVPR1A/P2RY12/PTAFR/NMUR1/P2RY6/RASGRP4/BDNF/NTF3/C5AR1/LPAR1/ANG/APOC2/CCL5	38	HepG2 vs HCC	down_total
BP	GO:0018108	peptidyl-tyrosine phosphorylation	147/4299	354/16109	7.0114e-10	2.35958e-08	1.65653e-08	FGR/MATK/CD4/BTK/MVP/IGF1/CD74/HGF/CD44/FLT4/EPHA3/ROS1/TNK2/TIE1/FGFR2/TNFRSF1A/PPP2R5B/TXK/PTPRC/NOX4/CASS4/TREM2/NRP1/OSM/PDGFB/CD40/PTK6/HCK/BMX/HTR2A/FLT1/EHD4/SFRP1/DYRK1B/TGFB1/CAV1/EPHB6/TESK1/VTN/BST1/HPX/CD81/IFNG/PTPN6/VEGFA/GHR/HBEGF/ITK/THBS4/PRLR/PDGFRB/HRG/HES1/ZAP70/ACVR1/EFEMP1/EPHA4/TEK/TNFSF18/PTK2B/ADRA1A/CD80/FLT3/SRMS/KDR/SH3BP5/DLG4/EPHB2/PDGFRA/CD36/TEC/AGT/IL6/BLK/ENPP2/P…	147	HepG2 vs HCC	down_total
BP	GO:0018212	peptidyl-tyrosine modification	148/4299	357/16109	7.04819e-10	2.35958e-08	1.65653e-08	FGR/MATK/CD4/BTK/MVP/IGF1/CD74/HGF/CD44/FLT4/EPHA3/ROS1/TNK2/TIE1/FGFR2/TNFRSF1A/PPP2R5B/TXK/PTPRC/NOX4/CASS4/TREM2/NRP1/OSM/PDGFB/CD40/PTK6/HCK/BMX/HTR2A/FLT1/EHD4/SFRP1/DYRK1B/TGFB1/CAV1/EPHB6/TESK1/VTN/BST1/HPX/CD81/IFNG/PTPN6/VEGFA/GHR/HBEGF/ITK/THBS4/PRLR/PDGFRB/HRG/HES1/ZAP70/ACVR1/EFEMP1/EPHA4/TEK/TNFSF18/PTK2B/ADRA1A/CD80/FLT3/SRMS/KDR/TPST2/SH3BP5/DLG4/EPHB2/PDGFRA/CD36/TEC/AGT/IL6/BLK/E…	148	HepG2 vs HCC	down_total
BP	GO:0003158	endothelium development	66/4299	126/16109	7.27421e-10	2.42179e-08	1.70021e-08	TIE1/TNFRSF1A/RAPGEF3/NRP1/PPP1R16B/PRKD2/PTN/ENG/VEGFA/ARHGEF26/ACVR1/PROC/RAP1A/HOXB5/CXCR4/KDR/DLL4/KDM6B/BTG1/HEY2/CCM2/ACVRL1/ITGAX/MSN/NOTCH1/ADAMTS12/GJA1/ROBO4/NRG1/XDH/F11R/STC1/SCUBE1/PDPN/CLDN1/FSTL1/HEY1/SOX17/CLDN3/TMEM100/MESP1/ATOH8/CXCL10/COL22A1/FASN/S1PR1/MYD88/CD34/FOXC2/APOLD1/CDH5/COL18A1/CLDN5/NR2F2/PDE2A/GJA4/DLL1/SOX18/COL15A1/NOTCH4/S1PR3/GPX1/PECAM1/GDF2/GJA5/S1PR2	66	HepG2 vs HCC	down_total
BP	GO:0045582	positive regulation of T cell differentiation	50/4299	86/16109	7.3941e-10	2.44818e-08	1.71873e-08	CD74/RUNX3/FOXP3/GLI2/PTPRC/IL12RB1/GLI3/GATA3/VSIR/ZBTB16/IFNG/CD83/VNN1/CD86/ZAP70/IL1RL2/CD80/SASH3/NCKAP1L/PCK1/LILRB2/RARA/IL2RA/ANXA1/TESPA1/HLX/LEF1/CD27/DUSP10/ITPKB/SOX13/IL18/ADAM8/ZBTB7B/NLRP3/IHH/SHH/SYK/RHOH/IL7R/LGALS9/CCL19/SART1/EGR3/LILRB4/HLA-DRB1/CR1/HLA-DRA/HLA-G/PIK3R6	50	HepG2 vs HCC	down_total
CC	GO:0060205	cytoplasmic vesicle lumen	137/4501	323/16883	4.71581e-10	2.46673e-08	2.06579e-08	FGR/AOC1/LTF/ALOX5/MVP/DNASE1L1/IGF1/HGF/GRN/TIMP2/HEXB/ITIH4/ACAA1/CTSA/RAB27A/SPP2/ACTN2/TOLLIP/PPIE/GSTP1/FCN1/TF/APOH/TGFB2/ADA2/CRISP3/CYB5R3/ARSA/PDGFB/CTSG/SERPINA4/CTSZ/BPI/TIMP1/CRISPLD2/PYCARD/GSDMD/MAN2B1/TGFB1/SERPINE1/RARRES2/ALDOC/VWF/BIN2/PTPN6/VEGFA/SPARC/KNG1/HRG/NIT2/POMC/QPCT/QSOX1/PADI2/FASLG/CTSD/APOA1/TTR/ARG1/TGFB3/CLU/A1BG/CAT/PLG/SRGN/ARHGAP9/DBH/SLPI/F13A1/C3/CFP/ISLR/CR…	137	HepG2 vs HCC	down_total
CC	GO:0045121	membrane raft	135/4501	318/16883	5.87423e-10	2.66298e-08	2.23014e-08	PRKAR2B/ABCB4/LAMP2/SELE/CD4/BTK/EHD2/TNFRSF1B/CDH1/RTN4R/LCP2/KCNQ1/PLPP1/TNFRSF1A/STOML1/PRKACA/SCARB1/PAG1/LIPE/PTPRC/EFNB1/TREM2/MLC1/HCK/HTR2A/TRADD/CD79A/CAV2/CAV1/UNC5B/P2RX1/P2RX3/MS4A4A/SELPLG/LDHB/ADTRP/GNAI2/ZAP70/TNR/LAMTOR2/CD2/CD48/FASLG/CTSD/CNR1/TEK/PTK2B/ADRA1A/SDC4/PTGIS/GNAI1/KDR/PODXL/KCNA5/PLVAP/BST2/RFTN1/ANO1/TRPC4/CD36/EDNRB/TLR2/SULF1/SDCBP/MYOF/FURIN/CDH13/SKAP1/PLPP2/AP…	135	HepG2 vs HCC	down_total
CC	GO:0098857	membrane microdomain	135/4501	318/16883	5.87423e-10	2.66298e-08	2.23014e-08	PRKAR2B/ABCB4/LAMP2/SELE/CD4/BTK/EHD2/TNFRSF1B/CDH1/RTN4R/LCP2/KCNQ1/PLPP1/TNFRSF1A/STOML1/PRKACA/SCARB1/PAG1/LIPE/PTPRC/EFNB1/TREM2/MLC1/HCK/HTR2A/TRADD/CD79A/CAV2/CAV1/UNC5B/P2RX1/P2RX3/MS4A4A/SELPLG/LDHB/ADTRP/GNAI2/ZAP70/TNR/LAMTOR2/CD2/CD48/FASLG/CTSD/CNR1/TEK/PTK2B/ADRA1A/SDC4/PTGIS/GNAI1/KDR/PODXL/KCNA5/PLVAP/BST2/RFTN1/ANO1/TRPC4/CD36/EDNRB/TLR2/SULF1/SDCBP/MYOF/FURIN/CDH13/SKAP1/PLPP2/AP…	135	HepG2 vs HCC	down_total
BP	GO:0032637	interleukin-8 production	47/4299	79/16109	8.19271e-10	2.69777e-08	1.89396e-08	NOS2/CD74/BCL3/PTPRC/FCN1/BPI/TLR8/PYCARD/PRKD2/CD33/SERPINE1/WNT5A/CD2/CD244/FFAR2/LBP/CRP/CHI3L1/PTPN22/C5AR2/ANXA1/IL6/IL10/KLF4/TLR4/TLR2/APOA2/TLR3/SYK/NOD2/LGALS9/AFAP1L2/CD14/CLEC7A/MYD88/RELA/TLR1/TLR6/DDIT3/SSC5D/TLR5/TLR7/HSPA1A/TMSB4X/ZNF580/LILRA2/GDF2	47	HepG2 vs HCC	down_total
BP	GO:0001909	leukocyte mediated cytotoxicity	58/4299	106/16109	8.65882e-10	2.83576e-08	1.99084e-08	NOS2/TYROBP/SLAMF7/RAB27A/FCGR2B/STXBP2/PTPRC/LAG3/IL12RB1/CTSG/GZMB/CORO1A/LILRB1/CRTAM/PTPN6/IL18RAP/ARG1/VAMP7/CXCL6/RIPK3/NECTIN2/ULBP2/KLRD1/KLRC1/HAVCR2/VAV1/LYST/IL18/CD1D/CD1C/CD1B/CD1E/AZGP1/SLAMF6/DNASE1L3/HPRT1/B2M/IL7R/LGALS9/ITGAM/F2/PRF1/SH2D1A/LAMP1/KIR2DL4/NCR1/HLA-DRB1/GZMM/RAET1G/HLA-DRA/NCR3/HLA-E/HLA-G/HLA-F/HLA-A/KLRK1/HLA-B/PIK3R6	58	HepG2 vs HCC	down_total
BP	GO:0002429	immune response-activating cell surface receptor signaling pathway	146/4299	352/16109	8.81273e-10	2.85513e-08	2.00443e-08	FGR/CD38/CD79B/CD4/BTK/TYROBP/WAS/PRKCH/LCP2/FOXP3/PRKACA/FCGR2B/TXK/PAG1/ICAM3/PAK3/MEF2C/PTPRC/FYB1/FCN1/SPG21/CD209/BLNK/GRAP2/HCK/BMX/KCNN4/RELB/PRKD2/CD79A/WASL/GATA3/LPXN/CD81/PTPN6/BTN3A3/GPLD1/ITK/BTNL8/ZAP70/WIPF1/RAP1A/GBP1/RAB29/CR2/MUC5B/NR4A3/LAX1/WIPF3/NCKAP1L/FFAR2/NECTIN2/THEMIS2/RFTN1/LGALS3/CLEC10A/PRAM1/PTPN22/VTCN1/KLRD1/C5AR2/TESPA1/TEC/RAC1/MYO1G/BLK/SKAP1/VAV1/FCGR2A/MUC4/P…	146	HepG2 vs HCC	down_total
BP	GO:0002757	immune response-activating signal transduction	146/4299	352/16109	8.81273e-10	2.85513e-08	2.00443e-08	FGR/CD38/CD79B/CD4/BTK/TYROBP/WAS/PRKCH/LCP2/FOXP3/PRKACA/FCGR2B/TXK/PAG1/ICAM3/PAK3/MEF2C/PTPRC/FYB1/FCN1/SPG21/CD209/BLNK/GRAP2/HCK/BMX/KCNN4/RELB/PRKD2/CD79A/WASL/GATA3/LPXN/CD81/PTPN6/BTN3A3/GPLD1/ITK/BTNL8/ZAP70/WIPF1/RAP1A/GBP1/RAB29/CR2/MUC5B/NR4A3/LAX1/WIPF3/NCKAP1L/FFAR2/NECTIN2/THEMIS2/RFTN1/LGALS3/CLEC10A/PRAM1/PTPN22/VTCN1/KLRD1/C5AR2/TESPA1/TEC/RAC1/MYO1G/BLK/SKAP1/VAV1/FCGR2A/MUC4/P…	146	HepG2 vs HCC	down_total
BP	GO:0002286	T cell activation involved in immune response	53/4299	94/16109	1.07627e-09	3.46825e-08	2.43487e-08	ITGAL/SLC11A1/CD74/FOXP3/BCL3/RORA/RAB27A/FCGR2B/TBX21/APBB1IP/IL12RB1/RELB/LILRB1/GATA3/CD81/IFNG/CD86/IL18R1/TNFSF18/CD80/LY9/PCK1/FGL2/RARA/LGALS3/ANXA1/HAVCR2/LCP1/IL6/HLX/IRF4/LEF1/RORC/IL18/BATF/CD1C/FCER1G/ZBTB7B/IL6R/NLRP3/SLAMF6/EOMES/LGALS9/GPR183/PTGER4/CCL19/ZFPM1/HLA-DRB1/SEMA4A/IL27/SPN/HLA-DRA/HLA-DMB	53	HepG2 vs HCC	down_total
BP	GO:0032945	negative regulation of mononuclear cell proliferation	48/4299	82/16109	1.1724e-09	3.7579e-08	2.63822e-08	BTK/TYROBP/FOXP3/FCGR2B/LILRB1/VSIR/CRTAM/PTPN6/CD86/PLA2G2D/ARG1/CD274/CD80/SDC4/LILRB2/IDO1/NDFIP1/CRP/SFTPD/VTCN1/IL2RA/HAVCR2/GPNMB/BLK/IL10/LRRC32/VSIG4/TNFRSF14/ZBTB7B/IHH/MNDA/CTLA4/SHH/CD300A/LGALS9/LGALS9B/LGALS9C/CEBPB/IL20RB/LILRB4/HLA-DRB1/SPN/PDCD1LG2/CR1/LST1/HLA-G/TNFRSF13B/LYN	48	HepG2 vs HCC	down_total
BP	GO:0002704	negative regulation of leukocyte mediated immunity	34/4299	50/16109	1.19731e-09	3.79737e-08	2.66593e-08	HFE/FOXP3/CD84/FCGR2B/TBX21/PTPRC/FOXF1/LILRB1/PTPN6/ARG1/CCR2/IL13RA2/C4BPA/C4BPB/BST2/NDFIP1/KLRD1/KLRC1/HAVCR2/SUSD4/CD96/NOD2/CD300A/IL7R/LGALS9/IL20RB/LILRB4/KIR2DL4/CR1/HLA-E/HLA-G/HLA-F/HLA-A/HLA-B	34	HepG2 vs HCC	down_total
BP	GO:0006968	cellular defense response	34/4299	50/16109	1.19731e-09	3.79737e-08	2.66593e-08	TYROBP/CD5L/TCIRG1/ITK/GNLY/IL1RL2/NCF2/PTK2B/CCR2/ADORA2A/LBP/LSP1/LILRB2/IL33/CXCL9/LY96/NCF1/CCR5/FCMR/TRAT1/MNDA/CD300C/CX3CR1/RELA/PRF1/CXCR2/SH2D1A/KIR2DL4/NCR1/C5AR1/SPN/HLA-G/KIR3DL2/CLEC5A	34	HepG2 vs HCC	down_total
BP	GO:0006720	isoprenoid metabolic process	69/4299	135/16109	1.20636e-09	3.80602e-08	2.672e-08	CYP26B1/RETSAT/DGAT2/DHRS9/GPC4/LIPE/RDH8/CYP26A1/CYP2D6/CYP3A5/RARRES2/PHYH/CYP2C18/APOA4/APOC3/PPARD/SDC1/APOA1/TTR/ALDH8A1/RDH10/SCPEP1/LRAT/LRP1/SDC4/ALDH1A2/APOE/CYP2E1/HMGCS2/RDH5/BCO1/CYP1B1/CYP2C9/CYP2C8/RBP4/RDH16/CYP1A2/CYP4V2/SRD5A1/EGFR/APOA2/CYP3A4/CYP3A7/DHRS3/SDC3/PMVK/CYP2C19/SDC2/LPL/PNPLA2/GPC5/ALDH1A3/CYP27C1/ADH1A/ADH7/ADH1B/BCO2/ADH4/AKR1C4/ABCA4/APOM/CRPPA/APOC2/UGT1A9/UGT1A…	69	HepG2 vs HCC	down_total
BP	GO:0008037	cell recognition	75/4299	151/16109	1.26383e-09	3.96658e-08	2.78472e-08	CD9/CD6/EPHA3/SCARB1/FCN1/OVGP1/IGSF9/B4GALT1/FETUB/CD209/ACR/CLEC4M/DOCK8/CRTAM/CD5/CD81/SEMA5A/PCDH12/PCSK4/RTN4/EPHA4/CNR1/TNN/CXCR4/HVCN1/C4BPA/C4BPB/PLA2G5/PALLD/LBP/LGALS3/CRP/VSTM2L/EPHB2/CATSPERB/DOCK2/HAVCR2/CD36/CCL21/MFGE8/APP/FCN3/CNTN4/MEGF10/MSN/ROBO4/ROBO3/NCAM2/COLEC12/FCN2/LY6K/PTX3/FOLR2/MBL2/EMB/DSCAM/CLEC7A/CCL19/CNTNAP2/GLIPR1L2/PRF1/ADGRB1/EPHB3/NDN/NTM/OPCML/ROBO2/PEAR1/AST…	75	HepG2 vs HCC	down_total
BP	GO:0032602	chemokine production	50/4299	87/16109	1.28946e-09	4.02605e-08	2.82647e-08	SNAI2/CD74/GSTP1/TREM2/MEFV/PYCARD/C5/IFNG/WNT5A/IL1RL1/EGR1/TWIST1/LRP1/CXCL6/FFAR2/TICAM1/LBP/POSTN/HAVCR2/IL6/IL10/KLF4/TLR4/IL33/TLR2/APP/S100A8/TSLP/IL18/MCOLN2/IL6R/S100A9/TLR3/SYK/NOD2/LGALS9/CLEC7A/MYD88/LPL/IL17RA/ZFPM1/CSF1R/SIGIRR/FFAR3/LILRB4/APOD/TLR7/MBP/AIF1/ACKR1	50	HepG2 vs HCC	down_total
BP	GO:1903706	regulation of hemopoiesis	160/4299	396/16109	1.3737e-09	4.26696e-08	2.9956e-08	TMEM176A/CYP26B1/SCIN/CD4/BTK/TYROBP/LTF/CD74/RUNX3/FOXP3/PRDM1/SPI1/TFE3/ATP6AP1/FCGR2B/TBX21/GLI2/GPR137B/MEF2C/PTPRC/LAG3/THPO/TREM2/IL12RB1/RASSF2/MYL9/CA2/SFRP1/CLPTM1/LILRB1/TGFB1/PTN/TMEM176B/GLI3/GATA3/VSIR/ZBTB16/CRTAM/IFNG/PTPN6/CD83/VNN1/CD86/KAT2B/ZAP70/IL1RL2/CD2/MPL/NR4A3/TNFSF18/TNFSF11/PTK2B/CD80/CCR2/SASH3/INHBA/NCKAP1L/PCK1/IRF1/FGL2/ZFP36/LRRC17/LILRB2/NDFIP1/RARA/PIAS3/LGALS3/…	160	HepG2 vs HCC	down_total
BP	GO:0007188	adenylate cyclase-modulating G protein-coupled receptor signaling pathway	96/4299	209/16109	1.47923e-09	4.5712e-08	3.20919e-08	CALCR/TBXA2R/MARCO/CASR/ADRB1/PTGER3/GNA15/LPAR2/CALCRL/DRD4/ADCYAP1R1/GNAO1/PTHLH/RGS1/CRHR2/GHRHR/CALCA/ADGRD1/GLP1R/ARRDC3/NPR3/GNAI2/VIPR1/RGS2/CNR1/ADRA1A/IAPP/ADGRB2/PTGFR/RAMP3/ADGRE5/PTGER2/S1PR4/ADGRE2/GNAI1/ADM2/ADORA2A/MCHR1/ADCY4/ADGRE3/RAMP2/RAMP1/CHRM3/ADGRB3/CXCL9/GPR65/PTH2R/ADGRG7/VIP/ADM/ADGRL3/ADRA2A/EDNRA/GNA14/CACNA1D/PTGIR/PTH1R/ADGRL4/OXER1/ADORA1/NPY1R/HTR4/GPR176/CXCL10/C…	96	HepG2 vs HCC	down_total
BP	GO:0072330	monocarboxylic acid biosynthetic process	97/4299	212/16109	1.5714e-09	4.83124e-08	3.39175e-08	PDK4/MLXIPL/ALOX5/CD74/NR1H3/CYP46A1/ACSM2B/HSD17B10/ACADVL/ABCB11/DHRS9/PTGS2/MGLL/ACACB/OSBPL6/SLC27A5/GSTP1/PTGS1/TECR/CYP2D6/LIPG/PRKAG2/PTGDS/APOA5/APOA4/APOC3/ACADL/SCP2/PLA2G4A/KMO/APOA1/ELOVL4/ALDH8A1/EPHX2/RDH10/PTGIS/NR1D1/EDN2/ALDH1A2/GAMT/APOC1/CYP2E1/RGN/IDO1/NR1H2/GSTM1/ANXA1/SDS/CYP27A1/BAAT/CYP2C9/CYP2C8/CH25H/SLC27A2/CYP1A2/ABHD2/OSBPL1A/WDTC1/PKLR/DEGS1/THNSL2/SCD5/CYP39A1/PTGES…	97	HepG2 vs HCC	down_total
BP	GO:0032677	regulation of interleukin-8 production	44/4299	73/16109	1.58365e-09	4.8442e-08	3.40085e-08	CD74/BCL3/PTPRC/FCN1/BPI/TLR8/PYCARD/PRKD2/CD33/SERPINE1/WNT5A/CD2/CD244/FFAR2/LBP/CRP/PTPN22/C5AR2/ANXA1/IL6/IL10/KLF4/TLR4/TLR2/APOA2/TLR3/SYK/NOD2/LGALS9/AFAP1L2/CD14/CLEC7A/MYD88/RELA/TLR1/TLR6/DDIT3/SSC5D/TLR5/TLR7/HSPA1A/TMSB4X/ZNF580/GDF2	44	HepG2 vs HCC	down_total
BP	GO:0002822	regulation of adaptive immune response based on somatic recombination of immune receptors built from immunoglobulin superfamily domains	74/4299	149/16109	1.63387e-09	4.97257e-08	3.49097e-08	CD4/BTK/HFE/WAS/SLC11A1/TNFRSF1B/FOXP3/FCGR2B/TBX21/MEF2C/PTPRC/IL12RB1/CD40/TNFSF13B/FCER2/LILRB1/TGFB1/GATA3/HPX/CD81/PTPN6/IL1RL1/IL18R1/PLA2G4A/ARG1/CD274/TNFSF18/CD80/CCR2/SASH3/C4BPA/C4BPB/C3/RIPK3/NECTIN2/TRPM4/NDFIP1/KMT5C/RSAD2/KLRD1/KLRC1/ANXA1/HAVCR2/IL6/HLX/IL10/IL33/SUSD4/IL18/CD1D/CD1C/CD1B/CD1E/ZBTB7B/AZGP1/NLRP3/B2M/NOD2/IL7R/CCL19/IL20RB/CLCF1/CD28/LILRB4/HLA-DRB1/IL27/CR1/HLA-DR…	74	HepG2 vs HCC	down_total
BP	GO:1990868	response to chemokine	53/4299	95/16109	1.80512e-09	5.43884e-08	3.81831e-08	CXCL2/THPO/TREM2/CCL24/DOCK8/CXCL12/CCL2/CCL8/RIPOR2/REG1A/PADI2/MPL/DUSP1/PTK2B/CCRL2/CCR2/CXCR4/CXCL6/CCL25/CCL21/CXCL9/GPR17/ACKR3/ACKR2/SLIT2/CXCL13/CCR5/CXCR1/CXCL3/CXCL5/CXCL1/CCR1/CX3CR1/CXCL10/CXCL11/CCL11/CCL19/XCR1/CMKLR1/CXCR2/CCL13/CCR4/SLIT3/CIB1/CXCR3/ACKR1/CCL5/CCL16/CCL4/CCL18/CCL4L2/CCL3L1/CCL3	53	HepG2 vs HCC	down_total
BP	GO:1990869	cellular response to chemokine	53/4299	95/16109	1.80512e-09	5.43884e-08	3.81831e-08	CXCL2/THPO/TREM2/CCL24/DOCK8/CXCL12/CCL2/CCL8/RIPOR2/REG1A/PADI2/MPL/DUSP1/PTK2B/CCRL2/CCR2/CXCR4/CXCL6/CCL25/CCL21/CXCL9/GPR17/ACKR3/ACKR2/SLIT2/CXCL13/CCR5/CXCR1/CXCL3/CXCL5/CXCL1/CCR1/CX3CR1/CXCL10/CXCL11/CCL11/CCL19/XCR1/CMKLR1/CXCR2/CCL13/CCR4/SLIT3/CIB1/CXCR3/ACKR1/CCL5/CCL16/CCL4/CCL18/CCL4L2/CCL3L1/CCL3	53	HepG2 vs HCC	down_total
BP	GO:0019932	second-messenger-mediated signaling	126/4299	296/16109	1.8782e-09	5.63032e-08	3.95274e-08	PRKAR2B/PDK2/NOS2/SELE/CD4/BTK/IGF1/GUCA2B/GUCY1B1/LMCD1/PRKACA/IRAG1/TMEM38A/RAPGEF3/PTPRC/CHERP/P2RX7/MCOLN1/RAPGEF4/TREM2/RASD2/NFATC4/MGRN1/DMPK/GHRHR/AHR/RASD1/BST1/P2RX3/GLP1R/PDE10A/VEGFA/ZAP70/PLEK/RGS2/NR5A2/GBP1/CASQ2/UBE2B/TNFSF11/PTK2B/ADGRB2/CCRL2/CCR2/CXCR4/PTGFR/EDN2/GNAI1/KDR/APOE/TRPM4/RGN/NFATC1/CHRM3/MTNR1B/APLNR/CD36/AGT/EDNRB/CDH13/TRPM2/ACKR3/TRPM8/ACKR2/AGTR1/EGFR/EIF4EBP2/…	126	HepG2 vs HCC	down_total
BP	GO:0002285	lymphocyte activation involved in immune response	82/4299	171/16109	1.88736e-09	5.63032e-08	3.95274e-08	ITGAL/SLC11A1/CD74/FOXP3/BCL3/RORA/RAB27A/FCGR2B/TBX21/APBB1IP/ITM2A/PTPRC/IL12RB1/MFNG/CD40/CD40LG/CORO1A/RELB/LILRB1/TGFB1/LFNG/GATA3/CD81/IFNG/CD86/IL18R1/TNFSF18/PTK2B/CD80/CD244/LY9/PCK1/VAMP7/FGL2/NDFIP1/RARA/LGALS3/KMT5C/CD180/ANXA1/HAVCR2/DOCK10/LCP1/IL6/HLX/IL10/TLR4/IRF4/LEF1/RORC/DOCK11/IL18/PLCL2/BATF/CD1C/FCER1G/ZBTB7B/IL6R/PGLYRP2/NLRP3/SLAMF6/EOMES/LGALS9/GPR183/PTGER4/CCL19/CLCF1/…	82	HepG2 vs HCC	down_total
BP	GO:0032946	positive regulation of mononuclear cell proliferation	67/4299	131/16109	2.01473e-09	5.98067e-08	4.1987e-08	CD38/CD4/CD6/IGF1/CD74/FOXP3/MEF2C/PTPRC/CD209/EFNB1/IL12RB1/CD40/CD40LG/TNFSF13B/CORO1A/PYCARD/RASAL3/EBI3/BST1/CD81/CD86/HES1/ZAP70/IGFBP2/MPL/CD274/CD80/CCR2/SASH3/NCKAP1L/TICAM1/LILRB2/PTPN22/IL2RA/ANXA1/HAVCR2/IL6/TLR4/IL18/CD1D/ICOSLG/FCRL3/VCAM1/IL15/SHH/SYK/CCDC88B/LGALS9/GPR183/BCL2/CCL19/MYD88/CLCF1/CD28/CSF1/IRS2/TNFRSF4/PDCD1LG2/CARD11/CD3E/AIF1/HLA-E/HLA-A/HLA-DPB1/HLA-DPA1/HLA-DMB/C…	67	HepG2 vs HCC	down_total
CC	GO:0034774	secretory granule lumen	134/4501	319/16883	1.55472e-09	6.60757e-08	5.53358e-08	FGR/AOC1/LTF/ALOX5/MVP/DNASE1L1/IGF1/HGF/GRN/TIMP2/HEXB/ITIH4/ACAA1/CTSA/RAB27A/SPP2/ACTN2/TOLLIP/PPIE/GSTP1/FCN1/TF/APOH/TGFB2/ADA2/CRISP3/CYB5R3/ARSA/PDGFB/CTSG/SERPINA4/CTSZ/BPI/TIMP1/CRISPLD2/PYCARD/GSDMD/MAN2B1/TGFB1/SERPINE1/RARRES2/ALDOC/VWF/BIN2/PTPN6/VEGFA/SPARC/KNG1/HRG/NIT2/POMC/QPCT/QSOX1/PADI2/CTSD/APOA1/TTR/ARG1/TGFB3/CLU/A1BG/CAT/PLG/SRGN/ARHGAP9/DBH/SLPI/F13A1/C3/CFP/ISLR/CRACR2A/…	134	HepG2 vs HCC	down_total
BP	GO:0090130	tissue migration	126/4299	297/16109	2.41403e-09	7.13085e-08	5.00618e-08	ITGA3/TBXA2R/PRSS3/DCN/ADGRA2/GRN/FLT4/HDAC9/SP100/VASH1/SCARB1/PTGS2/PTPN23/FAP/MEF2C/GRHL2/APOH/ANGPT2/TGFB2/NRP1/PDGFB/LGMN/MMP9/CD40/RGCC/FOXF1/PRKD2/TGFB1/PIK3CG/PTN/HSPB1/MEOX2/TESK1/GATA3/PBLD/LPXN/IFNG/ADTRP/PPARD/GPLD1/SMOC2/VEGFA/SEMA5A/HBEGF/SPARC/HRG/WNT5A/RTN4/GADD45A/AKT3/APOA1/NRP2/TEK/PTK2B/GLIPR2/NR4A1/EFNB2/AMOT/RRAS/RHOJ/KDR/DLL4/APOE/RIN2/LOXL2/ETS1/ANXA1/AGT/GLUL/RAC1/KLF4/EN…	126	HepG2 vs HCC	down_total
BP	GO:0071222	cellular response to lipopolysaccharide	85/4299	180/16109	2.46007e-09	7.23142e-08	5.07678e-08	TBXA2R/NOS2/LTF/CD6/NR1H3/VIM/TNFRSF1B/TNIP3/SCARB1/CXCL2/MEF2C/GSTP1/TSPO/CTSG/CD40/HCK/BPI/PYCARD/NFKBIB/LILRB1/TGFB1/SERPINE1/CCL2/PPARD/LY86/CD86/WNT5A/PLSCR4/KMO/ARG1/CD274/CD80/CXCL6/NR1D1/TICAM1/ZFP36/LBP/ASS1/LILRB2/CD180/PTPN22/CMPK2/HAVCR2/CD36/EDNRB/IL6/IL10/TLR4/TLR2/CASP1/CXCL9/IRF8/IL18/LY96/CXCL13/ADAMTS13/CCR5/SCIMP/NLRP3/CAPN2/CXCL3/CXCL5/CXCL1/NOD2/CX3CR1/CXCL10/CXCL11/PTAFR/CD1…	85	HepG2 vs HCC	down_total
MF	GO:0019865	immunoglobulin binding	19/4366	21/16548	1.16284e-09	7.34525e-08	5.82778e-08	CD4/FCGR2B/FCGRT/FCER2/AMBP/VWF/HRG/LGALS3/JCHAIN/FCGR2A/FCGR1A/MS4A1/FCER1G/FCGR3B/FCER1A/FCAR/FCGR1B/FCGR3A/LILRA2	19	HepG2 vs HCC	down_total
BP	GO:0032642	regulation of chemokine production	47/4299	81/16109	2.60444e-09	7.58181e-08	5.32277e-08	SNAI2/CD74/GSTP1/TREM2/MEFV/PYCARD/C5/IFNG/WNT5A/IL1RL1/EGR1/TWIST1/LRP1/CXCL6/FFAR2/TICAM1/LBP/POSTN/HAVCR2/IL6/IL10/KLF4/TLR4/IL33/TLR2/APP/TSLP/MCOLN2/IL6R/TLR3/SYK/NOD2/LGALS9/CLEC7A/MYD88/LPL/IL17RA/ZFPM1/CSF1R/SIGIRR/FFAR3/LILRB4/APOD/TLR7/MBP/AIF1/ACKR1	47	HepG2 vs HCC	down_total
BP	GO:0050672	negative regulation of lymphocyte proliferation	47/4299	81/16109	2.60444e-09	7.58181e-08	5.32277e-08	BTK/TYROBP/FOXP3/FCGR2B/LILRB1/VSIR/CRTAM/PTPN6/CD86/PLA2G2D/ARG1/CD274/CD80/SDC4/LILRB2/IDO1/NDFIP1/SFTPD/VTCN1/IL2RA/HAVCR2/GPNMB/BLK/IL10/LRRC32/VSIG4/TNFRSF14/ZBTB7B/IHH/MNDA/CTLA4/SHH/CD300A/LGALS9/LGALS9B/LGALS9C/CEBPB/IL20RB/LILRB4/HLA-DRB1/SPN/PDCD1LG2/CR1/LST1/HLA-G/TNFRSF13B/LYN	47	HepG2 vs HCC	down_total
BP	GO:0070098	chemokine-mediated signaling pathway	49/4299	86/16109	2.81316e-09	8.15006e-08	5.72171e-08	CXCL2/THPO/TREM2/CCL24/CXCL12/CCL2/CCL8/PADI2/MPL/PTK2B/CCRL2/CCR2/CXCR4/CXCL6/CCL25/CCL21/CXCL9/GPR17/ACKR3/ACKR2/SLIT2/CXCL13/CCR5/CXCR1/CXCL3/CXCL5/CXCL1/CCR1/CX3CR1/CXCL10/CXCL11/CCL11/CCL19/XCR1/CMKLR1/CXCR2/CCL13/CCR4/SLIT3/CIB1/CXCR3/ACKR1/CCL5/CCL16/CCL4/CCL18/CCL4L2/CCL3L1/CCL3	49	HepG2 vs HCC	down_total
BP	GO:0090132	epithelium migration	124/4299	292/16109	3.00428e-09	8.6621e-08	6.08119e-08	ITGA3/TBXA2R/PRSS3/DCN/ADGRA2/GRN/FLT4/HDAC9/SP100/VASH1/SCARB1/PTGS2/PTPN23/FAP/MEF2C/GRHL2/APOH/ANGPT2/TGFB2/NRP1/PDGFB/LGMN/MMP9/CD40/RGCC/PRKD2/TGFB1/PIK3CG/PTN/HSPB1/MEOX2/TESK1/GATA3/PBLD/LPXN/IFNG/ADTRP/PPARD/GPLD1/SMOC2/VEGFA/SEMA5A/HBEGF/SPARC/HRG/WNT5A/RTN4/GADD45A/AKT3/APOA1/NRP2/TEK/PTK2B/GLIPR2/NR4A1/EFNB2/AMOT/RRAS/RHOJ/KDR/DLL4/APOE/RIN2/LOXL2/ETS1/ANXA1/AGT/GLUL/RAC1/KLF4/ENPP2/CC…	124	HepG2 vs HCC	down_total
CC	GO:0030139	endocytic vesicle	126/4501	297/16883	2.29496e-09	9.17984e-08	7.68776e-08	LAMP2/CD9/STAB1/SYT7/LTF/EHD3/WAS/SLC11A1/MARCO/CD74/EHD2/VIM/MSR1/CAMK2B/LPAR2/SCARB1/SCARF1/CACNG4/RAB7A/MCOLN1/TF/NCF4/RIN3/CORO1A/STX4/EHD4/CAV1/WASL/RAB34/UNC93B1/HPX/TCIRG1/WNT5B/RAB5B/HBEGF/SPARC/WNT5A/GNLY/RAP1A/NCF2/WLS/APOA1/SGIP1/VAMP8/ANXA11/HVCN1/LRP1/RAB38/VAMP7/GRIA3/AMOT/PLA2G5/RAC2/APOE/DLG4/SYT11/PIK3C2B/SFTPD/CD36/DYSF/STXBP1/TLR2/SCARB2/CACNG8/RAB13/EGFR/ATP6V0D2/FCGR1A/ADAM8/…	126	HepG2 vs HCC	down_total
BP	GO:1903522	regulation of blood circulation	118/4299	275/16109	3.46833e-09	9.95247e-08	6.98708e-08	CD38/TBXA2R/CACNA2D2/EHD3/CASR/ADRB1/CELF2/KCNQ1/ABCC9/PRKACA/SREBF1/TMEM38A/ATP2A3/SRI/CACNG4/KCNN2/GNAO1/TGFB2/KCNK6/OXT/CACNA1F/KCND1/HTR2A/DMPK/PIK3CG/CAV1/SLC1A1/P2RX1/CALCA/TBX18/HBEGF/KCNIP3/RGS2/RGS4/ECE1/CASQ2/KCNJ5/ADRA1A/POPDC2/TMIGD3/DBH/KCNJ2/KCNK15/PTGER2/EDN2/ATP1B2/FGF13/KCNA5/TRPM4/CHRM3/SPX/CYP2J2/HEY2/AGT/KCNK1/BIN1/FXYD6/FOXN4/CACNG8/AGTR1/EGFR/ADM/ADRA2A/CACNA1C/KCNE4/GJA1/CA…	118	HepG2 vs HCC	down_total
BP	GO:0010631	epithelial cell migration	123/4299	290/16109	3.79773e-09	1.08232e-07	7.59837e-08	ITGA3/TBXA2R/PRSS3/DCN/ADGRA2/GRN/FLT4/HDAC9/SP100/VASH1/SCARB1/PTGS2/PTPN23/FAP/MEF2C/APOH/ANGPT2/TGFB2/NRP1/PDGFB/LGMN/MMP9/CD40/RGCC/PRKD2/TGFB1/PIK3CG/PTN/HSPB1/MEOX2/TESK1/GATA3/PBLD/LPXN/IFNG/ADTRP/PPARD/GPLD1/SMOC2/VEGFA/SEMA5A/HBEGF/SPARC/HRG/WNT5A/RTN4/GADD45A/AKT3/APOA1/NRP2/TEK/PTK2B/GLIPR2/NR4A1/EFNB2/AMOT/RRAS/RHOJ/KDR/DLL4/APOE/RIN2/LOXL2/ETS1/ANXA1/AGT/GLUL/RAC1/KLF4/ENPP2/CCN3/CYP…	123	HepG2 vs HCC	down_total
BP	GO:0046634	regulation of alpha-beta T cell activation	54/4299	99/16109	3.80769e-09	1.08232e-07	7.59837e-08	HFE/RUNX3/FOXP3/PRDM1/TBX21/PTPRC/IL12RB1/LILRB1/RASAL3/EBI3/GLI3/GATA3/VSIR/ZBTB16/CRTAM/CD81/IFNG/CD83/CD86/ZAP70/CD274/TNFSF18/CD80/CCR2/SASH3/NCKAP1L/IRF1/RARA/PTPN22/ANXA1/HLX/IRF4/ITPKB/IL18/TNFRSF14/ZBTB7B/NLRP3/IHH/SHH/SYK/CD300A/LGALS9/LGALS9B/LGALS9C/CCL19/ZNF683/CD28/LILRB4/HLA-DRB1/IL27/CD3E/HLA-DRA/HLA-E/HLA-A	54	HepG2 vs HCC	down_total
BP	GO:0001936	regulation of endothelial cell proliferation	66/4299	130/16109	3.91873e-09	1.10347e-07	7.74687e-08	ALOX5/FLT4/TIE1/VASH1/MEF2C/APOH/NRP1/PDGFB/PPP1R16B/FLT1/RGCC/PRKD2/CAV2/CAV1/WNT2/CCL24/CXCL12/CCL2/VEGFA/SEMA5A/SPARC/THBS4/WNT5A/ITGA4/AKT3/NRP2/ARG1/TEK/NR4A1/BMP2/KDR/DLL4/ALDH1A2/APOE/ATP5IF1/APLNR/IL10/SULF1/FGF2/ACVRL1/CDH13/ECM1/ARNT/AGTR1/VIP/VEGFC/GJA1/XDH/EMC10/VEGFD/JCAD/ATOH8/LRG1/APLN/CCL11/EGFL7/VEGFB/FUT1/EGR3/NR2F2/NRARP/ZNF580/ANG/TNFSF12/ITGB3/GDF2	66	HepG2 vs HCC	down_total
BP	GO:0050671	positive regulation of lymphocyte proliferation	66/4299	130/16109	3.91873e-09	1.10347e-07	7.74687e-08	CD38/CD4/CD6/IGF1/CD74/FOXP3/MEF2C/PTPRC/CD209/EFNB1/IL12RB1/CD40/CD40LG/TNFSF13B/CORO1A/PYCARD/RASAL3/EBI3/BST1/CD81/CD86/HES1/ZAP70/IGFBP2/MPL/CD274/CD80/CCR2/SASH3/NCKAP1L/TICAM1/LILRB2/PTPN22/IL2RA/ANXA1/HAVCR2/IL6/TLR4/IL18/CD1D/ICOSLG/FCRL3/VCAM1/IL15/SHH/SYK/CCDC88B/LGALS9/GPR183/BCL2/CCL19/MYD88/CLCF1/CD28/IRS2/TNFRSF4/PDCD1LG2/CARD11/CD3E/AIF1/HLA-E/HLA-A/HLA-DPB1/HLA-DPA1/HLA-DMB/CCL5	66	HepG2 vs HCC	down_total
BP	GO:0006690	icosanoid metabolic process	61/4299	117/16109	4.02361e-09	1.12773e-07	7.9172e-08	PON1/ALOX5/CD74/TNFRSF1A/PTGS2/MGLL/GSTP1/PTGS1/GGT5/GGTLC2/CYP2D6/PLA2G4C/PON3/PTGR1/PTGDS/CYP2C18/PLA2G4A/FAAH/EPHX2/PTGIS/EDN2/PLA2G5/CYP2E1/GGT7/ALOX5AP/GSTM1/CYP2J2/ANXA1/TLR2/CYP1B1/CYP2C9/CYP2C8/CYP1A2/MGST3/EPHX1/PTGES/CBR1/CYP4A22/MAPKAPK2/HPGDS/HPGD/SYK/FAAH2/CYP2C19/AVPR1A/CYP4F11/CYP4F22/CES2/CYP4F2/CYP4F12/CYP4F3/CYP4A11/CYP2B6/CYP2A13/CYP2A7/AKR1C4/GGTA1/LTC4S/GPX1/GSTA1/CYP2A6	61	HepG2 vs HCC	down_total
BP	GO:0050766	positive regulation of phagocytosis	39/4299	63/16109	4.53456e-09	1.26506e-07	8.88129e-08	SLC11A1/RAB27A/FCGR2B/PTPRC/SIRPG/TREM2/IL2RB/PYCARD/CCL2/IFNG/RAP1A/APOA1/NCKAP1L/LRP1/C3/PLA2G5/SFTPD/IL15RA/DOCK2/CD36/MFGE8/AHSG/IL2RG/PTPRJ/FCER1G/APOA2/PTX3/IL15/C2/NOD2/RAB31/FPR2/CLEC7A/CAMK1D/GAS6/CD300LF/CD47/C4B/C4A	39	HepG2 vs HCC	down_total
BP	GO:0070665	positive regulation of leukocyte proliferation	70/4299	141/16109	4.56465e-09	1.26758e-07	8.89901e-08	CD38/CD4/CD6/IGF1/CD74/FOXP3/MEF2C/PTPRC/CD209/EFNB1/IL12RB1/CD40/CD40LG/TNFSF13B/CORO1A/PYCARD/RASAL3/EBI3/BST1/CD81/CD86/HES1/ZAP70/IGFBP2/MPL/CD274/CD80/CCR2/SASH3/NCKAP1L/TICAM1/BST2/LILRB2/PTPN22/IL2RA/ANXA1/HAVCR2/IL6/TLR4/IL18/CD1D/ICOSLG/FCRL3/VCAM1/IL15/SHH/SYK/CCDC88B/LGALS9/GPR183/BCL2/CCL19/MYD88/CLCF1/CD28/CSF1R/CSF1/IRS2/TNFRSF4/PDCD1LG2/CARD11/CD3E/AIF1/HLA-E/HLA-A/HLA-DPB1/HLA-DPA…	70	HepG2 vs HCC	down_total
BP	GO:0120254	olefinic compound metabolic process	60/4299	115/16109	5.19419e-09	1.43579e-07	1.00799e-07	ALOX5/CYP46A1/H6PD/DKK3/ACAA1/DHRS9/PTGS2/MGLL/GSTP1/PTGS1/CYP2D6/PLA2G4C/PTGDS/CYP2C18/BMP5/SCP2/PLA2G4A/FAAH/ALDH8A1/EGR1/EPHX2/RDH10/PTGIS/BMP2/ALDH1A2/CYP2E1/CYP2J2/BCO1/CYP1B1/CYP2C9/CYP2C8/CYP11A1/CYP1A2/EPHX1/SRD5A1/PTGES/CYP17A1/ADM/ACSL1/CBR1/CYP4A22/HPGDS/FAAH2/CYP2C19/CYP4F11/ALDH1A3/CYP4F2/CYP4F12/CYP4F3/CYP27C1/CYP4A11/CYP2B6/BCO2/CYP2A13/CYP2A7/AKR1C4/GPX1/GSTA1/CYP2A6/SRD5A2	60	HepG2 vs HCC	down_total
BP	GO:0032633	interleukin-4 production	24/4299	31/16109	5.45351e-09	1.49377e-07	1.04869e-07	FOXP3/CD40LG/GATA3/CD83/CD86/SASH3/NDFIP1/RARA/HAVCR2/IL33/IRF4/LEF1/FCER1G/NLRP3/SYK/LGALS9/CEBPB/IL20RB/DDIT3/CD28/ZFPM1/HLA-DRB1/CD3E/HLA-E	24	HepG2 vs HCC	down_total
BP	GO:0032673	regulation of interleukin-4 production	24/4299	31/16109	5.45351e-09	1.49377e-07	1.04869e-07	FOXP3/CD40LG/GATA3/CD83/CD86/SASH3/NDFIP1/RARA/HAVCR2/IL33/IRF4/LEF1/FCER1G/NLRP3/SYK/LGALS9/CEBPB/IL20RB/DDIT3/CD28/ZFPM1/HLA-DRB1/CD3E/HLA-E	24	HepG2 vs HCC	down_total
CC	GO:0030666	endocytic vesicle membrane	76/4501	157/16883	4.13819e-09	1.56331e-07	1.30922e-07	LAMP2/CD9/STAB1/SYT7/SLC11A1/MARCO/CD74/MSR1/CAMK2B/SCARB1/SCARF1/CACNG4/RAB7A/MCOLN1/CORO1A/STX4/CAV1/WASL/RAB34/TCIRG1/WNT5B/HBEGF/WNT5A/WLS/SGIP1/VAMP8/HVCN1/LRP1/RAB38/VAMP7/GRIA3/RAC2/APOE/DLG4/CD36/TLR2/SCARB2/CACNG8/ATP6V0D2/FCGR1A/PIP4P2/COLEC12/CYBB/B2M/RILP/RAB31/ROR2/RAB43/TLR1/TLR6/CD163/RAB39A/HLA-DQB1/FZD2/RAB11B/ATP6V0C/LAMP1/HLA-DRB1/HLA-DQA1/AP2A1/FCGR1B/HLA-DRB5/TAP2/HLA-DRA/HLA…	76	HepG2 vs HCC	down_total
BP	GO:0042116	macrophage activation	52/4299	95/16109	6.26696e-09	1.70881e-07	1.19966e-07	TYROBP/SLC11A1/CD74/NR1H3/GRN/ADGRF5/RORA/FCGR2B/GPR137B/CST7/PTPRC/CD200/TREM2/BPI/TLR8/IFNG/WNT5A/IL1RL1/PLA2G4A/CLU/NMI/CD93/NR1D1/EDN2/TICAM1/LBP/SYT11/HAVCR2/DYSF/IL6/IL10/TLR4/IL33/TLR2/APP/TTBK1/VSIG4/ITGB2/TLR3/SYK/ITGAM/FPR2/C1QA/TLR1/TLR6/LRRK2/TLR7/C5AR1/SUCNR1/AIF1/CEBPA/CCL3	52	HepG2 vs HCC	down_total
BP	GO:0072329	monocarboxylic acid catabolic process	65/4299	129/16109	7.56683e-09	2.05265e-07	1.44105e-07	CYP26B1/CROT/ACAA1/HSD17B10/ACADVL/ABCB11/ACACB/CRAT/CYP26A1/PCK2/HAO1/DECR1/ECH1/SULT2A1/PON3/PHYH/ACBD5/CPT1A/ACAD10/ADTRP/PPARD/PEX7/AGXT2/EHHADH/ACADL/SCP2/HAO2/FAAH/CNR1/ECHDC2/TWIST1/ACADS/PCK1/ECHS1/LPIN1/ETFBKMT/SORD/SLC27A2/ABHD2/NUDT7/MMUT/IDNK/MMAA/ACOXL/CPT2/FABP1/CRYL1/LDHD/ACOX2/MFSD2A/IRS1/CPT1C/DCXR/ETFDH/CYP4F11/AGXT/ABCD2/IRS2/CYP4F2/CYP4F12/CYP4F3/CYP4A11/PLIN5/AMACR/DECR2	65	HepG2 vs HCC	down_total
BP	GO:0032612	interleukin-1 production	55/4299	103/16109	7.59609e-09	2.05265e-07	1.44105e-07	TYROBP/IGF1/NLRP2/PANX2/GSTP1/P2RX7/NLRP1/TREM2/TLR8/MEFV/PYCARD/GSDMD/CD33/HSPB1/IFNG/WNT5A/IL1R2/APOA1/EGR1/ANXA1/HAVCR2/CD36/IL6/IL10/TLR4/CASP1/PML/APP/GBP5/HK1/NLRP3/MNDA/PYHIN1/IFI16/AIM2/NOD2/CX3CR1/LGALS9/CLEC7A/IL16/CCL19/SAA1/TLR6/LPL/GAS6/LILRB4/LILRA5/CARD16/S1PR3/CPTP/ORM2/ORM1/LILRA2/STMP1/CCL3	55	HepG2 vs HCC	down_total
BP	GO:0051004	regulation of lipoprotein lipase activity	19/4299	22/16109	7.85853e-09	2.11409e-07	1.48418e-07	NR1H3/HDAC9/APOH/PCSK5/LMF1/APOA5/APOA4/APOC3/APOA1/ANGPTL8/APOC1/NR1H2/ANGPTL3/FURIN/LIPC/ANGPTL4/LPL/APOC2/GPIHBP1	19	HepG2 vs HCC	down_total
BP	GO:0048771	tissue remodeling	75/4299	156/16109	7.93458e-09	2.12324e-07	1.49061e-07	CD38/PDK4/SYT7/IL20RA/FLT4/TIE1/ATP6AP1/SPP2/GPR137B/MEF2C/MMP2/P2RX7/TF/RASSF2/TIMP1/ACP5/CA2/SFRP1/TGFB1/PTN/CAV1/CALCA/TCIRG1/THBS4/HRG/IGFBP5/LEPR/ARG1/TGFB3/TNFSF11/PTK2B/IAPP/CCR2/PLG/DBH/RAC2/DLL4/AGT/GPNMB/RAC1/IL6/ACVRL1/NOL3/RSPO3/EGFR/IL18/ADAM8/GJA1/LRRK1/MMP14/ACE/PTH1R/DDR2/ELF3/IHH/HAND2/IL15/TNFRSF11B/DCSTAMP/SYK/TPP1/GREM1/LTBP3/ADRB2/S1PR1/GPR137/CSPG4/FOXC2/BGN/CSF1R/TMEM119/MI…	75	HepG2 vs HCC	down_total
BP	GO:0050764	regulation of phagocytosis	49/4299	88/16109	7.99828e-09	2.12324e-07	1.49061e-07	FGR/SYT7/SLC11A1/RAB27A/FCGR2B/SCARB1/PTPRC/SIRPG/TREM2/IL2RB/HCK/PYCARD/CCL2/IFNG/RAP1A/APOA1/NCKAP1L/LRP1/C3/PLA2G5/SYT11/SFTPD/IL15RA/DOCK2/CD36/DYSF/TLR2/MFGE8/AHSG/IL2RG/PTPRJ/PIP4P2/FCER1G/APOA2/PTX3/IL15/SYK/C2/NOD2/CD300A/RAB31/FPR2/CLEC7A/CAMK1D/GAS6/CD300LF/CD47/C4B/C4A	49	HepG2 vs HCC	down_total
BP	GO:0051591	response to cAMP	49/4299	88/16109	7.99828e-09	2.12324e-07	1.49061e-07	CFTR/CPS1/KCNQ1/SREBF1/RAPGEF3/NOX4/SLC26A3/HCN2/OXT/AQP8/AQP9/PIK3CG/AHR/ALDH3A1/COL1A1/SPARC/IGFBP5/SDC1/RAP1A/DUSP1/TEK/PTK2B/MMP19/PCK1/FOSB/CDO1/ASS1/INPP5K/FDX1/DUOX2/APP/PKLR/REN/SRD5A1/CRHBP/AKAP6/PFKFB1/STC1/PTAFR/FOS/AGXT/RELA/JUN/THBD/PER1/SLC8A1/ZFP36L1/PDE2A/AQP1	49	HepG2 vs HCC	down_total
BP	GO:0008217	regulation of blood pressure	79/4299	167/16109	8.05825e-09	2.12978e-07	1.4952e-07	TBXA2R/NOS2/NOX1/ADRB1/UTS2/TRHDE/PTGS2/PTGS1/PCSK5/KCNK6/PDGFB/CTSG/BDKRB1/CTSZ/OXT/RENBP/RARRES2/P2RX1/CALCA/GLP1R/NPR3/POMC/ECE1/CNR1/ADRA1A/SCPEP1/EDN2/ADM2/RAMP2/POSTN/SPX/AGT/EDNRB/ENPEP/ACVRL1/SLC2A5/REN/AGTR1/ADAMTS16/ADM/VEGFC/PTPRO/EDNRA/GJA1/F11R/ACE/NPR2/ADORA1/CPA3/UCN/GUCY1A1/NPY1R/COL1A2/AVPR1A/ANPEP/SERPINF2/AR/ADRB2/PTAFR/NPR1/ADRA1B/APLN/CD34/ATP6AP2/GAS6/RNLS/NR2F2/FFAR3/CYP4F2…	79	HepG2 vs HCC	down_total
BP	GO:0006898	receptor-mediated endocytosis	111/4299	258/16109	8.39574e-09	2.20929e-07	1.55102e-07	SELE/CD9/STAB1/HFE/MARCO/MSR1/TNK2/CALCRL/DRD4/FCGR2B/SCARB1/SCARF1/CACNG4/ACHE/SIGLEC1/TF/APOL1/RIN3/NECAB2/LILRB1/CAV2/CAV1/WASL/TFR2/SERPINE1/AMBP/DNM1/ABCA2/VTN/HPX/APOA5/APOC3/CD81/VEGFA/SPARC/ITGA4/COLEC11/APOA1/SGIP1/CLU/RAMP3/LRP1/C3/MASP1/APOE/APOC1/RAMP2/RAMP1/JCHAIN/DLG4/SYT11/SFTPD/CTSL/CD36/CD63/RAC1/CCL21/SDCBP/SCARB2/LMBR1L/CACNG8/ARF1/ACKR3/TMEM108/ADM/FCGR1A/PLA2R1/ANGPT1/MX1/LDL…	111	HepG2 vs HCC	down_total
BP	GO:0070374	positive regulation of ERK1 and ERK2 cascade	89/4299	195/16109	8.50402e-09	2.22805e-07	1.56419e-07	CALCR/CD4/MARCO/CD74/CD44/CASR/FLT4/FGFR2/ATP6AP1/PTPRC/THPO/TREM2/NRP1/PDGFB/HTR2A/NECAB2/PYCARD/PRKD2/TGFB1/FGF21/CCL24/CCL2/CCL8/PDGFRB/GNAI2/RAP1A/SLAMF1/TEK/TNFSF11/PTK2B/ADRA1A/RAMP3/GLIPR2/LRP1/BMP2/PLA2G5/KDR/APOE/CCL25/CHI3L1/PTPN22/C5AR2/PDGFRA/HAVCR2/CD36/GPNMB/TLR4/CCL21/FGF2/APP/ACKR3/EGFR/NOTCH1/ANGPT1/SCIMP/FGF19/CCR1/HAND2/NPY5R/BMPER/NOD2/SERPINF2/LGALS9/GPR183/P2RY1/PDGFD/FPR2/F…	89	HepG2 vs HCC	down_total
BP	GO:0001667	ameboidal-type cell migration	159/4299	402/16109	9.04536e-09	2.35963e-07	1.65656e-07	ITGA3/TBXA2R/PRSS3/DCN/ADGRA2/GRN/FLT4/HDAC9/SP100/VASH1/SCARB1/PTGS2/PTPN23/PAK3/FAP/MEF2C/SEMA5B/WNT11/ARHGAP4/EFNB1/APOH/ANGPT2/TGFB2/NRP1/PDGFB/LGMN/MMP9/CD40/TIMP1/RGCC/PRKD2/TGFB1/HAS1/PIK3CG/PTN/HSPB1/MEOX2/TESK1/ZFAND5/GATA3/PBLD/LPXN/ARHGDIB/IFNG/ADTRP/PPARD/GPLD1/SMOC2/VEGFA/SEMA5A/HBEGF/SPARC/HRG/WNT5A/ACVR1/ITGA4/RTN4/LAMTOR2/GADD45A/AKT3/APOA1/NRP2/TEK/PTK2B/TWIST1/GLIPR2/NR4A1/SDC4/…	159	HepG2 vs HCC	down_total
BP	GO:0060627	regulation of vesicle-mediated transport	190/4299	498/16109	9.20568e-09	2.3911e-07	1.67866e-07	FGR/CFTR/SELE/HFE/SYT7/SLC11A1/EHD2/NR1H3/RAB27B/EPHA3/TNK2/CD84/SYT1/DRD4/RAB27A/ATP6AP1/FCGR2B/SCARB1/RAB7A/PTPN23/STXBP2/ACTN2/PTPRC/SIRPG/RAPGEF4/TF/TREM2/NRP1/CACNA1I/IL2RB/TRIM9/RIN3/HCK/SYTL4/HTR2A/CORO1A/NECAB2/TSC2/FOXF1/PYCARD/STX4/SYT17/EHD4/LILRB1/RAB3A/GRIK5/CAV1/WASL/TFR2/SERPINE1/APBA1/ABCA2/SEPTIN4/P2RX1/CCL2/VTN/APOA5/APOC3/EXPH5/IFNG/RAB5B/VEGFA/WNT5A/GNAI2/CSPG5/SDC1/RAP1A/RAB2…	190	HepG2 vs HCC	down_total
BP	GO:0044242	cellular lipid catabolic process	98/4299	221/16109	9.74151e-09	2.51941e-07	1.76874e-07	CYP26B1/CROT/CPS1/PNPLA6/HEXB/GALC/ACAA1/SIRT2/HSD17B10/ACADVL/SCARB1/ABCB11/MGLL/ACACB/LIPE/CRAT/CYP26A1/PCK2/HAO1/LIPG/DECR1/ECH1/PLA2G4C/FGF21/PIK3CG/PHYH/ACBD5/CPT1A/APOA5/APOA4/APOC3/ACAD10/ADTRP/PPARD/GPLD1/PEX7/EHHADH/AADAC/ACADL/SCP2/PLA2G4A/HAO2/FAAH/APOA1/CNR1/ECHDC2/PLBD1/TWIST1/ACADS/LRP1/PCK1/PLA2G5/ECHS1/APOC1/PNPLA7/ANGPTL3/LPIN1/BCO1/AOAH/ENPP2/CYP1B1/ETFBKMT/SLC27A2/ABHD2/NUDT7/P…	98	HepG2 vs HCC	down_total
BP	GO:0032652	regulation of interleukin-1 production	52/4299	96/16109	1.01416e-08	2.61167e-07	1.83351e-07	TYROBP/IGF1/NLRP2/PANX2/GSTP1/P2RX7/NLRP1/TREM2/TLR8/MEFV/PYCARD/GSDMD/CD33/HSPB1/IFNG/WNT5A/IL1R2/APOA1/EGR1/ANXA1/HAVCR2/IL6/IL10/TLR4/CASP1/PML/APP/HK1/NLRP3/MNDA/PYHIN1/IFI16/AIM2/NOD2/CX3CR1/LGALS9/CLEC7A/IL16/CCL19/SAA1/LPL/GAS6/LILRB4/LILRA5/CARD16/S1PR3/CPTP/ORM2/ORM1/LILRA2/STMP1/CCL3	52	HepG2 vs HCC	down_total
BP	GO:0002705	positive regulation of leukocyte mediated immunity	62/4299	122/16109	1.09476e-08	2.80724e-07	1.97081e-07	NOS2/BTK/TYROBP/FOXP3/TBX21/PTPRC/LAG3/IL12RB1/CD40/STX4/FCER2/TGFB1/GATA3/CLNK/CRTAM/HPX/CD81/IL18R1/IL18RAP/ARG1/SASH3/C3/TICAM1/NECTIN2/KMT5C/RSAD2/KLRD1/IL6/VAV1/IL18/CD1D/CD1C/CD1B/CD1E/ITGB2/AZGP1/SCIMP/NLRP3/SLAMF6/B2M/NOD2/PTAFR/ITGAM/CLEC7A/CLCF1/CD28/SH2D1A/LAMP1/KIR2DL4/HLA-DRB1/SH2D1B/RAET1G/HLA-DRA/NCR3/HLA-E/HLA-G/HLA-F/CD177/HLA-A/KLRK1/LTA/HLA-B	62	HepG2 vs HCC	down_total
BP	GO:0071216	cellular response to biotic stimulus	95/4299	213/16109	1.14649e-08	2.92744e-07	2.0552e-07	TBXA2R/NOS2/BTK/LTF/CD6/NR1H3/VIM/TNFRSF1B/TNIP3/SIRT2/FCGR2B/SCARB1/CXCL2/MEF2C/GSTP1/TREM2/TSPO/CTSG/CD40/HCK/BPI/PYCARD/NFKBIB/LILRB1/TGFB1/SERPINE1/CCL2/PPARD/LY86/CD86/WNT5A/PLSCR4/KMO/ARG1/CD274/CD80/CXCL6/NR1D1/TICAM1/ZFP36/LBP/ASS1/LILRB2/CD180/PTPN22/CMPK2/HAVCR2/CD36/EDNRB/IL6/IL10/TLR4/TLR2/CASP1/CXCL9/IRF8/IL18/LY96/CXCL13/ADAMTS13/CCR5/SCIMP/NLRP3/CAPN2/CXCL3/CXCL5/CXCL1/SYK/NOD2/CX3…	95	HepG2 vs HCC	down_total
BP	GO:0032963	collagen metabolic process	53/4299	99/16109	1.25949e-08	3.2024e-07	2.24823e-07	MMP25/MRC2/VIM/FAP/COL19A1/ADAMTS2/MMP2/P3H2/MMP9/RGCC/TGFB1/ENG/VSIR/COL1A1/TNS2/PPARD/PDGFRB/RAP1A/CTSD/ARG1/TGFB3/MMP19/PEPD/COL5A1/CTSL/IL6/MMP7/FURIN/RCN3/CTSK/MMP16/ADAMTS3/MMP14/CREB3L1/CTSS/IHH/UCN/COL1A2/CTSB/MFAP4/SERPINF2/CYP7A1/TNXB/CIITA/F2/TMPRSS6/MMP23B/MMP1/COL13A1/COL15A1/SCX/MMP12/MMP28	53	HepG2 vs HCC	down_total
CC	GO:0042613	MHC class II protein complex	14/4501	14/16883	9.02784e-09	3.23102e-07	2.70585e-07	CD74/HLA-DQB1/HLA-DRB1/HLA-DQA1/HLA-DRB5/HLA-DOA/HLA-DMA/HLA-DRA/HLA-DPB1/HLA-DPA1/HLA-DQB2/HLA-DQA1/HLA-DOB/HLA-DMB	14	HepG2 vs HCC	down_total
BP	GO:0035924	cellular response to vascular endothelial growth factor stimulus	37/4299	60/16109	1.30988e-08	3.31654e-07	2.32836e-07	DCN/ADGRA2/FLT4/NRP1/FLT1/PRKD2/TSPAN12/HSPB1/SMOC2/VEGFA/PDGFRB/HRG/NRP2/FLT3/NR4A1/KDR/DLL4/RAMP2/PDGFRA/ANXA1/CD63/NOTCH1/VEGFC/ADAMTS12/ADAMTS3/XDH/VCAM1/MAPKAPK2/VEGFD/JCAD/RELA/VEGFB/ERN1/EGR3/GAS1/CCBE1/DLL1	37	HepG2 vs HCC	down_total
BP	GO:0002690	positive regulation of leukocyte chemotaxis	49/4299	89/16109	1.32036e-08	3.32205e-07	2.33223e-07	CD74/DAPK2/F7/LGMN/PTN/SERPINE1/RARRES2/CXCL12/RIPOR2/VEGFA/THBS4/WNT5A/TNFSF18/PTK2B/CCR2/NCKAP1L/EDN2/RAC2/LBP/RAC1/IL6/CCL21/MSTN/CXCL14/PLA2G7/VEGFC/CXCL13/IL6R/CCR1/VEGFD/LGALS9/CXCL10/FPR2/C3AR1/CCL19/VEGFB/CMKLR1/CSF1R/CAMK1D/GAS6/CSF1/S100A14/C5AR1/AIF1/ZNF580/GPSM3/CCL5/CCL4/CCL3	49	HepG2 vs HCC	down_total
BP	GO:0010038	response to metal ion	137/4299	337/16109	1.32309e-08	3.32205e-07	2.33223e-07	AOC1/HFE/SYT7/CPS1/OTC/CASR/CDH1/SYT1/RASGRP2/MAOB/CYBRD1/MEF2C/MCOLN1/TF/CAPN3/ATP5F1D/TSPO/LGMN/NFATC4/MMP9/MAP1LC3A/SYT17/AQP9/SLC30A4/CA2/NDRG1/RASA4/CAV1/TFR2/SOD3/TCIRG1/RASAL1/GPLD1/CUTA/SPARC/WNT5A/IGFBP2/SDC1/ARG1/CASQ2/DUSP1/PTK2B/CAT/ANXA11/HVCN1/CPNE5/MT2A/SLC25A23/FOSB/JUND/ASS1/DLG4/SYT11/TESMIN/ALOX5AP/SLC41A1/LOXL2/TFAP2A/GGH/KHK/CPNE8/ASCL1/SORD/CYP1A2/TRPM2/APP/S100A8/PKLR/ITPKB…	137	HepG2 vs HCC	down_total
BP	GO:0051924	regulation of calcium ion transport	99/4299	225/16109	1.33795e-08	3.34543e-07	2.34864e-07	CALCR/CD4/EHD3/CASR/CAMK2B/CD84/DRD4/GNB5/PRKACA/TMEM38A/SRI/GNAO1/REM1/P2RX7/SLC8B1/CAPN3/TSPO/PDGFB/BDKRB1/FGF14/CORO1A/JPH1/LILRB1/CD33/PIK3CG/CAV1/TSPAN13/CXCL12/RGS9/P2RX1/CCL2/P2RX3/PTPN6/PDGFRB/GNAI2/RGS4/CASQ2/PTK2B/CXCR4/RAMP3/HSPA2/F2RL3/ADORA2A/MCHR1/CRACR2A/RGN/LILRB2/DIAPH1/LGALS3/INPP5K/APLNR/BIN1/TRPC6/CXCL9/TMBIM6/PML/STAC/JPH2/ADRA2A/CACNA1C/AKAP6/GJA1/CACNA2D1/THY1/CLIC2/CACNA1D…	99	HepG2 vs HCC	down_total
CC	GO:0098802	plasma membrane signaling receptor complex	83/4501	179/16883	1.04775e-08	3.56235e-07	2.98333e-07	CALCR/ITGAL/ITGA3/CD79B/CD4/HFE/CD6/TRAF1/CALCRL/CACNG4/APBB1IP/ITGA8/TRAF5/TF/IL12RB1/CSF2RB/IL2RB/CD40/CHRNA4/OLFM2/CD79A/GRIK5/ITGB8/TFR2/CHRNE/PTPN6/ZAP70/ACVR1/ITGA4/IL18R1/IL18RAP/PTK2B/RAMP3/CNTFR/GRIA3/BMP2/RAMP2/RAMP1/DLG4/IL2RA/ITGA7/IL6/GABBR2/TLR2/SDCBP/BMPR1B/ACVRL1/ITGB7/ITGAX/SKAP1/CACNG8/CNIH3/ITGA9/CD8A/ITGAD/ITGB2/CD3G/IL6R/ITGA5/SHANK1/TRAT1/ABHD6/GRIK2/SYK/B2M/CD3D/HJV/IRS1/CP…	83	HepG2 vs HCC	down_total
BP	GO:0010959	regulation of metal ion transport	102/4299	234/16109	1.47298e-08	3.66784e-07	2.57499e-07	CALCR/CD4/EHD3/CASR/CAMK2B/CD84/DRD4/GNB5/PRKACA/TMEM38A/SRI/GNAO1/REM1/P2RX7/SLC8B1/CAPN3/TSPO/PDGFB/BDKRB1/FGF14/CORO1A/JPH1/LILRB1/CD33/PIK3CG/CAV1/TSPAN13/CXCL12/RGS9/P2RX1/CCL2/P2RX3/PTPN6/PDGFRB/GNAI2/RGS4/CASQ2/PTK2B/CXCR4/RAMP3/HSPA2/F2RL3/ADORA2A/MCHR1/ATP1B2/CRACR2A/RGN/LILRB2/DIAPH1/LGALS3/INPP5K/APLNR/BIN1/TRPC6/CXCL9/TMBIM6/PML/STAC/JPH2/ADRA2A/CACNA1C/AKAP6/GJA1/CACNA2D1/THY1/CLIC2/…	102	HepG2 vs HCC	down_total
BP	GO:0002701	negative regulation of production of molecular mediator of immune response	26/4299	36/16109	1.52901e-08	3.77616e-07	2.65103e-07	HFE/FOXP3/FCGR2B/TBX21/IRAK3/TGFB2/LILRB1/TGFB1/CUEDC2/APOA1/ARG1/TGFB3/IL13RA2/BST2/NDFIP1/SPINK5/IL10/IL33/TMBIM6/CD96/ANGPT1/APOA2/FCRL3/LILRB4/CR1/HLA-F	26	HepG2 vs HCC	down_total
BP	GO:0043368	positive T cell selection	26/4299	36/16109	1.52901e-08	3.77616e-07	2.65103e-07	CD74/FOXP3/TBX21/PTPRC/IL12RB1/ZAP70/TNFSF18/LY9/BCL11B/DOCK2/CTSL/IL6/IRF4/ITPKB/BATF/CD3G/IL6R/SLAMF6/SHH/CD3D/BCL2/THEMIS/ZFPM1/SPN/TOX/CD3E	26	HepG2 vs HCC	down_total
BP	GO:0019835	cytolysis	23/4299	30/16109	1.59482e-08	3.91353e-07	2.74748e-07	C8B/C6/GSDMB/CFHR2/APOL1/GZMH/GZMB/TGFB1/C5/C7/C9/HRG/LBP/CFHR5/GZMA/C8A/C8G/F2/PRF1/PLA2G2A/GZMM/CR1/CFHR1	23	HepG2 vs HCC	down_total
BP	GO:0002440	production of molecular mediator of immune response	84/4299	183/16109	1.59763e-08	3.91353e-07	2.74748e-07	BTK/HFE/CD74/TNFRSF1B/FOXP3/FCGR2B/TBX21/PTPRC/IRAK3/TGFB2/CD40/CD40LG/STX4/LILRB1/TGFB1/GATA3/CUEDC2/CLNK/HPX/CD81/CD86/WNT5A/IL18R1/APOA1/ARG1/NR4A3/TGFB3/TRIM6/CCR2/SASH3/CD244/IL13RA2/FFAR2/TICAM1/VPREB3/DNAJB9/BST2/TRPM4/NDFIP1/KMT5C/SPINK5/PTPN22/RSAD2/CD36/IL6/IL10/TLR4/IL33/RBP4/TMBIM6/IL18/CD96/ANGPT1/BATF/HK1/KIT/TNFRSF14/APOA2/FCRL3/SCIMP/LAPTM5/NLRP3/TLR3/CGAS/B2M/GPRC5B/NOD2/MZB1/CLE…	84	HepG2 vs HCC	down_total
BP	GO:0050918	positive chemotaxis	36/4299	58/16109	1.60649e-08	3.91932e-07	2.75154e-07	HGF/CASR/F7/ANGPT2/NRP1/PDGFB/CORO1A/TSC2/CXCL12/VEGFA/SEMA5A/WNT5A/LRP1/KDR/LGALS3/GPNMB/FGF2/FGF7/NTRK3/CDH13/PTPRJ/VEGFC/ROBO3/ANGPT1/VEGFD/CXCL10/S1PR1/FPR2/IL16/VEGFB/CCR4/COLEC10/NTF3/CCL5/CCL16/CCL3	36	HepG2 vs HCC	down_total
MF	GO:0004896	cytokine receptor activity	52/4366	96/16548	6.67018e-09	3.99157e-07	3.16695e-07	CD4/IL20RA/CD74/CD44/IL12RB2/IL12RB1/CSF2RB/IL2RB/EBI3/IL10RA/GHR/PRLR/IL1R2/IL1RL2/IL1RL1/IL18R1/IL18RAP/LEPR/MPL/CCRL2/CCR2/CXCR4/FLT3/CNTFR/IL13RA2/IL9R/IL2RA/IL15RA/IL11RA/GPR17/ACKR3/ACKR2/IL2RG/GFRA1/IL6R/CCR5/CXCR1/IL17RC/CCR1/CX3CR1/GFRA2/IL7R/XCR1/IL20RB/CMKLR1/IL17RA/CXCR2/CCR4/IL3RA/CXCR3/IL1RAPL2/CSF2RA	52	HepG2 vs HCC	down_total
BP	GO:0033002	muscle cell proliferation	81/4299	175/16109	1.80537e-08	4.38675e-07	3.0797e-07	NOX1/IGF1/ELN/CALCRL/FGFR2/MEF2C/GSTP1/MMP2/TGFB2/PDGFB/MMP9/CCN4/WNT2/GLI1/IFNG/PPARD/HBEGF/NPR3/PDGFRB/GNAI2/PDE1A/IGFBP5/MEF2D/NR4A3/TGFB3/HEY2/IL6/IL10/KLF4/CCN3/RBP4/MSTN/FGF2/CDH13/MYOCD/GATA6/MEGF10/VIP/EGFR/IGFBP3/NOTCH1/TENM4/PAK1/IL18/GJA1/ANGPT1/ADAMTS1/EPHB1/LDLRAP1/PTGIR/IL6R/BMP10/HPGD/NPY5R/IL15/SHH/NDRG2/RBPMS2/SERPINF2/PTAFR/NPR1/ZFPM2/PDGFD/S1PR1/APLN/P2RY6/MYD88/TRIB1/FOXC2/JUN…	81	HepG2 vs HCC	down_total
BP	GO:0048659	smooth muscle cell proliferation	63/4299	126/16109	1.87556e-08	4.53901e-07	3.18659e-07	NOX1/IGF1/ELN/CALCRL/FGFR2/MEF2C/GSTP1/MMP2/PDGFB/MMP9/CCN4/IFNG/PPARD/HBEGF/NPR3/PDGFRB/GNAI2/PDE1A/IGFBP5/MEF2D/NR4A3/TGFB3/IL6/IL10/KLF4/CCN3/FGF2/CDH13/MYOCD/VIP/EGFR/IGFBP3/PAK1/IL18/GJA1/ADAMTS1/LDLRAP1/PTGIR/IL6R/HPGD/NPY5R/IL15/NDRG2/RBPMS2/SERPINF2/PTAFR/NPR1/PDGFD/S1PR1/APLN/P2RY6/MYD88/TRIB1/JUN/ERN1/PRKG1/APOD/MAP3K5/HES5/TGM2/AIF1/ANG/CCL5	63	HepG2 vs HCC	down_total
BP	GO:0032613	interleukin-10 production	35/4299	56/16109	1.96284e-08	4.71237e-07	3.3083e-07	TYROBP/HGF/FOXP3/BCL3/TRIB2/FCGR2B/TREM2/CD40LG/PYCARD/LILRB1/VSIR/CD83/CD274/SASH3/IDO1/IL6/TLR4/IRF4/TLR2/TSLP/SYK/NOD2/LGALS9/CLEC7A/CD34/IL20RB/CD28/TIGIT/LILRB4/LILRA5/ISG15/HLA-DRB1/CD47/PDCD1LG2/DLL1	35	HepG2 vs HCC	down_total
BP	GO:0032722	positive regulation of chemokine production	35/4299	56/16109	1.96284e-08	4.71237e-07	3.3083e-07	CD74/PYCARD/C5/IFNG/WNT5A/IL1RL1/EGR1/TWIST1/LRP1/FFAR2/TICAM1/LBP/POSTN/HAVCR2/IL6/TLR4/IL33/TLR2/APP/TSLP/MCOLN2/IL6R/TLR3/SYK/NOD2/LGALS9/CLEC7A/MYD88/LPL/IL17RA/CSF1R/FFAR3/TLR7/MBP/AIF1	35	HepG2 vs HCC	down_total
BP	GO:0002573	myeloid leukocyte differentiation	88/4299	195/16109	1.99542e-08	4.7716e-07	3.34988e-07	CD4/TYROBP/LTF/CD74/SPI1/TFE3/ATP6AP1/GPR137B/TF/TREM2/MMP9/RASSF2/CA2/SFRP1/CCN4/RELB/LILRB1/TGFB1/ITGB8/GATA3/CD81/TCIRG1/LTBR/IFNG/VEGFA/TNFSF11/INHBA/PDE1B/BATF3/LRRC17/CBFA2T3/NDFIP1/RARA/PIAS3/APCS/TSPAN2/CD101/TLR4/IRF4/TLR2/LEF1/APP/TCTA/PIK3R1/TMEM178A/LRRK1/KLF10/BATF/CD109/KIT/C1QC/GAB3/TAL1/IFI16/CCR1/IL15/TLR3/DCSTAMP/FBN1/ROR2/GPR183/FASN/FOS/OSCAR/JUNB/CEBPB/CCL19/GPR137/TRIB1/NRRO…	88	HepG2 vs HCC	down_total
BP	GO:0001659	temperature homeostasis	78/4299	167/16109	2.01723e-08	4.78576e-07	3.35982e-07	YBX2/NR1H3/ADRB1/PTGER3/TFE3/ACADVL/PTGS2/ACHE/CNOT3/OXT/HTR2A/ZNF423/DECR1/NOVA2/FGF21/CAV1/GRB10/ACOT13/VEGFA/LAMA4/ARRDC3/NPR3/PRLR/ACADL/IL18R1/PLCL1/LEPR/CNR1/TNFSF11/EGR1/CCR2/CXCR4/DBH/G0S2/NR1D1/EDN2/GADD45G/NR1H2/KDM6B/PEMT/LPIN1/CD36/EDNRB/TLR4/IRF4/NOVA1/TRPM2/PTH2R/TRPM8/PTGES/LCN2/NOTCH1/IL18/ACSL1/GJA1/ADAMTS5/PLCL2/CPT2/ZBTB7B/SLC25A44/ADORA1/ABHD6/IL15/SYK/ADRB2/FABP4/APLN/GATM/CE…	78	HepG2 vs HCC	down_total
BP	GO:0010594	regulation of endothelial cell migration	78/4299	167/16109	2.01723e-08	4.78576e-07	3.35982e-07	TBXA2R/DCN/ADGRA2/GRN/FLT4/HDAC9/SP100/VASH1/SCARB1/PTGS2/MEF2C/APOH/ANGPT2/NRP1/PDGFB/LGMN/CD40/RGCC/PRKD2/TGFB1/PIK3CG/PTN/HSPB1/MEOX2/GATA3/GPLD1/SMOC2/VEGFA/SEMA5A/SPARC/HRG/WNT5A/GADD45A/AKT3/NRP2/TEK/PTK2B/RRAS/RHOJ/KDR/DLL4/APOE/RIN2/ETS1/ANXA1/AGT/GLUL/RAC1/KLF4/FGF2/ACVRL1/DNAJA4/SLIT2/NOTCH1/VEGFC/ANGPT1/CXCL13/STC1/EMC10/BMP10/ADAMTS9/BMPER/JCAD/ATOH8/EFNA1/MMRN2/JUP/FUT1/FOXC2/ADGRB1/…	78	HepG2 vs HCC	down_total
BP	GO:0031341	regulation of cell killing	51/4299	95/16109	2.08734e-08	4.91341e-07	3.44944e-07	CFH/NOS2/TYROBP/FCGR2B/CD5L/PTPRC/P2RX7/LAG3/IL12RB1/FCER2/LILRB1/CRTAM/IFNG/IL18RAP/ARG1/CXCL6/RIPK3/NECTIN2/KLRD1/KLRC1/HAVCR2/VAV1/CD1D/CD1C/CD1B/CD1E/AZGP1/SLAMF6/DNASE1L3/SYK/B2M/IL7R/LGALS9/ITGAM/CLEC7A/PRF1/SH2D1A/LAMP1/KIR2DL4/NCR1/HLA-DRB1/CR1L/HLA-DRA/NCR3/HLA-E/HLA-G/HLA-F/HLA-A/KLRK1/HLA-B/PIK3R6	51	HepG2 vs HCC	down_total
BP	GO:0042102	positive regulation of T cell proliferation	51/4299	95/16109	2.08734e-08	4.91341e-07	3.44944e-07	CD4/CD6/IGF1/FOXP3/PTPRC/CD209/EFNB1/IL12RB1/CD40LG/TNFSF13B/CORO1A/PYCARD/RASAL3/EBI3/CD81/CD86/HES1/ZAP70/IGFBP2/CD274/CD80/CCR2/SASH3/NCKAP1L/LILRB2/PTPN22/IL2RA/ANXA1/HAVCR2/IL6/IL18/CD1D/ICOSLG/VCAM1/IL15/SHH/SYK/CCDC88B/LGALS9/CCL19/CD28/PDCD1LG2/CARD11/CD3E/AIF1/HLA-E/HLA-A/HLA-DPB1/HLA-DPA1/HLA-DMB/CCL5	51	HepG2 vs HCC	down_total
MF	GO:0042605	peptide antigen binding	20/4366	24/16548	8.69111e-09	4.9409e-07	3.92015e-07	SLC7A9/CD209/SLC7A8/CLEC4M/HLA-DQB1/HLA-DRB1/HLA-DQA1/HLA-DRB5/TAP2/HLA-DRA/HLA-C/HLA-E/HLA-G/HLA-F/HLA-A/HLA-DPB1/HLA-DPA1/TAPBP/HLA-B/HLA-DQA1	20	HepG2 vs HCC	down_total
BP	GO:0009991	response to extracellular stimulus	175/4299	456/16109	2.18342e-08	5.11956e-07	3.59417e-07	AOC1/CYP26B1/PDK4/PON1/PDK2/LAMP2/TBXA2R/CD4/HFE/SNAI2/CPS1/RRAGD/OTC/CASR/RIPOR1/TNC/ADRB1/F7/KIF26A/SIRT2/SREBF1/NUAK1/ACACB/PTPRC/BCKDHB/ULK2/GSTP1/WNT11/CYP26A1/TSPO/SLC10A1/PCK2/CD40/OXT/MAP1LC3A/LIPG/NPRL3/SFRP1/TLE5/FGF21/PTN/RARRES2/PRKAG2/ALDH3A1/COL1A1/CPT1A/VDR/PPARD/DAP/NNT/SPARC/CPEB4/BCHE/GNAI2/POMC/ITGA4/REG1A/IGFBP2/ELAPOR1/RRAGC/HMGCL/SERPINC1/NENF/APOA1/CNR1/SGIP1/ARG1/LRAT/CAT/…	175	HepG2 vs HCC	down_total
BP	GO:0045446	endothelial cell differentiation	56/4299	108/16109	2.22135e-08	5.18832e-07	3.64244e-07	TIE1/TNFRSF1A/RAPGEF3/NRP1/PPP1R16B/PTN/ENG/VEGFA/ARHGEF26/ACVR1/PROC/RAP1A/HOXB5/CXCR4/KDR/KDM6B/BTG1/HEY2/CCM2/ACVRL1/MSN/NOTCH1/ROBO4/NRG1/XDH/F11R/STC1/SCUBE1/PDPN/CLDN1/FSTL1/HEY1/SOX17/CLDN3/TMEM100/MESP1/ATOH8/COL22A1/FASN/S1PR1/MYD88/APOLD1/CDH5/COL18A1/CLDN5/NR2F2/PDE2A/DLL1/SOX18/COL15A1/NOTCH4/S1PR3/GPX1/PECAM1/GDF2/S1PR2	56	HepG2 vs HCC	down_total
BP	GO:0032371	regulation of sterol transport	34/4299	54/16109	2.38814e-08	5.51377e-07	3.87092e-07	PON1/ABCB4/NR1H3/OSBPL6/CETP/ZDHHC8/TSPO/LIPG/CAV1/ABCA2/APOA5/APOA4/APOC3/SCP2/APOA1/EEPD1/LRP1/APOE/APOC1/NR1H2/ABCG5/FURIN/ABCA8/ABCG8/LDLRAP1/APOA2/NAXE/SHH/ABCA3/ARV1/CYP8B1/ENPP7/CES1/APOC2	34	HepG2 vs HCC	down_total
BP	GO:0032374	regulation of cholesterol transport	34/4299	54/16109	2.38814e-08	5.51377e-07	3.87092e-07	PON1/ABCB4/NR1H3/OSBPL6/CETP/ZDHHC8/TSPO/LIPG/CAV1/ABCA2/APOA5/APOA4/APOC3/SCP2/APOA1/EEPD1/LRP1/APOE/APOC1/NR1H2/ABCG5/FURIN/ABCA8/ABCG8/LDLRAP1/APOA2/NAXE/SHH/ABCA3/ARV1/CYP8B1/ENPP7/CES1/APOC2	34	HepG2 vs HCC	down_total
BP	GO:0032653	regulation of interleukin-10 production	34/4299	54/16109	2.38814e-08	5.51377e-07	3.87092e-07	TYROBP/HGF/FOXP3/BCL3/TRIB2/FCGR2B/TREM2/CD40LG/PYCARD/LILRB1/VSIR/CD83/CD274/SASH3/IDO1/IL6/TLR4/IRF4/TLR2/TSLP/SYK/NOD2/LGALS9/CLEC7A/CD34/IL20RB/CD28/TIGIT/LILRB4/LILRA5/HLA-DRB1/CD47/PDCD1LG2/DLL1	34	HepG2 vs HCC	down_total
BP	GO:0048660	regulation of smooth muscle cell proliferation	62/4299	124/16109	2.42565e-08	5.579e-07	3.91672e-07	NOX1/IGF1/ELN/CALCRL/FGFR2/MEF2C/GSTP1/MMP2/PDGFB/MMP9/CCN4/IFNG/PPARD/HBEGF/NPR3/PDGFRB/GNAI2/PDE1A/IGFBP5/MEF2D/NR4A3/TGFB3/IL6/IL10/KLF4/FGF2/CDH13/MYOCD/VIP/EGFR/IGFBP3/PAK1/IL18/GJA1/ADAMTS1/LDLRAP1/PTGIR/IL6R/HPGD/NPY5R/IL15/NDRG2/RBPMS2/SERPINF2/PTAFR/NPR1/PDGFD/S1PR1/APLN/P2RY6/MYD88/TRIB1/JUN/ERN1/PRKG1/APOD/MAP3K5/HES5/TGM2/AIF1/ANG/CCL5	62	HepG2 vs HCC	down_total
BP	GO:0050678	regulation of epithelial cell proliferation	131/4299	322/16109	2.59597e-08	5.94802e-07	4.17578e-07	ALOX5/IGF1/SNAI2/RUNX3/GRN/FLT4/TIE1/FGFR2/VASH1/LIMS2/TP63/CPB2/MEF2C/PGR/B4GALT1/APOH/TGFB2/NRP1/PDGFB/PPP1R16B/WDR13/FLT1/RGCC/WFDC1/SFRP1/PRKD2/TGFB1/HPN/PTN/CAV2/CAV1/WNT2/CCL24/GATA3/CXCL12/PBLD/CCL2/GLI1/VDR/PPARD/BMP5/VEGFA/SEMA5A/SPARC/THBS4/WNT5A/HES1/ITGA4/RTN4/REG1A/AKT3/NRP2/ARG1/KLF9/NR4A3/TEK/TWIST1/NR4A1/BMP2/NR1D1/BCL11B/ZFP36/KDR/DLL4/ALDH1A2/CDKN1C/APOE/ATP5IF1/RGN/APLNR/C5AR2/…	131	HepG2 vs HCC	down_total
BP	GO:0030193	regulation of blood coagulation	39/4299	66/16109	2.90853e-08	6.63893e-07	4.66083e-07	ENPP4/TBXA2R/CD9/F7/FAP/CPB2/APOH/PDGFB/PLAT/CAV1/SERPINE1/VTN/ADTRP/KNG1/HRG/PROC/SERPINC1/PLG/FOXA2/TSPAN8/APOE/F12/EPHB2/PDGFRA/CD36/ADAMTS18/SERPING1/KLKB1/SERPINF2/FGG/FGA/FGB/HPSE/C1QTNF1/CD34/THBD/F2/PRKG1/PDGFA	39	HepG2 vs HCC	down_total
BP	GO:0006957	complement activation, alternative pathway	15/4299	16/16109	2.92508e-08	6.65151e-07	4.66967e-07	CFH/C8B/C5/C7/C9/CR2/C3/CFP/CFHR5/SUSD4/VSIG4/C8A/C8G/CR1/CFB	15	HepG2 vs HCC	down_total
CC	GO:0005581	collagen trimer	47/4501	85/16883	2.10215e-08	6.80697e-07	5.70058e-07	DCN/MARCO/MSR1/COL23A1/COL5A3/COL4A4/COL19A1/FCN1/COL1A1/COL12A1/COL9A1/COLEC11/COL21A1/COL5A1/C1QL1/SFTPD/COL4A2/LUM/COL6A1/COL6A2/FCN3/COL8A1/C1QTNF2/COLEC12/C1QC/FCN2/C1QTNF7/COL6A3/COL1A2/MBL2/C1QL3/COL3A1/COL22A1/C1QB/C1QA/C1QTNF1/COL18A1/CCBE1/COLEC10/EMID1/COL4A1/COL14A1/COL25A1/COL13A1/COL5A2/COL15A1/COLQ	47	HepG2 vs HCC	down_total
BP	GO:0050853	B cell receptor signaling pathway	36/4299	59/16109	3.06339e-08	6.93984e-07	4.87208e-07	CD38/CD79B/BTK/PRKCH/FCGR2B/MEF2C/PTPRC/BLNK/BMX/CD79A/LPXN/CD81/PTPN6/ITK/NCKAP1L/RFTN1/PTPN22/TEC/BLK/PLCL2/MS4A1/FCRL3/SH2B2/MNDA/CTLA4/SYK/PRKCB/CD300A/BCL2/KLHL6/LCK/PAX5/PLCG2/NFAM1/LYN/IGLL5	36	HepG2 vs HCC	down_total
BP	GO:0002040	sprouting angiogenesis	61/4299	122/16109	3.13724e-08	7.08053e-07	4.97085e-07	TBXA2R/ALOX5/ADGRA2/FLT4/HDAC9/EPN1/PTGS2/NRP1/PPP1R16B/MEOX2/ADTRP/GPLD1/VEGFA/SEMA5A/AKT3/TEK/PTK2B/NR4A1/EFNB2/RHOJ/KLF2/KDR/DLL4/RAMP2/LOXL2/APLNR/ANXA1/GLUL/IL10/KLF4/FGF2/LEF1/ACVRL1/CDH13/AGTR1/SLIT2/RSPO3/NOTCH1/VEGFC/ANGPT1/CREB3L1/ITGA5/JMJD8/NAXE/ADAMTS9/ESM1/BMPER/VEGFD/JCAD/GREM1/SEMA3E/MMRN2/VEGFB/FUT1/CLEC14A/FOXC2/EGR3/CCBE1/CIB1/NRARP/DLL1	61	HepG2 vs HCC	down_total
BP	GO:0072678	T cell migration	38/4299	64/16109	3.64576e-08	8.19752e-07	5.75503e-07	ITGAL/CD200/CD99L2/PYCARD/PIK3CG/DOCK8/CXCL12/CCL2/RIPOR2/WNT5A/ZAP70/ITGA4/CCR2/XG/RIPK3/MYO1G/CCL21/ITGB7/APP/ECM1/MSN/ADAM8/GPR15/CXCL13/TNFRSF14/F11R/CXCL16/CD200R1/CXCL10/CXCL11/GPR183/S1PR1/CXCR3/APOD/SPN/AIF1/CCL5/CCL3	38	HepG2 vs HCC	down_total
BP	GO:0007160	cell-matrix adhesion	97/4299	223/16109	3.7429e-08	8.38465e-07	5.88641e-07	ITGAL/ITGA3/CD44/EPHA3/ARHGAP6/LIMCH1/ACTN2/ITGA8/COL5A3/TRIP6/NID2/SIGLEC1/NRP1/SFRP1/SERPINE1/ECM2/VTN/BST1/VEGFA/HRG/ITGA4/ONECUT2/TEK/TNN/PTK2B/LRP1/SDC4/RRAS/KDR/CCL25/RIN2/ANGPTL3/POSTN/LYVE1/CD36/CD63/ITGA7/THSD1/RAC1/CCL21/TMEM8B/PARVG/ACVRL1/ITGB7/FBLN5/CDH13/SKAP1/MUC4/PIK3R1/EPHA1/CDKN2A/PTPRJ/FERMT3/ADAMTS12/CCL28/CD96/THY1/OTOA/TIAM1/MMP14/ZYX/LYPD5/ITGB2/ADAMTS13/VCAM1/SNED1/ADAMTS9…	97	HepG2 vs HCC	down_total
BP	GO:0019369	arachidonic acid metabolic process	35/4299	57/16109	3.78126e-08	8.43921e-07	5.92471e-07	ALOX5/PTGS2/MGLL/PTGS1/CYP2D6/PLA2G4C/PTGDS/CYP2C18/PLA2G4A/FAAH/EPHX2/PTGIS/CYP2E1/CYP2J2/CYP1B1/CYP2C9/CYP2C8/CYP1A2/EPHX1/PTGES/CBR1/CYP4A22/HPGDS/FAAH2/CYP2C19/CYP4F11/CYP4F2/CYP4F12/CYP4F3/CYP4A11/CYP2B6/CYP2A13/CYP2A7/GPX1/CYP2A6	35	HepG2 vs HCC	down_total
BP	GO:0002791	regulation of peptide secretion	120/4299	291/16109	4.05222e-08	9.01059e-07	6.32585e-07	CFTR/ICA1/CD38/NOS2/CACNA2D2/BAIAP3/HFE/SYT7/ALOX5/IGF1/CD74/NR1H3/CASR/DRD4/SREBF1/SRI/PTPN23/RAPGEF3/ACHE/SLC8B1/RAPGEF4/CD200/TGFB2/TREM2/PCK2/MYOM1/SYTL4/STX4/SFRP1/KCNN4/TGFB1/CD33/GHRHR/TFR2/GCK/CPT1A/TCIRG1/EXPH5/IFNG/ADTRP/PPARD/GLP1R/GPLD1/APBB3/RAP1A/WLS/CNR1/TGFB3/TNFSF11/LRP1/FOXA2/FFAR2/NR1D1/ADORA2A/RHBDF2/KCNA5/APOE/TRPM4/NR1H2/ANO1/RSAD2/MTNR1B/ANXA1/RAC1/IL6/BLK/DNAJC1/TLR4/CCN3/…	120	HepG2 vs HCC	down_total
BP	GO:0009595	detection of biotic stimulus	25/4299	35/16109	4.1769e-08	9.25367e-07	6.4965e-07	SCARB1/FAP/TREM2/TSPO/SRPX/CRTAM/LBP/TLR4/TLR2/PTPRJ/PAK1/LY96/CD1D/PGLYRP2/NLRP3/NOD2/CLEC7A/TLR1/TLR6/SSC5D/HLA-DRB1/HLA-A/C4B/HLA-B/DACH1	25	HepG2 vs HCC	down_total
BP	GO:0034368	protein-lipid complex remodeling	24/4299	33/16109	4.44987e-08	9.78647e-07	6.87055e-07	SCARB1/CETP/LIPG/APOA5/APOA4/APOC3/APOA1/PLA2G5/APOE/APOC1/AGT/AGTR1/PLA2G7/ABCA5/APOA2/ABCG1/ALB/LIPC/LPL/PLA2G2A/LPA/APOM/APOC2/GPIHBP1	24	HepG2 vs HCC	down_total
BP	GO:0034369	plasma lipoprotein particle remodeling	24/4299	33/16109	4.44987e-08	9.78647e-07	6.87055e-07	SCARB1/CETP/LIPG/APOA5/APOA4/APOC3/APOA1/PLA2G5/APOE/APOC1/AGT/AGTR1/PLA2G7/ABCA5/APOA2/ABCG1/ALB/LIPC/LPL/PLA2G2A/LPA/APOM/APOC2/GPIHBP1	24	HepG2 vs HCC	down_total
BP	GO:0043367	CD4-positive, alpha-beta T cell differentiation	44/4299	79/16109	4.53836e-08	9.94479e-07	6.9817e-07	RUNX3/FOXP3/BCL3/RORA/TBX21/IL12RB1/RELB/GATA3/IFNG/CD83/CD86/IL18R1/PLA2G2D/TNFSF18/CD80/SASH3/LY9/NCKAP1L/RARA/RSAD2/ANXA1/CTSL/IL6/HLX/IRF4/LEF1/RORC/IL18/BATF/ZBTB7B/IL6R/NLRP3/SLAMF6/LGALS9/GPR183/PTGER4/CCL19/ZFPM1/HLA-DRB1/SEMA4A/IL27/SPN/TOX/HLA-DRA	44	HepG2 vs HCC	down_total
BP	GO:0007202	activation of phospholipase C activity	23/4299	31/16109	4.61205e-08	1.00333e-06	7.04383e-07	SELE/ARHGAP6/GNA15/LPAR2/TXK/HTR2A/ITK/CD86/ADRA1A/S1PR4/PLCB2/EGFR/NTRK2/EDNRA/AVPR1A/P2RY12/NMUR1/P2RY6/RASGRP4/BDNF/C5AR1/LPAR1/ANG	23	HepG2 vs HCC	down_total
BP	GO:0042573	retinoic acid metabolic process	23/4299	31/16109	4.61205e-08	1.00333e-06	7.04383e-07	CYP26B1/DHRS9/CYP26A1/CYP3A5/CYP2C18/ALDH8A1/RDH10/SCPEP1/ALDH1A2/CYP2C8/CYP3A4/CYP3A7/ALDH1A3/CYP27C1/ADH1A/ADH7/ADH1B/BCO2/UGT1A9/UGT1A1/UGT1A8/UGT1A7/ADH1C	23	HepG2 vs HCC	down_total
BP	GO:0051047	positive regulation of secretion	118/4299	286/16109	5.06517e-08	1.09794e-06	7.70804e-07	FGR/CFTR/CD38/SCIN/BAIAP3/HFE/SYT7/IGF1/CASR/RAB27B/SYT1/RAB27A/ATP6AP1/ABCB11/TACR2/SRI/RAB7A/PTPN23/CPB2/ACHE/TGFB2/TREM2/CACNA1I/PCK2/OXT/MYOM1/SYTL4/RGCC/STX4/KCNN4/TGFB1/CD33/RAB3A/GHRHR/TFR2/GCK/CXCL12/EXPH5/IFNG/PPARD/GPLD1/APBB3/GNAI2/SDC1/PLA2G4A/WLS/KMO/CNR1/VAMP8/TGFB3/TNFSF11/INHBA/LRP1/SDC4/VAMP7/BMP2/ADORA2A/TRPM4/CHMP2A/NR1H2/ANO1/EDNRB/RAC1/BLK/STXBP1/TLR4/TLR2/SDCBP/RBP4/MPC2/S10…	118	HepG2 vs HCC	down_total
BP	GO:1900046	regulation of hemostasis	39/4299	67/16109	5.17131e-08	1.11693e-06	7.84134e-07	ENPP4/TBXA2R/CD9/F7/FAP/CPB2/APOH/PDGFB/PLAT/CAV1/SERPINE1/VTN/ADTRP/KNG1/HRG/PROC/SERPINC1/PLG/FOXA2/TSPAN8/APOE/F12/EPHB2/PDGFRA/CD36/ADAMTS18/SERPING1/KLKB1/SERPINF2/FGG/FGA/FGB/HPSE/C1QTNF1/CD34/THBD/F2/PRKG1/PDGFA	39	HepG2 vs HCC	down_total
BP	GO:0003018	vascular process in circulatory system	102/4299	239/16109	5.46156e-08	1.17541e-06	8.25189e-07	CD38/TBXA2R/SLC6A13/CPS1/CASR/ADRB1/ABCC9/ATP2A3/TACR2/SLC1A3/SLC4A4/SLC7A8/SLC5A1/HTR2A/TGFB1/CAV1/SLC1A1/ABCA2/P2RX1/ABCC3/CALCA/SLC22A2/VEGFA/SLC29A1/KNG1/LEPR/RGS2/ECE1/TEK/ADRA1A/SCPEP1/KCNJ8/LRP1/DBH/EDN2/KLF2/ADORA2A/ATP1B2/KCNA5/APOE/TRPM4/RAMP2/CRP/CHRM3/CD36/AGT/EDNRB/SLCO2B1/SLCO1C1/AGTR1/SLIT2/EGFR/SLC16A2/HTR7/ADM/PTPRJ/ADRA2A/EDNRA/GJA1/SLC16A12/ANGPT1/KCNMA1/SLC6A1/ACE/ADORA1/UCN/G…	102	HepG2 vs HCC	down_total
BP	GO:0032732	positive regulation of interleukin-1 production	36/4299	60/16109	5.69364e-08	1.21824e-06	8.55258e-07	TYROBP/NLRP2/PANX2/P2RX7/NLRP1/TLR8/PYCARD/GSDMD/HSPB1/IFNG/WNT5A/EGR1/HAVCR2/IL6/TLR4/CASP1/APP/HK1/NLRP3/MNDA/PYHIN1/IFI16/AIM2/NOD2/LGALS9/CLEC7A/IL16/CCL19/SAA1/LPL/LILRA5/ORM2/ORM1/LILRA2/STMP1/CCL3	36	HepG2 vs HCC	down_total
BP	GO:0002720	positive regulation of cytokine production involved in immune response	33/4299	53/16109	5.70101e-08	1.21824e-06	8.55258e-07	CD74/LILRB1/GATA3/CLNK/CD81/WNT5A/IL18R1/NR4A3/TRIM6/SASH3/FFAR2/TICAM1/RSAD2/CD36/IL6/TLR4/IL18/HK1/TNFRSF14/SCIMP/LAPTM5/NLRP3/B2M/GPRC5B/NOD2/CLEC7A/FFAR3/KIR2DL4/RAET1G/HLA-E/HLA-G/HLA-F/HLA-A	33	HepG2 vs HCC	down_total
BP	GO:0050728	negative regulation of inflammatory response	60/4299	121/16109	5.96776e-08	1.27073e-06	8.92111e-07	ALOX5/IGF1/HGF/NR1H3/TNFRSF1B/GRN/FOXP3/CALCRL/TNFRSF1A/RORA/FCGR2B/CST7/PTPRC/GSTP1/CD200/WFDC1/FOXF1/MEFV/GATA3/PPARD/FNDC4/PROC/APOA1/TEK/TNFAIP6/PTGIS/NR1D1/APOE/NDFIP1/APCS/SYT11/IL2RA/NT5E/AOAH/IL10/KLF4/CCN3/SIGLEC10/DUSP10/GPR17/SLAMF8/NLRP3/TNFAIP8L2/ADORA1/CD200R1/NPY5R/NOD2/NLRC3/FPR2/PTGER4/SAA1/IL20RB/NLRP6/METRNL/GBA/SHARPIN/CDH5/SOCS3/HLA-DRB1/GPX1	60	HepG2 vs HCC	down_total
CC	GO:0043202	lysosomal lumen	50/4501	94/16883	4.12984e-08	1.2765e-06	1.06902e-06	LAMP2/IDS/DCN/MAN2B2/CD74/HEXB/GALC/CTSA/GPC4/ARSA/LGMN/MAN2B1/PLD3/NAGLU/PDGFRB/CSPG5/SDC1/FASLG/CTSD/FMOD/SDC4/IDUA/ACP2/CTSL/SCARB2/LUM/CTSK/GC/PLBD2/SPACA7/ACAN/CD1E/SDC3/CTSS/CTSB/SMPD1/TPP1/SDC2/GUSB/GAA/HPSE/CSPG4/CTSF/GBA/FUCA1/GPC5/BGN/TCN2/PRELP/PSAP	50	HepG2 vs HCC	down_total
MF	GO:0019838	growth factor binding	66/4366	136/16548	2.41872e-08	1.30956e-06	1.03902e-06	FLT4/LTBP1/CCN5/FGFR2/LTBP4/NRP1/IGFALS/PDGFB/IL2RB/FLT1/CCN4/PTN/GHRHR/ENG/COL1A1/IL10RA/GHR/PDGFRB/ACVR1/IGFBP2/IGFBP5/IL1R2/NRP2/LTBP2/TGFB3/DUSP1/TEK/FLT3/KDR/RHBDF2/PXDN/COL5A1/KL/IL2RA/PDGFRA/CD36/CCN3/IL11RA/FGFBP2/LRRC32/ACVRL1/NTRK3/FURIN/IGFBP4/COL6A1/CCN1/EGFR/IGFBP3/IGFBP1/IL2RG/NTRK2/CXCL13/CD109/IL6R/IGFBP7/ESM1/COL1A2/HTRA1/LTBP3/COL3A1/HTRA3/NRROS/TSKU/COL4A1/PDGFA/ITGB3	66	HepG2 vs HCC	down_total
BP	GO:0006641	triglyceride metabolic process	52/4299	100/16109	6.18893e-08	1.31319e-06	9.21916e-07	CPS1/NR1H3/DGAT2/SREBF1/SCARB1/MGLL/LIPE/SLC27A5/CETP/APOH/PCK2/LIPG/LMF1/FGF21/PIK3CG/CAV1/CPT1A/APOA5/APOA4/APOC3/GPLD1/AADAC/APOA1/CAT/PCK1/MBOAT7/C3/APOE/APOC1/CYP2E1/RGN/NR1H2/G6PC1/LPIN1/SIK1/THRSP/ACSL1/APOA2/FABP1/LIPC/MFSD2A/FABP4/LPL/PLAAT3/PNPLA2/APOBR/GPAT2/INSIG1/AGMO/PLIN5/GPX1/APOC2	52	HepG2 vs HCC	down_total
BP	GO:0002790	peptide secretion	148/4299	378/16109	6.24794e-08	1.32106e-06	9.27441e-07	CFTR/ICA1/CD38/NOS2/CACNA2D2/BAIAP3/HFE/SYT7/ALOX5/IGF1/CD74/NR1H3/CASR/CBLN4/DRD4/SREBF1/TACR2/SRI/PTPN23/RAPGEF3/ACHE/SLC8B1/LTBP4/RAPGEF4/CD200/TGFB2/TREM2/PCSK5/PCK2/MYOM1/SYTL4/CBLN1/STX4/SFRP1/KCNN4/OLFM2/TGFB1/CD33/RAB3A/GHRHR/TFR2/GCK/CPT1A/TCIRG1/EXPH5/IFNG/ADTRP/PPARD/GLP1R/GPLD1/APBB3/PLEK/RAP1A/WLS/CNR1/LTBP2/TGFB3/SNX19/TNFSF11/LRP1/FOXA2/FFAR2/NR1D1/ADORA2A/RHBDF2/KCNA5/APOE/TRPM4/N…	148	HepG2 vs HCC	down_total
BP	GO:0002707	negative regulation of lymphocyte mediated immunity	28/4299	42/16109	6.84231e-08	1.44167e-06	1.01212e-06	HFE/FOXP3/FCGR2B/TBX21/PTPRC/LILRB1/PTPN6/ARG1/C4BPA/C4BPB/NDFIP1/KLRD1/KLRC1/HAVCR2/SUSD4/CD96/NOD2/IL7R/LGALS9/IL20RB/LILRB4/KIR2DL4/CR1/HLA-E/HLA-G/HLA-F/HLA-A/HLA-B	28	HepG2 vs HCC	down_total
BP	GO:1905517	macrophage migration	32/4299	51/16109	6.95761e-08	1.46086e-06	1.02559e-06	CD200/TREM2/RARRES2/C5/CCL2/CD81/TNFSF18/PTK2B/CCR2/EDN2/LGALS3/SFTPD/EDNRB/MSTN/TRIM55/MCOLN2/MMP14/SLAMF8/CD200R1/CX3CR1/ROR2/P2RY12/C3AR1/SAA1/MST1/CMKLR1/CSF1R/CSF1/C5AR1/MMP28/CCL5/CCL3	32	HepG2 vs HCC	down_total
BP	GO:0050818	regulation of coagulation	40/4299	70/16109	7.0975e-08	1.48505e-06	1.04258e-06	ENPP4/TBXA2R/CD9/F7/FAP/CPB2/APOH/PDGFB/PROCR/PLAT/CAV1/SERPINE1/VTN/ADTRP/KNG1/HRG/PROC/SERPINC1/PLG/FOXA2/TSPAN8/APOE/F12/EPHB2/PDGFRA/CD36/ADAMTS18/SERPING1/KLKB1/SERPINF2/FGG/FGA/FGB/HPSE/C1QTNF1/CD34/THBD/F2/PRKG1/PDGFA	40	HepG2 vs HCC	down_total
BP	GO:1903557	positive regulation of tumor necrosis factor superfamily cytokine production	46/4299	85/16109	7.36232e-08	1.53513e-06	1.07773e-06	TYROBP/PTPRC/NFATC4/PYCARD/HSPB1/IFNG/CD86/WNT5A/CD2/CLU/TNFRSF8/CCR2/SASH3/TWIST1/TICAM1/LBP/HAVCR2/CD36/IL6/TLR4/IL33/TLR2/APP/PIK3R1/PTPRJ/ADAM8/LY96/MAPKAPK2/TLR3/SYK/NOD2/LGALS9/PTAFR/CD14/CLEC7A/CCL19/MYD88/TLR1/LPL/LILRA5/SPN/HLA-E/ORM2/ORM1/LILRA2/CCL3	46	HepG2 vs HCC	down_total
MF	GO:0001540	amyloid-beta binding	46/4366	84/16548	3.12777e-08	1.54697e-06	1.22738e-06	CALCR/MARCO/CD74/MSR1/FCGR2B/SCARB1/ITM2A/ACHE/TGFB2/TREM2/PGRMC1/APBA1/CRYAB/APBB3/BCHE/EPHA4/DLGAP3/APOA1/CLU/IAPP/RAMP3/LRP1/GRIA3/APOE/LILRB2/EPHB2/CD36/ITM2B/TLR4/TLR2/CACNA1A/PFDN2/LDLRAP1/GPRASP2/ITGB2/APBB1/ADRB2/NLGN1/ITGAM/FPR2/C1QA/TLR6/LDLRAD3/GRIN2A/BACE1/COL25A1	46	HepG2 vs HCC	down_total
MF	GO:0016709	oxidoreductase activity, acting on paired donors, with incorporation or reduction of molecular oxygen, NAD(P)H as one donor, and incorporation of one atom of oxygen	31/4366	48/16548	3.12932e-08	1.54697e-06	1.22738e-06	CYP26B1/NOS2/FMO3/FMO1/CYP46A1/FMO4/FMO2/CYP26A1/CYP2D6/KMO/POR/CYP2E1/FMO5/MICAL2/CYP27A1/CYP2C9/CH25H/CYP3A4/CYP4A22/CYP2C19/CYP7A1/FAXDC2/CYP4F11/CYP7B1/CYP4F2/CYP4F12/CYP4X1/CYP4F3/CYP4A11/CYP2B6/AKR1C4	31	HepG2 vs HCC	down_total
BP	GO:0007189	adenylate cyclase-activating G protein-coupled receptor signaling pathway	62/4299	127/16109	7.542e-08	1.56718e-06	1.10023e-06	CALCR/TBXA2R/ADRB1/PTGER3/LPAR2/CALCRL/PTHLH/GHRHR/CALCA/ADGRD1/GLP1R/ARRDC3/GNAI2/CNR1/ADRA1A/IAPP/ADGRB2/PTGFR/RAMP3/ADGRE5/PTGER2/S1PR4/ADGRE2/ADM2/ADORA2A/ADCY4/ADGRE3/RAMP2/RAMP1/ADGRB3/CXCL9/GPR65/ADGRG7/VIP/ADM/ADGRL3/ADRA2A/PTGIR/PTH1R/ADGRL4/CXCL10/CXCL11/ADRB2/ADRA1B/S1PR1/RXFP1/PTGER4/ADCY5/ADGRE1/CALCB/GPR4/S1PR5/ADGRB1/PDE4B/DRD1/GNG2/LPAR1/PLN/S1PR3/GCGR/S1PR2/ADRA2B	62	HepG2 vs HCC	down_total
MF	GO:0016712	oxidoreductase activity, acting on paired donors, with incorporation or reduction of molecular oxygen, reduced flavin or flavoprotein as one donor, and incorporation of one atom of oxygen	24/4366	33/16548	3.50393e-08	1.65999e-06	1.31705e-06	CYP3A43/CYP2D6/CYP3A5/CYP2C18/CYP2E1/CYP2J2/CYP1B1/CYP2C9/CYP2C8/CYP1A2/CYP3A4/CYP3A7/CYP2C19/CYP4F11/CYP2R1/CYP4F2/CYP4Z1/CYP4F12/CYP4F3/CYP4A11/CYP2B6/CYP2A13/CYP2A7/CYP2A6	24	HepG2 vs HCC	down_total
BP	GO:0031295	T cell costimulation	34/4299	56/16109	8.80719e-08	1.82378e-06	1.28038e-06	PAK3/EFNB1/GRAP2/CD40LG/TNFSF13B/CAV1/CD5/CD81/PTPN6/CD86/CD274/CD80/TNFSF14/LILRB2/RAC1/CCL21/VAV1/PIK3R1/PAK1/TNFRSF14/ICOSLG/CTLA4/ICOS/CCL19/CD28/LCK/BTLA/LILRB4/PDCD1/PDCD1LG2/CARD11/CD3E/KLRK1/LYN	34	HepG2 vs HCC	down_total
BP	GO:0007584	response to nutrient	73/4299	158/16109	9.81634e-08	2.0258e-06	1.4222e-06	CYP26B1/PDK2/TBXA2R/CD4/SNAI2/OTC/CASR/TNC/F7/BCKDHB/GSTP1/CYP26A1/TSPO/CD40/LIPG/SFRP1/PTN/ALDH3A1/COL1A1/VDR/PPARD/NNT/SPARC/BCHE/GNAI2/IGFBP2/HMGCL/SERPINC1/APOA1/CNR1/ARG1/LRAT/CAT/FOXA2/ALDH1A2/ASS1/PEMT/POSTN/TTPA/ABCG5/ASCL1/PKLR/ABCG8/EGFR/CDKN2B/ALAD/ACSL1/CCL28/STC1/ALPL/VCAM1/IL15/TNFRSF11B/CYBB/AQP3/FOLR2/C2/NOD2/MN1/CXCL10/RELA/SLC6A19/LPL/UCP3/SLC8A1/GAS6/HSF1/KANK2/CYTB/CD3E/GCGR/L…	73	HepG2 vs HCC	down_total
BP	GO:0033559	unsaturated fatty acid metabolic process	55/4299	109/16109	9.91073e-08	2.03829e-06	1.43098e-06	ALOX5/CD74/ACAA1/TNFRSF1A/PTGS2/MGLL/GSTP1/PTGS1/CYP2D6/PLA2G4C/PTGR1/PTGDS/CYP2C18/SCP2/PLA2G4A/FAAH/ELOVL4/EPHX2/PTGIS/EDN2/CYP2E1/GSTM1/CYP2J2/ANXA1/CYP1B1/CYP2C9/CYP2C8/CYP1A2/DEGS1/EPHX1/SCD5/PTGES/ACSL1/CBR1/CYP4A22/HPGDS/HPGD/FAAH2/CYP2C19/AVPR1A/CYP4F11/CES2/ABCD2/CYP4F2/CYP4F12/CYP4F3/CYP4A11/CYP2B6/CYP2A13/CYP2A7/AKR1C4/GPX1/DECR2/GSTA1/CYP2A6	55	HepG2 vs HCC	down_total
BP	GO:0070372	regulation of ERK1 and ERK2 cascade	114/4299	277/16109	9.95187e-08	2.0398e-06	1.43203e-06	CALCR/CD4/MARCO/CD74/CD44/CASR/FLT4/ROS1/FGFR2/ATP6AP1/RPS6KA6/PTPRC/GSTP1/THPO/TREM2/NRP1/PDGFB/HTR2A/NECAB2/PYCARD/PRKD2/TGFB1/FGF21/CCL24/CCL2/CCL8/PTPN6/PDGFRB/GNAI2/RAP1A/SLAMF1/GBP1/DUSP1/TEK/TNFSF11/DUSP4/PTK2B/ADRA1A/RAMP3/GLIPR2/LRP1/BMP2/RRAS/PLA2G5/KDR/APOE/CCL25/CHI3L1/EPHB2/DUSP26/PTPN22/C5AR2/PDGFRA/HAVCR2/CD36/GPNMB/KLF4/TLR4/CCL21/FGF2/APP/CCN1/DUSP10/ACKR3/TNIP1/EGFR/NOTCH1/ANGPT…	114	HepG2 vs HCC	down_total
BP	GO:0055090	acylglycerol homeostasis	25/4299	36/16109	1.01948e-07	2.07547e-06	1.45708e-06	MLXIPL/NR1H3/DGAT2/RORA/SCARB1/GCKR/CETP/APOA5/APOA4/APOC3/APOA1/ANGPTL8/APOE/ANGPTL3/ABCG5/ABCG8/IL18/SLC25A27/ADORA1/LIPC/ANGPTL4/LPL/ACSM2A/APOC2/GPIHBP1	25	HepG2 vs HCC	down_total
BP	GO:0070328	triglyceride homeostasis	25/4299	36/16109	1.01948e-07	2.07547e-06	1.45708e-06	MLXIPL/NR1H3/DGAT2/RORA/SCARB1/GCKR/CETP/APOA5/APOA4/APOC3/APOA1/ANGPTL8/APOE/ANGPTL3/ABCG5/ABCG8/IL18/SLC25A27/ADORA1/LIPC/ANGPTL4/LPL/ACSM2A/APOC2/GPIHBP1	25	HepG2 vs HCC	down_total
BP	GO:0031343	positive regulation of cell killing	36/4299	61/16109	1.03295e-07	2.0958e-06	1.47135e-06	NOS2/TYROBP/CD5L/PTPRC/LAG3/IL12RB1/FCER2/CRTAM/IFNG/IL18RAP/ARG1/NECTIN2/KLRD1/VAV1/CD1D/CD1C/CD1B/CD1E/AZGP1/SLAMF6/SYK/B2M/ITGAM/CLEC7A/PRF1/SH2D1A/LAMP1/HLA-DRB1/HLA-DRA/NCR3/HLA-E/HLA-G/HLA-F/HLA-A/KLRK1/HLA-B	36	HepG2 vs HCC	down_total
BP	GO:0042493	response to drug	137/4299	347/16109	1.07834e-07	2.18056e-06	1.53085e-06	CD38/PRKAR2B/ITGA3/TBXA2R/NOS2/MGST1/CPS1/TIMP2/OTC/CDH1/KCNQ1/F7/MAOB/SREBF1/ABCB11/ACACB/CPB2/MEF2C/ATP8B1/GNAO1/TGFB2/CYP2D6/TSPO/SLC10A1/HTR2A/WFDC1/TRPA1/SFRP1/AMH/FGF21/PTN/SLC1A1/PTGR1/ENG/ABCA2/GATA3/CYP2C18/ALDH3A1/COL1A1/ABCC3/CPT1A/GPLD1/SLC22A2/BCHE/IGFBP2/RAP1A/APOA1/ARG1/UBE2B/PTK2B/ADRA1A/CAT/CXCR4/INHBA/NCKAP1L/FOSB/ADORA2A/MAS1/CYP2E1/ASS1/PEMT/CYP2J2/ANXA1/IL10/GGH/ABCG5/CYP2C9/…	137	HepG2 vs HCC	down_total
MF	GO:0005125	cytokine activity	88/4366	200/16548	4.80638e-08	2.18594e-06	1.73435e-06	IL32/GRN/CXCL2/WNT11/THPO/TGFB2/OSM/CD40LG/TIMP1/TNFSF13B/EBI3/TGFB1/WNT2/CCL24/C5/TNFSF8/CXCL12/CCL2/CCL8/WNT5B/IFNG/BMP5/VEGFA/WNT5A/FASLG/TGFB3/TNFSF18/TNFSF11/TNFSF10/INHBA/CXCL6/TNFSF14/BMP2/CCL25/IL6/IL10/IL33/CCL21/MSTN/FGF2/CXCL9/INHBE/SECTM1/THNSL2/TSLP/CXCL14/CTF1/IL18/CCL28/CXCL13/GDF6/NRG1/CXCL16/INHBB/BMP10/CXCL3/CXCL5/CXCL1/IL15/TNFRSF11B/GREM1/BMP1/CXCL10/CXCL11/CMTM8/CCL11/IL16/CC…	88	HepG2 vs HCC	down_total
MF	GO:0008083	growth factor activity	71/4366	152/16548	5.23764e-08	2.27355e-06	1.80385e-06	IGF1/HGF/TYMP/GRN/THPO/TGFB2/ADA2/OSM/PDGFB/TIMP1/FGF14/AMH/TGFB1/CLEC11A/FGF21/PTN/CXCL12/BMP5/VEGFA/HBEGF/THBS4/FGF12/CSPG5/EFEMP1/REG1A/NENF/TGFB3/INHBA/BMP2/FGF13/GMFG/ANGPTL3/NGF/AGT/IL6/IL10/CCN3/MSTN/FGF2/INHBE/FGF7/OSGIN1/PROK1/VEGFC/GDF6/NRG1/NRG2/FGF19/INHBB/BMP10/CXCL1/VEGFD/HDGFL3/BMP1/PDGFD/NRTN/VEGFB/BTC/INHBC/CLCF1/BDNF/F2/BMP8A/MACC1/CSF1/JAG2/CDNF/NTF3/NRG3/PDGFA/GDF2	71	HepG2 vs HCC	down_total
MF	GO:0005178	integrin binding	67/4366	141/16548	5.39893e-08	2.27355e-06	1.80385e-06	ITGA3/CD9/IGF1/TIMP2/CASR/LAMA3/CCN5/ICAM3/ACTN2/FAP/LTBP4/CD40LG/CCN4/FCER2/ITGB8/PTN/ECM2/CXCL12/VTN/CD81/VWF/THBS4/ADAM23/ITGA4/TNN/TSPAN8/KDR/COL5A1/ANGPTL3/ADAMTS8/LCP1/GPNMB/CCN3/FGF2/ITGB7/FBLN5/MFGE8/ITGAX/CCN1/EGFR/FERMT3/THY1/JAM2/ADAMTS5/NRG1/MMP14/F11R/ITGB2/ADAMTS13/JAML/ITGA5/VCAM1/EDIL3/ESM1/SYK/FBN1/TNXB/COL3A1/ITGAM/ISG15/ITGBL1/EGFL6/CD177/S1PR3/LYN/ITGB3/S1PR2	67	HepG2 vs HCC	down_total
BP	GO:0042130	negative regulation of T cell proliferation	38/4299	66/16109	1.14281e-07	2.3032e-06	1.61695e-06	FOXP3/LILRB1/VSIR/CRTAM/PTPN6/CD86/PLA2G2D/ARG1/CD274/CD80/SDC4/LILRB2/IDO1/NDFIP1/SFTPD/VTCN1/IL2RA/HAVCR2/GPNMB/IL10/LRRC32/VSIG4/TNFRSF14/ZBTB7B/IHH/CTLA4/SHH/LGALS9/LGALS9B/LGALS9C/CEBPB/IL20RB/LILRB4/HLA-DRB1/SPN/PDCD1LG2/CR1/HLA-G	38	HepG2 vs HCC	down_total
MF	GO:0001653	peptide receptor activity	64/4366	133/16548	5.87821e-08	2.38697e-06	1.89384e-06	CALCR/NPFFR2/CALCRL/GUCY2C/TACR2/ADCYAP1R1/BDKRB1/CRHR2/GHRHR/GLP1R/NPR3/VIPR1/CCRL2/CCR2/CXCR4/RAMP3/GRPR/F2RL3/MCHR1/MAS1/RAMP2/RAMP1/INPP5K/GUCY2D/APLNR/EDNRB/GPR84/SSTR1/GPR17/PTH2R/ACKR3/ACKR2/AGTR1/SIGMAR1/EDNRA/CYSLTR2/NPR2/CCR5/PTH1R/CXCR1/CCR1/NPY1R/NPY5R/AVPR1A/CX3CR1/BDKRB2/NPR1/PROKR1/GPR37/FPR2/FPR1/RXFP1/NMUR1/CYSLTR1/XCR1/CMKLR1/NLRP6/SSTR2/CXCR2/CCR4/CXCR3/FPR3/GCGR/NPBWR1	64	HepG2 vs HCC	down_total
BP	GO:0001910	regulation of leukocyte mediated cytotoxicity	42/4299	76/16109	1.23078e-07	2.47223e-06	1.73562e-06	NOS2/TYROBP/FCGR2B/PTPRC/LAG3/IL12RB1/LILRB1/CRTAM/IL18RAP/ARG1/CXCL6/RIPK3/NECTIN2/KLRD1/KLRC1/HAVCR2/VAV1/CD1D/CD1C/CD1B/CD1E/AZGP1/SLAMF6/DNASE1L3/B2M/IL7R/LGALS9/ITGAM/SH2D1A/LAMP1/KIR2DL4/NCR1/HLA-DRB1/HLA-DRA/NCR3/HLA-E/HLA-G/HLA-F/HLA-A/KLRK1/HLA-B/PIK3R6	42	HepG2 vs HCC	down_total
BP	GO:0051051	negative regulation of transport	151/4299	391/16109	1.27213e-07	2.54679e-06	1.78796e-06	HECW1/CD74/NR1H3/TNFRSF1B/EPHA3/PTGER3/CD84/SP100/TNFRSF1A/MAOB/DRD4/GNB5/SREBF1/FCGR2B/TACR2/SRI/RAB7A/ACTN2/GNAO1/REM1/CD200/DERL3/OSM/TRIM9/RIN3/MMP9/OXT/SYTL4/HTR2A/CORO1A/NECAB2/FOXF1/SFRP1/LILRB1/CD33/CAV1/GRB10/ABCA2/CRYAB/APOC3/ADTRP/FGF12/GNAI2/RAP1A/RGS2/RGS4/CNR1/VAMP8/CASQ2/PTK2B/CCR2/INHBA/TWIST1/IL13RA2/PACSIN1/PNKD/RHBDF2/APOE/APOC1/BST2/LILRB2/NR1H2/NDFIP1/LGALS3/INPP5K/DLG4/SYT11…	151	HepG2 vs HCC	down_total
BP	GO:0006910	phagocytosis, recognition	20/4299	26/16109	1.3019e-07	2.59777e-06	1.82376e-06	SCARB1/FCN1/C4BPA/C4BPB/PLA2G5/LBP/CRP/CD36/MFGE8/FCN3/MEGF10/COLEC12/FCN2/PTX3/MBL2/CLEC7A/ADGRB1/PEAR1/C4B/IGLL5	20	HepG2 vs HCC	down_total
CC	GO:0034358	plasma lipoprotein particle	25/4501	36/16883	9.99411e-08	2.83166e-06	2.37141e-06	PON1/MSR1/CETP/APOH/APOL1/LSR/APOA5/APOA4/APOC3/APOA1/CLU/APOE/APOC1/SAA2/PLA2G7/APOA2/LIPC/SAA1/APOF/LPL/APOBR/LPA/APOM/APOC2/HPR	25	HepG2 vs HCC	down_total
CC	GO:1990777	lipoprotein particle	25/4501	36/16883	9.99411e-08	2.83166e-06	2.37141e-06	PON1/MSR1/CETP/APOH/APOL1/LSR/APOA5/APOA4/APOC3/APOA1/CLU/APOE/APOC1/SAA2/PLA2G7/APOA2/LIPC/SAA1/APOF/LPL/APOBR/LPA/APOM/APOC2/HPR	25	HepG2 vs HCC	down_total
BP	GO:0032611	interleukin-1 beta production	47/4299	89/16109	1.43453e-07	2.85296e-06	2.00291e-06	TYROBP/IGF1/NLRP2/GSTP1/P2RX7/NLRP1/TREM2/TLR8/MEFV/PYCARD/GSDMD/CD33/HSPB1/IFNG/WNT5A/APOA1/EGR1/CD36/IL6/TLR4/CASP1/PML/APP/GBP5/HK1/NLRP3/MNDA/PYHIN1/IFI16/AIM2/NOD2/CX3CR1/LGALS9/CLEC7A/CCL19/TLR6/LPL/LILRB4/LILRA5/CARD16/S1PR3/CPTP/ORM2/ORM1/LILRA2/STMP1/CCL3	47	HepG2 vs HCC	down_total
BP	GO:0046635	positive regulation of alpha-beta T cell activation	37/4299	64/16109	1.44771e-07	2.86971e-06	2.01467e-06	RUNX3/FOXP3/PTPRC/IL12RB1/RASAL3/EBI3/GLI3/ZBTB16/CD81/IFNG/CD83/CD86/ZAP70/CD80/CCR2/SASH3/NCKAP1L/RARA/PTPN22/ANXA1/HLX/ITPKB/IL18/ZBTB7B/NLRP3/IHH/SHH/SYK/LGALS9/CCL19/CD28/LILRB4/HLA-DRB1/CD3E/HLA-DRA/HLA-E/HLA-A	37	HepG2 vs HCC	down_total
BP	GO:0017144	drug metabolic process	28/4299	43/16109	1.46141e-07	2.88735e-06	2.02705e-06	FMO1/ABCB11/FMO4/FMO2/CYP2D6/CYP3A5/CYP2C18/BCHE/CYP2E1/FMO5/CYP2J2/CYP2C9/CYP2C8/AOX1/CYP1A2/CBR1/CYP3A4/CYP2C19/CYP2R1/CYP4F2/CYP4F12/ADH1A/CYP2B6/CYP2A13/CYP2A7/UGT1A1/UGT1A7/CYP2A6	28	HepG2 vs HCC	down_total
MF	GO:0005126	cytokine receptor binding	97/4366	228/16548	7.65942e-08	3.00302e-06	2.38262e-06	TRAF1/TOLLIP/CXCL2/TRAF5/TRIP6/TGFB2/IL12RB1/OSM/CD40LG/TNFSF13B/TRADD/PYCARD/AMH/TGFB1/CCL24/C5/TNFSF8/ENG/GATA3/CXCL12/CCL2/CCL8/IFNG/VEGFA/PRLR/FASLG/TGFB3/TNFSF18/TNFSF11/SOCS2/CCRL2/CCR2/TNFSF10/CXCL6/TNFSF14/PXDN/CCL25/NGF/IL6/IL10/IL33/CCL21/SDCBP/CXCL9/NOL3/ECM1/PIK3R1/TSLP/CXCL14/CTF1/VEGFC/IL18/CCL28/CXCL13/IL6R/ITGA5/CXCL16/CXCL3/CXCL5/CXCL1/IL15/DEFB1/SYK/VEGFD/BEX3/GREM1/CXCL10/CXCL1…	97	HepG2 vs HCC	down_total
BP	GO:0062013	positive regulation of small molecule metabolic process	62/4299	129/16109	1.54802e-07	3.04849e-06	2.14018e-06	NOS2/MLXIPL/IGF1/CD74/NR1H3/GUCA2B/DGAT2/SREBF1/PTGS2/SLC4A4/P2RX7/TREM2/HTR2A/GCK/CPT1A/APOA5/APOA4/IFNG/PPARD/GPLD1/KAT2B/APOA1/NR4A3/RDH10/CD244/TWIST1/CLYBL/NR1D1/MAS1/RGN/NR1H2/ANXA1/APP/ARNT/ADM/PID1/LDLRAP1/PFKFB1/SLC45A3/PINK1/ABCG1/PTH1R/FABP1/MID1IP1/AVPR1A/GPT/CYP7A1/IRS1/PTAFR/P2RY1/PFKFB3/P2RY6/ABCD2/IRS2/ENTPD5/HRH1/COX2/CES1/TMSB4X/PLIN5/PPP1R3G/APOC2	62	HepG2 vs HCC	down_total
BP	GO:0002709	regulation of T cell mediated immunity	41/4299	74/16109	1.57692e-07	3.0861e-06	2.16659e-06	HFE/WAS/TNFRSF1B/FOXP3/FCGR2B/TBX21/PTPRC/IL12RB1/LILRB1/GATA3/CD81/IL18R1/ARG1/CCR2/SASH3/RIPK3/NECTIN2/TRPM4/RSAD2/KLRD1/KLRC1/IL6/IL18/CD1D/CD1C/CD1B/CD1E/AZGP1/NLRP3/B2M/NOD2/IL7R/IL20RB/LILRB4/HLA-DRB1/HLA-DRA/HLA-E/HLA-G/HLA-F/HLA-A/HLA-B	41	HepG2 vs HCC	down_total
BP	GO:0002456	T cell mediated immunity	50/4299	97/16109	1.58249e-07	3.0861e-06	2.16659e-06	HFE/WAS/TNFRSF1B/FOXP3/RAB27A/FCGR2B/TBX21/PTPRC/IL12RB1/LILRB1/GATA3/CD81/BTN3A3/IL18R1/ARG1/CCR2/SASH3/RIPK3/NECTIN2/TRPM4/RFTN1/RSAD2/KLRD1/KLRC1/IL6/MYO1G/IL18/CD8A/CD1D/CD1C/CD1B/CD1E/AZGP1/NLRP3/HPRT1/B2M/NOD2/IL7R/IL20RB/PRF1/LILRB4/HLA-DRB1/GZMM/HLA-DRA/HLA-E/HLA-G/HLA-F/HLA-A/SCART1/HLA-B	50	HepG2 vs HCC	down_total
BP	GO:0035710	CD4-positive, alpha-beta T cell activation	50/4299	97/16109	1.58249e-07	3.0861e-06	2.16659e-06	RUNX3/FOXP3/BCL3/RORA/TBX21/IL12RB1/RELB/GATA3/VSIR/CD81/TCIRG1/IFNG/CD83/CD86/IL18R1/PLA2G2D/CD274/TNFSF18/CD80/SASH3/LY9/NCKAP1L/RARA/RSAD2/ANXA1/CTSL/IL6/HLX/IRF4/LEF1/RORC/IL18/BATF/ZBTB7B/IL6R/NLRP3/SLAMF6/LGALS9/GPR183/LGALS9B/PTGER4/LGALS9C/CCL19/ZFPM1/HLA-DRB1/SEMA4A/IL27/SPN/TOX/HLA-DRA	50	HepG2 vs HCC	down_total
BP	GO:0043277	apoptotic cell clearance	31/4299	50/16109	1.65556e-07	3.2182e-06	2.25932e-06	TYROBP/MARCO/NR1H3/SCARB1/FCN1/TREM2/CCL2/LRP1/C3/RAC2/RARA/ANXA1/CD36/RAC1/MFGE8/FCN3/MEGF10/XKR8/FCN2/C2/RHOH/XKR6/RHOG/ADGRB1/GAS6/CD300LF/PEAR1/TGM2/C4B/C4A/ITGB3	31	HepG2 vs HCC	down_total
MF	GO:0008009	chemokine activity	29/4366	45/16548	9.37065e-08	3.43691e-06	2.72688e-06	CXCL2/CCL24/C5/CXCL12/CCL2/CCL8/CXCL6/CCL25/CCL21/CXCL9/CXCL14/CCL28/CXCL13/CXCL16/CXCL3/CXCL5/CXCL1/CXCL10/CXCL11/CCL11/CCL19/CCL13/CCL5/CCL16/CCL4/CCL18/CCL4L2/CCL3L1/CCL3	29	HepG2 vs HCC	down_total
MF	GO:0017046	peptide hormone binding	29/4366	45/16548	9.37065e-08	3.43691e-06	2.72688e-06	CALCR/CALCRL/GUCY2C/ADCYAP1R1/EBI3/CRHR2/GHRHR/GLP1R/GHR/NPR3/PRLR/VIPR1/ACVR1/LEPR/ECE1/INHBA/RAMP2/RAMP1/EDNRB/SLC40A1/PTH2R/PIK3R1/CRHBP/NPR2/PTH1R/AVPR1A/NPR1/C2CD2L/GCGR	29	HepG2 vs HCC	down_total
MF	GO:0070330	aromatase activity	19/4366	24/16548	9.95941e-08	3.5387e-06	2.80764e-06	CYP3A43/CYP3A5/CYP2C18/CYP2E1/CYP1B1/CYP2C9/CYP2C8/CYP1A2/CYP3A4/CYP3A7/CYP2C19/CYP4F11/CYP4F2/CYP4Z1/CYP4F12/CYP4F3/CYP4A11/CYP2A13/CYP2A7	19	HepG2 vs HCC	down_total
BP	GO:0043691	reverse cholesterol transport	15/4299	17/16109	1.86663e-07	3.61682e-06	2.53917e-06	SCARB1/CETP/LIPG/APOA4/APOC3/APOA1/CLU/APOE/ABCA5/APOA2/ABCG1/LIPC/CES1/APOM/APOC2	15	HepG2 vs HCC	down_total
CC	GO:0045177	apical part of cell	155/4501	404/16883	1.34291e-07	3.65272e-06	3.05901e-06	CFTR/ABCB4/USH1C/MGST1/HFE/SLC7A9/CD44/CASR/RAB27B/USH2A/LZTS1/SLC9A3R2/PLPP1/ADGRF5/RAB27A/VASH1/ABCB11/SLC12A1/FAP/ATP8B1/NOX4/SLC15A1/SLC26A3/TF/SLC7A8/CDHR5/SLC16A8/SLC5A1/LGMN/ITPK1/SLC52A3/AQP8/CA2/ANXA13/HPN/SLC1A1/SLC22A18/TCIRG1/RIPOR2/SLC22A2/SLC29A1/CLIC5/PDGFRB/ACVR1/IGFBP2/PARD3B/PAPPA2/TEK/ABCC11/GJB6/CNTFR/HVCN1/LRP1/SLC17A3/SLC17A1/PODXL/ATP1B2/DNAAF11/KCNA5/BST2/ANO1/ACY3/SLC14A2…	155	HepG2 vs HCC	down_total
BP	GO:0071692	protein localization to extracellular region	138/4299	353/16109	1.92064e-07	3.70954e-06	2.60427e-06	CFTR/ICA1/CD38/NOS2/CACNA2D2/BAIAP3/SYT7/ALOX5/IGF1/NR1H3/CASR/LTBP1/CBLN4/DRD4/SREBF1/TACR2/SRI/PTPN23/RAPGEF3/AFM/ACHE/SLC8B1/RAPGEF4/CD200/TGFB2/TREM2/PCSK5/PCK2/MYOM1/SYTL4/CBLN1/STX4/SFRP1/KCNN4/OLFM2/TGFB1/CD33/RAB3A/GCK/CPT1A/TCIRG1/EXPH5/IFNG/ADTRP/PPARD/GLP1R/GPLD1/APBB3/PLEK/RAP1A/WLS/CNR1/LTBP2/TGFB3/SNX19/LRP1/FOXA2/NR1D1/ADORA2A/RHBDF2/KCNA5/APOE/TRPM4/NR1H2/ANO1/RSAD2/MTNR1B/ANXA1/R…	138	HepG2 vs HCC	down_total
BP	GO:0032760	positive regulation of tumor necrosis factor production	44/4299	82/16109	1.95114e-07	3.7486e-06	2.63169e-06	TYROBP/PTPRC/NFATC4/PYCARD/HSPB1/IFNG/WNT5A/CD2/CLU/TNFRSF8/CCR2/SASH3/TWIST1/TICAM1/LBP/HAVCR2/CD36/IL6/TLR4/IL33/TLR2/APP/PIK3R1/PTPRJ/LY96/MAPKAPK2/TLR3/SYK/NOD2/LGALS9/PTAFR/CD14/CLEC7A/CCL19/MYD88/TLR1/LPL/LILRA5/SPN/HLA-E/ORM2/ORM1/LILRA2/CCL3	44	HepG2 vs HCC	down_total
BP	GO:0060402	calcium ion transport into cytosol	69/4299	149/16109	1.9533e-07	3.7486e-06	2.63169e-06	CALCR/CD4/MCOLN3/PRKACA/TMEM38A/SRI/PTPRC/CHERP/P2RX7/SLC8B1/MCOLN1/CAPN3/BDKRB1/HTR2A/CORO1A/TRPA1/JPH1/CAV1/P2RX3/PTPN6/FASLG/CASQ2/PTK2B/ADRA1A/RAMP3/F2RL3/DIAPH1/APLNR/CCL21/FGF2/CXCL9/TMBIM6/PML/NOL3/TRPM2/JPH2/CACNA1C/AKAP6/MCOLN2/CACNA2D1/THY1/CLIC2/MS4A1/CCR5/TPCN2/SELENON/TRPV6/CACNB3/CXCL10/CXCL11/P2RY6/BCL2/CCL19/XCR1/DDIT3/F2/LCK/SLC8A1/GRIN2A/DRD1/RASA3/TPCN1/RYR1/PLCG2/PLN/RYR2/FAM1…	69	HepG2 vs HCC	down_total
BP	GO:0002292	T cell differentiation involved in immune response	40/4299	72/16109	2.01951e-07	3.8539e-06	2.70561e-06	FOXP3/BCL3/RORA/TBX21/IL12RB1/RELB/GATA3/IFNG/CD86/IL18R1/TNFSF18/CD80/LY9/PCK1/FGL2/RARA/ANXA1/IL6/HLX/IRF4/LEF1/RORC/IL18/BATF/FCER1G/ZBTB7B/IL6R/NLRP3/SLAMF6/EOMES/LGALS9/GPR183/PTGER4/CCL19/ZFPM1/HLA-DRB1/SEMA4A/IL27/SPN/HLA-DRA	40	HepG2 vs HCC	down_total
BP	GO:0032689	negative regulation of interferon-gamma production	26/4299	39/16109	2.02425e-07	3.8539e-06	2.70561e-06	FOXP3/LILRB1/GATA3/VSIR/IL1RL1/CD274/INHBA/RARA/HAVCR2/IL10/TLR4/IL33/CD96/PGLYRP2/LAPTM5/NOD2/LGALS9/LGALS9B/LGALS9C/IL20RB/DDIT3/GAS6/LILRB4/HLA-DRB1/PDCD1LG2/CR1	26	HepG2 vs HCC	down_total
BP	GO:0030195	negative regulation of blood coagulation	30/4299	48/16109	2.02736e-07	3.8539e-06	2.70561e-06	CD9/FAP/CPB2/APOH/PDGFB/PLAT/SERPINE1/VTN/ADTRP/KNG1/HRG/PROC/PLG/TSPAN8/APOE/F12/PDGFRA/ADAMTS18/SERPING1/KLKB1/SERPINF2/FGG/FGA/FGB/C1QTNF1/CD34/THBD/F2/PRKG1/PDGFA	30	HepG2 vs HCC	down_total
MF	GO:0004222	metalloendopeptidase activity	51/4366	100/16548	1.25686e-07	4.33045e-06	3.43581e-06	MMP25/MBTPS2/TLL1/ADAM28/ADAMTS2/MMP2/PAPLN/MMP9/MEP1A/ADAM23/ECE1/MMP19/ADAMDEC1/ADAMTS8/ADAM19/ADAMTS7/MMP7/ADAMTS17/ADAMTS18/MEP1B/ADAMTS10/ADAMTSL4/ADAMTS16/ADAM12/ADAM33/ADAMTS12/ADAM8/ADAMTS1/ADAMTS5/MMP16/ADAMTS3/ADAMTSL3/MMP14/ADAMTS4/ADAMTS13/ADAMTS9/ADAMTS15/BMP1/ADAMTSL1/YBEY/LMLN/ADAMTSL5/TRABD2A/THSD4/ASTL/MMP23B/MME/MMP1/MMP12/TRABD2B/MMP28	51	HepG2 vs HCC	down_total
BP	GO:0035296	regulation of tube diameter	59/4299	122/16109	2.34044e-07	4.42116e-06	3.10386e-06	CD38/TBXA2R/CPS1/CASR/ADRB1/HTR2A/CAV1/P2RX1/CALCA/KNG1/RGS2/ECE1/ADRA1A/SCPEP1/DBH/EDN2/KLF2/ADORA2A/KCNA5/APOE/TRPM4/CRP/CHRM3/AGT/EDNRB/AGTR1/EGFR/HTR7/ADM/ADRA2A/EDNRA/GJA1/KCNMA1/ACE/ADORA1/GUCY1A1/AVPR1A/SERPINF2/BDKRB2/SCNN1B/ADRB2/PTAFR/NPR1/P2RY1/ADRA1B/APLN/FGG/FGA/FGB/FOXC2/SLC8A1/DRD1/PRKG1/HRH1/ITGA1/SMTNL1/GPX1/GJA5/ADRA2B	59	HepG2 vs HCC	down_total
BP	GO:0097746	blood vessel diameter maintenance	59/4299	122/16109	2.34044e-07	4.42116e-06	3.10386e-06	CD38/TBXA2R/CPS1/CASR/ADRB1/HTR2A/CAV1/P2RX1/CALCA/KNG1/RGS2/ECE1/ADRA1A/SCPEP1/DBH/EDN2/KLF2/ADORA2A/KCNA5/APOE/TRPM4/CRP/CHRM3/AGT/EDNRB/AGTR1/EGFR/HTR7/ADM/ADRA2A/EDNRA/GJA1/KCNMA1/ACE/ADORA1/GUCY1A1/AVPR1A/SERPINF2/BDKRB2/SCNN1B/ADRB2/PTAFR/NPR1/P2RY1/ADRA1B/APLN/FGG/FGA/FGB/FOXC2/SLC8A1/DRD1/PRKG1/HRH1/ITGA1/SMTNL1/GPX1/GJA5/ADRA2B	59	HepG2 vs HCC	down_total
BP	GO:0070371	ERK1 and ERK2 cascade	119/4299	296/16109	2.37416e-07	4.47084e-06	3.13874e-06	CALCR/CD4/IGF1/MARCO/CD74/CD44/CASR/FLT4/ROS1/FGFR2/ATP6AP1/RPS6KA6/PTPRC/GSTP1/THPO/TF/TREM2/NRP1/PDGFB/HTR2A/NECAB2/PYCARD/PRKD2/TGFB1/FGF21/CCL24/CCL2/CCL8/PTPN6/PDGFRB/GNAI2/RAP1A/SLAMF1/GBP1/DUSP1/TEK/TNFSF11/DUSP4/PTK2B/ADRA1A/RAMP3/GLIPR2/LRP1/BMP2/RRAS/PLA2G5/KDR/APOE/CCL25/CHI3L1/EPHB2/DUSP26/PTPN22/C5AR2/PDGFRA/HAVCR2/CD36/GPNMB/KLF4/TLR4/CCL21/FGF2/APP/CCN1/DUSP10/ACKR3/TNIP1/EGFR/NOTC…	119	HepG2 vs HCC	down_total
BP	GO:0019730	antimicrobial humoral response	56/4299	114/16109	2.4364e-07	4.57376e-06	3.21099e-06	PRSS3/LTF/SLC11A1/BCL3/FAM3A/CXCL2/TF/CTSG/BPI/WFDC2/RARRES2/OCIAD1/HRG/REG1A/GNLY/COLEC11/CLU/PI3/SLPI/CXCL6/BPIFA2/JCHAIN/SFTPD/SPINK5/CXCL9/GATA6/S100A8/OCIAD2/CXCL14/LCN2/CXCL13/PGLYRP2/S100A9/S100A12/CXCL3/CXCL5/CXCL1/LEAP2/DEFB1/NOD2/CXCL10/CXCL11/RNASE6/FGA/FGB/REG3A/ITLN1/F2/CCL13/PLA2G6/PLA2G2A/GALP/H2BC12/HLA-E/HLA-A/ANG	56	HepG2 vs HCC	down_total
BP	GO:0002532	production of molecular mediator involved in inflammatory response	37/4299	65/16109	2.49881e-07	4.67635e-06	3.28301e-06	NOS2/BTK/ALOX5/CD6/GRN/MEFV/PYCARD/PLD3/SERPINE1/CUEDC2/P2RX1/IL1R2/VAMP8/VAMP7/TICAM1/LBP/CD36/IL6/TLR4/DUSP10/GBP5/SLAMF8/IL17RC/SYK/PLD4/NOD2/NLRC3/CLEC7A/MYD88/ABCD2/TLR6/PER1/F2/LILRB4/APOD/GPSM3/LYN	37	HepG2 vs HCC	down_total
BP	GO:0019373	epoxygenase P450 pathway	16/4299	19/16109	2.64869e-07	4.94148e-06	3.46915e-06	CYP2C18/EPHX2/CYP2E1/CYP2J2/CYP1B1/CYP2C9/CYP2C8/CYP1A2/CYP2C19/CYP4F2/CYP4F12/CYP4A11/CYP2B6/CYP2A13/CYP2A7/CYP2A6	16	HepG2 vs HCC	down_total
MF	GO:0005506	iron ion binding	67/4366	144/16548	1.4819e-07	4.95563e-06	3.93184e-06	CYP26B1/LTF/ALOX5/CYP3A43/CYP46A1/HEPH/P3H2/TF/CYP26A1/CYP2D6/ACP5/CYP3A5/PHYH/CYP2C18/SC5D/PTGIS/BBOX1/EGLN3/CDO1/CYP2E1/CYP2J2/CYP27A1/FDX1/CYP1B1/CYP2C9/CYP2C8/CH25H/AOX1/CYP11A1/CYP1A2/SCD5/CYP4V2/CYP39A1/LCN2/CYP17A1/XDH/CYP3A4/CYP3A7/CYP4A22/HAAO/CYP2C19/CYP7A1/FTH1/FAXDC2/PAH/CYP4F11/CYP4F22/CYP7B1/P4HTM/CYP8B1/ADI1/CYP2R1/CYP4F2/CYP4Z1/CYP4F12/CYP4X1/CYP4F3/CYP27C1/CYP4A11/AGMO/HBA2/CYP2B…	67	HepG2 vs HCC	down_total
BP	GO:0034367	protein-containing complex remodeling	24/4299	35/16109	2.68043e-07	4.98527e-06	3.49989e-06	SCARB1/CETP/LIPG/APOA5/APOA4/APOC3/APOA1/PLA2G5/APOE/APOC1/AGT/AGTR1/PLA2G7/ABCA5/APOA2/ABCG1/ALB/LIPC/LPL/PLA2G2A/LPA/APOM/APOC2/GPIHBP1	24	HepG2 vs HCC	down_total
CC	GO:0032994	protein-lipid complex	26/4501	39/16883	1.98385e-07	5.18854e-06	4.3452e-06	PON1/MSR1/CETP/APOH/APOL1/LSR/APOA5/APOA4/APOC3/APOA1/CLU/APOE/APOC1/SAA2/BIN1/PLA2G7/APOA2/LIPC/SAA1/APOF/LPL/APOBR/LPA/APOM/APOC2/HPR	26	HepG2 vs HCC	down_total
BP	GO:0019722	calcium-mediated signaling	84/4299	193/16109	2.90154e-07	5.34718e-06	3.75396e-06	PDK2/SELE/CD4/BTK/IGF1/LMCD1/PRKACA/TMEM38A/PTPRC/CHERP/P2RX7/MCOLN1/TREM2/NFATC4/DMPK/BST1/P2RX3/ZAP70/PLEK/NR5A2/GBP1/CASQ2/TNFSF11/PTK2B/ADGRB2/CCRL2/CCR2/CXCR4/PTGFR/EDN2/KDR/TRPM4/RGN/NFATC1/CHRM3/EDNRB/CDH13/TRPM2/ACKR3/TRPM8/ACKR2/AGTR1/EGFR/PTPRJ/CACNA1C/AKAP6/TMBIM4/CLIC2/CCR5/TPCN2/VCAM1/CXCR1/TRAT1/CCR1/DEFB1/SYK/AVPR1A/TMEM100/CX3CR1/P2RY12/FPR2/NMUR1/RCAN2/XCR1/SELP/CMKLR1/TBC1D10C/M…	84	HepG2 vs HCC	down_total
BP	GO:0031294	lymphocyte costimulation	34/4299	58/16109	2.91939e-07	5.34718e-06	3.75396e-06	PAK3/EFNB1/GRAP2/CD40LG/TNFSF13B/CAV1/CD5/CD81/PTPN6/CD86/CD274/CD80/TNFSF14/LILRB2/RAC1/CCL21/VAV1/PIK3R1/PAK1/TNFRSF14/ICOSLG/CTLA4/ICOS/CCL19/CD28/LCK/BTLA/LILRB4/PDCD1/PDCD1LG2/CARD11/CD3E/KLRK1/LYN	34	HepG2 vs HCC	down_total
BP	GO:0032615	interleukin-12 production	34/4299	58/16109	2.91939e-07	5.34718e-06	3.75396e-06	IRAK3/CD40/TLR8/CD40LG/MEFV/LILRB1/IFNG/SLAMF1/IRF1/IRF5/IDO1/CD36/IL10/TLR4/TLR2/IRF8/SCIMP/LAPTM5/TLR3/SYK/NOD2/LGALS9/CLEC7A/IL16/CCL19/RELA/CMKLR1/TIGIT/MAPK11/LILRA5/CD47/HLA-G/LTB/HLA-B	34	HepG2 vs HCC	down_total
BP	GO:0032655	regulation of interleukin-12 production	34/4299	58/16109	2.91939e-07	5.34718e-06	3.75396e-06	IRAK3/CD40/TLR8/CD40LG/MEFV/LILRB1/IFNG/SLAMF1/IRF1/IRF5/IDO1/CD36/IL10/TLR4/TLR2/IRF8/SCIMP/LAPTM5/TLR3/SYK/NOD2/LGALS9/CLEC7A/IL16/CCL19/RELA/CMKLR1/TIGIT/MAPK11/LILRA5/CD47/HLA-G/LTB/HLA-B	34	HepG2 vs HCC	down_total
BP	GO:0048247	lymphocyte chemotaxis	34/4299	58/16109	2.91939e-07	5.34718e-06	3.75396e-06	SLC8B1/PIK3CG/CCL24/CCL2/CCL8/WNT5A/PADI2/PTK2B/CCR2/CCL25/CCL21/CH25H/CXCL14/ADAM8/CXCL13/CXCL16/CXCL10/CXCL11/GPR183/CCL11/CCL19/CYP7B1/SAA1/CCL13/GAS6/CXCR3/KLRK1/CCL5/CCL16/CCL4/CCL18/CCL4L2/CCL3L1/CCL3	34	HepG2 vs HCC	down_total
BP	GO:0050819	negative regulation of coagulation	31/4299	51/16109	3.14326e-07	5.73978e-06	4.02958e-06	CD9/FAP/CPB2/APOH/PDGFB/PROCR/PLAT/SERPINE1/VTN/ADTRP/KNG1/HRG/PROC/PLG/TSPAN8/APOE/F12/PDGFRA/ADAMTS18/SERPING1/KLKB1/SERPINF2/FGG/FGA/FGB/C1QTNF1/CD34/THBD/F2/PRKG1/PDGFA	31	HepG2 vs HCC	down_total
BP	GO:0002228	natural killer cell mediated immunity	36/4299	63/16109	3.17851e-07	5.78662e-06	4.06247e-06	SLAMF7/RAB27A/LAG3/GZMB/CORO1A/LILRB1/CLNK/CRTAM/PTPN6/IL18RAP/VAMP7/NECTIN2/ULBP2/KLRD1/KLRC1/HAVCR2/VAV1/LYST/IL18/CD96/SLAMF6/LGALS9/SH2D1A/LAMP1/KIR2DL4/NCR1/SH2D1B/RAET1G/NCR3/HLA-E/HLA-G/HLA-F/HLA-A/KLRK1/HLA-B/PIK3R6	36	HepG2 vs HCC	down_total
BP	GO:0045123	cellular extravasation	38/4299	68/16109	3.30732e-07	6.00299e-06	4.21437e-06	ITGAL/SELE/CD99L2/PIK3CG/CXCL12/CCL2/BST1/SELPLG/RIPOR2/ITGA4/CCR2/XG/RIPK3/PLVAP/CCL25/CCL21/ITGB7/TRIM55/ADAM8/CCL28/THY1/JAM2/F11R/ITGB2/JAML/VCAM1/CX3CR1/PTAFR/PDGFD/PTGER4/SELP/SELL/FUT4/CD47/SPN/CD177/ITGA1/PECAM1	38	HepG2 vs HCC	down_total
BP	GO:0035150	regulation of tube size	59/4299	123/16109	3.33602e-07	6.03689e-06	4.23817e-06	CD38/TBXA2R/CPS1/CASR/ADRB1/HTR2A/CAV1/P2RX1/CALCA/KNG1/RGS2/ECE1/ADRA1A/SCPEP1/DBH/EDN2/KLF2/ADORA2A/KCNA5/APOE/TRPM4/CRP/CHRM3/AGT/EDNRB/AGTR1/EGFR/HTR7/ADM/ADRA2A/EDNRA/GJA1/KCNMA1/ACE/ADORA1/GUCY1A1/AVPR1A/SERPINF2/BDKRB2/SCNN1B/ADRB2/PTAFR/NPR1/P2RY1/ADRA1B/APLN/FGG/FGA/FGB/FOXC2/SLC8A1/DRD1/PRKG1/HRH1/ITGA1/SMTNL1/GPX1/GJA5/ADRA2B	59	HepG2 vs HCC	down_total
BP	GO:0031667	response to nutrient levels	162/4299	431/16109	3.45603e-07	6.23534e-06	4.3775e-06	AOC1/CYP26B1/PDK4/PON1/PDK2/LAMP2/TBXA2R/CD4/HFE/SNAI2/CPS1/RRAGD/OTC/CASR/RIPOR1/TNC/ADRB1/F7/SIRT2/SREBF1/NUAK1/ACACB/BCKDHB/ULK2/GSTP1/WNT11/CYP26A1/TSPO/SLC10A1/PCK2/CD40/OXT/MAP1LC3A/LIPG/NPRL3/SFRP1/FGF21/PTN/RARRES2/PRKAG2/ALDH3A1/COL1A1/CPT1A/VDR/PPARD/DAP/NNT/SPARC/CPEB4/BCHE/GNAI2/POMC/REG1A/IGFBP2/ELAPOR1/RRAGC/HMGCL/SERPINC1/NENF/APOA1/CNR1/SGIP1/ARG1/LRAT/CAT/PCK1/FOXA2/WDR24/ZFP36/A…	162	HepG2 vs HCC	down_total
BP	GO:0002686	negative regulation of leukocyte migration	27/4299	42/16109	3.60719e-07	6.48863e-06	4.55531e-06	CD200/RIN3/WASL/C5/CXCL12/CCL2/ADTRP/RIPOR2/BMP5/PADI2/DUSP1/CCL25/C5AR2/CCN3/IL33/CCL21/SLIT2/CCL28/SLAMF8/ADORA1/CD200R1/GREM1/CD300A/PTGER4/APOD/KLRK1/MMP28	27	HepG2 vs HCC	down_total
BP	GO:0010935	regulation of macrophage cytokine production	13/4299	14/16109	3.62139e-07	6.4948e-06	4.55964e-06	CD74/IRAK3/TGFB2/LILRB1/TGFB1/CUEDC2/WNT5A/TGFB3/CD36/TLR4/LAPTM5/GPRC5B/HLA-G	13	HepG2 vs HCC	down_total
BP	GO:0008016	regulation of heart contraction	97/4299	232/16109	3.67285e-07	6.56753e-06	4.61071e-06	CACNA2D2/EHD3/ADRB1/CELF2/KCNQ1/ABCC9/PRKACA/SREBF1/TMEM38A/ATP2A3/SRI/CACNG4/KCNN2/GNAO1/TGFB2/KCNK6/OXT/CACNA1F/KCND1/DMPK/PIK3CG/CAV1/SLC1A1/CALCA/TBX18/HBEGF/KCNIP3/RGS2/RGS4/CASQ2/KCNJ5/ADRA1A/POPDC2/TMIGD3/KCNJ2/KCNK15/EDN2/ATP1B2/FGF13/KCNA5/TRPM4/SPX/CYP2J2/HEY2/AGT/KCNK1/BIN1/FXYD6/FOXN4/CACNG8/ADM/CACNA1C/KCNE4/GJA1/CACNA2D1/CLIC2/ATP2B2/CACNA1D/CACNA2D3/STC1/NPR2/SPTBN4/MYL3/KCNJ3/BMP1…	97	HepG2 vs HCC	down_total
BP	GO:0042113	B cell activation	98/4299	235/16109	3.70467e-07	6.60484e-06	4.6369e-06	CD38/CD79B/BTK/TYROBP/CD74/HDAC9/FOXP3/KLF6/BCL3/FCGR2B/TBX21/TPD52/ITM2A/MEF2C/PTPRC/BLNK/MFNG/CD40/CHRNA4/CD40LG/TNFSF13B/SFRP1/LYL1/TGFB1/CD79A/LFNG/AHR/BST1/CD81/TCIRG1/PTPN6/CD86/ZAP70/ITGA4/CR2/PTK2B/FLT3/SASH3/LAX1/INHBA/NCKAP1L/TICAM1/DNAJB9/BST2/NDFIP1/KMT5C/CD180/DOCK10/IL6/BLK/IL10/TLR4/LEF1/CD27/PIK3R1/DOCK11/PTPRJ/PLCL2/SAMSN1/BATF/MS4A1/MMP14/KIT/SLAMF8/ICOSLG/FCRL3/IKZF3/SYVN1/LAPT…	98	HepG2 vs HCC	down_total
BP	GO:0046849	bone remodeling	45/4299	86/16109	3.72265e-07	6.61731e-06	4.64565e-06	CD38/PDK4/SYT7/IL20RA/ATP6AP1/SPP2/GPR137B/P2RX7/TF/RASSF2/ACP5/CA2/SFRP1/TGFB1/PTN/CALCA/TCIRG1/LEPR/TGFB3/TNFSF11/PTK2B/IAPP/RAC2/RAC1/IL6/EGFR/ADAM8/GJA1/LRRK1/PTH1R/IHH/TNFRSF11B/DCSTAMP/SYK/TPP1/GREM1/LTBP3/ADRB2/S1PR1/GPR137/CSF1R/TMEM119/MITF/SIGLEC15/ITGB3	45	HepG2 vs HCC	down_total
BP	GO:0003015	heart process	111/4299	274/16109	3.79496e-07	6.726e-06	4.72196e-06	CACNA2D2/EHD3/ADRB1/CELF2/KCNQ1/ABCC9/PRKACA/SREBF1/TMEM38A/ATP2A3/SRI/CACNG4/KCNN2/NOX4/GNAO1/TGFB2/KCNK6/OXT/CACNA1F/KCND1/TAFAZZIN/PPP1R13L/DMPK/PIK3CG/CAV1/SLC1A1/CALCA/TBX18/HBEGF/FGF12/GNAI2/KCNIP3/RGS2/RGS4/CASQ2/KCNJ5/ADRA1A/KCNJ8/POPDC2/TMIGD3/CXCR4/RAMP3/KCNJ2/KCNK15/EDN2/ATP1B2/FGF13/KCNA5/TRPM4/SPX/CYP2J2/HEY2/AGT/KCNK1/BIN1/FXYD6/FOXN4/CACNG8/ADM/CACNA1C/KCNE4/GJA1/CACNA2D1/CLIC2/ATP…	111	HepG2 vs HCC	down_total
BP	GO:0060047	heart contraction	108/4299	265/16109	3.82244e-07	6.74097e-06	4.73247e-06	CACNA2D2/EHD3/ADRB1/CELF2/KCNQ1/ABCC9/PRKACA/SREBF1/TMEM38A/ATP2A3/SRI/CACNG4/KCNN2/GNAO1/TGFB2/KCNK6/OXT/CACNA1F/KCND1/TAFAZZIN/PPP1R13L/DMPK/PIK3CG/CAV1/SLC1A1/CALCA/TBX18/HBEGF/FGF12/KCNIP3/RGS2/RGS4/CASQ2/KCNJ5/ADRA1A/KCNJ8/POPDC2/TMIGD3/CXCR4/KCNJ2/KCNK15/EDN2/ATP1B2/FGF13/KCNA5/TRPM4/SPX/CYP2J2/HEY2/AGT/KCNK1/BIN1/FXYD6/FOXN4/CACNG8/ADM/CACNA1C/KCNE4/GJA1/CACNA2D1/CLIC2/ATP2B2/CACNA1D/CACNA…	108	HepG2 vs HCC	down_total
BP	GO:0050708	regulation of protein secretion	107/4299	262/16109	3.82577e-07	6.74097e-06	4.73247e-06	CFTR/ICA1/CD38/NOS2/CACNA2D2/BAIAP3/SYT7/ALOX5/IGF1/NR1H3/CASR/DRD4/SREBF1/SRI/PTPN23/RAPGEF3/ACHE/SLC8B1/RAPGEF4/CD200/TGFB2/TREM2/PCK2/MYOM1/SYTL4/STX4/SFRP1/KCNN4/TGFB1/CD33/GCK/CPT1A/TCIRG1/EXPH5/IFNG/ADTRP/PPARD/GLP1R/GPLD1/APBB3/RAP1A/WLS/CNR1/TGFB3/LRP1/FOXA2/NR1D1/ADORA2A/RHBDF2/KCNA5/APOE/TRPM4/NR1H2/ANO1/RSAD2/MTNR1B/ANXA1/RAC1/IL6/BLK/DNAJC1/TLR4/CCN3/TLR2/RBP4/CACNA1A/MPC2/ARF1/EGFR/C…	107	HepG2 vs HCC	down_total
BP	GO:1900047	negative regulation of hemostasis	30/4299	49/16109	3.89411e-07	6.84137e-06	4.80295e-06	CD9/FAP/CPB2/APOH/PDGFB/PLAT/SERPINE1/VTN/ADTRP/KNG1/HRG/PROC/PLG/TSPAN8/APOE/F12/PDGFRA/ADAMTS18/SERPING1/KLKB1/SERPINF2/FGG/FGA/FGB/C1QTNF1/CD34/THBD/F2/PRKG1/PDGFA	30	HepG2 vs HCC	down_total
CC	GO:0101003	ficolin-1-rich granule membrane	34/4501	58/16883	2.85111e-07	7.18057e-06	6.01345e-06	ENPP4/LAMP2/SLC11A1/VPS35L/TCIRG1/STBD1/NCKAP1L/CD93/LILRB2/ADGRE3/DIAPH1/LGALS3/DSG1/RAC1/ITGAX/TRPM2/ARL8A/DOK3/ADAM8/FCER1G/ITGB2/NFASC/CD300A/FPR2/FPR1/GAA/TBC1D10C/ATP6AP2/TMEM179B/ATP6V0C/LAMP1/FCAR/CR1/SIGLEC14	34	HepG2 vs HCC	down_total
MF	GO:0008391	arachidonic acid monooxygenase activity	16/4366	19/16548	2.23187e-07	7.25039e-06	5.75252e-06	CYP2C18/CYP2E1/CYP2J2/CYP2C9/CYP2C8/CYP4A22/CYP2C19/CYP4F11/CYP4F2/CYP4F12/CYP4F3/CYP4A11/CYP2B6/CYP2A13/CYP2A7/CYP2A6	16	HepG2 vs HCC	down_total
BP	GO:0002287	alpha-beta T cell activation involved in immune response	37/4299	66/16109	4.22889e-07	7.38646e-06	5.18563e-06	FOXP3/BCL3/RORA/TBX21/IL12RB1/RELB/GATA3/IFNG/CD86/IL18R1/TNFSF18/CD80/LY9/RARA/ANXA1/IL6/HLX/IRF4/LEF1/RORC/IL18/BATF/ZBTB7B/IL6R/NLRP3/SLAMF6/EOMES/LGALS9/GPR183/PTGER4/CCL19/ZFPM1/HLA-DRB1/SEMA4A/IL27/SPN/HLA-DRA	37	HepG2 vs HCC	down_total
BP	GO:0002293	alpha-beta T cell differentiation involved in immune response	37/4299	66/16109	4.22889e-07	7.38646e-06	5.18563e-06	FOXP3/BCL3/RORA/TBX21/IL12RB1/RELB/GATA3/IFNG/CD86/IL18R1/TNFSF18/CD80/LY9/RARA/ANXA1/IL6/HLX/IRF4/LEF1/RORC/IL18/BATF/ZBTB7B/IL6R/NLRP3/SLAMF6/EOMES/LGALS9/GPR183/PTGER4/CCL19/ZFPM1/HLA-DRB1/SEMA4A/IL27/SPN/HLA-DRA	37	HepG2 vs HCC	down_total
CC	GO:0098576	lumenal side of membrane	22/4501	31/16883	3.26992e-07	7.94123e-06	6.65047e-06	SPPL2B/CD74/CTSA/NUCB1/BDH1/HLA-DQB1/BCAP31/HLA-DRB1/HLA-DQA1/HLA-DRB5/HLA-DRA/HLA-C/HLA-E/HLA-G/HLA-F/HLA-A/HLA-DPB1/HLA-DPA1/TAPBP/HLA-DQB2/HLA-B/HLA-DQA1	22	HepG2 vs HCC	down_total
BP	GO:0032731	positive regulation of interleukin-1 beta production	32/4299	54/16109	4.6211e-07	8.025e-06	5.63392e-06	TYROBP/NLRP2/P2RX7/NLRP1/TLR8/PYCARD/GSDMD/HSPB1/IFNG/WNT5A/EGR1/IL6/TLR4/CASP1/APP/HK1/NLRP3/MNDA/PYHIN1/IFI16/AIM2/NOD2/LGALS9/CLEC7A/CCL19/LPL/LILRA5/ORM2/ORM1/LILRA2/STMP1/CCL3	32	HepG2 vs HCC	down_total
BP	GO:0071825	protein-lipid complex subunit organization	32/4299	54/16109	4.6211e-07	8.025e-06	5.63392e-06	PRKACA/SCARB1/CETP/ZDHHC8/LIPG/APOA5/APOA4/APOC3/APOA1/PLA2G5/APOE/APOC1/NR1H2/AGT/BIN1/ARF1/AGTR1/PLA2G7/ABCA5/APOA2/ABCG1/ALB/LIPC/MFSD2A/BMP1/LPL/PLA2G2A/LPA/APOM/APOC2/PCDHGA3/GPIHBP1	32	HepG2 vs HCC	down_total
BP	GO:0002702	positive regulation of production of molecular mediator of immune response	49/4299	97/16109	4.65479e-07	8.06028e-06	5.65868e-06	CD74/TBX21/PTPRC/CD40/STX4/LILRB1/TGFB1/GATA3/CLNK/HPX/CD81/WNT5A/IL18R1/NR4A3/TRIM6/SASH3/CD244/FFAR2/TICAM1/KMT5C/PTPN22/RSAD2/CD36/IL6/IL10/TLR4/IL33/RBP4/IL18/HK1/TNFRSF14/SCIMP/LAPTM5/NLRP3/B2M/GPRC5B/NOD2/MZB1/CLEC7A/CLCF1/CD28/FFAR3/TNFRSF4/KIR2DL4/RAET1G/HLA-E/HLA-G/HLA-F/HLA-A	49	HepG2 vs HCC	down_total
BP	GO:0015918	sterol transport	52/4299	105/16109	4.68492e-07	8.08921e-06	5.67899e-06	CFTR/PON1/ABCB4/SYT7/OSBPL5/GRAMD1B/NR1H3/MSR1/SCARB1/OSBPL6/CETP/GRAMD1A/ZDHHC8/TSPO/LIPG/CAV1/ABCA2/APOA5/APOA4/APOC3/SCP2/APOA1/CLU/EEPD1/LRP1/APOE/APOC1/NR1H2/CD36/ABCG5/FURIN/ABCA8/OSBPL1A/ABCG8/ABCA5/LDLRAP1/APOA2/ABCG1/NAXE/SHH/LIPC/ABCA3/ABCG4/ARV1/GRAMD1C/CYP8B1/ENPP7/TSKU/SLC22A24/CES1/APOM/APOC2	52	HepG2 vs HCC	down_total
BP	GO:1905952	regulation of lipid localization	74/4299	166/16109	4.70026e-07	8.0925e-06	5.6813e-06	PON1/ABCB4/NR1H3/MSR1/SCARB1/ACACB/OSBPL6/CETP/ZDHHC8/TSPO/OXT/LIPG/CAV1/ABCA2/APOA5/APOA4/APOC3/PPARD/POMC/SCP2/PLA2G4A/KMO/FASLG/APOA1/TNFSF11/LRAT/EEPD1/LRP1/C3/ADORA2A/APOE/APOC1/NR1H2/CRP/CD36/AGT/IL6/STXBP1/ABCG5/FURIN/ABCA8/REN/ABCG8/ARL6IP5/AGTR1/PTGES/ACSL1/PLA2R1/LDLRAP1/APOA2/ABCG1/NAXE/ADORA1/NPY5R/SHH/SYK/AVPR1A/ABCA3/ARV1/C1QTNF1/LPL/PNPLA2/ERFE/CYP8B1/ENPP7/PRKN/IRS2/CYP4F2/CYP4A11…	74	HepG2 vs HCC	down_total
CC	GO:0034364	high-density lipoprotein particle	20/4501	27/16883	3.69319e-07	8.16783e-06	6.84024e-06	PON1/CETP/APOH/APOL1/APOA5/APOA4/APOC3/APOA1/CLU/APOE/APOC1/SAA2/PLA2G7/APOA2/LIPC/SAA1/APOF/APOM/APOC2/HPR	20	HepG2 vs HCC	down_total
CC	GO:0071556	integral component of lumenal side of endoplasmic reticulum membrane	19/4501	25/16883	3.72357e-07	8.16783e-06	6.84024e-06	SPPL2B/CD74/HLA-DQB1/BCAP31/HLA-DRB1/HLA-DQA1/HLA-DRB5/HLA-DRA/HLA-C/HLA-E/HLA-G/HLA-F/HLA-A/HLA-DPB1/HLA-DPA1/TAPBP/HLA-DQB2/HLA-B/HLA-DQA1	19	HepG2 vs HCC	down_total
CC	GO:0098553	lumenal side of endoplasmic reticulum membrane	19/4501	25/16883	3.72357e-07	8.16783e-06	6.84024e-06	SPPL2B/CD74/HLA-DQB1/BCAP31/HLA-DRB1/HLA-DQA1/HLA-DRB5/HLA-DRA/HLA-C/HLA-E/HLA-G/HLA-F/HLA-A/HLA-DPB1/HLA-DPA1/TAPBP/HLA-DQB2/HLA-B/HLA-DQA1	19	HepG2 vs HCC	down_total
MF	GO:0008528	G protein-coupled peptide receptor activity	61/4366	129/16548	2.6005e-07	8.21325e-06	6.51646e-06	CALCR/NPFFR2/CALCRL/TACR2/ADCYAP1R1/BDKRB1/CRHR2/GHRHR/GLP1R/NPR3/VIPR1/CCRL2/CCR2/CXCR4/RAMP3/GRPR/F2RL3/MCHR1/MAS1/RAMP2/RAMP1/INPP5K/APLNR/EDNRB/GPR84/SSTR1/GPR17/PTH2R/ACKR3/ACKR2/AGTR1/SIGMAR1/EDNRA/CYSLTR2/CCR5/PTH1R/CXCR1/CCR1/NPY1R/NPY5R/AVPR1A/CX3CR1/BDKRB2/NPR1/PROKR1/GPR37/FPR2/FPR1/RXFP1/NMUR1/CYSLTR1/XCR1/CMKLR1/NLRP6/SSTR2/CXCR2/CCR4/CXCR3/FPR3/GCGR/NPBWR1	61	HepG2 vs HCC	down_total
BP	GO:0042572	retinol metabolic process	29/4299	47/16109	4.80671e-07	8.23615e-06	5.78215e-06	RETSAT/DGAT2/DHRS9/LIPE/RDH8/CYP2D6/CYP3A5/TTR/RDH10/LRAT/ALDH1A2/RDH5/BCO1/CYP1B1/CYP2C8/RBP4/RDH16/CYP1A2/CYP3A4/CYP3A7/DHRS3/PNPLA2/ALDH1A3/CYP27C1/ADH1A/ADH7/ADH1B/ADH4/ADH1C	29	HepG2 vs HCC	down_total
BP	GO:0032651	regulation of interleukin-1 beta production	44/4299	84/16109	4.81103e-07	8.23615e-06	5.78215e-06	TYROBP/IGF1/NLRP2/GSTP1/P2RX7/NLRP1/TREM2/TLR8/MEFV/PYCARD/GSDMD/CD33/HSPB1/IFNG/WNT5A/APOA1/EGR1/IL6/TLR4/CASP1/PML/APP/HK1/NLRP3/MNDA/PYHIN1/IFI16/AIM2/NOD2/CX3CR1/LGALS9/CLEC7A/CCL19/LPL/LILRB4/LILRA5/CARD16/S1PR3/CPTP/ORM2/ORM1/LILRA2/STMP1/CCL3	44	HepG2 vs HCC	down_total
MF	GO:0001848	complement binding	17/4366	21/16548	2.71948e-07	8.25813e-06	6.55207e-06	MASP2/CR2/CD93/CRP/APCS/MEGF10/VSIG4/C8A/ITGB2/PTX3/ITGAM/C8G/C5AR1/CR1/C4B/CFB/C4A	17	HepG2 vs HCC	down_total
MF	GO:0042379	chemokine receptor binding	33/4366	56/16548	2.75997e-07	8.25813e-06	6.55207e-06	CXCL2/CCL24/C5/CXCL12/CCL2/CCL8/CCRL2/CCR2/CXCL6/CCL25/CCL21/CXCL9/CXCL14/CCL28/CXCL13/CXCL16/CXCL3/CXCL5/CXCL1/DEFB1/CXCL10/CXCL11/CCL11/CCL19/CCL13/S100A14/CCL5/CCL16/CCL4/CCL18/CCL4L2/CCL3L1/CCL3	33	HepG2 vs HCC	down_total
BP	GO:1903034	regulation of response to wounding	69/4299	152/16109	4.9675e-07	8.47993e-06	5.95329e-06	ENPP4/TBXA2R/CD9/ALOX5/GRN/RTN4R/F7/SCARF1/FAP/CPB2/APOH/PDGFB/WFDC1/PLAT/CCN4/PTN/CAV1/SERPINE1/VTN/ADTRP/SMOC2/HBEGF/KNG1/HRG/PROC/EPHA4/TNR/SERPINC1/CXCR4/PLG/LRP1/FOXA2/TSPAN8/APOE/F12/APCS/EPHB2/PDGFRA/ANXA1/CD36/IL10/KLF4/FGF2/DUOX2/ADAMTS18/SIGLEC10/CERS2/SERPING1/ADRA2A/GJA1/CD109/CLDN1/KLKB1/CLDN3/SERPINF2/FGG/FGA/FGB/REG3A/CLEC7A/HPSE/C1QTNF1/CD34/FOXC2/THBD/F2/PRKG1/RTN4RL1/PDGFA	69	HepG2 vs HCC	down_total
BP	GO:0006638	neutral lipid metabolic process	60/4299	127/16109	5.14057e-07	8.72594e-06	6.12601e-06	CPS1/NR1H3/DGAT2/SREBF1/SCARB1/MGLL/LIPE/SLC27A5/CETP/APOH/PCK2/LIPG/DGKH/LMF1/FGF21/PIK3CG/CAV1/CPT1A/APOA5/APOA4/APOC3/GPLD1/AADAC/PLA2G4A/FAAH/APOA1/CAT/PCK1/MBOAT7/C3/APOE/APOC1/CYP2E1/RGN/NR1H2/G6PC1/LPIN1/DGKB/ABHD2/SIK1/THRSP/ACSL1/DGKI/APOA2/FABP1/ABHD6/LIPC/MFSD2A/FABP4/LPL/PLAAT3/PNPLA2/APOBR/GPAT2/INSIG1/AGMO/ANG/PLIN5/GPX1/APOC2	60	HepG2 vs HCC	down_total
BP	GO:0006639	acylglycerol metabolic process	60/4299	127/16109	5.14057e-07	8.72594e-06	6.12601e-06	CPS1/NR1H3/DGAT2/SREBF1/SCARB1/MGLL/LIPE/SLC27A5/CETP/APOH/PCK2/LIPG/DGKH/LMF1/FGF21/PIK3CG/CAV1/CPT1A/APOA5/APOA4/APOC3/GPLD1/AADAC/PLA2G4A/FAAH/APOA1/CAT/PCK1/MBOAT7/C3/APOE/APOC1/CYP2E1/RGN/NR1H2/G6PC1/LPIN1/DGKB/ABHD2/SIK1/THRSP/ACSL1/DGKI/APOA2/FABP1/ABHD6/LIPC/MFSD2A/FABP4/LPL/PLAAT3/PNPLA2/APOBR/GPAT2/INSIG1/AGMO/ANG/PLIN5/GPX1/APOC2	60	HepG2 vs HCC	down_total
BP	GO:0030301	cholesterol transport	47/4299	92/16109	5.19647e-07	8.79604e-06	6.17522e-06	CFTR/PON1/ABCB4/SYT7/OSBPL5/NR1H3/MSR1/SCARB1/OSBPL6/CETP/ZDHHC8/TSPO/LIPG/CAV1/ABCA2/APOA5/APOA4/APOC3/SCP2/APOA1/CLU/EEPD1/LRP1/APOE/APOC1/NR1H2/CD36/ABCG5/FURIN/ABCA8/ABCG8/ABCA5/LDLRAP1/APOA2/ABCG1/NAXE/SHH/LIPC/ABCA3/ABCG4/ARV1/CYP8B1/ENPP7/TSKU/CES1/APOM/APOC2	47	HepG2 vs HCC	down_total
BP	GO:0035592	establishment of protein localization to extracellular region	134/4299	346/16109	5.33084e-07	8.99821e-06	6.31715e-06	CFTR/ICA1/CD38/NOS2/CACNA2D2/BAIAP3/SYT7/ALOX5/IGF1/NR1H3/CASR/CBLN4/DRD4/SREBF1/TACR2/SRI/PTPN23/RAPGEF3/AFM/ACHE/SLC8B1/RAPGEF4/CD200/TGFB2/TREM2/PCSK5/PCK2/MYOM1/SYTL4/CBLN1/STX4/SFRP1/KCNN4/OLFM2/TGFB1/CD33/RAB3A/GCK/CPT1A/TCIRG1/EXPH5/IFNG/ADTRP/PPARD/GLP1R/GPLD1/APBB3/PLEK/RAP1A/WLS/CNR1/LTBP2/TGFB3/SNX19/LRP1/FOXA2/NR1D1/ADORA2A/RHBDF2/KCNA5/APOE/TRPM4/NR1H2/ANO1/RSAD2/MTNR1B/ANXA1/RAC1/IL…	134	HepG2 vs HCC	down_total
BP	GO:0002886	regulation of myeloid leukocyte mediated immunity	31/4299	52/16109	5.79595e-07	9.75597e-06	6.84914e-06	FGR/BTK/TYROBP/CD84/FCGR2B/STXBP2/FOXF1/STX4/ARG1/VAMP8/CCR2/IL13RA2/VAMP7/CXCL6/C3/ADGRE2/TICAM1/RAC2/PRAM1/BLK/STXBP1/ITGB2/DNASE1L3/SYK/CD300A/LGALS9/PTAFR/ITGAM/HLA-E/CD177/LYN	31	HepG2 vs HCC	down_total
BP	GO:0010632	regulation of epithelial cell migration	95/4299	228/16109	5.81605e-07	9.76253e-06	6.85374e-06	ITGA3/TBXA2R/DCN/ADGRA2/GRN/FLT4/HDAC9/SP100/VASH1/SCARB1/PTGS2/PTPN23/MEF2C/APOH/ANGPT2/TGFB2/NRP1/PDGFB/LGMN/MMP9/CD40/RGCC/PRKD2/TGFB1/PIK3CG/PTN/HSPB1/MEOX2/GATA3/PBLD/IFNG/GPLD1/SMOC2/VEGFA/SEMA5A/HBEGF/SPARC/HRG/WNT5A/RTN4/GADD45A/AKT3/NRP2/TEK/PTK2B/GLIPR2/RRAS/RHOJ/KDR/DLL4/APOE/RIN2/ETS1/ANXA1/AGT/GLUL/RAC1/KLF4/ENPP2/FGF2/ACVRL1/FGF7/DNAJA4/DUSP10/IQSEC1/SLIT2/NOTCH1/VEGFC/ANGPT1/CXCL13…	95	HepG2 vs HCC	down_total
BP	GO:0050851	antigen receptor-mediated signaling pathway	98/4299	237/16109	5.92323e-07	9.91483e-06	6.96066e-06	CD38/CD79B/CD4/BTK/WAS/PRKCH/LCP2/FOXP3/FCGR2B/TXK/PAG1/PAK3/MEF2C/PTPRC/FYB1/SPG21/BLNK/GRAP2/BMX/KCNN4/PRKD2/CD79A/GATA3/LPXN/CD81/PTPN6/BTN3A3/ITK/BTNL8/ZAP70/GBP1/RAB29/LAX1/NCKAP1L/NECTIN2/THEMIS2/RFTN1/LGALS3/PRAM1/PTPN22/VTCN1/TESPA1/TEC/BLK/SKAP1/PIK3R1/PTPRJ/PAK1/THY1/PLCL2/MS4A1/UBASH3A/ICOSLG/CD3G/FCRL3/SH2B2/LAPTM5/TRAT1/MNDA/CTLA4/ERMAP/SYK/BTNL9/PRKCB/CD3D/CACNB3/CD300A/BTNL3/BCL2/K…	98	HepG2 vs HCC	down_total
BP	GO:0046683	response to organophosphorus	59/4299	125/16109	6.63116e-07	1.10691e-05	7.771e-06	CFTR/CPS1/KCNQ1/ABCC9/SREBF1/RAPGEF3/NOX4/P2RX7/SLC26A3/HCN2/OXT/AQP8/AQP9/PIK3CG/AHR/P2RX1/ALDH3A1/COL1A1/P2RX3/SPARC/IGFBP5/SDC1/RAP1A/DUSP1/TEK/PTK2B/MMP19/PCK1/FOSB/CDO1/TRPM4/ASS1/INPP5K/FDX1/CASP1/DUOX2/APP/PKLR/REN/SRD5A1/CRHBP/AKAP6/PFKFB1/STC1/P2RY12/PTAFR/P2RY1/FOS/P2RY6/AGXT/RELA/JUN/THBD/PER1/SLC8A1/ZFP36L1/PDE2A/LPAR1/AQP1	59	HepG2 vs HCC	down_total
BP	GO:0014074	response to purine-containing compound	64/4299	139/16109	6.87283e-07	1.14408e-05	8.03195e-06	CFTR/CPS1/KCNQ1/ABCC9/SREBF1/TMEM38A/RAPGEF3/NOX4/P2RX7/SLC26A3/HCN2/OXT/AQP8/AQP9/PIK3CG/AHR/P2RX1/ALDH3A1/COL1A1/P2RX3/SPARC/IGFBP5/SDC1/RAP1A/CASQ2/DUSP1/TEK/PTK2B/MMP19/PCK1/FOSB/ADORA2A/CDO1/TRPM4/ASS1/INPP5K/FDX1/CASP1/DUOX2/TRPM2/APP/PKLR/REN/SRD5A1/CRHBP/AKAP6/PFKFB1/STC1/P2RY12/PTAFR/P2RY1/FOS/P2RY6/AGXT/RELA/JUN/THBD/PER1/SLC8A1/ZFP36L1/PDE2A/RYR1/RYR2/AQP1	64	HepG2 vs HCC	down_total
BP	GO:0010543	regulation of platelet activation	23/4299	34/16109	6.96183e-07	1.15253e-05	8.09126e-06	CD9/TXK/PDGFB/HRG/PLEK/PLA2G4A/APOE/PDGFRA/TEC/BLK/TLR4/ADAMTS18/F11R/FCER1G/PDPN/SYK/C1QTNF1/SELP/THBD/F2/PRKG1/PDGFA/LYN	23	HepG2 vs HCC	down_total
BP	GO:0042092	type 2 immune response	23/4299	34/16109	6.96183e-07	1.15253e-05	8.09126e-06	CD74/BCL3/TBX21/GATA3/CD81/CD86/ARG1/CCR2/IDO1/NDFIP1/RARA/RSAD2/ANXA1/IL6/HLX/IL10/IL33/ECM1/IL18/BATF/BCL6B/NLRP3/NOD2	23	HepG2 vs HCC	down_total
BP	GO:0001676	long-chain fatty acid metabolic process	56/4299	117/16109	7.19066e-07	1.18715e-05	8.33432e-06	ALOX5/ACAA1/ACSM2B/PTGS2/MGLL/SLC27A5/GSTP1/PTGS1/CYP2D6/PLA2G4C/PTGDS/CYP2C18/CPT1A/ADTRP/ACADL/SCP2/PLA2G4A/FAAH/EPHX2/PTGIS/CYP2E1/GSTM1/CYP2J2/CYP1B1/CYP2C9/CYP2C8/SLC27A2/CYP1A2/SLC27A3/EPHX1/PTGES/ACSL1/CPT2/CBR1/CYP3A4/CYP4A22/HPGDS/HPGD/ACSL6/FAAH2/CYP2C19/CYP4F11/ACOT4/ACSM5/ACSM2A/CYP4F2/CYP4F12/CYP4F3/CYP4A11/CYP2B6/CYP2A13/CYP2A7/LTC4S/GPX1/GSTA1/CYP2A6	56	HepG2 vs HCC	down_total
BP	GO:0033344	cholesterol efflux	30/4299	50/16109	7.25192e-07	1.19074e-05	8.35952e-06	PON1/NR1H3/SCARB1/CETP/ZDHHC8/CAV1/ABCA2/APOA5/APOA4/APOC3/APOA1/EEPD1/LRP1/APOE/APOC1/NR1H2/ABCG5/ABCA8/ABCG8/ABCA5/APOA2/ABCG1/NAXE/SHH/ABCA3/ABCG4/TSKU/CES1/APOM/APOC2	30	HepG2 vs HCC	down_total
BP	GO:0071827	plasma lipoprotein particle organization	30/4299	50/16109	7.25192e-07	1.19074e-05	8.35952e-06	PRKACA/SCARB1/CETP/ZDHHC8/LIPG/APOA5/APOA4/APOC3/APOA1/PLA2G5/APOE/APOC1/NR1H2/AGT/ARF1/AGTR1/PLA2G7/ABCA5/APOA2/ABCG1/ALB/LIPC/MFSD2A/BMP1/LPL/PLA2G2A/LPA/APOM/APOC2/GPIHBP1	30	HepG2 vs HCC	down_total
BP	GO:0051209	release of sequestered calcium ion into cytosol	53/4299	109/16109	7.61997e-07	1.24777e-05	8.75991e-06	MCOLN3/PRKACA/TMEM38A/SRI/PTPRC/CHERP/SLC8B1/MCOLN1/CAPN3/BDKRB1/HTR2A/CORO1A/TRPA1/JPH1/PTPN6/FASLG/CASQ2/PTK2B/F2RL3/DIAPH1/APLNR/CCL21/FGF2/CXCL9/NOL3/TRPM2/JPH2/CACNA1C/AKAP6/MCOLN2/THY1/CLIC2/CCR5/TPCN2/SELENON/CXCL10/CXCL11/P2RY6/CCL19/XCR1/DDIT3/F2/LCK/SLC8A1/DRD1/RASA3/TPCN1/RYR1/PLCG2/PLN/RYR2/LYN/CCL3	53	HepG2 vs HCC	down_total
BP	GO:0009306	protein secretion	133/4299	345/16109	7.88514e-07	1.28769e-05	9.04019e-06	CFTR/ICA1/CD38/NOS2/CACNA2D2/BAIAP3/SYT7/ALOX5/IGF1/NR1H3/CASR/CBLN4/DRD4/SREBF1/TACR2/SRI/PTPN23/RAPGEF3/ACHE/SLC8B1/RAPGEF4/CD200/TGFB2/TREM2/PCSK5/PCK2/MYOM1/SYTL4/CBLN1/STX4/SFRP1/KCNN4/OLFM2/TGFB1/CD33/RAB3A/GCK/CPT1A/TCIRG1/EXPH5/IFNG/ADTRP/PPARD/GLP1R/GPLD1/APBB3/PLEK/RAP1A/WLS/CNR1/LTBP2/TGFB3/SNX19/LRP1/FOXA2/NR1D1/ADORA2A/RHBDF2/KCNA5/APOE/TRPM4/NR1H2/ANO1/RSAD2/MTNR1B/ANXA1/RAC1/IL6/BL…	133	HepG2 vs HCC	down_total
BP	GO:0034375	high-density lipoprotein particle remodeling	15/4299	18/16109	8.41198e-07	1.37002e-05	9.61813e-06	SCARB1/CETP/LIPG/APOA4/APOC3/APOA1/APOE/APOC1/ABCA5/APOA2/ABCG1/ALB/LIPC/APOM/APOC2	15	HepG2 vs HCC	down_total
BP	GO:0051282	regulation of sequestering of calcium ion	54/4299	112/16109	8.44273e-07	1.37132e-05	9.62728e-06	MCOLN3/PRKACA/TMEM38A/SRI/PTPRC/CHERP/SLC8B1/MCOLN1/CAPN3/BDKRB1/HTR2A/CORO1A/TRPA1/JPH1/PTPN6/FASLG/CASQ2/PTK2B/SLC25A23/F2RL3/DIAPH1/APLNR/CCL21/FGF2/CXCL9/NOL3/TRPM2/JPH2/CACNA1C/AKAP6/MCOLN2/THY1/CLIC2/CCR5/TPCN2/SELENON/CXCL10/CXCL11/P2RY6/CCL19/XCR1/DDIT3/F2/LCK/SLC8A1/DRD1/RASA3/TPCN1/RYR1/PLCG2/PLN/RYR2/LYN/CCL3	54	HepG2 vs HCC	down_total
BP	GO:0045453	bone resorption	34/4299	60/16109	8.80449e-07	1.42241e-05	9.98596e-06	CD38/PDK4/IL20RA/ATP6AP1/GPR137B/P2RX7/TF/ACP5/CA2/CALCA/TCIRG1/TNFSF11/PTK2B/IAPP/RAC2/RAC1/IL6/EGFR/ADAM8/LRRK1/PTH1R/IHH/TNFRSF11B/DCSTAMP/SYK/TPP1/LTBP3/ADRB2/S1PR1/GPR137/CSF1R/TMEM119/SIGLEC15/ITGB3	34	HepG2 vs HCC	down_total
BP	GO:2000401	regulation of lymphocyte migration	34/4299	60/16109	8.80449e-07	1.42241e-05	9.98596e-06	SLC8B1/CD200/CD99L2/PYCARD/WASL/DOCK8/CXCL12/CCL2/ADTRP/RIPOR2/WNT5A/ITGA4/PADI2/PTK2B/CCR2/RIPK3/CCL21/APP/ECM1/CXCL14/MSN/ADAM8/JAM2/CXCL13/TNFRSF14/CD200R1/CXCL10/APOD/SPN/AIF1/KLRK1/CCL5/CCL4/CCL3	34	HepG2 vs HCC	down_total
CC	GO:0035580	specific granule lumen	35/4501	62/16883	6.73912e-07	1.43206e-05	1.1993e-05	AOC1/LTF/DNASE1L1/TIMP2/ACAA1/RAB27A/TOLLIP/CRISP3/CTSZ/BPI/GSDMD/PTPN6/NIT2/QPCT/QSOX1/CTSD/ARG1/SLPI/CFP/CRACR2A/CHI3L1/CHIT1/DOCK2/GGH/LCN2/PTX3/CXCL1/B2M/OSCAR/LRG1/HPSE/JUP/ORM2/ORM1/HP	35	HepG2 vs HCC	down_total
BP	GO:0002294	CD4-positive, alpha-beta T cell differentiation involved in immune response	36/4299	65/16109	9.01004e-07	1.45172e-05	1.01918e-05	FOXP3/BCL3/RORA/TBX21/IL12RB1/RELB/GATA3/IFNG/CD86/IL18R1/TNFSF18/CD80/LY9/RARA/ANXA1/IL6/HLX/IRF4/LEF1/RORC/IL18/BATF/ZBTB7B/IL6R/NLRP3/SLAMF6/LGALS9/GPR183/PTGER4/CCL19/ZFPM1/HLA-DRB1/SEMA4A/IL27/SPN/HLA-DRA	36	HepG2 vs HCC	down_total
BP	GO:1903532	positive regulation of secretion by cell	107/4299	266/16109	9.14378e-07	1.46934e-05	1.03155e-05	FGR/CFTR/CD38/BAIAP3/HFE/SYT7/IGF1/CASR/RAB27B/SYT1/RAB27A/ATP6AP1/TACR2/SRI/RAB7A/PTPN23/CPB2/ACHE/TGFB2/TREM2/CACNA1I/PCK2/OXT/MYOM1/SYTL4/RGCC/STX4/KCNN4/TGFB1/CD33/RAB3A/GHRHR/TFR2/GCK/CXCL12/EXPH5/IFNG/PPARD/GPLD1/APBB3/SDC1/PLA2G4A/WLS/KMO/CNR1/VAMP8/TGFB3/TNFSF11/INHBA/LRP1/SDC4/VAMP7/BMP2/ADORA2A/TRPM4/CHMP2A/NR1H2/ANO1/RAC1/BLK/STXBP1/TLR4/TLR2/SDCBP/RBP4/MPC2/ARF1/ILDR1/VIP/EGFR/CLTRN/P…	107	HepG2 vs HCC	down_total
BP	GO:0001501	skeletal system development	171/4299	466/16109	9.88693e-07	1.58454e-05	1.11242e-05	FGR/CYP26B1/SCIN/FUZ/TYROBP/MBTPS2/LTF/IGF1/SNAI2/RUNX3/CD44/TLL1/HEXB/CHRDL2/FGFR2/ATP6AP1/SPP2/TP63/GLI2/MEF2C/PTPRC/COL19A1/GRHL2/WNT11/MMP2/PTHLH/THPO/TBX15/TGFB2/PCSK5/MMP9/RASSF2/TIMP1/XYLT1/SFRP1/CCN4/TRPS1/TLE5/LILRB1/TGFB1/ITGB8/GLI3/ENG/ZFAND5/HOXB6/COL1A1/ZBTB16/WNT5B/MGP/PTPN6/BMP5/GPLD1/PEX7/MDFI/NPR3/WNT5A/EFEMP1/PRRX1/PAPPA2/MEF2D/TGFB3/HOXB5/HOXB3/TEK/SNX19/TNFSF11/RDH10/TWIST1/BM…	171	HepG2 vs HCC	down_total
BP	GO:0009914	hormone transport	118/4299	300/16109	1.00721e-06	1.60994e-05	1.13025e-05	CFTR/ICA1/CD38/NOS2/CACNA2D2/BAIAP3/BTK/HFE/SYT7/ALOX5/CASR/SREBF1/TACR2/SRI/RAPGEF3/SLC8B1/LTBP4/RAPGEF4/SLC7A8/OSM/PCK2/SYTL4/CRYM/STX4/SFRP1/GHRHR/TFR2/GCK/GATA3/CPT1A/TCIRG1/IFNG/PPARD/GLP1R/GPLD1/POMC/RAP1A/TTR/CNR1/VAMP8/SNX19/TNFSF11/INHBA/LRP1/VAMP7/FOXA2/FFAR2/NR1D1/KCNA5/TRPM4/ANO1/MTNR1B/ANXA1/AGT/RAC1/IL6/BLK/CCN3/RBP4/SLCO1C1/CACNA1A/MPC2/ILDR2/REN/AGTR1/ILDR1/CRHBP/VIP/EGFR/CLTRN/SL…	118	HepG2 vs HCC	down_total
BP	GO:0007200	phospholipase C-activating G protein-coupled receptor signaling pathway	46/4299	91/16109	1.01023e-06	1.61049e-05	1.13064e-05	CASR/PTGER3/GNA15/ACTN2/P2RY10/ESR1/HTR2A/CALCA/NPR3/ADRA1A/GRPR/F2RL3/ANO1/C5AR2/AGT/EDNRB/GPR65/GPR17/AGTR1/VIP/GPR174/LPAR4/ADRA2A/GNA14/PTH1R/CX3CR1/P2RY12/P2RY1/ADRA1B/S1PR1/FPR2/FPR1/NMUR1/P2RY6/C3AR1/CMKLR1/GPR4/F2/CXCR2/CHRM2/DRD1/FPR3/HRH1/C5AR1/LPAR1/TGM2	46	HepG2 vs HCC	down_total
BP	GO:0060337	type I interferon signaling pathway	41/4299	78/16109	1.03876e-06	1.6516e-05	1.1595e-05	SP100/OAS1/OAS2/PTPN6/WNT5A/IRF6/IFIT3/IFIT2/EGR1/TRIM6/ZBP1/IRF1/IFI6/IRF5/BST2/XAF1/RSAD2/OASL/RNASEL/IRF4/NLRC5/IRF8/IFITM3/MX1/GBP2/IFI27/ISG20/MYD88/IFITM2/IRF7/IFIT1/IFITM1/ISG15/PSMB8/HLA-C/HLA-E/HLA-G/HLA-F/HLA-A/HLA-B/MMP12	41	HepG2 vs HCC	down_total
MF	GO:0016705	oxidoreductase activity, acting on paired donors, with incorporation or reduction of molecular oxygen	69/4366	154/16548	5.74137e-07	1.67383e-05	1.32803e-05	CYP26B1/NOS2/FMO3/FMO1/CYP3A43/CYP46A1/PTGS2/FMO4/MOXD1/P3H2/FMO2/PTGS1/CYP26A1/CYP2D6/CYP3A5/PHYH/CYP2C18/SC5D/KMO/DBH/PTGIS/KDM4B/POR/BBOX1/EGLN3/CYP2E1/FMO5/MICAL2/CYP2J2/CYP27A1/CYP1B1/CYP2C9/CYP2C8/CH25H/CYP11A1/CYP1A2/DEGS1/SCD5/CYP4V2/CYP39A1/CYP17A1/CYP3A4/CYP3A7/CYP4A22/CYP2C19/CYP7A1/FAXDC2/PAH/CYP4F11/CYP4F22/CYP7B1/P4HTM/NLRP11/CYP8B1/CYP2R1/CYP4F2/CYP4Z1/CYP4F12/CYP4X1/CYP4F3/CYP27C1…	69	HepG2 vs HCC	down_total
BP	GO:0002719	negative regulation of cytokine production involved in immune response	18/4299	24/16109	1.08722e-06	1.71718e-05	1.20554e-05	HFE/FOXP3/TBX21/IRAK3/TGFB2/LILRB1/TGFB1/CUEDC2/APOA1/ARG1/TGFB3/BST2/IL10/CD96/ANGPT1/APOA2/LILRB4/HLA-F	18	HepG2 vs HCC	down_total
BP	GO:0032753	positive regulation of interleukin-4 production	18/4299	24/16109	1.08722e-06	1.71718e-05	1.20554e-05	FOXP3/CD40LG/GATA3/CD86/SASH3/RARA/HAVCR2/IL33/IRF4/FCER1G/NLRP3/SYK/LGALS9/CEBPB/IL20RB/CD28/CD3E/HLA-E	18	HepG2 vs HCC	down_total
BP	GO:0002761	regulation of myeloid leukocyte differentiation	53/4299	110/16109	1.09141e-06	1.71718e-05	1.20554e-05	CD4/TYROBP/LTF/CD74/TFE3/ATP6AP1/GPR137B/TREM2/RASSF2/CA2/SFRP1/LILRB1/TGFB1/IFNG/TNFSF11/INHBA/LRRC17/NDFIP1/RARA/PIAS3/APCS/CD101/TLR4/LEF1/TCTA/PIK3R1/TMEM178A/KLF10/C1QC/TAL1/CCR1/TLR3/DCSTAMP/FBN1/ROR2/FOS/CEBPB/GPR137/TRIB1/JUN/ZFPM1/HCLS1/CSF1/IRF7/ZFP36L1/EVI2B/LILRB4/MITF/HLA-DRB1/MAFB/LILRB3/LYN/CCL3	53	HepG2 vs HCC	down_total
BP	GO:0051283	negative regulation of sequestering of calcium ion	53/4299	110/16109	1.09141e-06	1.71718e-05	1.20554e-05	MCOLN3/PRKACA/TMEM38A/SRI/PTPRC/CHERP/SLC8B1/MCOLN1/CAPN3/BDKRB1/HTR2A/CORO1A/TRPA1/JPH1/PTPN6/FASLG/CASQ2/PTK2B/F2RL3/DIAPH1/APLNR/CCL21/FGF2/CXCL9/NOL3/TRPM2/JPH2/CACNA1C/AKAP6/MCOLN2/THY1/CLIC2/CCR5/TPCN2/SELENON/CXCL10/CXCL11/P2RY6/CCL19/XCR1/DDIT3/F2/LCK/SLC8A1/DRD1/RASA3/TPCN1/RYR1/PLCG2/PLN/RYR2/LYN/CCL3	53	HepG2 vs HCC	down_total
BP	GO:0002673	regulation of acute inflammatory response	28/4299	46/16109	1.1256e-06	1.76637e-05	1.24007e-05	BTK/PTGER3/CREB3L3/FCGR2B/PTGS2/GSTP1/OSM/PIK3CG/PLA2G2D/CNR1/TNFSF11/C3/FFAR2/F12/APCS/EDNRB/IL6/PTGES/ADAM8/NLRP3/ADORA1/DNASE1L3/NPY5R/KLKB1/IL20RB/FFAR3/HLA-E/C2CD4B	28	HepG2 vs HCC	down_total
BP	GO:1902106	negative regulation of leukocyte differentiation	47/4299	94/16109	1.15883e-06	1.8138e-05	1.27337e-05	TMEM176A/LTF/CD74/RUNX3/FOXP3/FCGR2B/TBX21/GPR137B/LAG3/SFRP1/LILRB1/TMEM176B/GLI3/TNFSF18/INHBA/IRF1/FGL2/LRRC17/RARA/PIAS3/APCS/ANXA1/DTX1/HLX/TLR4/TCTA/PIK3R1/TMEM178A/C1QC/ZBTB7B/PGLYRP2/IHH/CTLA4/TLR3/SHH/FBN1/GPR137/TRIB1/ZFPM1/LILRB4/NRARP/CR1/MAFB/LILRB3/HLA-G/LYN/CCL3	47	HepG2 vs HCC	down_total
BP	GO:0006694	steroid biosynthetic process	78/4299	181/16109	1.2205e-06	1.90538e-05	1.33766e-05	CFTR/TSPOAP1/MBTPS2/SNAI2/HSD17B6/CYP46A1/H6PD/DKK3/SREBF1/HSD17B10/SCARB1/ABCB11/ACACB/OSBPL6/RDH8/SLC27A5/HSD17B2/HSD17B14/SEC14L2/CYB5R3/TSPO/PRKAG2/SC5D/APOA5/APOA4/IFNG/BMP5/PRLR/SCP2/HSD11B1/APOA1/EGR1/BMP2/NR1D1/APOE/ERG28/HMGCS2/CGA/CYP27A1/BAAT/FDX1/CH25H/DHH/SLC27A2/CYP11A1/OSBPL1A/SRD5A1/CYP39A1/CYP17A1/ADM/TM7SF2/CYB5R1/ABCG1/CYP3A4/CYP3A7/FGF19/PMVK/IGFBP7/CYB5R2/CYP7A1/ACOX2/FASN/FA…	78	HepG2 vs HCC	down_total
BP	GO:0007494	midgut development	12/4299	13/16109	1.26503e-06	1.96979e-05	1.38288e-05	CPS1/OTC/FOXF1/WNT5A/REG1A/ALDH1A2/ASS1/EDNRB/EGFR/RET/DAB1/FOXL1	12	HepG2 vs HCC	down_total
BP	GO:0106106	cold-induced thermogenesis	64/4299	141/16109	1.27488e-06	1.9699e-05	1.38296e-05	YBX2/NR1H3/ADRB1/TFE3/ACHE/CNOT3/OXT/ZNF423/DECR1/NOVA2/FGF21/CAV1/GRB10/ACOT13/VEGFA/LAMA4/ARRDC3/NPR3/PRLR/ACADL/IL18R1/PLCL1/LEPR/CCR2/CXCR4/DBH/G0S2/NR1D1/GADD45G/NR1H2/KDM6B/PEMT/LPIN1/CD36/TLR4/IRF4/NOVA1/PTH2R/TRPM8/LCN2/NOTCH1/IL18/ACSL1/GJA1/ADAMTS5/PLCL2/CPT2/ZBTB7B/SLC25A44/ABHD6/IL15/SYK/ADRB2/FABP4/GATM/CEBPB/CMKLR1/DDIT3/UCP2/FOXC2/HSF1/ESRRG/DIO2/EBF2	64	HepG2 vs HCC	down_total
BP	GO:0120161	regulation of cold-induced thermogenesis	64/4299	141/16109	1.27488e-06	1.9699e-05	1.38296e-05	YBX2/NR1H3/ADRB1/TFE3/ACHE/CNOT3/OXT/ZNF423/DECR1/NOVA2/FGF21/CAV1/GRB10/ACOT13/VEGFA/LAMA4/ARRDC3/NPR3/PRLR/ACADL/IL18R1/PLCL1/LEPR/CCR2/CXCR4/DBH/G0S2/NR1D1/GADD45G/NR1H2/KDM6B/PEMT/LPIN1/CD36/TLR4/IRF4/NOVA1/PTH2R/TRPM8/LCN2/NOTCH1/IL18/ACSL1/GJA1/ADAMTS5/PLCL2/CPT2/ZBTB7B/SLC25A44/ABHD6/IL15/SYK/ADRB2/FABP4/GATM/CEBPB/CMKLR1/DDIT3/UCP2/FOXC2/HSF1/ESRRG/DIO2/EBF2	64	HepG2 vs HCC	down_total
BP	GO:0002708	positive regulation of lymphocyte mediated immunity	51/4299	105/16109	1.27491e-06	1.9699e-05	1.38296e-05	BTK/FOXP3/TBX21/PTPRC/LAG3/IL12RB1/CD40/FCER2/TGFB1/GATA3/CLNK/CRTAM/HPX/CD81/IL18R1/IL18RAP/SASH3/C3/NECTIN2/KMT5C/RSAD2/KLRD1/IL6/VAV1/IL18/CD1D/CD1C/CD1B/CD1E/AZGP1/NLRP3/SLAMF6/B2M/NOD2/CLCF1/CD28/SH2D1A/LAMP1/KIR2DL4/HLA-DRB1/SH2D1B/RAET1G/HLA-DRA/NCR3/HLA-E/HLA-G/HLA-F/HLA-A/KLRK1/LTA/HLA-B	51	HepG2 vs HCC	down_total
MF	GO:0005496	steroid binding	49/4366	99/16548	7.07366e-07	2.01069e-05	1.5953e-05	OSBPL5/GRAMD1B/NR1H3/RORA/SIDT1/OSBPL6/PGR/CETP/GRAMD1A/ESR1/TSPO/PGRMC1/CAV1/SULT1E1/APOA5/APOA4/APOC3/CD81/VDR/SCP2/HSD11B1/APOA1/SHBG/KL/PAQR5/SCARB2/OSBPL1A/RORC/GC/NR3C2/PROM2/APOA2/ABCG1/CYP3A4/PGRMC2/AR/GPR183/SERPINA6/ESRRA/APOF/GRAMD1C/CYP2R1/INSIG1/PAQR9/APOD/ESRRG/CYP21A2/UGT1A1/UGT1A8	49	HepG2 vs HCC	down_total
BP	GO:0001774	microglial cell activation	27/4299	44/16109	1.39518e-06	2.15022e-05	1.50955e-05	TYROBP/GRN/CST7/PTPRC/TREM2/TLR8/IFNG/CLU/NR1D1/SYT11/IL6/IL33/TLR2/APP/TTBK1/ITGB2/TLR3/ITGAM/FPR2/C1QA/TLR1/TLR6/LRRK2/TLR7/C5AR1/AIF1/CCL3	27	HepG2 vs HCC	down_total
BP	GO:1903556	negative regulation of tumor necrosis factor superfamily cytokine production	32/4299	56/16109	1.42956e-06	2.19758e-05	1.5428e-05	LTF/IGF1/FOXP3/BCL3/GSTP1/IRAK3/TREM2/TSPO/BPI/LILRB1/CD33/VSIR/PTPN6/POMC/SLAMF1/CD274/TWIST1/LBP/RARA/SYT11/PTPN22/C5AR2/HAVCR2/IL10/TLR4/NOD2/NLRC3/LGALS9/CD34/GAS6/ORM1/LILRA4	32	HepG2 vs HCC	down_total
BP	GO:0015718	monocarboxylic acid transport	74/4299	170/16109	1.43375e-06	2.19841e-05	1.54338e-05	TSPOAP1/ABCB4/NOS2/SLC6A13/CASR/SYT1/DRD4/ABCB11/SLC1A3/ATP8B1/SLC27A5/SLCO1A2/SLC16A8/SLC10A1/OXT/AQP9/RAB3A/SLC1A1/APBA1/ABCC3/SLC6A12/SLCO1B3/PLA2G4A/KMO/PLA2G2D/TNFSF11/ABCC11/PLA2G5/ADORA2A/SLCO1B1/ANXA1/CD36/STXBP1/SLCO2B1/SLCO1C1/MPC2/ARL6IP5/SLC10A6/SLC16A2/NTRK2/PTGES/SLC5A12/SLC22A9/GJA1/SLC16A12/PLA2R1/ACE/SLC1A7/SLC16A14/ADORA1/SLC51A/NPY5R/SYK/SLC16A9/AVPR1A/CYP7A1/BDKRB2/CPLX1/EMB/L…	74	HepG2 vs HCC	down_total
BP	GO:0034340	response to type I interferon	43/4299	84/16109	1.45952e-06	2.2266e-05	1.56317e-05	SP100/OAS1/OAS2/PTPN6/WNT5A/IRF6/IFIT3/IFIT2/EGR1/TRIM6/ZBP1/IRF1/IFI6/IRF5/BST2/SHFL/XAF1/RSAD2/OASL/RNASEL/IRF4/NLRC5/IRF8/IFITM3/MX1/GBP2/IFI27/SMPD1/ISG20/MYD88/IFITM2/IRF7/IFIT1/IFITM1/ISG15/PSMB8/HLA-C/HLA-E/HLA-G/HLA-F/HLA-A/HLA-B/MMP12	43	HepG2 vs HCC	down_total
BP	GO:1903035	negative regulation of response to wounding	43/4299	84/16109	1.45952e-06	2.2266e-05	1.56317e-05	CD9/ALOX5/RTN4R/FAP/CPB2/APOH/PDGFB/WFDC1/PLAT/SERPINE1/VTN/ADTRP/KNG1/HRG/PROC/EPHA4/TNR/PLG/TSPAN8/APOE/F12/APCS/PDGFRA/FGF2/ADAMTS18/SIGLEC10/CERS2/SERPING1/GJA1/CD109/KLKB1/CLDN3/SERPINF2/FGG/FGA/FGB/C1QTNF1/CD34/THBD/F2/PRKG1/RTN4RL1/PDGFA	43	HepG2 vs HCC	down_total
BP	GO:0045923	positive regulation of fatty acid metabolic process	23/4299	35/16109	1.51678e-06	2.30354e-05	1.61719e-05	MLXIPL/CD74/NR1H3/PTGS2/CPT1A/APOA5/APOA4/PPARD/APOA1/NR4A3/TWIST1/RGN/NR1H2/ANXA1/SLC45A3/FABP1/MID1IP1/AVPR1A/IRS1/ABCD2/IRS2/PLIN5/APOC2	23	HepG2 vs HCC	down_total
BP	GO:0023061	signal release	167/4299	456/16109	1.5176e-06	2.30354e-05	1.61719e-05	CFTR/ICA1/CD38/TSPOAP1/NOS2/CACNA2D2/BAIAP3/BTK/HFE/SYT7/ALOX5/CASR/SNCAIP/SYT1/MAOB/SREBF1/TACR2/SRI/PTPN23/STXBP2/RAPGEF3/MEF2C/SLC8B1/LTBP4/RAPGEF4/PCSK5/SNAP29/OSM/TRIM9/PCK2/CHRNA4/SNPH/OXT/SYTL4/HTR2A/STX4/SYT17/SFRP1/LILRB1/NAPA/RAB3A/GRIK5/GHRHR/TFR2/GCK/APBA1/GATA3/CXCL12/P2RX1/NRXN2/CPT1A/TCIRG1/IFNG/PPARD/GLP1R/GPLD1/SLC22A2/CSPG5/POMC/RAP1A/PLA2G4A/WLS/KMO/CNR1/VAMP8/SNX19/TNFSF11/ADR…	167	HepG2 vs HCC	down_total
BP	GO:0032368	regulation of lipid transport	62/4299	136/16109	1.54846e-06	2.34447e-05	1.64593e-05	PON1/ABCB4/NR1H3/OSBPL6/CETP/ZDHHC8/TSPO/OXT/LIPG/CAV1/ABCA2/APOA5/APOA4/APOC3/POMC/SCP2/PLA2G4A/KMO/FASLG/APOA1/TNFSF11/LRAT/EEPD1/LRP1/ADORA2A/APOE/APOC1/NR1H2/AGT/STXBP1/ABCG5/FURIN/ABCA8/REN/ABCG8/ARL6IP5/AGTR1/PTGES/ACSL1/PLA2R1/LDLRAP1/APOA2/NAXE/ADORA1/NPY5R/SHH/SYK/AVPR1A/ABCA3/ARV1/C1QTNF1/ERFE/CYP8B1/ENPP7/PRKN/IRS2/CYP4F2/CYP4A11/CES1/FIS1/APOC2/ITGB3	62	HepG2 vs HCC	down_total
BP	GO:0030168	platelet activation	69/4299	156/16109	1.6001e-06	2.40034e-05	1.68515e-05	CD9/PRKCH/LCP2/GNA15/TXK/PDGFB/CD40/MYL9/CD40LG/DGKH/PIK3CG/HSPB1/P2RX1/COL1A1/VWF/PTPN6/HRG/PLEK/PLA2G4A/MPL/F2RL3/APOE/PDGFRA/TEC/IL6/DGKB/BLK/STXBP1/TLR4/TRPC6/ADAMTS18/PIK3R5/VAV1/PIK3R1/FERMT3/ADRA2A/GNA14/DGKI/F11R/FCER1G/ADAMTS13/PDPN/COL1A2/SYK/CLEC1B/PRKCB/COL3A1/P2RY12/P2RY1/FGG/FGA/FGB/SAA1/C1QTNF1/SELP/THBD/F2/LCK/PRKG1/GNG2/PEAR1/BLOC1S3/PDGFA/PLCG2/HBB/LYN/ITGB3/ADRA2B/PIK3R6	69	HepG2 vs HCC	down_total
BP	GO:0032755	positive regulation of interleukin-6 production	41/4299	79/16109	1.60527e-06	2.40034e-05	1.68515e-05	TYROBP/CD74/POU2F2/TLR8/PYCARD/IFNG/WNT5A/IL1RL2/TWIST1/TICAM1/LBP/LILRB2/CD36/IL6/TLR4/IL33/TLR2/APP/TSLP/IL6R/SCIMP/IL17RC/UCN/TLR3/SYK/NOD2/LGALS9/PTAFR/CLEC7A/IL16/MYD88/TLR1/TLR6/LPL/IL17RA/LILRA5/TLR7/MBP/AIF1/LILRA2/RAB7B	41	HepG2 vs HCC	down_total
BP	GO:0042100	B cell proliferation	41/4299	79/16109	1.60527e-06	2.40034e-05	1.68515e-05	CD38/BTK/TYROBP/CD74/FCGR2B/MEF2C/PTPRC/CD40/CD40LG/TNFSF13B/CD79A/AHR/BST1/CD81/CR2/SASH3/NCKAP1L/TICAM1/CD180/BLK/IL10/TLR4/LEF1/PLCL2/MS4A1/FCRL3/IKZF3/MNDA/CTLA4/CD300A/IL7R/GPR183/MZB1/BCL2/CLCF1/GAPT/IRS2/TNFRSF4/CARD11/TNFRSF13B/LYN	41	HepG2 vs HCC	down_total
BP	GO:0042632	cholesterol homeostasis	41/4299	79/16109	1.60527e-06	2.40034e-05	1.68515e-05	GRAMD1B/NR1H3/HDAC9/DGAT2/RORA/SCARB1/ABCB11/CETP/LIPG/CAV1/ABCA2/APOA5/APOA4/APOC3/NR5A2/APOA1/EPHX2/NR1D1/APOE/NR1H2/G6PC1/ANGPTL3/ABCG5/ABCG8/MALL/CYP39A1/IL18/LDLRAP1/APOA2/ABCG1/LIPC/CYP7A1/FABP4/CYP7B1/LPL/TSKU/INSIG1/CES1/APOM/APOC2/GPIHBP1	41	HepG2 vs HCC	down_total
BP	GO:0071357	cellular response to type I interferon	41/4299	79/16109	1.60527e-06	2.40034e-05	1.68515e-05	SP100/OAS1/OAS2/PTPN6/WNT5A/IRF6/IFIT3/IFIT2/EGR1/TRIM6/ZBP1/IRF1/IFI6/IRF5/BST2/XAF1/RSAD2/OASL/RNASEL/IRF4/NLRC5/IRF8/IFITM3/MX1/GBP2/IFI27/ISG20/MYD88/IFITM2/IRF7/IFIT1/IFITM1/ISG15/PSMB8/HLA-C/HLA-E/HLA-G/HLA-F/HLA-A/HLA-B/MMP12	41	HepG2 vs HCC	down_total
BP	GO:0018958	phenol-containing compound metabolic process	50/4299	103/16109	1.6493e-06	2.46007e-05	1.72708e-05	IYD/TG/SNCAIP/MAOB/DRD4/MOXD1/DCT/TGFB2/CRYM/OCA2/CPQ/SULT2A1/HPN/GATA3/DAO/WNT5A/PDE1B/DBH/PNKD/CYP2E1/CGA/SLCO1C1/DUOX2/HDC/CTSK/SRD5A1/SLC16A2/NR4A2/ITGB2/HAND2/SLC45A2/RNF180/HPRT1/NPR1/ZEB2/ITGAM/GPR37/PAH/BCL2/SULT1B1/GCNT4/GRIN2A/DRD1/PRKN/PMEL/RTL4/MAOA/DIO3/DIO2/DIO1	50	HepG2 vs HCC	down_total
BP	GO:0016125	sterol metabolic process	70/4299	159/16109	1.65957e-06	2.46927e-05	1.73354e-05	CFTR/CYP26B1/PON1/MBTPS2/OSBPL5/CYP46A1/DGAT2/SREBF1/ACADVL/SCARB1/SCARF1/ACACB/LIPE/CETP/CYP26A1/SEC14L2/CYP2D6/CYB5R3/APOL1/SULT2A1/PRKAG2/SC5D/APOA5/APOA4/PPARD/ACADL/LEPR/APOA1/EPHX2/CAT/APOE/FMO5/ANGPTL3/ERG28/HMGCS2/CYP27A1/FDX1/CYP1B1/CYP2C9/CH25H/CYP11A1/CYP1A2/OSBPL1A/APP/CYP4V2/CYP39A1/TM7SF2/LDLRAP1/APOA2/CYB5R1/ABCG1/CYP3A4/PMVK/SMPD1/CYB5R2/CYP7A1/FASN/FAXDC2/CYP7B1/ARV1/APOF/GBA/CYP…	70	HepG2 vs HCC	down_total
BP	GO:0035637	multicellular organismal signaling	82/4299	194/16109	1.69687e-06	2.51856e-05	1.76815e-05	SCN4A/CACNA2D2/EHD3/TYMP/KCNQ1/ABCC9/PRKACA/ATP2A3/SRI/CACNG4/KCNN2/KCNK6/CACNA1I/CACNA1F/KCND1/DMPK/MYH14/CAV1/P2RX1/P2RX3/TBX18/FGF12/KCNIP3/TNR/CASQ2/KCNJ5/KCNJ2/KCNK15/ATP1B2/KCNA5/TRPM4/MTNR1B/AGT/KCNK1/SCN7A/BIN1/FXYD6/CACNG8/NTRK2/CACNA1C/ANK3/KCNE4/GJA1/CACNA2D1/ATP2B2/CACNA1D/CACNA2D3/NPR2/SPTBN4/KCNJ3/NFASC/GRIK2/AVPR1A/STIM1/CACNB3/KCNJ4/NPR1/S1PR1/KCNK3/KCND3/JUP/CNTNAP2/KCNE3/SCN4B/K…	82	HepG2 vs HCC	down_total
CC	GO:0042627	chylomicron	12/4501	13/16883	1.25077e-06	2.57734e-05	2.15842e-05	APOH/LSR/APOA5/APOA4/APOC3/APOA1/APOE/APOC1/APOA2/LPL/APOBR/APOC2	12	HepG2 vs HCC	down_total
MF	GO:0031406	carboxylic acid binding	76/4366	176/16548	9.44839e-07	2.6202e-05	2.07889e-05	CYP26B1/NOS2/SELE/CPS1/OTC/CASR/RTN4R/ACACB/AFM/GSTP1/FCN1/P3H2/CYP26A1/SIGLEC8/CD33/SLC1A1/PTGDS/PHYH/GLRB/VDR/PPARD/ST8SIA4/SCP2/HMGCL/LRAT/DBH/PCK1/GNMT/SIGLEC9/EGLN3/APOC1/ASS1/RARA/ALOX5AP/MTHFS/TM4SF5/SIGLEC10/S100A8/THNSL2/DPYS/SESN3/TDO2/ACOXL/FTCD/SIGLEC11/NAGS/OXER1/S100A9/FABP1/ALB/FOLR2/ACOX2/SIGLEC7/FABP4/CYP4F11/AGXT/PC/SELP/SHMT1/P4HTM/LCN12/NR2F2/RXRA/CYP27C1/PSAP/AKR1C4/TAT/DDAH2…	76	HepG2 vs HCC	down_total
BP	GO:1902563	regulation of neutrophil activation	10/4299	10/16109	1.81825e-06	2.68621e-05	1.88584e-05	GRN/FCGR2B/PRAM1/ITGB2/SYK/CD300A/PTAFR/ITGAM/PLA2G2A/CD177	10	HepG2 vs HCC	down_total
BP	GO:0032757	positive regulation of interleukin-8 production	31/4299	54/16109	1.81874e-06	2.68621e-05	1.88584e-05	CD74/FCN1/TLR8/PYCARD/PRKD2/SERPINE1/WNT5A/CD2/CD244/FFAR2/LBP/IL6/TLR4/TLR2/APOA2/TLR3/SYK/NOD2/LGALS9/AFAP1L2/CD14/CLEC7A/MYD88/RELA/TLR1/DDIT3/TLR5/TLR7/HSPA1A/ZNF580/GDF2	31	HepG2 vs HCC	down_total
BP	GO:0061045	negative regulation of wound healing	37/4299	69/16109	1.83817e-06	2.70826e-05	1.90132e-05	CD9/ALOX5/FAP/CPB2/APOH/PDGFB/WFDC1/PLAT/SERPINE1/VTN/ADTRP/KNG1/HRG/PROC/PLG/TSPAN8/APOE/F12/APCS/PDGFRA/FGF2/ADAMTS18/SERPING1/GJA1/CD109/KLKB1/CLDN3/SERPINF2/FGG/FGA/FGB/C1QTNF1/CD34/THBD/F2/PRKG1/PDGFA	37	HepG2 vs HCC	down_total
BP	GO:0014909	smooth muscle cell migration	35/4299	64/16109	1.89737e-06	2.78866e-05	1.95777e-05	IGF1/MEF2C/GSTP1/NOX4/NRP1/PDGFB/PLAT/CCN4/SERPINE1/VTN/PPARD/PDGFRB/IGFBP5/NR4A3/LRP1/POSTN/CCN3/SEMA6D/MYOCD/SLIT2/IGFBP3/PAK1/ADAMTS1/ACE/S100A11/HAS2/PDGFD/BCL2/TRIB1/PRKG1/PDGFA/LPAR1/AIF1/ITGB3/CCL5	35	HepG2 vs HCC	down_total
BP	GO:0001938	positive regulation of endothelial cell proliferation	45/4299	90/16109	1.944e-06	2.85026e-05	2.00101e-05	FLT4/NRP1/PDGFB/PPP1R16B/PRKD2/CAV2/WNT2/CCL24/CXCL12/VEGFA/SEMA5A/THBS4/WNT5A/ITGA4/AKT3/NRP2/ARG1/TEK/NR4A1/BMP2/KDR/APLNR/IL10/FGF2/CDH13/ECM1/ARNT/AGTR1/VIP/VEGFC/EMC10/VEGFD/JCAD/LRG1/APLN/CCL11/EGFL7/VEGFB/EGR3/NRARP/ZNF580/ANG/TNFSF12/ITGB3/GDF2	45	HepG2 vs HCC	down_total
MF	GO:0004175	endopeptidase activity	144/4366	385/16548	1.06133e-06	2.87316e-05	2.27959e-05	SPPL2B/RHBDD2/MMP25/MASP2/PRSS3/MBTPS2/LTF/HGF/CPS1/TLL1/ADAM28/F7/CD5L/FAP/ADAMTS2/MMP2/CAPN3/PCSK5/PIK3IP1/ACR/CTSG/GZMH/GZMB/LGMN/PAPLN/MMP9/CTSZ/ATG4A/F9/PYCARD/SFRP1/PLAT/HPN/HGFAC/MEP1A/GZMK/ADAM23/PCSK4/PROC/TMEM59/ECE1/CTSD/PLG/MMP19/PLGLB2/F10/PROZ/MASP1/KLK14/F12/ADAMDEC1/ADAMTS8/CTSL/ADAM19/USP30/ADAMTS7/USP20/CAPN11/MMP7/TMPRSS13/CASP1/CASP5/C1RL/ADAMTS17/FURIN/ADAMTS18/RHBDL3/MEP1B/A…	144	HepG2 vs HCC	down_total
BP	GO:0010934	macrophage cytokine production	13/4299	15/16109	2.04558e-06	2.9919e-05	2.10045e-05	CD74/IRAK3/TGFB2/LILRB1/TGFB1/CUEDC2/WNT5A/TGFB3/CD36/TLR4/LAPTM5/GPRC5B/HLA-G	13	HepG2 vs HCC	down_total
BP	GO:0061041	regulation of wound healing	57/4299	123/16109	2.12495e-06	3.10047e-05	2.17667e-05	ENPP4/TBXA2R/CD9/ALOX5/F7/FAP/CPB2/APOH/PDGFB/WFDC1/PLAT/CCN4/CAV1/SERPINE1/VTN/ADTRP/SMOC2/HBEGF/KNG1/HRG/PROC/SERPINC1/CXCR4/PLG/FOXA2/TSPAN8/APOE/F12/APCS/EPHB2/PDGFRA/ANXA1/CD36/FGF2/DUOX2/ADAMTS18/SERPING1/ADRA2A/GJA1/CD109/CLDN1/KLKB1/CLDN3/SERPINF2/FGG/FGA/FGB/REG3A/CLEC7A/HPSE/C1QTNF1/CD34/FOXC2/THBD/F2/PRKG1/PDGFA	57	HepG2 vs HCC	down_total
MF	GO:0008237	metallopeptidase activity	75/4366	174/16548	1.20839e-06	3.19521e-05	2.53511e-05	MPND/MMP25/MBTPS2/TLL1/ADAM28/VASH1/TRHDE/CPB2/FOLH1/ADAMTS2/MMP2/CPXM1/PAPLN/MMP9/CPQ/MEP1A/ADAM23/PAPPA2/ECE1/CPN1/CPXM2/XPNPEP2/MMP19/PEPD/CNDP2/ADAMDEC1/ADAMTS8/ADAM19/CPM/ADAMTS7/MMP7/ENPEP/ADAMTS17/ADAMTS18/MEP1B/ADAMTS10/RNPEPL1/ADAMTSL4/ADAMTS16/ADAM12/ADAM33/CNDP1/ADAMTS12/ADAM8/CPB1/ADAMTS1/ADAMTS5/MMP16/ADAMTS3/ADAMTSL3/MMP14/ADAMTS4/ACE/ADAMTS13/ADAMTS9/CPA3/AGBL2/ADAMTS15/ANPEP/BMP1/…	75	HepG2 vs HCC	down_total
BP	GO:0014910	regulation of smooth muscle cell migration	32/4299	57/16109	2.4275e-06	3.52485e-05	2.4746e-05	IGF1/MEF2C/GSTP1/NOX4/NRP1/PDGFB/CCN4/SERPINE1/VTN/PPARD/PDGFRB/IGFBP5/NR4A3/LRP1/POSTN/SEMA6D/MYOCD/SLIT2/IGFBP3/PAK1/ADAMTS1/ACE/S100A11/HAS2/PDGFD/BCL2/TRIB1/PRKG1/PDGFA/LPAR1/AIF1/CCL5	32	HepG2 vs HCC	down_total
BP	GO:0031638	zymogen activation	32/4299	57/16109	2.4275e-06	3.52485e-05	2.4746e-05	PRSS3/CD5L/CPB2/APOH/TBC1D10A/LGMN/CTSZ/F9/PYCARD/PLAT/HPN/SERPINE1/VSIR/HGFAC/PERP/F12/CTSL/C1RL/FURIN/MMP14/C1R/IFI16/CLEC3B/PRSS12/KLKB1/SERPINF2/FGG/FGA/FGB/GRIN2A/HP/HPR	32	HepG2 vs HCC	down_total
BP	GO:0055092	sterol homeostasis	41/4299	80/16109	2.448e-06	3.54607e-05	2.4895e-05	GRAMD1B/NR1H3/HDAC9/DGAT2/RORA/SCARB1/ABCB11/CETP/LIPG/CAV1/ABCA2/APOA5/APOA4/APOC3/NR5A2/APOA1/EPHX2/NR1D1/APOE/NR1H2/G6PC1/ANGPTL3/ABCG5/ABCG8/MALL/CYP39A1/IL18/LDLRAP1/APOA2/ABCG1/LIPC/CYP7A1/FABP4/CYP7B1/LPL/TSKU/INSIG1/CES1/APOM/APOC2/GPIHBP1	41	HepG2 vs HCC	down_total
BP	GO:1903707	negative regulation of hemopoiesis	47/4299	96/16109	2.47907e-06	3.58247e-05	2.51506e-05	TMEM176A/LTF/CD74/RUNX3/FOXP3/FCGR2B/TBX21/GPR137B/LAG3/SFRP1/LILRB1/TMEM176B/GLI3/TNFSF18/INHBA/IRF1/FGL2/LRRC17/RARA/PIAS3/APCS/ANXA1/DTX1/HLX/TLR4/TCTA/PIK3R1/TMEM178A/C1QC/ZBTB7B/PGLYRP2/IHH/CTLA4/TLR3/SHH/FBN1/GPR137/TRIB1/ZFPM1/LILRB4/NRARP/CR1/MAFB/LILRB3/HLA-G/LYN/CCL3	47	HepG2 vs HCC	down_total
MF	GO:0005319	lipid transporter activity	70/4366	160/16548	1.40554e-06	3.63205e-05	2.8817e-05	ABCB4/OSBPL5/GRAMD1B/ABCB11/OSBPL6/SLC1A3/ATP8B1/SLC27A5/SLCO1A2/CETP/GRAMD1A/PITPNM2/SLC10A1/ATP8B4/SLC1A1/ABCA2/ABCC3/APOA4/SLCO1B3/PLSCR4/APOA1/ABCC11/APOL3/APOE/CFHR4/SLCO1B1/CD36/SLCO2B1/TTPA/ABCG5/RBP4/SLCO1C1/SLC27A2/ABCA8/OSBPL1A/SLC27A3/ABCG8/SLC10A6/SLC22A9/PITPNC1/ABCA9/ABCA6/ABCA10/ABCA5/APOA2/ABCG1/SLC1A7/FABP1/SLC51A/ABCA3/MFSD2A/FABP4/C2CD2L/ABCD2/ARV1/SLCO2A1/APOF/SLC25A22/GRAMD1C…	70	HepG2 vs HCC	down_total
CC	GO:0045335	phagocytic vesicle	61/4501	134/16883	1.92667e-06	3.77682e-05	3.16294e-05	LAMP2/SYT7/LTF/WAS/SLC11A1/VIM/RAB7A/MCOLN1/NCF4/CORO1A/STX4/RAB34/UNC93B1/TCIRG1/GNLY/RAP1A/NCF2/VAMP8/ANXA11/HVCN1/RAB38/VAMP7/PLA2G5/RAC2/SYT11/CD36/STXBP1/TLR2/ATP6V0D2/ADAM8/PIP4P2/NCF1/ZYX/SCIMP/CTSS/SYK/CYBB/PLD4/B2M/NOD2/RILP/RAB31/RAB43/TLR1/TLR6/RAB39A/FMNL1/RAB11B/ATP6V0C/LAMP1/TLR7/MPEG1/TAP2/HLA-C/HLA-E/HLA-G/HLA-F/HLA-A/TAPBP/HLA-B/RAB7B	61	HepG2 vs HCC	down_total
CC	GO:0016324	apical plasma membrane	131/4501	344/16883	1.94395e-06	3.77682e-05	3.16294e-05	CFTR/ABCB4/SLC7A9/CD44/CASR/RAB27B/USH2A/LZTS1/SLC9A3R2/PLPP1/RAB27A/ABCB11/SLC12A1/ATP8B1/NOX4/SLC15A1/SLC26A3/TF/SLC7A8/CDHR5/SLC16A8/SLC5A1/ITPK1/SLC52A3/ANXA13/HPN/SLC1A1/SLC22A18/TCIRG1/RIPOR2/SLC22A2/SLC29A1/CLIC5/PDGFRB/IGFBP2/PARD3B/PAPPA2/TEK/ABCC11/GJB6/CNTFR/HVCN1/SLC17A3/SLC17A1/PODXL/ATP1B2/KCNA5/BST2/ANO1/ACY3/SLC14A2/KL/DSG1/ANXA1/CTSL/CD36/KCNK1/SLCO2B1/ABCG5/SHROOM3/ENPEP/SLC39A8…	131	HepG2 vs HCC	down_total
BP	GO:0072593	reactive oxygen species metabolic process	104/4299	262/16109	2.65721e-06	3.8307e-05	2.68933e-05	PDK4/NOS2/NOX1/TYROBP/ALOX5/CPS1/SIRT2/MAOB/RORA/RAB27A/PTGS2/GSTP1/NOX4/CYB5R3/TSPO/PDGFB/NCF4/TGFB1/PON3/CAV1/SOD3/BST1/CRYAB/APOA4/IFNG/NNT/AGXT2/PDGFRB/GNAI2/NCF2/GADD45A/MTARC2/CLU/PTK2B/CAT/HVCN1/PREX1/PTGIS/IFI6/KLF2/TICAM1/RAC2/RIPK3/PXDN/ASS1/ATP5IF1/RGN/CRP/SFTPD/CD36/AGT/RAC1/IL10/KLF4/TLR4/TFAP2A/TLR2/CYP1B1/FBLN5/DUOX2/CYP1A2/VAV1/CCN1/AGTR1/EGFR/PXDNL/PLA2R1/PID1/XDH/NCF1/PINK1/ITGB…	104	HepG2 vs HCC	down_total
BP	GO:0017157	regulation of exocytosis	82/4299	196/16109	2.7643e-06	3.97558e-05	2.79104e-05	FGR/CFTR/SYT7/RAB27B/CD84/SYT1/RAB27A/ATP6AP1/FCGR2B/RAB7A/STXBP2/RAPGEF4/CACNA1I/TRIM9/SYTL4/HTR2A/FOXF1/STX4/SYT17/RAB3A/APBA1/SEPTIN4/P2RX1/EXPH5/IFNG/GNAI2/CSPG5/SDC1/RAP1A/CNR1/VAMP8/ADRA1A/CCR2/IL13RA2/SDC4/VAMP7/ADGRE2/ADORA2A/RAC2/CHMP2A/SYT11/PRAM1/ANXA1/BLK/STXBP1/SDCBP/RAB13/ARF1/CLTRN/NOTCH1/ADRA2A/RAB3C/KCNB1/ITGB2/CADPS/SYK/TRPV6/PRKCB/CD300A/LGALS9/CPLX1/PTAFR/NLGN1/P2RY1/ITGAM/SYT…	82	HepG2 vs HCC	down_total
MF	GO:0005044	scavenger receptor activity	28/4366	47/16548	1.62344e-06	4.10189e-05	3.25447e-05	STAB1/CD6/MARCO/MSR1/SCARB1/CD5L/SCARF1/VTN/CD5/PRG4/LRP1/LOXL2/CD36/ENPP2/TMPRSS13/SCARB2/ACKR3/ACKR2/MEGF10/COLEC12/CXCL16/PRSS12/SCARA5/CD163/SSC5D/HHIPL1/TMPRSS2/SCART1	28	HepG2 vs HCC	down_total
BP	GO:0019883	antigen processing and presentation of endogenous antigen	18/4299	25/16109	2.90985e-06	4.16502e-05	2.92404e-05	HFE/CD74/CD1D/CD1C/CD1B/CD1E/AZGP1/B2M/HLA-DRB1/TAP2/HLA-DRA/HLA-C/HLA-E/HLA-G/HLA-F/HLA-A/TAPBP/HLA-B	18	HepG2 vs HCC	down_total
BP	GO:0036037	CD8-positive, alpha-beta T cell activation	18/4299	25/16109	2.90985e-06	4.16502e-05	2.92404e-05	HFE/RUNX3/LILRB1/TNFSF8/VSIR/CRTAM/CD274/NCKAP1L/IRF1/WDFY4/PTPN22/ZBTB7B/EOMES/BCL2/LILRB4/TOX/HLA-E/HLA-A	18	HepG2 vs HCC	down_total
MF	GO:0005518	collagen binding	36/4366	67/16548	1.77508e-06	4.29809e-05	3.41014e-05	ITGA3/MRC2/DCN/CD44/USH2A/COL5A3/ACHE/NID2/PDGFB/MMP9/PCOLCE/AEBP1/ASPN/ECM2/VWF/SPARC/CTSL/LUM/COL6A1/COL6A2/CTSK/ITGA9/PAK1/SPARCL1/DDR2/CTSS/PCOLCE2/CTSB/CRTAP/C1QTNF1/PODN/CCBE1/COL14A1/PDGFA/ITGA1/MMP12	36	HepG2 vs HCC	down_total
MF	GO:0008392	arachidonic acid epoxygenase activity	13/4366	15/16548	1.7767e-06	4.29809e-05	3.41014e-05	CYP2C18/CYP2E1/CYP2J2/CYP2C9/CYP2C8/CYP2C19/CYP4F2/CYP4F12/CYP4A11/CYP2B6/CYP2A13/CYP2A7/CYP2A6	13	HepG2 vs HCC	down_total
BP	GO:0048839	inner ear development	72/4299	167/16109	3.02242e-06	4.3159e-05	3.02996e-05	USH1C/USH2A/KCNQ1/MCOLN3/NTN1/FGFR2/GLI2/ATP8B1/TGFB2/WHRN/CECR2/TRIOBP/IFT27/PVALB/ESRP1/HPN/GLI3/GATA3/CDH23/NAGLU/RIPOR2/TBX18/SPARC/PDGFRB/WNT5A/HES1/EPHA4/PRRX1/MYCL/KCNQ4/PLPPR4/TGFB3/GJB6/SDC4/BMP2/EPHB2/HEY2/CCM2/TFAP2A/CXCL14/NOTCH1/FREM2/ZIC1/SLC25A27/GRHL3/MAPKAPK2/FRZB/HESX1/ADGRV1/BMPER/SHH/GJB2/DCHS1/TTC39C/ROR2/CYTL1/KCNK3/TCAP/MAF/FZD2/TMIE/TSKU/ALDH1A3/JAG2/INSIG1/LRP10/HES5/DLL1…	72	HepG2 vs HCC	down_total
BP	GO:0055088	lipid homeostasis	64/4299	144/16109	3.08504e-06	4.39465e-05	3.08524e-05	ABCB4/MLXIPL/GRAMD1B/NR1H3/HDAC9/DGAT2/ADCK1/RORA/SCARB1/ABCB11/GCKR/CETP/LIPG/CAV1/ABCA2/APOA5/APOA4/APOC3/RTN4/NR5A2/APOA1/EPHX2/NR1D1/ABHD8/ANGPTL8/APOE/NR1H2/G6PC1/ANGPTL3/ABCG5/RCN3/ABCG8/MALL/CYP39A1/TLCD3B/IL18/TLCD4/ACOXL/SLC25A27/LDLRAP1/APOA2/ABCG1/ADORA1/LIPC/ANGPTL4/CYP7A1/ABCA3/ACOX2/FABP4/ORMDL3/CYP7B1/LPL/PNPLA2/ENPP7/TSKU/ACSM2A/IRS2/INSIG1/CES1/APOM/TM6SF2/APOC2/CEBPA/GPIHBP1	64	HepG2 vs HCC	down_total
BP	GO:0060401	cytosolic calcium ion transport	73/4299	170/16109	3.09215e-06	4.39465e-05	3.08524e-05	CALCR/CD4/MCOLN3/PRKACA/TMEM38A/ATP2A3/SRI/PTPRC/CHERP/P2RX7/SLC8B1/MCOLN1/CAPN3/BDKRB1/HTR2A/CORO1A/TRPA1/JPH1/CAV1/RGS9/P2RX3/PTPN6/FASLG/CASQ2/PTK2B/ADRA1A/RAMP3/SLC25A23/F2RL3/DIAPH1/APLNR/CCL21/FGF2/CXCL9/TMBIM6/PML/NOL3/TRPM2/JPH2/CACNA1C/AKAP6/MCOLN2/CACNA2D1/THY1/CLIC2/MS4A1/CCR5/TPCN2/SELENON/TRPV6/CACNB3/CXCL10/CXCL11/P2RY6/BCL2/CCL19/XCR1/DDIT3/F2/LCK/SLC8A1/SMDT1/GRIN2A/DRD1/RASA3/TPC…	73	HepG2 vs HCC	down_total
BP	GO:0042267	natural killer cell mediated cytotoxicity	33/4299	60/16109	3.13807e-06	4.4394e-05	3.11666e-05	SLAMF7/RAB27A/LAG3/GZMB/CORO1A/LILRB1/CRTAM/PTPN6/IL18RAP/VAMP7/NECTIN2/ULBP2/KLRD1/KLRC1/HAVCR2/VAV1/LYST/IL18/SLAMF6/LGALS9/SH2D1A/LAMP1/KIR2DL4/NCR1/RAET1G/NCR3/HLA-E/HLA-G/HLA-F/HLA-A/KLRK1/HLA-B/PIK3R6	33	HepG2 vs HCC	down_total
BP	GO:0090207	regulation of triglyceride metabolic process	23/4299	36/16109	3.13837e-06	4.4394e-05	3.11666e-05	NR1H3/DGAT2/SREBF1/SCARB1/FGF21/PIK3CG/APOA5/APOA4/APOC3/GPLD1/AADAC/APOA1/MBOAT7/C3/APOE/RGN/NR1H2/SIK1/THRSP/MFSD2A/PNPLA2/PLIN5/APOC2	23	HepG2 vs HCC	down_total
MF	GO:0015267	channel activity	161/4366	443/16548	1.9113e-06	4.5274e-05	3.59208e-05	CFTR/TSPOAP1/SCN4A/CACNA2D2/NOX1/KCNG1/ANO2/KCNQ1/MCOLN3/ABCC9/TMEM38A/PANX2/ANO8/CACNG4/KCNN2/TRPM3/P2RX7/MCOLN1/GABRP/KCNK6/ATP5F1D/HCN2/APOL1/CACNA1I/CHRNA4/CACNA1F/KCND1/NALCN/CLCN7/AQP8/AQP9/TRPA1/KCNN4/GRIK5/PKD2L1/P2RX1/CHRNE/GLRB/P2RX3/TMEM109/GABRR2/CLIC5/KCNIP3/KCNQ4/CNR1/KCNJ5/PTK2B/KCNJ8/GJB6/HVCN1/KCNJ2/KCNK15/SLC17A3/KCNK17/GRIA3/TMEM175/KCNA5/TRPM4/KCNC3/ANO1/CNGA4/TRPC4/KCNK1/SCN7…	161	HepG2 vs HCC	down_total
BP	GO:0014065	phosphatidylinositol 3-kinase signaling	65/4299	147/16109	3.20813e-06	4.52744e-05	3.17847e-05	FGR/DCN/IGF1/HGF/MYO16/PREX2/SIRT2/PPP2R5B/TGFB2/OSM/PIK3IP1/PDGFB/PPP1R16B/HTR2A/FLT1/TSC2/NOP53/PIK3CG/GATA3/UNC5B/PTPN6/PPARD/PDGFRB/TEK/CAT/FLT3/TWIST1/HCST/KDR/PIK3C2B/PDGFRA/PRR5L/AGT/KLF4/FGF2/PIK3C2G/NTRK3/PIK3R5/PIK3R1/EGFR/NTRK2/IL18/ANGPT1/PIK3AP1/KIT/NCF1/PTPN13/NLRC3/IRS1/ROR2/PDGFD/SELP/CD28/F2/HCLS1/DIPK2A/ZFP36L1/NTF3/IRS2/ENTPD5/SEMA4D/PEAR1/PDGFA/LYN/CCL5	65	HepG2 vs HCC	down_total
BP	GO:0014068	positive regulation of phosphatidylinositol 3-kinase signaling	43/4299	86/16109	3.26318e-06	4.59438e-05	3.22546e-05	FGR/DCN/IGF1/HGF/TGFB2/OSM/PDGFB/FLT1/PIK3CG/UNC5B/PTPN6/PPARD/PDGFRB/TEK/CAT/FLT3/HCST/KDR/PDGFRA/PRR5L/AGT/FGF2/NTRK3/PIK3R5/PIK3R1/NTRK2/IL18/ANGPT1/PIK3AP1/KIT/NCF1/ROR2/PDGFD/SELP/CD28/F2/HCLS1/NTF3/IRS2/SEMA4D/PDGFA/LYN/CCL5	43	HepG2 vs HCC	down_total
BP	GO:0051384	response to glucocorticoid	59/4299	130/16109	3.27645e-06	4.6023e-05	3.23102e-05	CALCR/CPS1/MAOB/GSTP1/PCK2/OXT/GHRHR/ALDH3A1/SPARC/BCHE/IGFBP2/SDC1/ARG1/KLF9/CPN1/DUSP1/FLT3/PCK1/FOSB/ZFP36/CDO1/ASS1/ANXA1/IL6/IL10/MSTN/SLIT2/SRD5A1/EGFR/ALAD/ADM/FBXO32/PFKFB1/STC1/ALPL/CLDN1/IGFBP7/UCN/HEY1/GJB2/AVPR1A/ABCA3/FAM107A/PTAFR/FOS/BCL2/AGXT/UCP3/FIBIN/GBA/SSTR2/SLIT3/ZFP36L1/TAT/ND3/HSD3B1/HSD3B2/AQP1/UGT1A1	59	HepG2 vs HCC	down_total
MF	GO:0038024	cargo receptor activity	39/4366	75/16548	1.98396e-06	4.6036e-05	3.65253e-05	STAB1/CD6/MARCO/MSR1/SCARB1/CD5L/SCARF1/TFR2/VTN/CD5/PRG4/LRP1/LOXL2/CD36/ENPP2/TMPRSS13/SCARB2/ACKR3/ACKR2/ILDR1/MEGF10/COLEC12/ITGB2/CXCL16/PRSS12/FOLR2/SCARA5/LRP1B/ITGAM/FPR2/OLR1/CD163/SSC5D/HHIPL1/TMPRSS2/APOBR/LRP10/SCART1/MRC1	39	HepG2 vs HCC	down_total
BP	GO:0051208	sequestering of calcium ion	54/4299	116/16109	3.28869e-06	4.60876e-05	3.23556e-05	MCOLN3/PRKACA/TMEM38A/SRI/PTPRC/CHERP/SLC8B1/MCOLN1/CAPN3/BDKRB1/HTR2A/CORO1A/TRPA1/JPH1/PTPN6/FASLG/CASQ2/PTK2B/SLC25A23/F2RL3/DIAPH1/APLNR/CCL21/FGF2/CXCL9/NOL3/TRPM2/JPH2/CACNA1C/AKAP6/MCOLN2/THY1/CLIC2/CCR5/TPCN2/SELENON/CXCL10/CXCL11/P2RY6/CCL19/XCR1/DDIT3/F2/LCK/SLC8A1/DRD1/RASA3/TPCN1/RYR1/PLCG2/PLN/RYR2/LYN/CCL3	54	HepG2 vs HCC	down_total
BP	GO:1990845	adaptive thermogenesis	66/4299	150/16109	3.32641e-06	4.6508e-05	3.26508e-05	YBX2/NR1H3/ADRB1/TFE3/ACHE/CNOT3/OXT/ZNF423/DECR1/NOVA2/FGF21/CAV1/GRB10/ACOT13/VEGFA/LAMA4/ARRDC3/NPR3/PRLR/ACADL/IL18R1/PLCL1/LEPR/CCR2/CXCR4/DBH/G0S2/NR1D1/GADD45G/NR1H2/KDM6B/PEMT/LPIN1/CD36/TLR4/IRF4/NOVA1/PTH2R/TRPM8/LCN2/NOTCH1/IL18/ACSL1/GJA1/ADAMTS5/PLCL2/CPT2/ZBTB7B/SLC25A44/ABHD6/IL15/SYK/ADRB2/FABP4/GATM/CEBPB/CMKLR1/DDIT3/UCP3/UCP2/FOXC2/BMP8A/HSF1/ESRRG/DIO2/EBF2	66	HepG2 vs HCC	down_total
CC	GO:0042101	T cell receptor complex	14/4501	17/16883	2.61166e-06	4.93314e-05	4.13131e-05	CD4/CD6/APBB1IP/PTPN6/ZAP70/SKAP1/CD8A/CD3G/TRAT1/SYK/CD3D/CD8B/CD247/CD3E	14	HepG2 vs HCC	down_total
MF	GO:0022803	passive transmembrane transporter activity	161/4366	444/16548	2.22779e-06	5.06599e-05	4.01939e-05	CFTR/TSPOAP1/SCN4A/CACNA2D2/NOX1/KCNG1/ANO2/KCNQ1/MCOLN3/ABCC9/TMEM38A/PANX2/ANO8/CACNG4/KCNN2/TRPM3/P2RX7/MCOLN1/GABRP/KCNK6/ATP5F1D/HCN2/APOL1/CACNA1I/CHRNA4/CACNA1F/KCND1/NALCN/CLCN7/AQP8/AQP9/TRPA1/KCNN4/GRIK5/PKD2L1/P2RX1/CHRNE/GLRB/P2RX3/TMEM109/GABRR2/CLIC5/KCNIP3/KCNQ4/CNR1/KCNJ5/PTK2B/KCNJ8/GJB6/HVCN1/KCNJ2/KCNK15/SLC17A3/KCNK17/GRIA3/TMEM175/KCNA5/TRPM4/KCNC3/ANO1/CNGA4/TRPC4/KCNK1/SCN7…	161	HepG2 vs HCC	down_total
BP	GO:0048661	positive regulation of smooth muscle cell proliferation	41/4299	81/16109	3.68573e-06	5.14125e-05	3.60939e-05	NOX1/IGF1/CALCRL/FGFR2/MMP2/PDGFB/MMP9/CCN4/HBEGF/PDGFRB/GNAI2/IGFBP5/MEF2D/NR4A3/IL6/IL10/FGF2/CDH13/EGFR/PAK1/IL18/GJA1/ADAMTS1/LDLRAP1/IL6R/HPGD/NPY5R/RBPMS2/SERPINF2/PTAFR/PDGFD/S1PR1/P2RY6/MYD88/JUN/ERN1/MAP3K5/HES5/TGM2/AIF1/CCL5	41	HepG2 vs HCC	down_total
BP	GO:0051048	negative regulation of secretion	63/4299	142/16109	3.94339e-06	5.46805e-05	3.83882e-05	CD74/NR1H3/TNFRSF1B/PTGER3/CD84/TNFRSF1A/MAOB/DRD4/SREBF1/FCGR2B/TACR2/RAB7A/CD200/OSM/TRIM9/OXT/SYTL4/FOXF1/SFRP1/LILRB1/ADTRP/GNAI2/RAP1A/CNR1/VAMP8/CCR2/INHBA/IL13RA2/PNKD/RHBDF2/APOE/SYT11/RSAD2/SPX/MTNR1B/ANXA1/CCN3/CRHBP/NOTCH1/ADRA2A/FRMD4A/GJA1/PLA2R1/NRG1/KCNB1/INHBB/ADORA1/UCN/NPY5R/CD300A/ENHO/LGALS9/IRS1/P2RY12/P2RY1/SLC30A1/UCP2/BMP8A/PRKN/CYP4F2/HLA-F/TIFAB/ADRA2B	63	HepG2 vs HCC	down_total
BP	GO:0032729	positive regulation of interferon-gamma production	34/4299	63/16109	3.94723e-06	5.46805e-05	3.83882e-05	SLC11A1/BCL3/TXK/IL12RB2/IL12RB1/TLR8/PYCARD/EBI3/CRTAM/WNT5A/IL18R1/CD2/CCR2/SASH3/CD244/PTPN22/HAVCR2/TLR4/IRF8/IL18/SLAMF6/TLR3/LGALS9/CD14/CLEC7A/ZFPM1/PDE4B/TLR7/IL27/CD3E/HLA-A/HLA-DPB1/LTA/HLA-DPA1	34	HepG2 vs HCC	down_total
BP	GO:0042093	T-helper cell differentiation	34/4299	63/16109	3.94723e-06	5.46805e-05	3.83882e-05	FOXP3/BCL3/RORA/TBX21/IL12RB1/RELB/GATA3/CD86/IL18R1/TNFSF18/CD80/LY9/RARA/ANXA1/IL6/HLX/IRF4/LEF1/RORC/IL18/BATF/ZBTB7B/IL6R/NLRP3/SLAMF6/GPR183/PTGER4/CCL19/ZFPM1/HLA-DRB1/SEMA4A/IL27/SPN/HLA-DRA	34	HepG2 vs HCC	down_total
BP	GO:0001912	positive regulation of leukocyte mediated cytotoxicity	30/4299	53/16109	3.96909e-06	5.48571e-05	3.85122e-05	NOS2/TYROBP/PTPRC/LAG3/IL12RB1/CRTAM/IL18RAP/ARG1/NECTIN2/KLRD1/VAV1/CD1D/CD1C/CD1B/CD1E/AZGP1/SLAMF6/B2M/ITGAM/SH2D1A/LAMP1/HLA-DRB1/HLA-DRA/NCR3/HLA-E/HLA-G/HLA-F/HLA-A/KLRK1/HLA-B	30	HepG2 vs HCC	down_total
BP	GO:0038084	vascular endothelial growth factor signaling pathway	25/4299	41/16109	4.04811e-06	5.56939e-05	3.90997e-05	DCN/ADGRA2/FLT4/NRP1/FLT1/PRKD2/TSPAN12/HSPB1/SMOC2/VEGFA/PDGFRB/HRG/NRP2/FLT3/KDR/PDGFRA/CD63/VEGFC/ADAMTS3/XDH/VEGFD/JCAD/VEGFB/CCBE1/DLL1	25	HepG2 vs HCC	down_total
BP	GO:1902622	regulation of neutrophil migration	25/4299	41/16109	4.04811e-06	5.56939e-05	3.90997e-05	CD74/DAPK2/CD99L2/BST1/RIPOR2/THBS4/NCKAP1L/XG/RAC2/LBP/MPP1/C5AR2/RAC1/CCL21/SLIT2/ADAM8/SLAMF8/NOD2/RHOH/C3AR1/CCL19/MYD88/RHOG/CAMK1D/C5AR1	25	HepG2 vs HCC	down_total
BP	GO:0031960	response to corticosteroid	64/4299	145/16109	4.09638e-06	5.62296e-05	3.94757e-05	CALCR/CPS1/MAOB/GSTP1/PCK2/OXT/GHRHR/ENG/ALDH3A1/COL1A1/SPARC/BCHE/IGFBP2/SDC1/ARG1/KLF9/CPN1/DUSP1/FLT3/PCK1/FOSB/ZFP36/CDO1/ASS1/ANXA1/IL6/IL10/MSTN/SLIT2/SRD5A1/EGFR/ALAD/NOTCH1/ADM/FBXO32/PFKFB1/STC1/ALPL/CLDN1/IGFBP7/UCN/HEY1/CYBB/GJB2/AVPR1A/ABCA3/FAM107A/SCNN1B/PTAFR/FOS/BCL2/AGXT/UCP3/FIBIN/GBA/SSTR2/SLIT3/ZFP36L1/TAT/ND3/HSD3B1/HSD3B2/AQP1/UGT1A1	64	HepG2 vs HCC	down_total
BP	GO:0071496	cellular response to external stimulus	114/4299	295/16109	4.1258e-06	5.65047e-05	3.96688e-05	AOC1/PDK4/PDK2/LAMP2/MAP3K14/HFE/SNAI2/RRAGD/CASR/RIPOR1/TNC/KIF26A/TNFRSF1A/SREBF1/NUAK1/PTPRC/GSTP1/WNT11/CD40/MAP1LC3A/TLR8/NPRL3/SFRP1/TLE5/PTN/PRKAG2/ENG/COL1A1/LTBR/VDR/RIPOR2/DAP/CPEB4/ITGA4/ELAPOR1/GADD45A/RRAGC/TNFRSF8/KCNJ2/PCK1/IRF1/TNFSF14/FOXA2/WDR24/PIK3C2B/POSTN/RAC1/TLR4/MMP7/CASP1/CASP5/GABARAPL1/MYOCD/SIK1/SRD5A1/EGFR/CDKN2B/SESN3/BAG3/GJA1/NR4A2/IMPACT/KLF10/KCNB1/F11R/CBS/BRSK…	114	HepG2 vs HCC	down_total
MF	GO:0043394	proteoglycan binding	23/4366	36/16548	2.53748e-06	5.6571e-05	4.48839e-05	CFH/TNC/COL5A3/PTPRC/ADA2/PTN/SEMA5A/HRG/PLA2G2D/LRP1/APOE/COL5A1/CTSL/GPNMB/SDCBP/CTSK/FBLN7/SLIT2/FCN2/CTSS/CTSB/HPSE/LPL	23	HepG2 vs HCC	down_total
BP	GO:0043534	blood vessel endothelial cell migration	53/4299	114/16109	4.23778e-06	5.78614e-05	4.06213e-05	TBXA2R/HDAC9/VASH1/SCARB1/PTGS2/MEF2C/ANGPT2/NRP1/PDGFB/CD40/RGCC/PRKD2/TGFB1/HSPB1/MEOX2/ADTRP/GPLD1/VEGFA/HRG/GADD45A/AKT3/APOA1/PTK2B/NR4A1/EFNB2/AMOT/RHOJ/KDR/DLL4/APOE/ETS1/ANXA1/KLF4/FGF2/ACVRL1/SLIT2/NOTCH1/VEGFC/ANGPT1/JCAD/GREM1/EFNA1/MMRN2/JUP/CLEC14A/FOXC2/EGR3/CDH5/CIB1/SOX18/TMSB4X/GPX1/GDF2	53	HepG2 vs HCC	down_total
BP	GO:0048015	phosphatidylinositol-mediated signaling	77/4299	183/16109	4.25366e-06	5.78614e-05	4.06213e-05	FGR/DCN/IGF1/HGF/MYO16/PREX2/SIRT2/PPP2R5B/PITPNM2/TGFB2/OSM/PIK3IP1/PDGFB/PLCB4/PPP1R16B/HTR2A/FLT1/TSC2/NOP53/PIK3CG/GATA3/UNC5B/PTPN6/PPARD/NPR3/PDGFRB/PLCL1/TEK/CAT/FLT3/TWIST1/HCST/KDR/PIK3C2B/NGF/PDGFRA/PRR5L/AGT/KLF4/PLCB2/FGF2/PIK3C2G/PLCZ1/NTRK3/PIK3R5/PIK3R1/EGFR/NTRK2/PLCH2/IL18/ANGPT1/PLCL2/PIK3AP1/KIT/NCF1/PTPN13/NLRC3/IRS1/ROR2/PTAFR/PDGFD/SELP/CA8/CD28/F2/HCLS1/DIPK2A/CSF1R/ZFP36L1…	77	HepG2 vs HCC	down_total
BP	GO:0050679	positive regulation of epithelial cell proliferation	77/4299	183/16109	4.25366e-06	5.78614e-05	4.06213e-05	IGF1/GRN/FLT4/FGFR2/TP63/B4GALT1/NRP1/PDGFB/PPP1R16B/SFRP1/PRKD2/HPN/PTN/CAV2/WNT2/CCL24/CXCL12/BMP5/VEGFA/SEMA5A/THBS4/WNT5A/ITGA4/RTN4/REG1A/AKT3/NRP2/ARG1/NR4A3/TEK/TWIST1/NR4A1/BMP2/KDR/APLNR/C5AR2/IL10/TLR4/FGF2/FGF7/CDH13/ECM1/ARNT/AGTR1/VIP/EGFR/NOTCH1/VEGFC/JAML/EMC10/CLDN1/IHH/SHH/VEGFD/JCAD/HTRA1/NOD2/AR/PKHD1/HAS2/LRG1/APLN/REG3A/CCL11/CYP7B1/EGFL7/VEGFB/MST1/EGR3/C5AR1/NRARP/ZNF580/AN…	77	HepG2 vs HCC	down_total
BP	GO:0032490	detection of molecule of bacterial origin	11/4299	12/16109	4.39354e-06	5.96294e-05	4.18626e-05	SCARB1/TREM2/LBP/TLR4/TLR2/LY96/NOD2/TLR1/TLR6/SSC5D/C4B	11	HepG2 vs HCC	down_total
BP	GO:0097553	calcium ion transmembrane import into cytosol	59/4299	131/16109	4.42348e-06	5.99009e-05	4.20532e-05	CALCR/MCOLN3/PRKACA/TMEM38A/SRI/PTPRC/CHERP/SLC8B1/MCOLN1/CAPN3/BDKRB1/HTR2A/CORO1A/TRPA1/JPH1/PTPN6/FASLG/CASQ2/PTK2B/RAMP3/F2RL3/DIAPH1/APLNR/CCL21/FGF2/CXCL9/NOL3/TRPM2/JPH2/CACNA1C/AKAP6/MCOLN2/CACNA2D1/THY1/CLIC2/CCR5/TPCN2/SELENON/TRPV6/CXCL10/CXCL11/P2RY6/CCL19/XCR1/DDIT3/F2/LCK/SLC8A1/GRIN2A/DRD1/RASA3/TPCN1/RYR1/PLCG2/PLN/RYR2/FAM155A/LYN/CCL3	59	HepG2 vs HCC	down_total
BP	GO:0001655	urogenital system development	119/4299	311/16109	4.49753e-06	6.07651e-05	4.26598e-05	CYP26B1/ITGA3/DCN/TNC/FGFR2/TP63/GLI2/ITGA8/COL4A4/MEF2C/WNT11/ESR1/ANGPT2/TGFB2/CYP26A1/PCSK5/PDGFB/IFT27/MMP9/FOXF1/CA2/SFRP1/AMH/GLI3/GATA3/ZBTB16/TNS2/GLI1/VEGFA/TBX18/PDGFRB/WNT5A/HES1/SDC1/EPHA4/TCF21/TEK/EGR1/RDH10/KCNJ8/CAT/SDC4/BMP2/GLIS2/MPST/PODXL/ALDH1A2/ASS1/RGN/EPHB2/PDGFRA/ANXA1/AGT/TFAP2A/SULF1/RBP4/FGF2/ENPEP/MYOCD/GREB1L/REN/AGTR1/SLIT2/ADAMTS16/SRD5A1/KLHL3/NOTCH1/FREM2/PTPRO/A…	119	HepG2 vs HCC	down_total
BP	GO:0034103	regulation of tissue remodeling	37/4299	71/16109	4.50747e-06	6.07651e-05	4.26598e-05	CD38/PDK4/SYT7/IL20RA/FLT4/ATP6AP1/GPR137B/P2RX7/TF/CA2/SFRP1/TGFB1/CALCA/THBS4/HRG/LEPR/TNFSF11/IAPP/GPNMB/IL6/EGFR/IL18/ADAM8/DDR2/HAND2/IL15/TNFRSF11B/DCSTAMP/SYK/GREM1/LTBP3/S1PR1/GPR137/CSF1R/TMEM119/SIGLEC15/ITGB3	37	HepG2 vs HCC	down_total
[truncated: 1,204 more rows]

## Sheet: S4b
ONTOLOGY	ID	Description	GeneRatio	BgRatio	pvalue	p.adjust	qvalue	geneID	Count	group	category
[truncated: 2,219 more rows]

[truncated: 1 more sheets: S4c]
