# Supplementary material for: RNA-Sequencing Identification of Genes Supporting HepG2 as a Model Cell Line for Hepatocellular Carcinoma or Hepatocytes
Source: Genes (Basel). 2024 Nov 13;15(11):1460. doi: 10.3390/genes15111460 (PMC11593409; doi:10.3390/genes15111460)
Supplement: Supplementary file 1 [file genes-15-01460-s001.zip › S5_KEGG_analysis.xlsx]

## Sheet: Information
Supplementary table	Description
5a	upregulated KEGG terms
5b	downregulated KEGG terms

## Sheet: S5a
rn	ID	Description	setSize	enrichmentScore	NES	pvalue	p.adjust	qvalues	rank	leading_edge	core_enrichment	group
hsa04613	hsa04613	Neutrophil extracellular trap formation	45	0.858724	3.52386	0.00101317	0.00601837	0.00466799	177	tags=84%, list=11%, signal=77%	3018/8335/8342/8331/8340/8352/317772/8346/8329/8358/8348/8968/85235/8359/8343/126961/333932/8363/8362/8345/653604/8339/8338/3013/8336/8347/8357/8330/440689/3012/8332/121504/8969/8341/8970/8356/8370/3017	Hepg2_HCC
hsa05322	hsa05322	Systemic lupus erythematosus	47	0.849085	3.49324	0.0010142	0.00601837	0.00466799	177	tags=81%, list=11%, signal=74%	3018/8335/8342/8331/8340/8352/317772/8346/8329/8358/8348/8968/85235/8359/8343/126961/333932/8363/8362/8345/653604/8339/8338/3013/8336/8347/8357/8330/440689/3012/8332/121504/8969/8341/8970/8356/8370/3017	Hepg2_HCC
hsa05034	hsa05034	Alcoholism	46	0.851438	3.48586	0.00101626	0.00601837	0.00466799	177	tags=83%, list=11%, signal=76%	3018/8335/8342/8331/8340/8352/317772/8346/8329/8358/8348/8968/85235/8359/8343/126961/333932/8363/8362/8345/653604/8339/8338/3013/8336/8347/8357/8330/440689/3012/8332/121504/8969/8341/8970/8356/8370/3017	Hepg2_HCC
hsa05203	hsa05203	Viral carcinogenesis	34	0.688884	2.6765	0.0010352	0.00601837	0.00466799	210	tags=56%, list=13%, signal=50%	3018/8342/8340/8346/8348/8359/8343/8363/8362/8345/8339/8347/440689/121504/8341/8970/8370/3017/890	Hepg2_HCC
hsa05202	hsa05202	Transcriptional misregulation in cancer	22	0.646586	2.26743	0.00107066	0.00601837	0.00466799	356	tags=68%, list=22%, signal=54%	8352/8358/8968/126961/333932/653604/8357/8091/8356/3480/890/2118/2530/6495/4300	Hepg2_HCC
hsa05131	hsa05131	Shigellosis	21	0.634576	2.20022	0.00107759	0.00601837	0.00466799	55	tags=33%, list=3%, signal=33%	8352/8358/8968/126961/333932/653604/8357	Hepg2_HCC
hsa04217	hsa04217	Necroptosis	17	0.833731	2.74609	0.00110865	0.00601837	0.00466799	110	tags=71%, list=7%, signal=67%	8335/8331/317772/8329/85235/8338/3013/8336/8330/3012/8332/8969	Hepg2_HCC
hsa05034	hsa05034	Alcoholism	51	0.807268	2.82799	0.001001	0.0121781	0.0104384	181	tags=69%, list=9%, signal=64%	3018/8358/8329/8331/8343/8335/8342/8340/8352/126961/333932/8348/8339/317772/8346/3012/8968/85235/653604/2786/8357/8345/8363/8362/8338/8336/440689/554313/8359/8330/8969/8347/8332/8341/121504	HepG2_Primary
hsa04613	hsa04613	Neutrophil extracellular trap formation	49	0.801301	2.78116	0.00100503	0.0121781	0.0104384	181	tags=69%, list=9%, signal=65%	3018/8358/8329/8331/8343/8335/8342/8340/8352/126961/333932/8348/8339/317772/8346/3012/8968/85235/653604/8357/8345/8363/8362/8338/8336/440689/554313/8359/8330/8969/8347/8332/8341/121504	HepG2_Primary
hsa05203	hsa05203	Viral carcinogenesis	47	0.625516	2.16474	0.00100503	0.0121781	0.0104384	501	tags=60%, list=24%, signal=47%	3018/8343/8342/8340/8348/8339/8346/8345/8363/8362/440689/554313/8359/8347/8341/121504/8370/898/1111/8970/890/983/5933/1021/3017/991/5315/8349	HepG2_Primary
hsa05322	hsa05322	Systemic lupus erythematosus	46	0.821141	2.83356	0.00100604	0.0121781	0.0104384	181	tags=74%, list=9%, signal=69%	3018/8358/8329/8331/8343/8335/8342/8340/8352/126961/333932/8348/8339/317772/8346/3012/8968/85235/653604/8357/8345/8363/8362/8338/8336/440689/554313/8359/8330/8969/8347/8332/8341/121504	HepG2_Primary
hsa05202	hsa05202	Transcriptional misregulation in cancer	26	0.720868	2.30057	0.00102564	0.0121781	0.0104384	90	tags=42%, list=4%, signal=41%	6756/8358/8091/8352/126961/333932/8968/653604/8357/6495/2118	HepG2_Primary
hsa04217	hsa04217	Necroptosis	21	0.761298	2.33038	0.00104384	0.0121781	0.0104384	134	tags=52%, list=6%, signal=50%	8329/8331/8335/317772/3012/85235/8338/8336/8330/8969/8332	HepG2_Primary
hsa05131	hsa05131	Shigellosis	27	0.575867	1.84951	0.00307062	0.0307062	0.0263196	60	tags=26%, list=3%, signal=26%	8358/8352/126961/333932/8968/653604/8357	HepG2_Primary

## Sheet: S5b
rn	ID	Description	setSize	enrichmentScore	NES	pvalue	p.adjust	qvalues	rank	leading_edge	core_enrichment	group
hsa00980	hsa00980	Metabolism of xenobiotics by cytochrome P450	47	-0.542138	-1.83811	0.001	0.0441818	0.0378947	1190	tags=57%, list=25%, signal=43%	54576/7363/54659/22977/54579/1545/54575/1565/2950/54658/7367/1553/1544/54578/124/1576/54600/125/7366/1555/54657/1548/1549/126/1571/3290/1559	Hepg2_HCC
hsa00982	hsa00982	Drug metabolism - cytochrome P450	48	-0.555462	-1.88716	0.001	0.0441818	0.0378947	533	tags=58%, list=11%, signal=52%	54576/7363/54659/54579/2329/54575/1565/2950/54658/2327/7367/1557/1544/54578/124/1558/1576/54600/125/7366/1555/54657/1548/1549/126/1571/1559/2328	Hepg2_HCC
hsa04062	hsa04062	Chemokine signaling pathway	80	-0.490706	-1.75105	0.001	0.0441818	0.0378947	1313	tags=57%, list=28%, signal=42%	56477/7454/7852/9547/2919/6370/10235/2920/5880/1524/6369/5330/57580/6363/146850/6372/6355/55970/1230/7409/6352/6349/6374/729230/5294/6373/2268/5336/3702/23533/1234/6366/3055/6348/9844/6362/10563/388372/1794/54331/6351/6347/2791/3627/4283/6387	Hepg2_HCC
hsa04060	hsa04060	Cytokine-cytokine receptor interaction	130	-0.405267	-1.48883	0.001998	0.0441818	0.0378947	1807	tags=58%, list=38%, signal=37%	4050/3603/7042/6357/6360/3577/10673/3458/392255/3601/653/944/4803/53832/3625/5008/608/56477/7852/959/246778/8807/3569/9547/2919/6370/3953/7293/8995/2920/9966/3559/1438/4982/1524/6369/3598/6363/6372/6355/1230/8784/8808/6352/6349/6374/729230/94/6373/85480/3561/1234/8600/6366/1439/6348/90865/7133/6362/3560/3587/10563/1271/388372/650/3575/6351/3624/2690/6347/57007/3627/4283/6387/2658/27302	Hepg2_HCC
hsa00140	hsa00140	Steroid hormone biosynthesis	36	-0.520687	-1.70754	0.002	0.0441818	0.0378947	1706	tags=72%, list=36%, signal=47%	1577/1551/3283/1581/100861540/54576/7363/9420/54659/54579/1586/1545/54575/1109/54658/7367/6716/8630/1544/54578/1576/54600/7366/54657/1571/3290	Hepg2_HCC
hsa00830	hsa00830	Retinol metabolism	46	-0.543316	-1.83683	0.002	0.0441818	0.0378947	519	tags=59%, list=11%, signal=53%	54576/7363/54659/54579/220/10170/54575/54658/7367/8630/1544/54578/1562/124/1558/8608/1576/54600/125/7366/1555/54657/1548/1549/126/1559/50700	Hepg2_HCC
hsa04061	hsa04061	Viral protein interaction with cytokine and cytokine receptor	59	-0.496718	-1.72895	0.002	0.0441818	0.0378947	1313	tags=61%, list=28%, signal=45%	56477/7852/8807/3569/9547/2919/6370/2920/3559/1524/6369/6363/6372/6355/1230/6352/6349/6374/729230/6373/3561/1234/6366/6348/7133/6362/3560/3587/10563/388372/6351/6347/57007/3627/4283/6387	Hepg2_HCC
hsa04672	hsa04672	Intestinal immune network for IgA production	35	-0.530724	-1.73083	0.002	0.0441818	0.0378947	1695	tags=71%, list=36%, signal=46%	10673/3601/3112/3111/608/3108/56477/7852/959/3569/6370/29851/940/3676/942/3109/3127/3113/3119/6387/3123/5284/3115/3117/3122	Hepg2_HCC
hsa04976	hsa04976	Bile secretion	46	-0.485743	-1.64219	0.002	0.0441818	0.0378947	1250	tags=54%, list=26%, signal=40%	1080/482/54576/6554/7363/54659/54579/54575/570/6580/54658/28234/6579/7367/8671/760/54578/1576/54600/358/7366/8647/54657/366/10599	Hepg2_HCC
hsa05150	hsa05150	Staphylococcus aureus infection	48	-0.512609	-1.74157	0.002	0.0441818	0.0378947	1049	tags=52%, list=22%, signal=41%	6403/719/6404/2212/715/2209/2215/2359/5340/2213/3109/1828/1672/3127/3113/3119/2214/713/3123/3115/714/712/3117/3122/3075	Hepg2_HCC
hsa05204	hsa05204	Chemical carcinogenesis - DNA adducts	44	-0.537435	-1.80567	0.002	0.0441818	0.0378947	533	tags=43%, list=11%, signal=39%	2950/54658/5743/7367/1553/1557/1544/54578/1562/1558/1576/54600/7366/54657/1548/1549/1571/3290/1559	Hepg2_HCC
hsa04080	hsa04080	Neuroactive ligand-receptor interaction	93	-0.430764	-1.54452	0.000999001	0.0188632	0.015267	1434	tags=65%, list=36%, signal=42%	53637/5729/1511/1131/1909/57105/80763/27334/1812/5646/9002/2562/5443/2568/5027/2918/1903/6751/3269/1129/706/6915/150/5020/2358/796/140/10316/719/3953/10203/1902/5737/2892/5732/185/53829/3827/59350/3001/2357/154/2359/7433/5028/5739/5340/187/151/2642/5745/4886/1137/147/2690/1910/1901/552/148/2555	HepG2_Primary
hsa04145	hsa04145	Phagosome	60	-0.469502	-1.62188	0.000999001	0.0188632	0.015267	626	tags=40%, list=16%, signal=34%	2209/3678/9902/3109/64581/4689/30835/2215/3119/929/4481/3113/715/3127/3117/3123/3115/2213/1536/10332/4360/8685/2214/3122	HepG2_Primary
hsa05150	hsa05150	Staphylococcus aureus infection	52	-0.539612	-1.84376	0.000999001	0.0188632	0.015267	815	tags=56%, list=21%, signal=45%	6404/2212/719/716/1668/2209/6403/2357/3109/1672/2359/728358/1667/2215/3119/5340/3113/715/3127/3117/3123/3115/2213/2214/713/3122/712/714/3075	HepG2_Primary
hsa05152	hsa05152	Tuberculosis	58	-0.470427	-1.62168	0.000999001	0.0188632	0.015267	626	tags=40%, list=16%, signal=34%	2209/9902/3109/26253/64581/30835/6850/2215/3119/929/3587/3113/3127/1378/3117/3123/3115/2213/10332/4360/2214/3122/3929	HepG2_Primary
hsa00830	hsa00830	Retinol metabolism	43	-0.594721	-1.99037	0.001001	0.0188632	0.015267	315	tags=44%, list=8%, signal=41%	124/7367/54658/54578/8630/54600/1544/1562/7366/1576/8608/125/1558/126/1549/54657/1548/1555/1559	HepG2_Primary
hsa00980	hsa00980	Metabolism of xenobiotics by cytochrome P450	39	-0.611636	-2.02958	0.001001	0.0188632	0.015267	648	tags=56%, list=16%, signal=48%	7363/54659/2950/54579/124/7367/54658/1553/54578/54600/1544/7366/1576/125/126/1549/54657/1548/3290/1571/1555/1559	HepG2_Primary
hsa00982	hsa00982	Drug metabolism - cytochrome P450	39	-0.652271	-2.16442	0.001001	0.0188632	0.015267	648	tags=62%, list=16%, signal=52%	7363/54659/2950/54579/2327/124/7367/54658/54578/54600/1544/7366/1576/125/1558/126/1557/2328/1549/54657/1548/1571/1555/1559	HepG2_Primary
hsa04976	hsa04976	Bile secretion	43	-0.517881	-1.73321	0.001001	0.0188632	0.015267	792	tags=51%, list=20%, signal=41%	3781/1080/6579/7363/54659/6523/54579/8671/6580/7367/54658/760/54578/28234/54600/7366/1576/358/8647/366/10599/54657	HepG2_Primary
hsa05204	hsa05204	Chemical carcinogenesis - DNA adducts	40	-0.627901	-2.08979	0.001001	0.0188632	0.015267	659	tags=57%, list=17%, signal=48%	5743/7363/10/54659/2950/54579/7367/54658/1553/54578/54600/1544/1562/7366/1576/1558/1557/1549/54657/1548/3290/1571/1559	HepG2_Primary
hsa00983	hsa00983	Drug metabolism - other enzymes	38	-0.52777	-1.74617	0.001002	0.0188632	0.015267	648	tags=45%, list=16%, signal=38%	7363/10/54659/2950/54579/7367/54658/54578/1807/54600/7366/1576/7498/1549/54657/1548/1571	HepG2_Primary
hsa05322	hsa05322	Systemic lupus erythematosus	38	-0.557264	-1.84376	0.001002	0.0188632	0.015267	781	tags=58%, list=20%, signal=47%	2212/716/732/733/2209/729/3109/2215/942/3119/3113/715/3127/3117/3123/3115/2214/713/3122/712/714/735	HepG2_Primary
hsa04662	hsa04662	B cell receptor signaling pathway	35	-0.565315	-1.84981	0.00100604	0.0188632	0.015267	1068	tags=63%, list=27%, signal=46%	695/27071/5880/8519/5579/4772/11027/11025/974/29760/5336/7409/11024/353514/79168/10859/6850/11006/10990/10288/2213/975	HepG2_Primary
hsa04060	hsa04060	Cytokine-cytokine receptor interaction	108	-0.4048	-1.46666	0.001998	0.0291753	0.0236132	1609	tags=62%, list=41%, signal=38%	6349/3625/10148/3586/3626/53832/8740/3601/920/6363/392255/3603/1436/7852/959/3627/3569/246778/6369/4803/8809/1438/6362/6352/3579/4982/3561/1524/8600/653/3559/2919/388372/3577/3598/3953/8807/6348/650/4283/729230/94/8808/1234/6372/1230/1439/10563/85480/3560/7133/9173/1271/2920/6351/3624/6347/6366/9547/3587/90865/3575/57007/2690/6387/2658/27302	HepG2_Primary
hsa04151	hsa04151	PI3K-Akt signaling pathway	100	-0.432154	-1.55865	0.001998	0.0291753	0.0236132	1214	tags=51%, list=31%, signal=36%	63923/7450/3680/146850/3569/8074/2793/3914/4803/84699/1129/7448/3371/3561/284/5294/5105/3479/3815/8516/3559/1293/55970/4915/1902/7424/3678/1292/1284/3676/3910/26291/5156/3560/2538/6850/4908/23533/2324/1277/2321/2998/3575/54331/2791/2690/3082/7010/1282/3791/1278	HepG2_Primary
hsa00140	hsa00140	Steroid hormone biosynthesis	30	-0.541335	-1.73849	0.0020202	0.0291753	0.0236132	760	tags=53%, list=19%, signal=43%	1109/7363/54659/54579/6716/7367/54658/54578/8630/54600/1544/7366/1576/54657/3290/1571	HepG2_Primary
hsa00010	hsa00010	Glycolysis / Gluconeogenesis	17	-0.607827	-1.7587	0.00207469	0.0291753	0.0236132	440	tags=47%, list=11%, signal=42%	3101/3945/2538/124/229/2203/125/126	HepG2_Primary
hsa04062	hsa04062	Chemokine signaling pathway	78	-0.421113	-1.48905	0.003996	0.0444576	0.0359821	1197	tags=53%, list=30%, signal=37%	7454/146850/2793/6369/6362/6352/3579/5880/5579/57580/10235/5294/1524/5330/3702/2919/388372/3577/5336/6348/55970/7409/4283/729230/9844/1234/6372/1230/10563/3055/2268/2920/6351/23533/6347/1794/6366/9547/54331/2791/6387	HepG2_Primary
hsa04610	hsa04610	Complement and coagulation cascades	69	-0.425644	-1.48779	0.003996	0.0444576	0.0359821	765	tags=38%, list=19%, signal=31%	719/716/3818/732/733/3827/729/2161/5340/2162/715/1378/710/7056/11326/713/81494/712/714/10877/735/10878/2158/3080/3078/3075	HepG2_Primary
hsa05416	hsa05416	Viral myocarditis	25	-0.528139	-1.64607	0.00406504	0.0444576	0.0359821	554	tags=44%, list=14%, signal=38%	3109/6444/857/942/3119/3113/3127/3117/3123/3115/3122	HepG2_Primary
hsa00040	hsa00040	Pentose and glucuronate interconversions	17	-0.584399	-1.69092	0.00414938	0.0444576	0.0359821	648	tags=53%, list=16%, signal=44%	7363/54659/54579/7367/54658/54578/54600/7366/54657	HepG2_Primary
hsa00053	hsa00053	Ascorbate and aldarate metabolism	17	-0.57504	-1.66384	0.00414938	0.0444576	0.0359821	648	tags=53%, list=16%, signal=44%	7363/54659/54579/7367/54658/54578/54600/7366/54657	HepG2_Primary
