# Supplementary material for: RNA-Sequencing Identification of Genes Supporting HepG2 as a Model Cell Line for Hepatocellular Carcinoma or Hepatocytes
Source: Genes (Basel). 2024 Nov 13;15(11):1460. doi: 10.3390/genes15111460 (PMC11593409; doi:10.3390/genes15111460)
Supplement: Supplementary file 1 [file genes-15-01460-s001.zip › S6_DESeq2_results_non_adjecent_liver_tissue.xlsx]

## Sheet: S6
gene_name	baseMean	log2FoldChange	lfcSE	pvalue	padj	category
TSPAN6	2409.48	-0.436637	0.285569	0.116719	0.155723	HepG2 vs Liver
TNMD	2.24143	-0.0671861	0.891402	0.92347	0.943138	HepG2 vs Liver
DPM1	753.615	1.47275	0.167205	5.61136e-19	3.91367e-18	HepG2 vs Liver
SCYL3	307.686	-0.547908	0.211642	0.0086445	0.0139457	HepG2 vs Liver
C1orf112	156.784	3.26148	0.354859	1.65713e-21	1.41043e-20	HepG2 vs Liver
FGR	131.008	-9.47631	0.998968	2.95335e-22	2.67891e-21	HepG2 vs Liver
CFH	42152.8	-18.8213	0.977132	2.5396e-86	9.98064e-84	HepG2 vs Liver
FUCA2	1287.54	0.825386	0.268605	0.00165532	0.00296052	HepG2 vs Liver
GCLC	2694.17	-0.948134	0.309087	0.00154513	0.00277786	HepG2 vs Liver
NFYA	523.148	1.42926	0.218059	2.57861e-11	1.00596e-10	HepG2 vs Liver
STPG1	74.0878	0.335593	0.35239	0.322132	0.389662	HepG2 vs Liver
NIPAL3	197.665	0.00849095	0.286483	0.975746	0.98611	HepG2 vs Liver
LAS1L	632.59	0.436464	0.171582	0.010248	0.0163372	HepG2 vs Liver
ENPP4	385.042	-5.12488	0.415909	1.72875e-35	4.36485e-34	HepG2 vs Liver
SEMA3F	243.362	0.0776245	0.298925	0.789484	0.830605	HepG2 vs Liver
CFTR	216.292	-10.6997	1.31152	2.39956e-17	1.49224e-16	HepG2 vs Liver
ANKIB1	731.546	0.684839	0.284991	0.0136468	0.0213432	HepG2 vs Liver
CYP51A1	179.208	1.67764	0.4952	0.000219838	0.000440847	HepG2 vs Liver
KRIT1	190.251	0.752426	0.327679	0.0174432	0.0268235	HepG2 vs Liver
RAD52	140.715	0.982783	0.280352	0.000320059	0.000627076	HepG2 vs Liver
BAD	288.619	-1.3634	0.29731	2.22185e-06	5.50454e-06	HepG2 vs Liver
LAP3	2901.76	-0.704934	0.328144	0.0261575	0.0390871	HepG2 vs Liver
CD99	2503.55	-1.15592	0.239795	8.80339e-07	2.26094e-06	HepG2 vs Liver
HS3ST1	29.262	-8.50223	1.04699	8.33037e-17	4.96199e-16	HepG2 vs Liver
AOC1	17.2809	-5.59317	1.46852	1.34835e-05	3.0851e-05	HepG2 vs Liver
WNT16	1.55169	-1.13999	0.898904	0.107361	0.144135	HepG2 vs Liver
HECW1	6.35289	-4.48709	1.22639	1.69207e-05	3.8371e-05	HepG2 vs Liver
MAD1L1	18.7927	0.0433448	0.579317	0.93377	0.951668	HepG2 vs Liver
LASP1	3552.78	0.410131	0.281405	0.13515	0.177962	HepG2 vs Liver
SNX11	291.062	-0.0348051	0.17435	0.840298	0.873952	HepG2 vs Liver
TMEM176A	12852.4	-16.5181	0.927778	3.2122e-73	7.08173e-71	HepG2 vs Liver
M6PR	853.363	0.904091	0.227995	5.48479e-05	0.000117956	HepG2 vs Liver
KLHL13	115.745	-1.58546	0.445439	0.000133295	0.000274172	HepG2 vs Liver
CYP26B1	37.0472	-3.38633	0.857731	4.12771e-06	9.92957e-06	HepG2 vs Liver
ICA1	347.097	-8.12567	0.720156	3.42183e-30	5.73307e-29	HepG2 vs Liver
DBNDD1	365.606	0.611564	0.60802	0.258217	0.320079	HepG2 vs Liver
ALS2	1042.48	0.323322	0.219433	0.134724	0.17744	HepG2 vs Liver
CASP10	331.986	1.39306	0.192673	2.33679e-13	1.06975e-12	HepG2 vs Liver
CFLAR	1865.35	-0.365118	0.121491	0.00253455	0.0044087	HepG2 vs Liver
TFPI	5070.58	-0.400185	0.338791	0.220742	0.277896	HepG2 vs Liver
NDUFAF7	274.882	1.32378	0.179179	7.83029e-14	3.69501e-13	HepG2 vs Liver
RBM5	1004.72	0.169647	0.213579	0.420462	0.491727	HepG2 vs Liver
MTMR7	129.195	0.102648	0.608201	0.849712	0.881505	HepG2 vs Liver
SLC7A2	9881.55	-2.50642	0.455724	3.09059e-09	1.0011e-08	HepG2 vs Liver
ARF5	1065.14	-0.776402	0.175851	8.21167e-06	1.91995e-05	HepG2 vs Liver
SARM1	99.0347	-0.916507	0.403212	0.0165064	0.0254718	HepG2 vs Liver
POLDIP2	3364.43	-0.839824	0.176621	1.55784e-06	3.91636e-06	HepG2 vs Liver
PLXND1	1215.56	-0.658695	0.384519	0.0724992	0.100494	HepG2 vs Liver
AK2	2872.39	-0.0209896	0.160588	0.895182	0.919251	HepG2 vs Liver
CD38	166.701	-9.2334	1.1044	8.38283e-18	5.37774e-17	HepG2 vs Liver
FKBP4	1917.19	0.129505	0.259573	0.610435	0.674703	HepG2 vs Liver
KDM1A	1113.46	2.55475	0.209766	2.6883e-35	6.6757e-34	HepG2 vs Liver
RBM6	1231.17	0.210191	0.31335	0.489185	0.559884	HepG2 vs Liver
CAMKK1	29.5137	0.66685	0.433859	0.102601	0.138255	HepG2 vs Liver
RECQL	317.983	1.88492	0.195114	1.02635e-22	9.60863e-22	HepG2 vs Liver
VPS50	370.771	1.03731	0.282869	0.000165247	0.000336411	HepG2 vs Liver
HSPB6	122.456	-6.80265	0.886219	4.71919e-15	2.4586e-14	HepG2 vs Liver
ARHGAP33	89.3236	-1.26253	0.421997	0.00147233	0.00265319	HepG2 vs Liver
NDUFAB1	1182.93	0.939277	0.212686	7.36071e-06	1.73106e-05	HepG2 vs Liver
PDK4	7234.51	-13.253	0.798811	2.16195e-63	3.07746e-61	HepG2 vs Liver
SLC22A16	1.45701	-0.427579	1.07431	0.57998	0.646815	HepG2 vs Liver
ZMYND10	11.7462	-1.19851	0.590081	0.0227722	0.0344153	HepG2 vs Liver
ABCB5	17.9468	-1.40441	1.47006	0.134847	0.177575	HepG2 vs Liver
ARX	0.565923	-1.43608	1.57445	0.141014	0.185036	HepG2 vs Liver
SLC25A13	3140.69	-0.72013	0.261767	0.00491756	0.00821092	HepG2 vs Liver
ST7	678.01	-1.27787	0.346734	0.000121691	0.000251823	HepG2 vs Liver
CDC27	1198.33	2.12716	0.147462	5.25462e-48	3.13508e-46	HepG2 vs Liver
SLC4A1	3.33709	-1.88064	1.26621	0.0337654	0.0496228	HepG2 vs Liver
CALCR	3.53318	-2.90723	1.56386	0.00677069	0.011088	HepG2 vs Liver
HCCS	396.615	-0.516639	0.202934	0.00990437	0.0158298	HepG2 vs Liver
DVL2	335.729	1.2109	0.217762	1.57556e-08	4.79351e-08	HepG2 vs Liver
PRSS22	24.5296	-5.49953	1.3535	5.06041e-06	1.20848e-05	HepG2 vs Liver
UPF1	1818.93	-0.254227	0.232741	0.266623	0.329393	HepG2 vs Liver
SKAP2	493.279	0.350582	0.37788	0.33193	0.399989	HepG2 vs Liver
SLC25A5	4661.77	-0.504882	0.268793	0.0546502	0.0774511	HepG2 vs Liver
MCUB	74.3555	-0.261033	0.388853	0.481573	0.552579	HepG2 vs Liver
HOXA11	1.67846	-0.361603	1.57845	0.696864	0.752608	HepG2 vs Liver
POLR2J	767.685	-0.698596	0.169833	3.30009e-05	7.26841e-05	HepG2 vs Liver
DHX33	409.701	1.55404	0.199374	2.54176e-15	1.34909e-14	HepG2 vs Liver
MEOX1	6.702	-5.06601	1.34411	1.354e-05	3.09765e-05	HepG2 vs Liver
THSD7A	121.135	-5.26831	0.482629	2.54895e-28	3.68345e-27	HepG2 vs Liver
LIG3	429.921	1.92307	0.158287	1.25187e-34	3.00548e-33	HepG2 vs Liver
RPAP3	429.282	1.1399	0.160386	7.48065e-13	3.2856e-12	HepG2 vs Liver
ACSM3	1492.42	0.0195788	0.468771	0.964322	0.977077	HepG2 vs Liver
REXO5	93.259	2.4506	0.375051	5.45068e-12	2.2405e-11	HepG2 vs Liver
CIAPIN1	590.564	1.4682	0.222647	1.87726e-11	7.39209e-11	HepG2 vs Liver
SPPL2B	513.519	-2.07806	0.26945	2.00411e-15	1.07158e-14	HepG2 vs Liver
FAM214B	184.592	-1.86716	0.242112	2.95278e-15	1.55673e-14	HepG2 vs Liver
COPZ2	321.951	-5.85958	0.446761	9.16846e-40	3.13322e-38	HepG2 vs Liver
PRKAR2B	101.601	-5.90189	0.717354	5.58813e-17	3.3866e-16	HepG2 vs Liver
MSL3	320.834	-1.17053	0.149901	3.55553e-15	1.86364e-14	HepG2 vs Liver
CREBBP	1293.9	-1.10671	0.192089	5.39671e-09	1.71041e-08	HepG2 vs Liver
TSPOAP1	172.393	-9.22729	0.821826	4.13515e-30	6.86458e-29	HepG2 vs Liver
MPO	6.97222	-4.71216	1.21531	7.92679e-06	1.85701e-05	HepG2 vs Liver
PON1	8837.84	-9.34127	0.598564	8.90164e-56	8.08662e-54	HepG2 vs Liver
GCFC2	555.636	0.730591	0.242168	0.00210903	0.00371355	HepG2 vs Liver
WDR54	62.2893	1.18367	0.409587	0.00221876	0.00389236	HepG2 vs Liver
CROT	890.348	-1.81299	0.304309	6.65301e-10	2.28699e-09	HepG2 vs Liver
ABCB4	3576.64	-2.84594	0.633574	4.27393e-07	1.13191e-06	HepG2 vs Liver
KMT2E	890.356	-0.043743	0.169158	0.794178	0.834767	HepG2 vs Liver
RHBDD2	929.474	-2.03091	0.199297	3.86645e-25	4.38505e-24	HepG2 vs Liver
SOX8	7.7086	-0.96225	0.813305	0.147342	0.192613	HepG2 vs Liver
IBTK	2201.91	0.611949	0.209658	0.00307726	0.00529412	HepG2 vs Liver
ZNF195	294.175	1.56065	0.248262	1.25681e-10	4.60303e-10	HepG2 vs Liver
MYCBP2	867.288	1.53358	0.233452	2.03597e-11	7.99564e-11	HepG2 vs Liver
FBXL3	634.675	-0.777516	0.222847	0.000391692	0.000757651	HepG2 vs Liver
ITGAL	550.744	-4.97167	0.371609	1.85109e-41	7.10955e-40	HepG2 vs Liver
PDK2	581.446	-1.86796	0.27085	1.26468e-12	5.45265e-12	HepG2 vs Liver
ITGA3	164.799	-3.0479	0.48264	1.26447e-11	5.05286e-11	HepG2 vs Liver
ZFX	690.589	1.26765	0.239842	6.92222e-08	1.98194e-07	HepG2 vs Liver
LAMP2	7221.69	-1.73409	0.307812	5.21586e-09	1.65483e-08	HepG2 vs Liver
ITGA2B	10.3302	-0.484168	0.771694	0.450403	0.52178	HepG2 vs Liver
ASB4	61.4495	0.366346	0.682092	0.534409	0.603476	HepG2 vs Liver
GDE1	698.915	1.01576	0.237153	1.27303e-05	2.91942e-05	HepG2 vs Liver
REX1BD	537.216	-2.55589	0.247663	3.87777e-26	4.7527e-25	HepG2 vs Liver
CRLF1	149.898	6.89189	0.712956	1.27993e-22	1.18842e-21	HepG2 vs Liver
OSBPL7	76.4826	0.230668	0.471594	0.600014	0.665184	HepG2 vs Liver
TMEM98	666.373	0.930273	0.396723	0.0135344	0.0211839	HepG2 vs Liver
YBX2	72.7699	-2.49585	0.849813	0.000345155	0.000672818	HepG2 vs Liver
MAP3K14	367.931	-2.3895	0.401236	2.4747e-10	8.83097e-10	HepG2 vs Liver
ABCC8	4.17872	-1.28474	1.22702	0.129941	0.171716	HepG2 vs Liver
TMEM132A	92.4056	2.47821	0.582871	1.93386e-06	4.82146e-06	HepG2 vs Liver
AP2B1	1901.44	0.363527	0.180717	0.0421342	0.0609264	HepG2 vs Liver
TAC1	2.32078	-4.84643	1.9619	0.000855841	0.00158654	HepG2 vs Liver
ZNF263	417.869	0.828434	0.149006	2.14115e-08	6.44699e-08	HepG2 vs Liver
CX3CL1	646.045	0.338344	0.367369	0.336673	0.40476	HepG2 vs Liver
SPATA20	981.807	-0.0219053	0.265861	0.932883	0.951009	HepG2 vs Liver
CACNA1G	1.92739	-0.476427	1.10613	0.543617	0.612306	HepG2 vs Liver
TNFRSF12A	725.755	-0.881966	0.50151	0.056373	0.0797052	HepG2 vs Liver
DLX6	8.03101	6.48383	2.02273	0.000103303	0.000215722	HepG2 vs Liver
MAP3K9	148.779	1.66102	0.337454	2.81538e-07	7.60785e-07	HepG2 vs Liver
RALA	649.389	-0.319973	0.184745	0.0800361	0.110148	HepG2 vs Liver
BAIAP2L1	917.444	-1.01768	0.329654	0.00136854	0.00247653	HepG2 vs Liver
KDM7A	680.508	0.0626748	0.313938	0.836913	0.870925	HepG2 vs Liver
ETV1	176.613	-5.24276	0.611443	2.29289e-18	1.52786e-17	HepG2 vs Liver
AGK	434.365	0.704824	0.218261	0.00104143	0.0019137	HepG2 vs Liver
ALDH3B1	162.634	-0.124339	0.382747	0.733837	0.784524	HepG2 vs Liver
TTC22	122.889	-7.26002	0.712861	6.60603e-25	7.37184e-24	HepG2 vs Liver
PHTF2	309.356	0.234664	0.188583	0.208331	0.263667	HepG2 vs Liver
CCL26	3.35995	-1.83748	1.47841	0.0571672	0.0807335	HepG2 vs Liver
FARP2	535.537	1.16171	0.201097	4.68622e-09	1.49308e-08	HepG2 vs Liver
USH1C	87.5861	-5.91365	1.24717	3.25916e-07	8.7482e-07	HepG2 vs Liver
GGCT	306.441	0.71598	0.221911	0.00104563	0.00192063	HepG2 vs Liver
DBF4	193.515	3.70744	0.271997	1.52262e-43	6.71365e-42	HepG2 vs Liver
TBXA2R	90.0671	-7.32671	0.710149	1.64395e-25	1.91121e-24	HepG2 vs Liver
IFRD1	265.772	-0.451705	0.434329	0.269703	0.332811	HepG2 vs Liver
LGALS14	0.505025	0	2.53772	1	1	HepG2 vs Liver
COX10	283.049	0.385726	0.258523	0.127611	0.168958	HepG2 vs Liver
GTF2IRD1	190.252	1.37631	0.259363	5.45324e-08	1.57885e-07	HepG2 vs Liver
PAF1	944.1	-0.844327	0.147157	7.54233e-09	2.35778e-08	HepG2 vs Liver
VPS41	861.307	0.327212	0.196175	0.091394	0.124367	HepG2 vs Liver
ARHGAP44	60.4593	0.414659	0.528803	0.391818	0.462446	HepG2 vs Liver
ELAC2	996.439	0.376262	0.230291	0.0966786	0.130967	HepG2 vs Liver
SCIN	8.21764	-2.7311	1.16554	0.00188435	0.00334363	HepG2 vs Liver
ARSD	1258.52	-3.64572	0.363525	6.00862e-25	6.71761e-24	HepG2 vs Liver
PNPLA4	361.42	-1.35577	0.266105	1.74105e-07	4.79726e-07	HepG2 vs Liver
MYH13	0.504047	-0.291658	1.71473	0.762635	0.809613	HepG2 vs Liver
ADIPOR2	2780.77	-0.800028	0.297699	0.00567755	0.00939656	HepG2 vs Liver
CDKL3	7.66548	1.23695	0.354564	0.000269276	0.000532905	HepG2 vs Liver
UPP2	203.115	-7.10047	0.956327	3.0506e-14	1.49576e-13	HepG2 vs Liver
PRSS21	2.80511	-4.85112	1.57015	0.000134253	0.000275923	HepG2 vs Liver
MARK4	581.432	-1.34026	0.270643	3.7235e-07	9.92092e-07	HepG2 vs Liver
PROM1	98.0172	0.171764	0.842182	0.799721	0.839324	HepG2 vs Liver
CCDC124	538.683	-1.96293	0.213871	8.80862e-21	7.06487e-20	HepG2 vs Liver
CEACAM21	17.9452	-6.38878	1.00433	5.10728e-11	1.94133e-10	HepG2 vs Liver
PAFAH1B1	1351.84	0.0975322	0.157105	0.531602	0.600587	HepG2 vs Liver
NOS2	28.2497	-5.01688	1.06448	2.60875e-07	7.06851e-07	HepG2 vs Liver
DNAH9	1.57241	-0.865235	0.895962	0.219626	0.276645	HepG2 vs Liver
KIAA0100	1264.88	2.21822	0.273465	6.22005e-17	3.7507e-16	HepG2 vs Liver
SLC13A2	27.2209	-6.7206	1.08395	1.40848e-10	5.13563e-10	HepG2 vs Liver
GAS7	122.538	-0.364028	0.467795	0.404524	0.475394	HepG2 vs Liver
TRAPPC6A	397.37	-3.55099	0.318282	3.25863e-30	5.47487e-29	HepG2 vs Liver
MATK	46.1032	-5.92856	0.687011	1.85678e-18	1.2483e-17	HepG2 vs Liver
CEACAM7	0.37109	-1.25824	1.85457	0.230637	0.289076	HepG2 vs Liver
CD79B	33.6962	-7.73424	1.00318	2.93294e-15	1.54672e-14	HepG2 vs Liver
SCN4A	28.7047	-3.1712	0.927768	3.75358e-05	8.21316e-05	HepG2 vs Liver
ST7L	151.162	0.945232	0.193469	7.54449e-07	1.94925e-06	HepG2 vs Liver
TKTL1	4.76554	-3.71708	1.60667	0.00145179	0.0026193	HepG2 vs Liver
PAX6	5.98127	1.9383	1.48388	0.046578	0.066839	HepG2 vs Liver
RPUSD1	207.598	0.638104	0.23377	0.00547555	0.00908138	HepG2 vs Liver
RHBDF1	177.032	-1.18653	0.342365	0.000308992	0.000606379	HepG2 vs Liver
LUC7L	437.766	0.125534	0.334141	0.697304	0.752904	HepG2 vs Liver
CACNA2D2	22.0274	-3.24739	0.701974	1.84798e-07	5.07795e-07	HepG2 vs Liver
BAIAP3	209.617	-2.58719	0.418559	4.49551e-11	1.71564e-10	HepG2 vs Liver
TSR3	484.45	-0.746623	0.216569	0.000465063	0.000892506	HepG2 vs Liver
PIGQ	427.596	-1.51876	0.26638	4.84518e-09	1.54074e-08	HepG2 vs Liver
CRAMP1	135.97	0.153699	0.267742	0.557221	0.625408	HepG2 vs Liver
TEAD3	340.694	0.41447	0.213778	0.0492123	0.0703233	HepG2 vs Liver
SELE	133.324	-7.13735	0.83636	3.9898e-18	2.60859e-17	HepG2 vs Liver
DNAJC11	584.027	1.02094	0.205298	4.56127e-07	1.20378e-06	HepG2 vs Liver
FMO3	11189.8	-16.3862	1.02267	4.58341e-60	5.21125e-58	HepG2 vs Liver
MYLIP	169.106	-0.985205	0.352207	0.00355898	0.00606403	HepG2 vs Liver
NOX1	8.07506	-1.6819	0.473989	0.000120651	0.000249787	HepG2 vs Liver
E2F2	57.4192	5.40985	0.600964	5.75514e-20	4.34956e-19	HepG2 vs Liver
PSMB1	2504.01	0.529391	0.17216	0.00190985	0.00338496	HepG2 vs Liver
SYN1	17.1804	-2.70465	0.840379	0.000105051	0.00021917	HepG2 vs Liver
JARID2	294.373	1.54512	0.171485	8.21898e-20	6.14232e-19	HepG2 vs Liver
CDKL5	227.926	1.57805	0.263291	7.72409e-10	2.63464e-09	HepG2 vs Liver
CAMK1G	8.78478	-5.52581	1.40726	8.58826e-06	2.00334e-05	HepG2 vs Liver
CDK11A	107.555	-0.71466	0.335667	0.0272698	0.0405982	HepG2 vs Liver
NADK	1763.71	-0.750069	0.229357	0.000879902	0.0016298	HepG2 vs Liver
TFAP2B	0.881035	-0.666477	1.95951	0.522489	0.592123	HepG2 vs Liver
DLEC1	67.0169	-1.06006	0.624411	0.0541764	0.0768037	HepG2 vs Liver
CYTH3	229.874	-0.788803	0.369917	0.025814	0.0386152	HepG2 vs Liver
ADAM22	48.0864	3.00292	0.679309	5.42379e-07	1.42083e-06	HepG2 vs Liver
SYPL1	1539.74	-1.46737	0.23461	1.74993e-10	6.32832e-10	HepG2 vs Liver
CYB561	414.203	-1.60459	0.465509	0.000197139	0.000397443	HepG2 vs Liver
SPAG9	1916.49	0.635859	0.192074	0.000809092	0.0015059	HepG2 vs Liver
CELSR3	138.148	3.15205	0.567076	1.28368e-09	4.29033e-09	HepG2 vs Liver
AASS	2960.36	-1.6287	0.577038	0.00156757	0.00281556	HepG2 vs Liver
PLEKHG6	136.636	1.24415	0.477516	0.00488586	0.00816251	HepG2 vs Liver
SS18L2	263.011	0.12212	0.165496	0.456766	0.527832	HepG2 vs Liver
MPND	399.114	-2.16984	0.332867	9.77449e-12	3.94427e-11	HepG2 vs Liver
MGST1	13266.4	-4.06548	0.367423	1.56173e-29	2.47224e-28	HepG2 vs Liver
CRY1	496.103	-0.587482	0.293001	0.0393503	0.0571064	HepG2 vs Liver
PGLYRP1	2.4358	-0.400506	0.73396	0.518629	0.588253	HepG2 vs Liver
NFIX	976.567	-2.90991	0.422211	2.70747e-13	1.23195e-12	HepG2 vs Liver
ST3GAL1	3107.24	-1.13783	0.438521	0.00564208	0.00934214	HepG2 vs Liver
MMP25	35.1135	-3.9562	0.645941	5.65952e-11	2.14178e-10	HepG2 vs Liver
IL32	10887.5	-3.23565	0.510917	1.07968e-11	4.3355e-11	HepG2 vs Liver
PKD1	944.471	0.0334159	0.318823	0.91386	0.935152	HepG2 vs Liver
MAPK8IP2	133.763	0.0679935	0.693657	0.909305	0.931223	HepG2 vs Liver
MED24	871.527	0.693715	0.145896	1.68913e-06	4.23702e-06	HepG2 vs Liver
RHOBTB2	132.371	1.11743	0.358195	0.00112218	0.00205291	HepG2 vs Liver
HEATR5B	603.708	0.738375	0.143474	2.21053e-07	6.03565e-07	HepG2 vs Liver
SEC62	4220.36	-2.00237	0.212373	7.75573e-22	6.78645e-21	HepG2 vs Liver
RPS20	8644.59	-0.0360974	0.250526	0.883199	0.909355	HepG2 vs Liver
CSDE1	7930.27	0.501368	0.153675	0.00101302	0.00186472	HepG2 vs Liver
UBE3C	1530.61	0.647819	0.180308	0.000283057	0.000558514	HepG2 vs Liver
REV3L	636.129	2.52985	0.183877	3.13104e-44	1.42577e-42	HepG2 vs Liver
TENM1	635.31	-9.01529	1.01281	8.19206e-20	6.12727e-19	HepG2 vs Liver
PAX7	0.227655	0	2.37406	1	1	HepG2 vs Liver
MASP2	3340.19	-5.02981	0.478545	1.71191e-26	2.16268e-25	HepG2 vs Liver
IYD	1049.14	-8.84421	0.678786	1.36463e-39	4.60258e-38	HepG2 vs Liver
FAM76A	168.073	0.606851	0.196198	0.00174117	0.00310362	HepG2 vs Liver
TRAF3IP3	66.2453	-7.73899	0.859203	5.08747e-20	3.85947e-19	HepG2 vs Liver
POMT2	225.312	0.301561	0.282323	0.273499	0.336829	HepG2 vs Liver
VTA1	880.08	1.19881	0.20032	1.29144e-09	4.31387e-09	HepG2 vs Liver
MLXIPL	5853.08	-3.38248	0.366634	1.24255e-21	1.06915e-20	HepG2 vs Liver
BAZ1B	1643.15	1.75114	0.161598	6.77124e-28	9.50393e-27	HepG2 vs Liver
RANBP9	785.3	0.285162	0.150199	0.0558863	0.0790542	HepG2 vs Liver
ETV7	48.823	-4.78258	0.844615	1.7126e-09	5.66728e-09	HepG2 vs Liver
SPRTN	187.568	1.37137	0.169069	2.49733e-16	1.4296e-15	HepG2 vs Liver
METTL13	532.465	0.118834	0.169604	0.479618	0.550615	HepG2 vs Liver
DYRK4	149.212	0.338895	0.27614	0.208808	0.264139	HepG2 vs Liver
ZNF207	1624.12	1.31783	0.141943	8.65811e-21	6.95032e-20	HepG2 vs Liver
UQCRC1	3788.43	-0.656814	0.193914	0.000607823	0.00115096	HepG2 vs Liver
STARD3NL	308.992	1.01161	0.239033	1.60396e-05	3.64368e-05	HepG2 vs Liver
CD9	1012.66	-4.5122	0.413993	1.62734e-28	2.38986e-27	HepG2 vs Liver
HHATL	1.63868	-2.47279	1.4871	0.0142557	0.0222398	HepG2 vs Liver
NCAPD2	660.118	3.76357	0.333681	9.99505e-31	1.74749e-29	HepG2 vs Liver
IFFO1	315.056	-0.616037	0.253721	0.0132007	0.020703	HepG2 vs Liver
GIPR	20.1124	-1.87992	0.879313	0.00755087	0.0122853	HepG2 vs Liver
PHF7	113.911	-0.869199	0.277103	0.00129688	0.00235486	HepG2 vs Liver
SEMA3G	168.661	0.278515	0.495672	0.543929	0.612619	HepG2 vs Liver
NISCH	1093.04	-0.963072	0.204748	1.84433e-06	4.60905e-06	HepG2 vs Liver
STAB1	1736.13	-8.2131	0.500889	4.25862e-61	5.13249e-59	HepG2 vs Liver
FUZ	118.649	-6.17993	0.606572	7.41108e-25	8.22452e-24	HepG2 vs Liver
SLC6A13	322.02	-6.73634	0.658406	4.57881e-25	5.1638e-24	HepG2 vs Liver
IDS	83.7116	-2.15777	0.276006	7.50018e-16	4.14136e-15	HepG2 vs Liver
PRSS3	55.8475	-6.84513	1.41239	2.23417e-07	6.09467e-07	HepG2 vs Liver
ZNF200	154.616	1.74432	0.219552	5.7136e-16	3.19093e-15	HepG2 vs Liver
CD4	1576.23	-6.06038	0.452273	2.12766e-41	8.13187e-40	HepG2 vs Liver
LRRC23	51.1694	0.100393	0.367883	0.775924	0.819248	HepG2 vs Liver
BTK	77.3998	-7.48574	0.811495	7.44202e-21	6.00611e-20	HepG2 vs Liver
HFE	365.206	-2.03861	0.320387	3.46327e-11	1.33523e-10	HepG2 vs Liver
SCMH1	347.172	1.43292	0.248859	3.89086e-09	1.24869e-08	HepG2 vs Liver
FYN	561.978	-0.530316	0.414904	0.177085	0.227562	HepG2 vs Liver
HIVEP2	404.215	-0.562218	0.255714	0.0247899	0.0372064	HepG2 vs Liver
FMO1	57.8786	-4.2941	0.965876	5.93998e-07	1.54954e-06	HepG2 vs Liver
ELOA	1067.99	0.106557	0.197334	0.584703	0.651056	HepG2 vs Liver
LYPLA2	1147.2	-0.147082	0.21507	0.487837	0.558683	HepG2 vs Liver
CLCN6	405.776	0.243455	0.259715	0.33843	0.406548	HepG2 vs Liver
MRC2	342.707	-11.0124	1.09225	4.21835e-25	4.77217e-24	HepG2 vs Liver
NME1-NME2	2.53373	2.19992	0.552814	9.53067e-06	2.2126e-05	HepG2 vs Liver
SLC6A7	0.951648	-1.58453	1.3848	0.0845205	0.115807	HepG2 vs Liver
TSPAN9	1588.86	-2.20451	0.241564	9.02614e-21	7.23291e-20	HepG2 vs Liver
BTBD7	396.887	1.2115	0.178053	5.99478e-12	2.45578e-11	HepG2 vs Liver
APBA3	227.85	-0.676924	0.204123	0.00077712	0.00144982	HepG2 vs Liver
MKS1	183.393	1.24187	0.234715	6.89876e-08	1.97585e-07	HepG2 vs Liver
ABHD5	570.186	-1.70368	0.276268	2.17088e-10	7.77287e-10	HepG2 vs Liver
ANOS1	33.6394	-5.72608	0.841856	2.4797e-12	1.0469e-11	HepG2 vs Liver
AKAP8L	538.97	-0.144268	0.233414	0.529607	0.598951	HepG2 vs Liver
MBTD1	528.346	0.503323	0.210693	0.0154114	0.0239127	HepG2 vs Liver
UTP18	593.038	1.86313	0.192705	9.89998e-23	9.29241e-22	HepG2 vs Liver
RNF216	657.454	1.22113	0.169649	3.5759e-13	1.61089e-12	HepG2 vs Liver
TTC19	690.054	-0.536771	0.232994	0.0190943	0.0291912	HepG2 vs Liver
PTBP1	3133.65	0.135782	0.1703	0.421109	0.492356	HepG2 vs Liver
DPF1	5.31239	4.29945	0.852371	3.33586e-08	9.86678e-08	HepG2 vs Liver
SYT7	1982.3	-4.89601	0.697464	3.43966e-13	1.55145e-12	HepG2 vs Liver
LARS2	561.55	1.49895	0.220455	4.43863e-12	1.83829e-11	HepG2 vs Liver
PIK3C2A	1208.61	1.72686	0.139262	7.96179e-36	2.06208e-34	HepG2 vs Liver
PLAUR	191.864	-3.01362	0.670314	3.76472e-07	1.00248e-06	HepG2 vs Liver
ANLN	490.24	6.67846	0.636321	2.93213e-26	3.63063e-25	HepG2 vs Liver
WIZ	621.423	-1.48527	0.201069	6.4842e-14	3.0864e-13	HepG2 vs Liver
RABGAP1	646.917	0.805083	0.145643	2.60567e-08	7.79372e-08	HepG2 vs Liver
DCN	6153.66	-15.481	1.27523	5.48076e-36	1.44013e-34	HepG2 vs Liver
QPCTL	195.861	0.365247	0.215732	0.0858225	0.117449	HepG2 vs Liver
PPP5C	714.578	0.180639	0.165102	0.269861	0.332961	HepG2 vs Liver
CEP68	264.748	1.10271	0.264471	1.95652e-05	4.40638e-05	HepG2 vs Liver
MAP4K3	754.426	1.62677	0.136464	3.2903e-33	7.07278e-32	HepG2 vs Liver
ZBTB32	7.3834	1.82371	0.55398	0.000248633	0.000494802	HepG2 vs Liver
TYROBP	534.545	-12.2622	1.01392	4.37009e-35	1.0778e-33	HepG2 vs Liver
LDAF1	53.5637	0.38031	0.490879	0.403298	0.474169	HepG2 vs Liver
GABRA3	15.3907	0.91023	1.43758	0.314378	0.381201	HepG2 vs Liver
BRCA1	300.623	4.20884	0.388917	2.68231e-28	3.86381e-27	HepG2 vs Liver
ERCC1	454.474	-0.484854	0.174934	0.00513471	0.00855059	HepG2 vs Liver
CD22	29.9836	-1.3417	0.66034	0.0192454	0.0294024	HepG2 vs Liver
SEMA3B	239.908	2.81534	0.615243	2.91544e-07	7.86764e-07	HepG2 vs Liver
MBTPS2	721.879	-1.33828	0.216499	3.26298e-10	1.15391e-09	HepG2 vs Liver
PRICKLE3	82.0501	-0.994514	0.20146	5.61462e-07	1.46826e-06	HepG2 vs Liver
LTF	21.1997	-7.62057	1.07036	2.53175e-13	1.1552e-12	HepG2 vs Liver
EXTL3	454.721	0.821246	0.289879	0.00359523	0.00612117	HepG2 vs Liver
NR1H4	2085.49	-0.634158	0.238169	0.00670292	0.010981	HepG2 vs Liver
ELOVL5	2268.07	-0.252911	0.266855	0.332551	0.40063	HepG2 vs Liver
ALOX5	112.394	-6.20798	0.666043	3.71937e-21	3.07729e-20	HepG2 vs Liver
KDM5D	609.353	0.814743	0.834014	0.227077	0.285136	HepG2 vs Liver
CALCOCO1	1134.94	-3.44881	0.229417	2.0466e-52	1.60597e-50	HepG2 vs Liver
UBR7	455.449	0.585558	0.18665	0.00151354	0.00272393	HepG2 vs Liver
MAP4K5	475.077	1.03012	0.190978	4.74659e-08	1.38201e-07	HepG2 vs Liver
EHD3	289.399	-4.01446	0.536739	5.25618e-15	2.72971e-14	HepG2 vs Liver
PSMC4	1438.08	0.900367	0.195945	3.26284e-06	7.9442e-06	HepG2 vs Liver
MAN2B2	1353.59	-2.57441	0.28407	8.53021e-21	6.85374e-20	HepG2 vs Liver
SLC7A14	2.96788	-1.85401	1.04754	0.0187292	0.0286792	HepG2 vs Liver
CLDN11	79.3058	0.412232	0.685662	0.486078	0.557147	HepG2 vs Liver
SLC25A39	1844.02	0.451828	0.194116	0.0185064	0.0283573	HepG2 vs Liver
MVP	1574.33	-1.58193	0.392596	2.03802e-05	4.57908e-05	HepG2 vs Liver
NUB1	1053.25	-0.373074	0.19939	0.0581628	0.0820304	HepG2 vs Liver
PGM3	1324.93	1.18967	0.294848	3.21825e-05	7.09624e-05	HepG2 vs Liver
RWDD2A	176.77	0.0925486	0.24281	0.697881	0.753392	HepG2 vs Liver
CLK1	1522.09	-0.994646	0.301026	0.000660398	0.00124452	HepG2 vs Liver
POLR3B	379.298	0.690849	0.220733	0.00147728	0.00266157	HepG2 vs Liver
ANGEL1	493.626	-0.294007	0.310714	0.32947	0.397368	HepG2 vs Liver
RNF14	913.175	-1.09944	0.231324	1.29751e-06	3.28107e-06	HepG2 vs Liver
DNASE1L1	138.218	-1.63026	0.27247	7.61933e-10	2.60333e-09	HepG2 vs Liver
DDX11	319.855	1.60811	0.375775	6.60694e-06	1.56233e-05	HepG2 vs Liver
HEBP1	1132.24	-3.838	0.275761	3.30131e-45	1.65321e-43	HepG2 vs Liver
GPRC5A	30.1869	-2.41136	0.759181	0.000164478	0.000334958	HepG2 vs Liver
MAMLD1	103.472	-8.13824	0.926269	3.233e-19	2.29651e-18	HepG2 vs Liver
CD6	86.0627	-9.32757	0.942761	5.82866e-24	6.0143e-23	HepG2 vs Liver
TACC3	349.855	2.14718	0.383191	3.04513e-09	9.87796e-09	HepG2 vs Liver
UFL1	1042.27	-0.285378	0.203541	0.155533	0.202384	HepG2 vs Liver
POLA2	46.499	1.21297	0.293232	2.03185e-05	4.56746e-05	HepG2 vs Liver
ZC3H3	379.408	-0.993902	0.29249	0.000471598	0.000903897	HepG2 vs Liver
CAPN1	1650.42	-0.557618	0.22483	0.0117285	0.0185355	HepG2 vs Liver
ACP3	3.46856	-5.15818	1.19798	1.68289e-06	4.22311e-06	HepG2 vs Liver
MDH1	3184.91	0.445872	0.229954	0.0486743	0.0696316	HepG2 vs Liver
SLC30A9	1057.09	0.454734	0.173378	0.00810498	0.0131245	HepG2 vs Liver
MTMR11	142.784	-2.68691	0.585432	3.07619e-07	8.28782e-07	HepG2 vs Liver
COX15	557.536	0.124722	0.194219	0.515876	0.58573	HepG2 vs Liver
CCDC88C	238.411	0.402674	0.380495	0.268055	0.330936	HepG2 vs Liver
YAF2	332.12	-0.918558	0.200923	3.60231e-06	8.7284e-06	HepG2 vs Liver
ZMYND11	1182.77	0.0582356	0.168402	0.727197	0.778807	HepG2 vs Liver
WAS	138.327	-7.52461	0.570453	2.67109e-40	9.50551e-39	HepG2 vs Liver
DPEP1	59.9358	4.30716	1.03816	2.20543e-06	5.46612e-06	HepG2 vs Liver
BID	639.283	-0.610103	0.234212	0.00803037	0.0130165	HepG2 vs Liver
MATR3	87.4316	2.16526	0.35722	1.88294e-10	6.77678e-10	HepG2 vs Liver
NPC1L1	807.294	-1.58881	0.845635	0.0200168	0.0305139	HepG2 vs Liver
XYLT2	385.312	0.533574	0.223246	0.0151816	0.0235763	HepG2 vs Liver
RGPD5	1223.95	1.35385	0.242645	1.2116e-08	3.72823e-08	HepG2 vs Liver
STMN4	0.759257	-1.72171	1.42034	0.0665484	0.092958	HepG2 vs Liver
NUDCD3	1118.31	-0.140195	0.214571	0.507485	0.577582	HepG2 vs Liver
ISL1	0.151098	-0.365784	2.49218	0.74144	0.791305	HepG2 vs Liver
CHDH	2008.41	-0.0989078	0.331967	0.757834	0.805511	HepG2 vs Liver
IL20RA	21.3097	-7.66576	1.51595	7.39841e-08	2.11126e-07	HepG2 vs Liver
CLCA4	0.189626	-0.330797	2.4165	0.764186	0.811023	HepG2 vs Liver
GLT8D1	1144.44	-0.109239	0.242154	0.645957	0.706835	HepG2 vs Liver
ATP2C1	1170.77	0.11557	0.150951	0.440691	0.512401	HepG2 vs Liver
IGF1	221.199	-7.30435	0.770408	6.9624e-22	6.12488e-21	HepG2 vs Liver
SLC38A5	63.9395	4.83284	0.499243	6.65851e-23	6.33874e-22	HepG2 vs Liver
RALBP1	1229.83	0.237322	0.200413	0.230517	0.288954	HepG2 vs Liver
RUFY3	591.929	-0.265627	0.224888	0.230185	0.288598	HepG2 vs Liver
CNTN1	32.0519	-4.47205	1.25596	2.42958e-05	5.41644e-05	HepG2 vs Liver
SLC11A1	85.7535	-2.37564	0.755962	0.000193405	0.000390439	HepG2 vs Liver
WWTR1	868.533	-0.160228	0.324492	0.609897	0.674232	HepG2 vs Liver
AGPS	1406.34	1.97889	0.259445	4.66724e-15	2.43224e-14	HepG2 vs Liver
STEEP1	262.278	0.640712	0.174857	0.000215495	0.000432522	HepG2 vs Liver
ATP1A2	40.0353	-1.35606	0.7851	0.0366474	0.0534888	HepG2 vs Liver
TTC27	350.103	2.32782	0.18231	2.43706e-38	7.48e-37	HepG2 vs Liver
ZNF582	31.5708	-0.333274	0.36612	0.342462	0.410873	HepG2 vs Liver
VSIG2	49.2488	-2.5251	0.732512	5.30087e-05	0.000114205	HepG2 vs Liver
PHLDB1	346.414	-0.172738	0.4573	0.68677	0.744019	HepG2 vs Liver
MARCO	1058.19	-13.1645	1.25271	1.99554e-27	2.71244e-26	HepG2 vs Liver
CYP24A1	43.4497	9.50175	1.55134	1.00033e-10	3.69741e-10	HepG2 vs Liver
PRDM11	103.047	0.696222	0.298297	0.0163225	0.025216	HepG2 vs Liver
SYT13	30.3431	-4.29825	1.01293	1.46236e-06	3.68505e-06	HepG2 vs Liver
SNAI2	163.645	-6.99195	0.676865	1.56873e-25	1.83201e-24	HepG2 vs Liver
CD74	13382.8	-4.32687	0.454787	1.98564e-22	1.82308e-21	HepG2 vs Liver
HGF	799.187	-12.6395	1.12966	1.4937e-30	2.57663e-29	HepG2 vs Liver
ZRANB1	484.955	-0.166202	0.278366	0.540798	0.609548	HepG2 vs Liver
NCDN	200.246	0.310842	0.241984	0.190798	0.243316	HepG2 vs Liver
ADGRA2	338.829	-5.36069	0.620001	1.31597e-18	8.92686e-18	HepG2 vs Liver
ZFP64	210.365	1.17101	0.205098	6.91187e-09	2.16857e-08	HepG2 vs Liver
MNAT1	219.206	1.8218	0.209193	7.94616e-19	5.46824e-18	HepG2 vs Liver
SAMD4A	574.825	-0.303668	0.264513	0.240655	0.30037	HepG2 vs Liver
RUNX3	131.959	-6.72587	0.541825	7.29546e-36	1.89766e-34	HepG2 vs Liver
MRE11	367.216	2.12023	0.202458	1.7193e-26	2.17049e-25	HepG2 vs Liver
PLEKHB1	123.111	3.64372	0.834813	6.57233e-07	1.70588e-06	HepG2 vs Liver
SERPINB1	972.668	-0.212619	0.320088	0.49285	0.56328	HepG2 vs Liver
CYP3A43	361.033	-5.71692	0.747963	5.59566e-15	2.90101e-14	HepG2 vs Liver
SLC7A9	307.786	-2.44855	0.362976	1.29317e-12	5.5728e-12	HepG2 vs Liver
SPAST	477.275	1.64983	0.134499	4.72907e-35	1.16158e-33	HepG2 vs Liver
NRXN3	72.2714	-5.00051	1.18209	2.15702e-06	5.35125e-06	HepG2 vs Liver
OSBPL5	95.2202	-6.30045	0.615792	4.76016e-25	5.35496e-24	HepG2 vs Liver
AQR	725.021	1.85567	0.144977	4.02559e-38	1.20688e-36	HepG2 vs Liver
CPS1	71694.1	-6.00298	0.522305	4.829e-31	8.64344e-30	HepG2 vs Liver
C8B	10078.7	-7.2826	0.527519	6.87324e-44	3.08324e-42	HepG2 vs Liver
FHL1	707.862	-11.1771	0.915169	1.60673e-35	4.06813e-34	HepG2 vs Liver
RTF2	1134.9	0.757665	0.146287	1.8356e-07	5.04547e-07	HepG2 vs Liver
GABRA1	0.134013	-0.354496	2.49172	0.748993	0.797849	HepG2 vs Liver
NLRP2	28.2105	-4.16513	1.43048	0.000219882	0.000440886	HepG2 vs Liver
SLC45A4	149.963	-6.82915	0.962486	3.54586e-13	1.59816e-12	HepG2 vs Liver
RNF10	1979.45	-0.88497	0.182849	9.91e-07	2.53291e-06	HepG2 vs Liver
ZNF839	127.079	-0.219731	0.268064	0.401907	0.472687	HepG2 vs Liver
ZDHHC6	629.021	0.443582	0.175006	0.0104933	0.0167105	HepG2 vs Liver
GRAMD1B	109.367	-3.70365	0.752562	4.45747e-08	1.30328e-07	HepG2 vs Liver
RNH1	1799.66	-0.961365	0.166829	6.01888e-09	1.89861e-08	HepG2 vs Liver
NDUFS1	3102.64	0.963006	0.210677	3.5006e-06	8.49904e-06	HepG2 vs Liver
RB1CC1	1673.4	0.614312	0.26068	0.0160343	0.0248133	HepG2 vs Liver
ERP44	1620.52	-1.05218	0.187239	1.29714e-08	3.9833e-08	HepG2 vs Liver
ALAS1	8325.36	-4.23852	0.432834	1.20209e-23	1.2073e-22	HepG2 vs Liver
BIRC3	719.468	-2.47052	0.436626	1.30081e-09	4.34355e-09	HepG2 vs Liver
AKAP11	850.188	0.317327	0.206517	0.119442	0.159061	HepG2 vs Liver
GLRX2	471.004	0.135551	0.203528	0.499926	0.569876	HepG2 vs Liver
SNAPC1	85.3538	0.351092	0.234106	0.127107	0.16834	HepG2 vs Liver
DERA	1104.74	-1.11083	0.267169	2.04421e-05	4.59186e-05	HepG2 vs Liver
STRAP	1613.53	0.274671	0.205307	0.175255	0.225371	HepG2 vs Liver
ABCC2	4544.46	0.602586	0.334109	0.0616515	0.0865861	HepG2 vs Liver
DEF6	123.359	0.143598	0.437248	0.727385	0.778962	HepG2 vs Liver
PLEKHO1	306.048	-1.10012	0.380336	0.00239101	0.00417508	HepG2 vs Liver
GCLM	1511.29	-1.43468	0.281133	1.51278e-07	4.19126e-07	HepG2 vs Liver
UBR2	1292.98	0.726037	0.158212	3.72491e-06	9.00373e-06	HepG2 vs Liver
EHD2	419.641	-7.45751	0.549126	1.43428e-42	5.89293e-41	HepG2 vs Liver
DEPDC1	172.379	5.60799	0.701653	3.47197e-16	1.96759e-15	HepG2 vs Liver
CCDC28A	509.396	-1.70233	0.295419	2.58021e-09	8.41968e-09	HepG2 vs Liver
RRAGD	486.314	-4.2008	0.433908	3.42269e-23	3.32663e-22	HepG2 vs Liver
HSF2	175.382	2.36239	0.222197	1.98448e-27	2.69943e-26	HepG2 vs Liver
PHF20	557.808	1.03439	0.167408	4.4457e-10	1.55213e-09	HepG2 vs Liver
HSD17B6	12085.6	-10.9403	0.549722	2.73137e-89	1.3716e-86	HepG2 vs Liver
NR1H3	988.7	-2.07972	0.217248	1.67121e-22	1.54065e-21	HepG2 vs Liver
TYMP	1337.49	-4.24175	0.384371	2.66485e-29	4.15661e-28	HepG2 vs Liver
NCAPH2	527.522	0.570152	0.223128	0.00943359	0.0151282	HepG2 vs Liver
TOMM34	459.981	1.85556	0.23782	1.47802e-15	7.98554e-15	HepG2 vs Liver
SEC63	2590.15	-1.44249	0.173289	3.88412e-17	2.3859e-16	HepG2 vs Liver
KPNA6	1078.65	1.53621	0.170288	7.52691e-20	5.64612e-19	HepG2 vs Liver
VIM	2562.52	-13.678	0.94066	1.46538e-49	9.84798e-48	HepG2 vs Liver
RTEL1-TNFRSF6B	33.3726	1.09873	0.492797	0.0156624	0.0242834	HepG2 vs Liver
FAS	431.908	-0.827478	0.45161	0.0502938	0.0717156	HepG2 vs Liver
RNASET2	440.435	-0.578951	0.240927	0.0143775	0.0224162	HepG2 vs Liver
CD44	726.929	-9.77579	0.760737	9.50339e-39	2.97236e-37	HepG2 vs Liver
KCNG1	3.4121	-4.27355	1.3493	9.43981e-05	0.000198019	HepG2 vs Liver
AGPAT4	71.0682	-0.276435	0.503861	0.552456	0.620714	HepG2 vs Liver
SLAMF7	189.346	-11.4276	1.09178	6.56005e-27	8.5503e-26	HepG2 vs Liver
BTN3A1	633.912	-0.9978	0.333361	0.00189668	0.00336324	HepG2 vs Liver
MIPEP	272.136	0.429766	0.264683	0.0969522	0.131298	HepG2 vs Liver
PRKCH	225.175	-3.49996	0.376754	7.26517e-22	6.37233e-21	HepG2 vs Liver
INSRR	1.80224	-2.50278	1.42837	0.011182	0.0177292	HepG2 vs Liver
IFNGR1	1477.2	0.108763	0.338477	0.739149	0.789269	HepG2 vs Liver
B4GALT7	375.857	-0.444784	0.21511	0.0359083	0.0525202	HepG2 vs Liver
SH2D2A	51.9191	-3.04333	0.583161	9.03024e-09	2.80496e-08	HepG2 vs Liver
VRK2	204.339	1.69607	0.173459	4.47423e-23	4.31157e-22	HepG2 vs Liver
TNFRSF1B	1084.63	-9.95261	0.536149	6.68548e-78	1.88844e-75	HepG2 vs Liver
VEZT	803.857	0.062212	0.181128	0.728613	0.780112	HepG2 vs Liver
POU2F2	55.631	-4.40213	0.544567	6.82465e-17	4.09887e-16	HepG2 vs Liver
BRD9	415.156	0.359531	0.144875	0.0124907	0.0196576	HepG2 vs Liver
SNX1	1658.66	-0.428759	0.206134	0.0350396	0.0513619	HepG2 vs Liver
TBPL1	193.966	0.556335	0.25446	0.0256385	0.0383972	HepG2 vs Liver
ARNTL2	234.537	2.4117	0.473401	3.3262e-08	9.84303e-08	HepG2 vs Liver
BCLAF1	2283.09	1.89554	0.150429	4.75242e-37	1.34032e-35	HepG2 vs Liver
SLC39A9	1787.09	0.243956	0.231567	0.284075	0.348548	HepG2 vs Liver
ANK1	5.99968	-0.724471	0.571345	0.159389	0.206925	HepG2 vs Liver
IBSP	2.58523	-0.866042	1.45473	0.340281	0.408554	HepG2 vs Liver
TFB1M	267.58	2.66341	0.240854	1.1553e-29	1.85484e-28	HepG2 vs Liver
RABEP1	778.376	0.384592	0.173723	0.02543	0.0381008	HepG2 vs Liver
HMGB3	947.3	0.559305	0.388664	0.131121	0.17311	HepG2 vs Liver
NUP160	835.097	2.08372	0.163108	3.59813e-38	1.08412e-36	HepG2 vs Liver
BAK1	265.556	1.27389	0.298619	1.07779e-05	2.49223e-05	HepG2 vs Liver
MUSK	3.85292	-5.094	1.41371	2.4919e-05	5.54922e-05	HepG2 vs Liver
IKZF2	104.424	-1.59253	0.341492	1.1289e-06	2.86794e-06	HepG2 vs Liver
GRN	3969.45	-2.0646	0.297964	7.05961e-13	3.10898e-12	HepG2 vs Liver
FAM13B	323.726	0.597625	0.190629	0.00151697	0.00272927	HepG2 vs Liver
ARHGAP31	208.202	-5.18167	0.424287	6.91263e-35	1.67966e-33	HepG2 vs Liver
CENPQ	119.61	2.30441	0.309837	1.09818e-14	5.56884e-14	HepG2 vs Liver
SARS1	1989.69	-0.00644899	0.181519	0.971369	0.982675	HepG2 vs Liver
RANBP3	658.911	0.470743	0.179472	0.00805826	0.0130585	HepG2 vs Liver
ARID4A	777.244	-0.992841	0.245097	3.58215e-05	7.85328e-05	HepG2 vs Liver
EIPR1	299.832	2.35275	0.20958	2.89088e-30	4.89339e-29	HepG2 vs Liver
PNPLA6	692.137	-1.49761	0.25572	1.98794e-09	6.54609e-09	HepG2 vs Liver
IFT88	365.965	0.0701368	0.293397	0.806053	0.844792	HepG2 vs Liver
ALG1	368.386	1.66339	0.226728	7.32104e-14	3.46919e-13	HepG2 vs Liver
ZCCHC8	441.278	0.0758011	0.182116	0.674109	0.732849	HepG2 vs Liver
ABCF2	153.319	1.42755	0.172078	5.02022e-17	3.05677e-16	HepG2 vs Liver
CHPF2	602.5	-0.026779	0.224776	0.90368	0.926433	HepG2 vs Liver
LRRC7	36.5593	-0.56408	0.427362	0.161907	0.209938	HepG2 vs Liver
FUT8	128.391	2.26178	0.454694	7.91112e-08	2.24905e-07	HepG2 vs Liver
UBA6	785.767	1.82715	0.190828	2.61567e-22	2.37618e-21	HepG2 vs Liver
GAB2	301.034	-0.385396	0.290069	0.172528	0.222275	HepG2 vs Liver
ATP6V0A1	1201.21	-0.514853	0.235404	0.0260342	0.0389109	HepG2 vs Liver
PIAS1	506.192	0.935261	0.16317	7.3534e-09	2.3015e-08	HepG2 vs Liver
SLC4A7	315.244	2.36485	0.35521	2.71599e-12	1.14238e-11	HepG2 vs Liver
APBA2	40.7841	-0.605788	0.662258	0.293638	0.35916	HepG2 vs Liver
MAP2K3	1238.79	-1.9422	0.302854	2.97031e-11	1.15329e-10	HepG2 vs Liver
EFCAB1	11.9539	-7.41328	1.15719	3.4742e-11	1.33887e-10	HepG2 vs Liver
TMSB10	2577.05	0.683962	0.344947	0.0394082	0.0571792	HepG2 vs Liver
ASTE1	116.864	0.667027	0.182268	0.000216697	0.000434789	HepG2 vs Liver
RNF19A	1493.75	-1.07577	0.251147	1.20949e-05	2.78009e-05	HepG2 vs Liver
PEX3	407.306	0.432197	0.257753	0.0868731	0.118734	HepG2 vs Liver
GABARAPL2	949.641	-0.988688	0.200094	5.50883e-07	1.44185e-06	HepG2 vs Liver
MYOC	1.15592	-1.6631	1.78909	0.116496	0.15546	HepG2 vs Liver
SH3YL1	317.683	-0.956412	0.462128	0.0264363	0.0394744	HepG2 vs Liver
FAM136A	834.59	1.46016	0.226135	4.73735e-11	1.80565e-10	HepG2 vs Liver
VCL	1173.4	0.131722	0.293362	0.644677	0.705775	HepG2 vs Liver
DEPDC1B	161.478	5.98682	0.595308	2.78797e-24	2.95433e-23	HepG2 vs Liver
DAPK2	109.865	-4.29946	0.524789	2.50869e-17	1.55833e-16	HepG2 vs Liver
NSMAF	278.287	1.62244	0.280319	2.509e-09	8.19915e-09	HepG2 vs Liver
ADSS2	692.86	0.869188	0.186015	2.28943e-06	5.66344e-06	HepG2 vs Liver
STAP1	8.54957	-4.25398	1.11477	8.49632e-06	1.98342e-05	HepG2 vs Liver
TIMP2	1818.8	-3.91892	0.527766	7.20431e-15	3.70736e-14	HepG2 vs Liver
RFC1	1447.47	1.59228	0.209016	9.58533e-15	4.87711e-14	HepG2 vs Liver
TBC1D23	782.471	0.226237	0.170764	0.18126	0.232202	HepG2 vs Liver
CUL3	974.753	0.657458	0.150653	1.1035e-05	2.5494e-05	HepG2 vs Liver
MYOM2	79.2599	-9.786	1.16398	4.44971e-18	2.90299e-17	HepG2 vs Liver
OTC	3034.75	-7.98161	0.644039	6.51324e-36	1.70154e-34	HepG2 vs Liver
CYP46A1	21.3424	-5.31166	0.787846	3.08141e-12	1.29158e-11	HepG2 vs Liver
ZZZ3	733.931	1.18612	0.145011	1.72994e-16	1.00141e-15	HepG2 vs Liver
SLC18A1	0.411435	-1.28551	1.52395	0.17627	0.226595	HepG2 vs Liver
USP2	190.015	-1.14762	0.411199	0.0031277	0.0053763	HepG2 vs Liver
CASR	22.7356	-7.06913	1.37178	4.98344e-08	1.44817e-07	HepG2 vs Liver
TUBG2	231.75	1.14764	0.25858	5.59639e-06	1.33208e-05	HepG2 vs Liver
RPL26L1	371.471	0.389327	0.226339	0.0804813	0.110696	HepG2 vs Liver
FLT4	298.935	-9.61676	0.865531	1.30805e-29	2.0871e-28	HepG2 vs Liver
NSUN2	1271.16	0.17388	0.144594	0.226147	0.284066	HepG2 vs Liver
FBXO42	352.204	0.0368597	0.173479	0.830189	0.865073	HepG2 vs Liver
MFAP3	638.852	0.544864	0.157904	0.000505341	0.000965499	HepG2 vs Liver
MRI1	200.129	-0.098476	0.277958	0.716697	0.769843	HepG2 vs Liver
METTL1	166.537	0.513946	0.284178	0.0635582	0.0890564	HepG2 vs Liver
HOXC8	1.24819	0.24508	1.49027	0.785437	0.827118	HepG2 vs Liver
AGA	404.582	-0.533389	0.326557	0.0911339	0.124049	HepG2 vs Liver
PI4K2B	1361.13	-0.566944	0.273106	0.0335359	0.0493016	HepG2 vs Liver
BOD1L1	782.959	1.3274	0.21273	2.27978e-10	8.1547e-10	HepG2 vs Liver
MAT2B	1271.19	-1.00427	0.200967	4.07768e-07	1.08295e-06	HepG2 vs Liver
TLL1	14.4437	-7.34014	1.12157	1.43305e-11	5.70633e-11	HepG2 vs Liver
EDC4	531.379	0.871803	0.246073	0.000301577	0.000593051	HepG2 vs Liver
TRIO	911.08	1.50876	0.203077	4.55704e-14	2.1992e-13	HepG2 vs Liver
VCAN	505	0.720908	0.734018	0.245165	0.305388	HepG2 vs Liver
CLEC16A	414.595	0.721343	0.231381	0.00151521	0.00272665	HepG2 vs Liver
MSR1	434.167	-10.3135	0.904739	3.68182e-31	6.68273e-30	HepG2 vs Liver
CDH1	3567.95	-5.10405	0.398435	3.59759e-38	1.08412e-36	HepG2 vs Liver
MTREX	1028.92	1.39844	0.17031	1.05829e-16	6.25017e-16	HepG2 vs Liver
DNAH5	64.952	-3.74177	0.845669	5.11266e-07	1.34341e-06	HepG2 vs Liver
ZFYVE16	703.033	1.53805	0.205091	2.5765e-14	1.27193e-13	HepG2 vs Liver
RIPOR1	476.2	-2.1408	0.228636	1.10642e-21	9.56108e-21	HepG2 vs Liver
C6	11554.5	-8.50384	0.656975	4.77797e-39	1.53149e-37	HepG2 vs Liver
RAI14	1088.63	-0.299043	0.225489	0.177862	0.228455	HepG2 vs Liver
SOX30	1.74268	-3.94929	1.45491	0.000413641	0.000798484	HepG2 vs Liver
PNKP	324.57	-0.463677	0.225993	0.0370737	0.0540673	HepG2 vs Liver
BEST2	0.291268	-0.536564	1.32087	0.530436	0.599664	HepG2 vs Liver
PHLPP2	238.763	1.69177	0.237128	3.10127e-13	1.40372e-12	HepG2 vs Liver
SPDL1	198.057	3.71892	0.287487	1.63877e-39	5.48622e-38	HepG2 vs Liver
STAU2	679.742	0.204078	0.196516	0.293261	0.358748	HepG2 vs Liver
SLC66A1	307.002	-0.576426	0.261441	0.0242494	0.0364739	HepG2 vs Liver
CTNS	314.027	-0.357795	0.185203	0.0508556	0.0724539	HepG2 vs Liver
RTN4R	127.867	-5.60244	0.693808	1.78213e-16	1.03063e-15	HepG2 vs Liver
PHF23	406.916	0.485358	0.217471	0.0234933	0.035437	HepG2 vs Liver
CDH10	0.284781	0.00192385	1.63197	0.998367	1	HepG2 vs Liver
INPP4A	333.119	0.53609	0.20781	0.00891833	0.0143631	HepG2 vs Liver
RAB27B	92.3573	-7.52186	1.01124	2.49658e-14	1.23348e-13	HepG2 vs Liver
PSMA4	1801.32	0.744177	0.206612	0.000260425	0.00051628	HepG2 vs Liver
MYO16	91.5689	-8.05836	0.819715	1.81103e-23	1.7979e-22	HepG2 vs Liver
LSG1	665.285	0.386243	0.156073	0.0126435	0.0198807	HepG2 vs Liver
PARP3	368.026	-1.34419	0.243595	1.7399e-08	5.28016e-08	HepG2 vs Liver
TNC	303.744	-8.00582	0.859565	2.72259e-21	2.2755e-20	HepG2 vs Liver
THAP3	129.537	0.138704	0.22861	0.537474	0.606331	HepG2 vs Liver
RIPOR3	276.026	-4.02611	0.778308	1.42554e-08	4.35686e-08	HepG2 vs Liver
TDP1	208.335	1.90748	0.207923	1.01318e-20	8.10455e-20	HepG2 vs Liver
AIFM2	494.571	0.984941	0.336733	0.00238723	0.0041691	HepG2 vs Liver
SPATA7	106.473	-0.481678	0.286371	0.0843383	0.115593	HepG2 vs Liver
MED17	85.3425	1.49722	0.233766	6.35966e-11	2.39371e-10	HepG2 vs Liver
RETSAT	3523.38	-2.25799	0.289852	7.75999e-16	4.27959e-15	HepG2 vs Liver
CAPG	272.938	-0.235477	0.482803	0.599824	0.665049	HepG2 vs Liver
AP2S1	971.349	-1.14347	0.183523	2.91486e-10	1.03465e-09	HepG2 vs Liver
USH2A	381.936	-4.22503	0.780425	4.47191e-09	1.42681e-08	HepG2 vs Liver
ZPBP	0.442271	-0.938438	1.40033	0.293956	0.3595	HepG2 vs Liver
TG	8.15831	-5.65368	1.07068	2.18631e-08	6.57967e-08	HepG2 vs Liver
ADAM28	50.7497	-9.15373	1.12651	6.14394e-17	3.70852e-16	HepG2 vs Liver
BARX2	1.70401	-2.83164	1.41178	0.00470074	0.00787142	HepG2 vs Liver
DCUN1D1	1014.96	-0.00187526	0.167528	0.990991	0.998503	HepG2 vs Liver
JADE2	331.013	0.504495	0.255154	0.0435646	0.062854	HepG2 vs Liver
ZIC2	37.5666	-0.0884564	0.922402	0.90122	0.924293	HepG2 vs Liver
LCP2	364.665	-12.0594	0.999425	6.64553e-35	1.61693e-33	HepG2 vs Liver
TRIT1	226.021	0.709232	0.166285	1.68328e-05	3.81763e-05	HepG2 vs Liver
ADRB1	20.1792	-6.14269	1.12267	9.1616e-09	2.84332e-08	HepG2 vs Liver
GUCA2B	33.4963	-8.55593	1.28493	4.61286e-12	1.90827e-11	HepG2 vs Liver
CUL7	516.302	1.40419	0.254718	1.67018e-08	5.07028e-08	HepG2 vs Liver
CTNNA1	3854.2	0.617177	0.170467	0.000258037	0.000511939	HepG2 vs Liver
PHKA2	1307.15	-0.918864	0.234034	6.39113e-05	0.000136555	HepG2 vs Liver
CNTLN	442.711	-0.95933	0.295125	0.000820263	0.00152496	HepG2 vs Liver
EPHA3	227.013	-11.1467	1.19448	6.18311e-22	5.45792e-21	HepG2 vs Liver
HSPA5	15203.5	-0.746807	0.275793	0.00551727	0.0091447	HepG2 vs Liver
DSG2	945.954	1.1343	0.445865	0.0065375	0.0107304	HepG2 vs Liver
GEMIN8	183.106	-0.709854	0.215156	0.000811854	0.00151088	HepG2 vs Liver
OFD1	429.805	0.198869	0.297488	0.491988	0.562566	HepG2 vs Liver
GPM6B	23.5947	0.212147	0.447209	0.613568	0.677503	HepG2 vs Liver
MAGEC2	89.7287	-8.21793	2.47246	5.40315e-05	0.000116311	HepG2 vs Liver
PREX2	114.583	-8.89055	0.969361	7.30491e-21	5.906e-20	HepG2 vs Liver
WDR37	281.249	-0.142458	0.155386	0.355653	0.42495	HepG2 vs Liver
YTHDC2	785.222	0.183324	0.191384	0.332634	0.400677	HepG2 vs Liver
CTPS2	384.944	1.40415	0.192225	1.32837e-13	6.19083e-13	HepG2 vs Liver
ATP6V1H	526.005	0.323488	0.189179	0.0837847	0.114886	HepG2 vs Liver
POLR2B	1227.26	1.83762	0.199957	9.8833e-21	7.90926e-20	HepG2 vs Liver
FAM214A	840.57	-2.87405	0.266746	2.11013e-28	3.07141e-27	HepG2 vs Liver
ARAP2	330.378	-3.57015	0.304277	4.30593e-33	9.15796e-32	HepG2 vs Liver
TPR	2236.64	2.26164	0.191992	5.58965e-33	1.18049e-31	HepG2 vs Liver
CP	32897	-3.73844	0.422176	4.71476e-20	3.58274e-19	HepG2 vs Liver
KATNIP	233.333	0.924584	0.243749	0.000109549	0.000228107	HepG2 vs Liver
DTNBP1	126.983	0.161193	0.280211	0.555555	0.623809	HepG2 vs Liver
XK	98.4182	-6.28064	1.08569	1.64421e-09	5.45196e-09	HepG2 vs Liver
ANO2	12.4037	-4.00407	1.49259	0.000457384	0.000878796	HepG2 vs Liver
C12orf4	217.852	1.3128	0.25937	2.17967e-07	5.95678e-07	HepG2 vs Liver
SCML1	1008.46	-0.0582056	0.329681	0.855101	0.885774	HepG2 vs Liver
WWC3	316.284	-1.24909	0.295744	1.33628e-05	3.05865e-05	HepG2 vs Liver
ARHGAP6	44.4199	-2.47902	0.577151	1.58354e-06	3.97986e-06	HepG2 vs Liver
FAM184B	4.71105	0.972607	0.503988	0.0359944	0.0526249	HepG2 vs Liver
MAP4	2457.1	0.0941016	0.226941	0.673523	0.732476	HepG2 vs Liver
GOPC	703.336	1.23203	0.152927	4.56065e-16	2.5653e-15	HepG2 vs Liver
ROS1	18.9916	-1.73806	1.00071	0.0228902	0.0345764	HepG2 vs Liver
USP28	395.088	1.28081	0.156624	1.5985e-16	9.28885e-16	HepG2 vs Liver
HDAC9	65.9038	-5.69248	0.514357	5.72223e-29	8.68569e-28	HepG2 vs Liver
TSPAN17	448.58	-0.426359	0.230059	0.0595263	0.0837836	HepG2 vs Liver
NOP16	246.68	0.691865	0.270506	0.0088333	0.0142363	HepG2 vs Liver
CC2D2A	115.568	1.38061	0.235707	2.29496e-09	7.52554e-09	HepG2 vs Liver
RRM2B	796.631	0.492104	0.195732	0.0109373	0.0173701	HepG2 vs Liver
ZNF800	419.207	0.14153	0.181499	0.430827	0.502257	HepG2 vs Liver
TNFRSF17	11.7123	-7.7119	1.27222	2.80742e-10	9.98281e-10	HepG2 vs Liver
SNX29	232.747	0.764843	0.241658	0.00125814	0.00228843	HepG2 vs Liver
LMO3	9.50932	1.56896	0.582816	0.00252484	0.00439392	HepG2 vs Liver
MRPS10	893.935	0.643584	0.187303	0.000511316	0.000976193	HepG2 vs Liver
RSF1	636.89	0.46943	0.148669	0.001475	0.00265774	HepG2 vs Liver
VPS13D	1094.91	0.318728	0.203559	0.112711	0.150788	HepG2 vs Liver
CELF2	198.072	-8.81087	0.775288	1.03469e-30	1.80726e-29	HepG2 vs Liver
FAM120A	2991.78	-0.623268	0.154934	5.04211e-05	0.000108876	HepG2 vs Liver
R3HDM1	413.493	1.71642	0.194696	3.6633e-19	2.58793e-18	HepG2 vs Liver
COL9A2	64.0566	2.87573	0.610671	1.44026e-07	4.00016e-07	HepG2 vs Liver
KITLG	219.734	1.38987	0.480059	0.00172248	0.00307273	HepG2 vs Liver
ERCC8	228.679	2.84587	0.174997	8.36213e-61	9.88043e-59	HepG2 vs Liver
ADAMTS6	33.4146	2.34904	0.585615	6.67833e-06	1.57797e-05	HepG2 vs Liver
H6PD	4238.4	-2.64743	0.376523	1.29738e-13	6.04955e-13	HepG2 vs Liver
VAMP3	1103.12	0.568146	0.14349	6.73714e-05	0.000143625	HepG2 vs Liver
PER3	534.038	-2.50856	0.438756	8.6817e-10	2.94516e-09	HepG2 vs Liver
UTS2	9.6981	-6.46272	1.17382	7.93531e-09	2.47848e-08	HepG2 vs Liver
TNFRSF9	29.0969	-3.51367	0.897737	4.76335e-06	1.13995e-05	HepG2 vs Liver
EPN3	10.3161	4.01884	0.799008	2.99574e-08	8.89716e-08	HepG2 vs Liver
LTBP1	619.021	-6.43754	0.462686	1.83173e-44	8.51261e-43	HepG2 vs Liver
RCN1	939.264	-2.24932	0.373326	2.0351e-10	7.30696e-10	HepG2 vs Liver
ELN	450.708	-7.21631	0.745864	1.09439e-22	1.02139e-21	HepG2 vs Liver
RFC2	360.982	1.14827	0.198315	4.38475e-09	1.40049e-08	HepG2 vs Liver
ARID1B	865.59	1.06617	0.171575	3.46635e-10	1.22273e-09	HepG2 vs Liver
CLPTM1L	2032.69	-0.290261	0.25793	0.250587	0.31154	HepG2 vs Liver
NEDD4L	1306.04	2.05151	0.402528	5.95315e-08	1.71644e-07	HepG2 vs Liver
FOXP3	148.619	-4.96808	1.06455	3.1452e-07	8.45737e-07	HepG2 vs Liver
PPP1R3F	72.6866	-2.83534	0.453957	2.2625e-11	8.86272e-11	HepG2 vs Liver
HEXB	2777.61	-1.34227	0.284658	1.21727e-06	3.08377e-06	HepG2 vs Liver
PTCD2	210.981	0.617902	0.217499	0.00392583	0.00664213	HepG2 vs Liver
NEXMIF	4.47532	-1.5901	1.26353	0.0686247	0.0955629	HepG2 vs Liver
JKAMP	536.519	0.433817	0.16941	0.00976913	0.0156303	HepG2 vs Liver
DKK3	364.49	-7.29889	0.633263	2.78495e-31	5.12692e-30	HepG2 vs Liver
ARHGEF5	749.274	-3.64888	0.40578	1.26707e-20	1.00731e-19	HepG2 vs Liver
NFE2L3	119.041	2.02852	0.465547	2.37201e-06	5.85088e-06	HepG2 vs Liver
MCUR1	689.534	0.580465	0.275926	0.0311479	0.0460419	HepG2 vs Liver
LIMA1	649.771	-0.0539494	0.279311	0.843138	0.876143	HepG2 vs Liver
LETMD1	796.593	-0.844743	0.203993	2.69545e-05	5.98554e-05	HepG2 vs Liver
SLC4A8	9.86097	-1.60039	0.548903	0.00121973	0.00222214	HepG2 vs Liver
LAMC3	431.507	-7.00346	0.83768	1.79844e-17	1.12577e-16	HepG2 vs Liver
PTGER3	14.5424	-5.04874	1.07955	3.13506e-07	8.43137e-07	HepG2 vs Liver
TNIP3	4.30782	-5.36724	1.22815	1.394e-06	3.51768e-06	HepG2 vs Liver
MAPK9	701.767	0.509149	0.184084	0.00518099	0.00862291	HepG2 vs Liver
COL23A1	17.1029	-5.26245	0.868943	2.37452e-10	8.48351e-10	HepG2 vs Liver
BCAR1	908.277	0.151211	0.295197	0.598684	0.663988	HepG2 vs Liver
FHIP1B	748.927	-2.00208	0.252635	4.26632e-16	2.40344e-15	HepG2 vs Liver
HERPUD1	2876.29	-1.77828	0.258332	1.61475e-12	6.91413e-12	HepG2 vs Liver
HOMER3	93.9577	0.901046	0.455998	0.0344558	0.0505595	HepG2 vs Liver
RAD51	59.7606	4.29179	0.480969	4.59223e-20	3.49256e-19	HepG2 vs Liver
POLQ	166.663	6.78496	0.607166	1.7409e-29	2.74146e-28	HepG2 vs Liver
PIK3CB	614.828	-0.058846	0.187003	0.750408	0.798735	HepG2 vs Liver
CYBA	648.807	0.401556	0.518591	0.399384	0.470227	HepG2 vs Liver
THOC3	691.296	1.52477	0.223299	3.50204e-12	1.46246e-11	HepG2 vs Liver
HEBP2	1283.71	-0.599531	0.224185	0.00658078	0.0107936	HepG2 vs Liver
MPHOSPH9	447.706	2.18356	0.234536	1.68622e-21	1.43317e-20	HepG2 vs Liver
PLEKHA5	545.098	0.00807024	0.231697	0.971749	0.982895	HepG2 vs Liver
PRSS8	213.691	-3.21739	0.999074	7.81216e-05	0.000165334	HepG2 vs Liver
SIKE1	688.631	0.957352	0.151236	1.78764e-10	6.45437e-10	HepG2 vs Liver
RRP12	404.485	1.14961	0.3546	0.000715457	0.00134073	HepG2 vs Liver
FNIP2	1509.61	-1.26519	0.396462	0.0007554	0.00141178	HepG2 vs Liver
MSMO1	5985.96	-1.10772	0.370591	0.00174345	0.00310738	HepG2 vs Liver
TTC17	1549.98	-0.368335	0.227207	0.0994522	0.134412	HepG2 vs Liver
ALX4	1.29209	3.05359	1.28572	0.00143913	0.00259828	HepG2 vs Liver
FSTL4	17.3008	5.44314	1.22975	1.13002e-06	2.87038e-06	HepG2 vs Liver
FOXN3	1465.33	0.0886257	0.230141	0.695456	0.751402	HepG2 vs Liver
METTL24	40.1766	-5.22668	0.806356	1.63235e-11	6.45726e-11	HepG2 vs Liver
AKR7A2	939.21	-0.29876	0.199871	0.13016	0.17198	HepG2 vs Liver
MRTO4	522.32	1.39618	0.194021	2.99116e-13	1.35558e-12	HepG2 vs Liver
NNAT	14.1195	1.26797	0.423618	0.00145678	0.00262753	HepG2 vs Liver
USE1	280.552	-2.11673	0.244633	7.56049e-19	5.21276e-18	HepG2 vs Liver
MCF2L2	11.6691	-1.73507	1.00378	0.0233831	0.0352796	HepG2 vs Liver
NRIP2	31.4093	-0.628875	0.43899	0.127678	0.169034	HepG2 vs Liver
LAMA3	416.391	-0.402369	0.583461	0.442748	0.51438	HepG2 vs Liver
AP5M1	729.513	0.439285	0.199044	0.0254451	0.0381202	HepG2 vs Liver
ANAPC4	392.483	0.615561	0.210607	0.00303314	0.0052227	HepG2 vs Liver
KCNQ1	81.5733	-5.85179	0.755135	2.56419e-15	1.3602e-14	HepG2 vs Liver
TRAPPC3	682.554	-0.254908	0.149738	0.0864815	0.118261	HepG2 vs Liver
THRAP3	2135.21	1.02093	0.102761	2.0557e-23	2.03744e-22	HepG2 vs Liver
PHPT1	479.464	0.502306	0.269704	0.0566924	0.0801192	HepG2 vs Liver
ENTPD2	41.5421	-0.331525	0.577793	0.524002	0.593652	HepG2 vs Liver
LY75	45.1484	-8.24132	1.00338	4.26692e-17	2.61128e-16	HepG2 vs Liver
ARID4B	788.346	0.466466	0.155379	0.00248648	0.00433383	HepG2 vs Liver
OPN3	148.017	-0.568017	0.290077	0.0443108	0.0638135	HepG2 vs Liver
SDCCAG8	254.075	-0.550386	0.167306	0.000903555	0.0016707	HepG2 vs Liver
PTPRN	1.0804	0.149039	1.02872	0.843298	0.876259	HepG2 vs Liver
HHAT	133.939	0.231489	0.259213	0.36182	0.431606	HepG2 vs Liver
KIF1B	1175.24	1.64525	0.227023	1.46149e-13	6.78851e-13	HepG2 vs Liver
FOXC1	76.4026	-0.974804	0.57265	0.0583387	0.0822401	HepG2 vs Liver
TBC1D22A	415.033	-0.00886925	0.217856	0.967046	0.979233	HepG2 vs Liver
SYNE2	1445.81	0.826603	0.306771	0.00546267	0.00906335	HepG2 vs Liver
PLEKHH1	97.6756	1.62978	0.478859	0.000222808	0.000446505	HepG2 vs Liver
ATP9A	887.21	0.741402	0.362995	0.0330836	0.0486842	HepG2 vs Liver
CBLN4	16.1102	-7.82088	1.31469	5.39243e-10	1.86931e-09	HepG2 vs Liver
CHRDL2	89.5251	-5.10411	0.872168	7.20564e-10	2.46805e-09	HepG2 vs Liver
FAM168A	782.898	0.17338	0.191689	0.360275	0.429961	HepG2 vs Liver
RELT	60.2372	0.444186	0.415144	0.258613	0.320527	HepG2 vs Liver
GALC	367.52	-10.9416	0.987654	1.06249e-29	1.70887e-28	HepG2 vs Liver
NOP58	897.702	1.90845	0.216196	2.37607e-19	1.7059e-18	HepG2 vs Liver
SZRD1	1104.99	-0.325707	0.186635	0.0776979	0.107158	HepG2 vs Liver
KCNH2	8.82738	-1.59927	1.02236	0.0382115	0.0555921	HepG2 vs Liver
CUL1	1451.97	0.237493	0.179129	0.18054	0.231394	HepG2 vs Liver
FAM114A2	383.769	-0.261092	0.169912	0.121028	0.160973	HepG2 vs Liver
CYFIP2	1476.09	-1.17416	0.560864	0.0202029	0.0307898	HepG2 vs Liver
TAB2	1434.84	-0.367295	0.226469	0.0993445	0.134297	HepG2 vs Liver
GINM1	676.715	-0.845251	0.178948	1.81329e-06	4.5365e-06	HepG2 vs Liver
EIF2AK2	1046.67	1.29947	0.197252	2.39981e-11	9.38434e-11	HepG2 vs Liver
USP36	795.221	0.0847812	0.219482	0.694997	0.751041	HepG2 vs Liver
KMT2C	1367.76	0.456463	0.212275	0.0291837	0.0432906	HepG2 vs Liver
MCOLN3	62.2435	-4.16999	1.55819	0.000466872	0.000895598	HepG2 vs Liver
CCDC85A	3.61635	-4.66455	1.34797	3.68881e-05	8.07635e-05	HepG2 vs Liver
PUM2	2312.52	0.195993	0.140214	0.159619	0.207194	HepG2 vs Liver
MRPL43	624.911	-0.51867	0.190349	0.00584828	0.00965703	HepG2 vs Liver
ITIH4	445.711	-6.8931	0.510193	4.34428e-42	1.74524e-40	HepG2 vs Liver
ITIH1	37132.1	-9.31177	0.460822	1.16956e-91	6.60729e-89	HepG2 vs Liver
HPF1	222.515	-0.292289	0.193709	0.126852	0.168052	HepG2 vs Liver
ZFR	1615.84	1.73528	0.117022	2.88226e-50	2.01179e-48	HepG2 vs Liver
ZNF280C	73.6557	2.0152	0.25983	1.59903e-15	8.62133e-15	HepG2 vs Liver
NPFFR2	23.418	-0.701191	1.61151	0.459707	0.530688	HepG2 vs Liver
PHF21B	0.495719	-0.896265	2.00938	0.401052	0.471865	HepG2 vs Liver
TRAF1	165.308	-4.0382	0.383742	5.42962e-27	7.11797e-26	HepG2 vs Liver
RC3H2	979.754	0.79368	0.161304	6.97105e-07	1.80678e-06	HepG2 vs Liver
IL17RB	1134.78	0.672194	0.413349	0.0858687	0.117503	HepG2 vs Liver
TRAF3IP2	234.543	-0.541732	0.390531	0.145431	0.190335	HepG2 vs Liver
GYG2	496.696	0.212872	0.324163	0.497437	0.56754	HepG2 vs Liver
DCBLD2	831.248	2.16122	0.157285	7.90615e-44	3.5378e-42	HepG2 vs Liver
SERPINB3	0.0252764	-0.260755	2.55928	0.813204	0.850618	HepG2 vs Liver
SOAT1	753.94	0.772875	0.233444	0.000752498	0.00140708	HepG2 vs Liver
PKP2	864.142	0.516311	0.325197	0.10066	0.135902	HepG2 vs Liver
MSH4	3.46544	1.25382	0.948199	0.0869045	0.118768	HepG2 vs Liver
F7	3259.47	-4.58444	0.334778	1.78539e-43	7.81507e-42	HepG2 vs Liver
GDI2	5150.71	1.08468	0.171824	1.81243e-10	6.53993e-10	HepG2 vs Liver
PRDM1	134.32	-9.76537	0.901213	2.56771e-28	3.70463e-27	HepG2 vs Liver
ATG5	610.235	0.247788	0.174588	0.151926	0.198004	HepG2 vs Liver
TMCC3	194.635	-8.37946	0.776652	7.54884e-28	1.05462e-26	HepG2 vs Liver
PITHD1	613.343	-0.560378	0.195119	0.00365125	0.00620779	HepG2 vs Liver
MTA3	381.667	1.86461	0.191345	4.66504e-23	4.4835e-22	HepG2 vs Liver
USP13	310.186	1.15992	0.187241	3.60683e-10	1.26955e-09	HepG2 vs Liver
ATP11B	868.912	-0.19572	0.181638	0.276328	0.340035	HepG2 vs Liver
LAMC2	53.3372	-8.63682	1.16149	1.73777e-14	8.67831e-14	HepG2 vs Liver
CDK14	630.638	-4.89969	0.331864	5.53953e-50	3.80774e-48	HepG2 vs Liver
SEC61A1	5721.29	0.424023	0.212594	0.0430749	0.0622335	HepG2 vs Liver
PPP1R12A	783.795	1.05419	0.15883	2.1698e-11	8.50512e-11	HepG2 vs Liver
RASGRF1	7.50656	0.910971	0.771466	0.155523	0.202384	HepG2 vs Liver
CAMK2B	118.871	-5.72935	0.905448	5.53994e-11	2.10004e-10	HepG2 vs Liver
CROCC	322.407	-0.865489	0.472499	0.048901	0.0699338	HepG2 vs Liver
POLR3E	632.746	1.8312	0.172072	4.84364e-27	6.39615e-26	HepG2 vs Liver
ATP2B4	1200.68	-0.642568	0.380248	0.0767736	0.105972	HepG2 vs Liver
ZC3H11A	13.5181	0.37613	0.291961	0.185787	0.237461	HepG2 vs Liver
RIOK2	376.782	0.804307	0.185812	1.20051e-05	2.76083e-05	HepG2 vs Liver
YIPF1	556.725	-0.681094	0.175702	9.04206e-05	0.000190095	HepG2 vs Liver
NDC1	565.517	2.77174	0.19114	5.90668e-49	3.80004e-47	HepG2 vs Liver
DGKG	61.0041	2.04751	0.600562	0.000115644	0.000240135	HepG2 vs Liver
FLYWCH1	418.437	-0.630818	0.28274	0.022096	0.0334718	HepG2 vs Liver
UNKL	103.571	0.694478	0.344296	0.0361439	0.0528135	HepG2 vs Liver
TBXAS1	165.94	-1.52056	0.347753	4.91221e-06	1.17417e-05	HepG2 vs Liver
PARP12	654.059	-0.83961	0.278247	0.00196991	0.00348489	HepG2 vs Liver
ALDH18A1	1266.13	3.14865	0.301645	6.91519e-27	8.98726e-26	HepG2 vs Liver
TARBP1	612.634	1.48543	0.279698	4.63791e-08	1.35254e-07	HepG2 vs Liver
GATB	458.471	0.69101	0.243732	0.00385632	0.00653309	HepG2 vs Liver
MXD1	346.406	-0.80423	0.367449	0.0222144	0.0336285	HepG2 vs Liver
CDK17	507.907	-0.0493348	0.177943	0.779494	0.821817	HepG2 vs Liver
DNAJC25	682.88	-2.29213	0.353143	9.47473e-12	3.82672e-11	HepG2 vs Liver
SLC2A3	955.769	1.49073	0.640157	0.00769136	0.0124973	HepG2 vs Liver
PSD	38.7133	-2.33506	0.426773	4.71504e-09	1.502e-08	HepG2 vs Liver
CTDP1	309.446	-0.314525	0.192689	0.0986813	0.13347	HepG2 vs Liver
YBX3	613.869	0.171929	0.479949	0.700256	0.755684	HepG2 vs Liver
STYK1	3.995	-4.09252	1.54597	0.000510757	0.000975228	HepG2 vs Liver
WNK1	2936.98	0.0996791	0.239095	0.67131	0.730377	HepG2 vs Liver
CCAR1	989.9	1.54929	0.168597	1.57253e-20	1.23924e-19	HepG2 vs Liver
OGFR	1479.73	0.118396	0.155352	0.442591	0.514247	HepG2 vs Liver
GNA15	43.8404	-6.79375	0.822617	4.37588e-17	2.67435e-16	HepG2 vs Liver
CREB3L3	3987.66	-4.75211	0.460231	9.42711e-26	1.119e-24	HepG2 vs Liver
PIGV	542.773	-1.44022	0.275671	7.87053e-08	2.23857e-07	HepG2 vs Liver
PTPRU	412.533	1.46505	0.429201	0.00027013	0.000534349	HepG2 vs Liver
SNRNP40	441.029	2.53052	0.208874	6.11307e-35	1.48938e-33	HepG2 vs Liver
RIMBP2	6.8989	-5.4918	1.90463	0.000265525	0.000525872	HepG2 vs Liver
COL11A1	5.19386	-3.81288	1.56394	0.000986826	0.00181854	HepG2 vs Liver
QSER1	653.008	2.37264	0.221536	8.41006e-28	1.16862e-26	HepG2 vs Liver
MPC1	2335.45	-1.45834	0.335187	5.89398e-06	1.4007e-05	HepG2 vs Liver
ACAA1	6458.22	-3.36849	0.381786	4.90036e-20	3.72221e-19	HepG2 vs Liver
BCAT1	388.018	5.59605	0.491567	1.55324e-30	2.67424e-29	HepG2 vs Liver
HDAC7	396.764	-1.31099	0.390503	0.000400625	0.00077402	HepG2 vs Liver
LZTS1	66.6415	-4.68381	0.680131	7.28651e-13	3.20344e-12	HepG2 vs Liver
PRDM6	12.2532	-2.01045	0.796344	0.00224056	0.00392793	HepG2 vs Liver
WNT8A	0.289286	0.752478	2.43796	0.507815	0.577855	HepG2 vs Liver
SPAG4	89.532	0.230357	0.489236	0.611811	0.675893	HepG2 vs Liver
NCKAP1	2257.06	1.43815	0.183313	1.98318e-15	1.06071e-14	HepG2 vs Liver
MRPS35	1378.4	0.3341	0.197848	0.087375	0.119366	HepG2 vs Liver
GUCY1B1	182.967	-10.5243	1.0154	2.84089e-26	3.52247e-25	HepG2 vs Liver
SFSWAP	517.245	0.416776	0.187162	0.0243607	0.0366208	HepG2 vs Liver
TNK2	590.641	-2.18577	0.33025	4.85141e-12	2.00191e-11	HepG2 vs Liver
MON2	1209.04	-0.00785303	0.170183	0.962864	0.975874	HepG2 vs Liver
CDH3	3.26749	-1.50364	1.1919	0.0741399	0.102603	HepG2 vs Liver
ARSF	28.6303	-6.90922	1.43655	2.64743e-07	7.16791e-07	HepG2 vs Liver
GPBP1	1228.24	0.562447	0.157703	0.000324768	0.000635958	HepG2 vs Liver
DGAT2	2987.99	-2.1833	0.433224	6.40851e-08	1.84098e-07	HepG2 vs Liver
ZNF112	43.301	1.66411	0.260187	5.29874e-11	2.01283e-10	HepG2 vs Liver
CS	1672.74	1.6406	0.22083	3.77777e-14	1.83785e-13	HepG2 vs Liver
LTK	67.1389	-2.21956	0.756638	0.00048022	0.000919545	HepG2 vs Liver
MRPS24	15.2243	0.407404	0.348437	0.224485	0.282215	HepG2 vs Liver
ELMO2	433.919	1.39882	0.139102	4.1885e-24	4.36424e-23	HepG2 vs Liver
WAPL	1190.26	1.09826	0.178788	5.29398e-10	1.83694e-09	HepG2 vs Liver
VMP1	3245.93	-0.051384	0.256478	0.837987	0.871992	HepG2 vs Liver
APPBP2	751.544	1.184	0.16444	3.64681e-13	1.6412e-12	HepG2 vs Liver
POLD1	268.193	1.96734	0.275412	1.81409e-13	8.36822e-13	HepG2 vs Liver
SEZ6	18.2489	1.78658	1.1794	0.0347066	0.0508986	HepG2 vs Liver
EIF4B	7433.28	0.984662	0.261688	0.000118298	0.00024514	HepG2 vs Liver
SLC6A16	120.992	-5.96787	0.49864	1.7742e-33	3.91623e-32	HepG2 vs Liver
BICRA	193.347	-3.02867	0.256258	1.31517e-33	2.94252e-32	HepG2 vs Liver
SPHK2	343.702	-1.54723	0.373406	1.31223e-05	3.00704e-05	HepG2 vs Liver
RPL18	5303.17	-0.0744263	0.238151	0.750443	0.798735	HepG2 vs Liver
CA11	34.5848	-3.45871	0.639844	3.07093e-09	9.95271e-09	HepG2 vs Liver
ISOC2	1594.46	-1.49435	0.236234	1.06784e-10	3.93566e-10	HepG2 vs Liver
U2AF2	1674.91	0.308067	0.171278	0.0695028	0.0967186	HepG2 vs Liver
EPN1	2457.95	-2.53302	0.231064	4.04604e-29	6.20919e-28	HepG2 vs Liver
MED29	917.171	-0.873177	0.166564	1.22122e-07	3.4112e-07	HepG2 vs Liver
AHRR	0.845369	0.144257	0.775823	0.822641	0.858993	HepG2 vs Liver
ZNF275	735.858	-0.774079	0.29676	0.00727741	0.0118662	HepG2 vs Liver
MTMR1	421.164	-0.205158	0.232197	0.368938	0.438984	HepG2 vs Liver
GPC1	794.496	-2.24769	0.574551	1.17864e-05	2.71363e-05	HepG2 vs Liver
ADCK1	115.692	-0.995928	0.255586	6.8165e-05	0.000145197	HepG2 vs Liver
HAGH	2841.24	-2.92938	0.363697	3.73918e-17	2.30078e-16	HepG2 vs Liver
RNF4	736.501	0.888844	0.220392	4.16771e-05	9.07102e-05	HepG2 vs Liver
CASP8	487.161	1.46513	0.161023	4.06429e-20	3.10944e-19	HepG2 vs Liver
LIMCH1	332.455	-10.2414	0.879724	2.29038e-32	4.60573e-31	HepG2 vs Liver
INTS13	368.448	1.76723	0.238504	3.57905e-14	1.7454e-13	HepG2 vs Liver
TM7SF3	1751.8	-0.544285	0.284956	0.0500178	0.0713559	HepG2 vs Liver
DLX3	0.414296	0.530341	1.75045	0.589061	0.655205	HepG2 vs Liver
SPA17	29.4707	1.05612	0.319158	0.000616323	0.00116632	HepG2 vs Liver
TSPAN32	26.1881	-2.84575	0.591099	8.66205e-08	2.45251e-07	HepG2 vs Liver
CCN5	30.0762	-5.01442	1.07693	3.38375e-07	9.06648e-07	HepG2 vs Liver
DMRT3	0.351585	-0.472048	1.82993	0.637341	0.699184	HepG2 vs Liver
ST3GAL6	889.104	-1.58303	0.385124	1.4394e-05	3.2843e-05	HepG2 vs Liver
ATP2C2	7.57865	-0.00184329	0.896076	0.997903	1	HepG2 vs Liver
NGFR	493.168	-4.37555	0.869166	3.69376e-08	1.08649e-07	HepG2 vs Liver
CDON	115.362	2.39205	0.376431	1.96349e-11	7.72323e-11	HepG2 vs Liver
TAF2	591.133	1.36757	0.163774	3.41136e-17	2.10336e-16	HepG2 vs Liver
HIPK2	2188.14	0.5776	0.354352	0.0898198	0.122446	HepG2 vs Liver
TNPO3	1093.94	0.997171	0.281066	0.0002699	0.000533952	HepG2 vs Liver
BORCS8-MEF2B	0.371278	-0.56547	1.25714	0.498821	0.568832	HepG2 vs Liver
RFXANK	243.209	0.670155	0.244205	0.00515584	0.00858341	HepG2 vs Liver
TMEM161A	572.335	-1.33291	0.239569	1.35876e-08	4.16334e-08	HepG2 vs Liver
LPAR2	63.1137	-2.72359	0.750593	2.13372e-05	4.78577e-05	HepG2 vs Liver
CTSA	3389.24	-0.236901	0.297295	0.412735	0.483758	HepG2 vs Liver
SUGP2	1110.76	0.303133	0.314808	0.320622	0.388121	HepG2 vs Liver
SLC12A2	452.762	0.0784719	0.441497	0.850185	0.881843	HepG2 vs Liver
SNX24	207.522	0.709381	0.236997	0.00230567	0.00403191	HepG2 vs Liver
EYA2	35.0114	-8.34739	1.19851	6.02493e-13	2.66631e-12	HepG2 vs Liver
CNN2	968.488	0.0436443	0.326887	0.890225	0.915182	HepG2 vs Liver
ABCA7	202.446	-0.691355	0.431269	0.0888482	0.121277	HepG2 vs Liver
SNCAIP	41.3479	-8.64671	0.990928	4.53681e-19	3.1814e-18	HepG2 vs Liver
DDX20	248.332	1.70757	0.140802	2.37685e-34	5.58279e-33	HepG2 vs Liver
BTBD1	896.439	0.704075	0.205166	0.000504312	0.000963635	HepG2 vs Liver
FAR2	71.9595	-0.300241	0.362594	0.388253	0.458868	HepG2 vs Liver
BCAS1	26.46	1.45535	0.798299	0.0266281	0.0397411	HepG2 vs Liver
POU1F1	0.999881	-0.974088	1.01833	0.199755	0.253789	HepG2 vs Liver
CHI3L2	8.45091	0.629667	0.606872	0.243663	0.303747	HepG2 vs Liver
SBNO2	773.872	-1.60018	0.272782	1.62323e-09	5.38434e-09	HepG2 vs Liver
PMS1	290.047	2.29069	0.215891	2.85579e-27	3.82139e-26	HepG2 vs Liver
HMG20B	695.906	-1.19818	0.171314	1.59707e-12	6.84328e-12	HepG2 vs Liver
CALCRL	471.628	-8.51309	0.637428	2.06561e-41	7.91146e-40	HepG2 vs Liver
TAF11	558.44	1.07293	0.135476	1.59694e-15	8.61516e-15	HepG2 vs Liver
ANKS1A	570.587	0.105694	0.204936	0.601328	0.666308	HepG2 vs Liver
AP3D1	2182.01	0.264484	0.196863	0.173901	0.223884	HepG2 vs Liver
ZNF76	467.023	-0.988572	0.177271	1.74507e-08	5.29497e-08	HepG2 vs Liver
SLC9A3R2	3146.79	-4.42703	0.397529	1.07175e-29	1.72224e-28	HepG2 vs Liver
NTHL1	413.089	-0.505003	0.291889	0.0755207	0.104386	HepG2 vs Liver
UHRF1BP1	564.932	3.03012	0.280633	1.50567e-28	2.21657e-27	HepG2 vs Liver
GNAI3	1367.24	0.656848	0.134277	8.65365e-07	2.22343e-06	HepG2 vs Liver
IPO5	2698.98	2.21455	0.27098	3.78715e-17	2.3295e-16	HepG2 vs Liver
OAT	2435.95	-0.693677	0.733231	0.263121	0.325579	HepG2 vs Liver
WDR3	711.334	1.70778	0.231335	4.84575e-14	2.33355e-13	HepG2 vs Liver
PKN2	956.417	0.926494	0.138187	1.50734e-11	5.9929e-11	HepG2 vs Liver
WDR18	495.432	-0.243408	0.20872	0.237172	0.296415	HepG2 vs Liver
TRAM2	1096.77	1.82431	0.29985	2.99178e-10	1.06133e-09	HepG2 vs Liver
NTN1	264.045	-5.11639	0.491112	4.82557e-26	5.85089e-25	HepG2 vs Liver
GLP2R	31.086	-0.642092	0.765452	0.314308	0.381168	HepG2 vs Liver
MCM10	152.306	6.95614	0.629351	6.57513e-29	9.91369e-28	HepG2 vs Liver
DGKA	121.21	-1.57191	0.456758	0.000210747	0.000423557	HepG2 vs Liver
ERBB3	3513.95	0.0218463	0.278668	0.935994	0.953344	HepG2 vs Liver
ROPN1	6.38757	-2.53302	1.00954	0.00132485	0.00240252	HepG2 vs Liver
ANKRD44	261.847	-5.39348	0.308149	4.27558e-69	7.80747e-67	HepG2 vs Liver
KARS1	1869.67	1.71822	0.249943	1.90137e-12	8.0992e-12	HepG2 vs Liver
ADAT1	350.885	1.05833	0.212703	4.36567e-07	1.15459e-06	HepG2 vs Liver
PDIA5	1394.55	-1.29902	0.250991	1.21057e-07	3.3825e-07	HepG2 vs Liver
TBC1D22B	175.97	1.40729	0.22389	1.54673e-10	5.60919e-10	HepG2 vs Liver
NDUFB4	1289.42	-0.970829	0.167332	4.73475e-09	1.50801e-08	HepG2 vs Liver
SPEN	1196.98	-0.24944	0.189357	0.182843	0.234029	HepG2 vs Liver
MYLK	2467.16	-0.922992	0.380127	0.0108894	0.0172986	HepG2 vs Liver
ZC3H15	1342.6	1.70825	0.192477	2.18528e-19	1.57204e-18	HepG2 vs Liver
MAP2K4	614.757	0.998976	0.188932	8.74337e-08	2.47437e-07	HepG2 vs Liver
PACC1	74.2466	1.80798	0.297159	3.07245e-10	1.08803e-09	HepG2 vs Liver
SNAP91	1.17342	-0.931339	1.79493	0.357489	0.42689	HepG2 vs Liver
SLK	1183.64	0.656137	0.176618	0.000175278	0.000355512	HepG2 vs Liver
CYB5R4	283	0.681151	0.219695	0.00163959	0.002935	HepG2 vs Liver
COL17A1	3.02104	2.62178	1.13827	0.00228772	0.00400518	HepG2 vs Liver
GSTO2	99.969	-1.09541	0.463465	0.0111224	0.0176394	HepG2 vs Liver
SEC61A2	189.081	-0.439624	0.248907	0.0717151	0.0995291	HepG2 vs Liver
PRKCQ	24.2005	-1.28024	0.513783	0.00645467	0.0106031	HepG2 vs Liver
TLE2	191.446	-8.24323	0.695786	4.59228e-33	9.75549e-32	HepG2 vs Liver
ASB1	377.651	1.0334	0.308235	0.000537978	0.0010249	HepG2 vs Liver
FAM107B	2541.52	-1.713	0.266282	3.84477e-11	1.47383e-10	HepG2 vs Liver
ME1	361.472	-9.86672	0.964948	1.60667e-25	1.87268e-24	HepG2 vs Liver
TBC1D1	905.996	0.0539548	0.228364	0.810244	0.847857	HepG2 vs Liver
CDK13	1027.38	0.293515	0.161807	0.0674278	0.0941064	HepG2 vs Liver
MTHFD2	350.82	4.2028	0.496071	2.16638e-18	1.44729e-17	HepG2 vs Liver
SLC9A7	328.711	0.344195	0.252757	0.16477	0.213206	HepG2 vs Liver
FOXJ2	275.312	-0.848889	0.238475	0.000287307	0.000566467	HepG2 vs Liver
YBX1	6230.72	0.704418	0.202124	0.000413799	0.000798695	HepG2 vs Liver
PDE4A	125.177	-1.5222	0.538157	0.00178306	0.0031739	HepG2 vs Liver
PPP2R5A	1983.33	-1.37015	0.20326	7.81852e-12	3.17839e-11	HepG2 vs Liver
CTNNA2	83.688	-1.94429	1.77531	0.0709439	0.0985495	HepG2 vs Liver
ELAVL1	965.411	0.45142	0.148018	0.0021348	0.003756	HepG2 vs Liver
TIE1	369.209	-5.42649	0.505935	2.1873e-27	2.96195e-26	HepG2 vs Liver
DIP2B	1146.92	1.65309	0.166424	1.02242e-23	1.03144e-22	HepG2 vs Liver
SMARCD1	649.834	1.35914	0.185414	1.15847e-13	5.41296e-13	HepG2 vs Liver
KDM4A	293.077	0.221354	0.2202	0.307495	0.374009	HepG2 vs Liver
NFYC	749.199	-0.544421	0.143724	0.000137419	0.000282141	HepG2 vs Liver
ZMYND12	81.1204	-5.6709	0.589032	1.82343e-22	1.67841e-21	HepG2 vs Liver
SLC9A3	31.0756	-0.842694	0.526068	0.0798603	0.109922	HepG2 vs Liver
NGEF	537.696	-0.720604	0.253677	0.00373049	0.00633119	HepG2 vs Liver
ASPM	608.851	5.45792	0.559357	4.73715e-23	4.55038e-22	HepG2 vs Liver
CD84	211.434	-9.21397	0.827953	1.27019e-29	2.03029e-28	HepG2 vs Liver
ELOVL1	697.138	0.068666	0.189876	0.714595	0.767995	HepG2 vs Liver
SPI1	224.978	-9.25513	0.847379	1.23825e-28	1.83034e-27	HepG2 vs Liver
POLR1H	146.574	1.39017	0.180423	6.36937e-15	3.28987e-14	HepG2 vs Liver
MPPED2	17.961	-6.31064	1.16583	1.28536e-08	3.94878e-08	HepG2 vs Liver
CLDN18	6.29042	0.325759	0.956591	0.65431	0.714465	HepG2 vs Liver
ZBTB11	500.244	0.938619	0.127684	1.45763e-13	6.77229e-13	HepG2 vs Liver
ATXN3	305.201	-0.207817	0.233226	0.364813	0.434659	HepG2 vs Liver
GOLGA5	1196.24	-0.399589	0.218066	0.0628985	0.088214	HepG2 vs Liver
FGFR2	1355.5	-4.85417	0.857916	1.84777e-09	6.10454e-09	HepG2 vs Liver
LRRC40	503.413	1.00195	0.18408	3.68779e-08	1.08509e-07	HepG2 vs Liver
ISOC1	1316.44	-0.908237	0.247112	0.000176723	0.000358282	HepG2 vs Liver
EML1	151.999	-1.75727	0.414549	6.30295e-06	1.49299e-05	HepG2 vs Liver
TRMT11	409.726	1.59855	0.228	8.68697e-13	3.78965e-12	HepG2 vs Liver
THUMPD1	802.978	1.97067	0.166656	5.7535e-33	1.21226e-31	HepG2 vs Liver
MSANTD3	201.394	0.75489	0.298799	0.00931293	0.0149459	HepG2 vs Liver
KIF26A	50.2622	-8.95072	1.07414	1.19021e-17	7.53912e-17	HepG2 vs Liver
ATG2B	1005.11	-0.717558	0.248353	0.00320677	0.00550228	HepG2 vs Liver
ARFGEF1	1072.28	0.730422	0.181533	4.77052e-05	0.000103184	HepG2 vs Liver
ACSM2B	9278.34	-5.25476	0.50421	5.05825e-26	6.11659e-25	HepG2 vs Liver
ZFAT	124.355	0.834419	0.297939	0.00394034	0.0066648	HepG2 vs Liver
MTFR1	915.21	0.270699	0.23774	0.246522	0.306951	HepG2 vs Liver
STAG3	95.6283	-0.314811	0.474173	0.476195	0.547345	HepG2 vs Liver
FECH	646.317	-0.580438	0.234752	0.0118633	0.0187338	HepG2 vs Liver
MYO9A	306.981	1.46268	0.25925	7.38689e-09	2.31158e-08	HepG2 vs Liver
DDX3Y	1156.59	1.03929	0.888234	0.138865	0.182508	HepG2 vs Liver
PFKP	123.252	-1.79699	0.542261	0.000239567	0.000477655	HepG2 vs Liver
IDI1	2805.27	0.456106	0.343567	0.168251	0.217244	HepG2 vs Liver
SP100	1303.95	-2.293	0.220983	3.3926e-26	4.17789e-25	HepG2 vs Liver
KLF6	6179.11	-4.20547	0.38333	5.22263e-29	7.96077e-28	HepG2 vs Liver
PLPP1	874.52	-3.55378	0.318526	3.25837e-30	5.47487e-29	HepG2 vs Liver
NEO1	535.689	-0.403113	0.256188	0.108229	0.145242	HepG2 vs Liver
TRAM1	5339.58	-0.419488	0.255449	0.0937146	0.127238	HepG2 vs Liver
PHKA1	119.718	1.7823	0.345813	6.944e-08	1.98755e-07	HepG2 vs Liver
TNFRSF1A	2526.71	-2.35155	0.255543	3.38763e-21	2.81183e-20	HepG2 vs Liver
CACNB1	23.5088	0.20647	0.492568	0.651099	0.711556	HepG2 vs Liver
EVI5	600.879	-0.164856	0.2259	0.458444	0.529534	HepG2 vs Liver
STOML1	179.267	-2.14195	0.271826	4.71113e-16	2.64825e-15	HepG2 vs Liver
PKM	2529.56	3.39222	0.557576	5.38684e-11	2.04587e-10	HepG2 vs Liver
DHX29	739.829	0.648216	0.171216	0.000132607	0.000272851	HepG2 vs Liver
DNTTIP2	862.358	0.657748	0.168708	8.34187e-05	0.000176029	HepG2 vs Liver
METTL22	168.297	1.67662	0.207056	1.84141e-16	1.06388e-15	HepG2 vs Liver
TP53BP1	331.775	2.07879	0.24455	3.0511e-18	2.01012e-17	HepG2 vs Liver
TRO	280.534	-0.537806	0.434333	0.188675	0.240847	HepG2 vs Liver
RRP15	405.688	1.45986	0.204775	4.50081e-13	2.01151e-12	HepG2 vs Liver
RHOA	5214.11	-0.245457	0.169968	0.145076	0.189925	HepG2 vs Liver
DHX8	741.481	1.8434	0.154189	1.51906e-33	3.37365e-32	HepG2 vs Liver
PRKCZ	205.781	0.843794	0.305999	0.00446788	0.00750166	HepG2 vs Liver
ZFY	230.004	0.872091	0.789815	0.180675	0.231537	HepG2 vs Liver
IARS2	2901.99	0.479872	0.171884	0.00483404	0.00808118	HepG2 vs Liver
SYT1	86.839	-4.22237	0.938049	4.43788e-07	1.17309e-06	HepG2 vs Liver
NAV3	122.611	-2.72064	0.816349	6.77388e-05	0.000144374	HepG2 vs Liver
IDH3G	485.923	-1.1207	0.203248	2.239e-08	6.73489e-08	HepG2 vs Liver
ROGDI	189.274	-1.12892	0.309684	0.000165683	0.000337185	HepG2 vs Liver
PDZD4	57.2652	-7.54234	0.932578	1.51981e-16	8.86579e-16	HepG2 vs Liver
ATP2B3	1.25317	-1.15815	1.29146	0.181606	0.232579	HepG2 vs Liver
ROCK1	1378.29	0.390444	0.163666	0.0161424	0.0249698	HepG2 vs Liver
CBFB	548.428	1.26022	0.260271	7.11884e-07	1.84165e-06	HepG2 vs Liver
PDK3	406.965	0.722949	0.347756	0.0306648	0.0453649	HepG2 vs Liver
HYAL2	561.17	0.484825	0.260239	0.0570167	0.0805272	HepG2 vs Liver
HDAC4	191.355	1.61746	0.282593	3.69472e-09	1.18849e-08	HepG2 vs Liver
RASSF1	304.593	-1.15204	0.252868	3.20923e-06	7.81998e-06	HepG2 vs Liver
FGFR3	1408.54	0.57278	0.441046	0.167144	0.216001	HepG2 vs Liver
IFI35	486.677	-0.511882	0.317342	0.0958761	0.129929	HepG2 vs Liver
HEATR6	252.827	2.06829	0.197903	2.38236e-26	2.97022e-25	HepG2 vs Liver
COASY	1287.27	-0.177434	0.163126	0.272767	0.336134	HepG2 vs Liver
PLEKHH3	341.109	-0.89601	0.301656	0.00220982	0.00387818	HepG2 vs Liver
MEF2A	851.369	-0.825921	0.17488	1.84096e-06	4.60253e-06	HepG2 vs Liver
OTUD5	847.637	-1.29001	0.147302	1.09182e-18	7.44267e-18	HepG2 vs Liver
TFE3	800.08	-1.04995	0.191274	2.73669e-08	8.16734e-08	HepG2 vs Liver
TBC1D25	207.362	-1.47015	0.174564	1.63687e-17	1.02605e-16	HepG2 vs Liver
ACSL4	5114.96	4.83347	0.657659	3.04141e-14	1.49207e-13	HepG2 vs Liver
INPP5A	387.504	1.1565	0.224244	1.54365e-07	4.27351e-07	HepG2 vs Liver
GPKOW	350.592	-0.320452	0.167767	0.0539903	0.0765638	HepG2 vs Liver
GRIPAP1	820.347	-1.13391	0.139333	2.55569e-16	1.46116e-15	HepG2 vs Liver
FTSJ1	303.519	1.19527	0.178479	1.27417e-11	5.0905e-11	HepG2 vs Liver
PRR11	251.313	5.1844	0.432884	1.22168e-33	2.74015e-32	HepG2 vs Liver
REEP1	36.4068	-0.864509	0.700438	0.149686	0.195465	HepG2 vs Liver
ATP11A	937.905	0.35762	0.238258	0.126552	0.167715	HepG2 vs Liver
POLR1A	779.181	3.12277	0.207956	2.33216e-52	1.81728e-50	HepG2 vs Liver
LAPTM4A	4755.64	-1.39949	0.18821	5.00105e-14	2.40514e-13	HepG2 vs Liver
TTC7A	554.824	0.801693	0.325717	0.0108477	0.0172355	HepG2 vs Liver
IP6K2	731.993	0.213518	0.194358	0.26634	0.329066	HepG2 vs Liver
STON1-GTF2A1L	0.212115	-0.726916	2.02239	0.493057	0.563467	HepG2 vs Liver
SRBD1	341.204	1.79943	0.155197	1.18583e-31	2.25419e-30	HepG2 vs Liver
KIF2A	343.568	1.86888	0.249184	1.51589e-14	7.5996e-14	HepG2 vs Liver
RASGRP2	138.659	-8.12058	0.783264	7.46027e-26	8.91575e-25	HepG2 vs Liver
PSME4	1962.91	1.53612	0.170096	6.89294e-20	5.17916e-19	HepG2 vs Liver
IFT80	139.584	0.822813	0.254961	0.000979673	0.00180628	HepG2 vs Liver
SIRT2	893.936	-1.55603	0.197273	1.2076e-15	6.55783e-15	HepG2 vs Liver
ERLEC1	1257.9	0.816639	0.145572	1.61641e-08	4.91284e-08	HepG2 vs Liver
PPP2R5B	224.222	-2.06791	0.238568	7.24927e-19	5.0039e-18	HepG2 vs Liver
PYGM	13.9621	-2.46946	0.628447	8.06686e-06	1.88805e-05	HepG2 vs Liver
PAGE1	17.2995	2.09962	1.78293	0.0544178	0.0771279	HepG2 vs Liver
PITX1	46.0603	7.67252	1.35527	2.98357e-09	9.67999e-09	HepG2 vs Liver
TRPC7	0.503458	0.283733	1.70309	0.768111	0.813897	HepG2 vs Liver
MAST4	547.292	-1.45146	0.349481	1.43235e-05	3.26862e-05	HepG2 vs Liver
ADGRF5	558.599	-11.739	1.02507	1.09141e-31	2.08348e-30	HepG2 vs Liver
SDK2	27.1294	-5.45601	1.20317	7.10354e-07	1.83795e-06	HepG2 vs Liver
NUP133	752.783	1.94915	0.168626	1.369e-31	2.58879e-30	HepG2 vs Liver
NUCKS1	6289.57	0.32772	0.226723	0.14188	0.186052	HepG2 vs Liver
VPS35	1551.28	2.13494	0.206143	5.64575e-26	6.8088e-25	HepG2 vs Liver
DNAJA2	1470.41	0.963668	0.205794	2.04255e-06	5.08051e-06	HepG2 vs Liver
BCL3	937.297	-4.79206	0.383316	1.41835e-36	3.86159e-35	HepG2 vs Liver
KCNAB2	440.23	-1.10727	0.53705	0.0233637	0.0352532	HepG2 vs Liver
ABCC9	1387.58	-11.4821	0.757769	3.96944e-53	3.21791e-51	HepG2 vs Liver
GAL	2.9957	-0.15646	1.5064	0.862588	0.892352	HepG2 vs Liver
CLEC2D	126.129	-4.1925e-05	0.45066	0.999921	1	HepG2 vs Liver
FUNDC1	131.607	0.564309	0.179842	0.00152377	0.00274096	HepG2 vs Liver
MAOB	5201.32	-4.08783	0.365664	4.46113e-30	7.39215e-29	HepG2 vs Liver
RORA	1600.92	-2.68511	0.348443	7.70072e-16	4.2482e-15	HepG2 vs Liver
DRD4	12.0702	-2.08723	0.643317	0.000198075	0.000399242	HepG2 vs Liver
TGFBR3	1137.21	1.52792	0.347101	4.25017e-06	1.02106e-05	HepG2 vs Liver
PLA2G10	1.5162	1.09183	0.717897	0.0735211	0.101819	HepG2 vs Liver
HES2	5.53049	0.950105	0.848194	0.163615	0.21194	HepG2 vs Liver
ATP1B3	646.865	0.544131	0.487029	0.228414	0.286541	HepG2 vs Liver
NEDD4	1126.84	-0.143298	0.357359	0.676493	0.734822	HepG2 vs Liver
PIGB	129.702	0.0367984	0.259524	0.884883	0.910779	HepG2 vs Liver
MAPK6	1827.06	1.71673	0.237101	1.37167e-13	6.38543e-13	HepG2 vs Liver
GNB5	533.805	-1.21844	0.352921	0.000313947	0.000615835	HepG2 vs Liver
RAB27A	691.962	-2.6579	0.392732	8.25771e-13	3.60587e-12	HepG2 vs Liver
HDHD5	678.535	-12.919	0.921284	3.3788e-46	1.80716e-44	HepG2 vs Liver
UFD1	772.648	-0.0282795	0.166604	0.864065	0.893369	HepG2 vs Liver
LRP6	1748.87	0.158521	0.272931	0.552245	0.620555	HepG2 vs Liver
GUCY2C	38.2066	-4.65683	1.41744	6.77775e-05	0.00014444	HepG2 vs Liver
SCT	2.54799	-1.74119	0.681244	0.00294967	0.00508965	HepG2 vs Liver
PHRF1	828.793	0.0102399	0.176018	0.953163	0.968159	HepG2 vs Liver
ELP1	1762.54	3.50215	0.278037	1.05471e-37	3.10237e-36	HepG2 vs Liver
NUCB2	1148.28	0.0346688	0.310226	0.908333	0.930412	HepG2 vs Liver
PFN2	437.681	1.99833	0.618923	0.000238719	0.000476173	HepG2 vs Liver
PTPN3	1322.73	-1.57266	0.244665	4.9237e-11	1.87549e-10	HepG2 vs Liver
SPTB	17.9572	-2.40282	0.7604	0.000176088	0.000357035	HepG2 vs Liver
DAPP1	46.2243	-8.57743	0.995477	1.21734e-18	8.27644e-18	HepG2 vs Liver
FGF10	4.80219	-5.42116	1.71985	0.000118434	0.000245392	HepG2 vs Liver
SLC44A1	1869.82	0.468343	0.24115	0.0479307	0.0686656	HepG2 vs Liver
TMEM260	310.448	-0.182531	0.222235	0.40427	0.475189	HepG2 vs Liver
SMG6	237.622	1.20262	0.198724	8.49724e-10	2.88532e-09	HepG2 vs Liver
EXOC5	1032.15	0.774514	0.170014	4.25631e-06	1.0224e-05	HepG2 vs Liver
CLTCL1	256.934	0.0241513	0.478662	0.956778	0.970791	HepG2 vs Liver
FGF22	2.44792	0.0738975	0.740091	0.905733	0.928169	HepG2 vs Liver
FSTL3	364.229	-0.697032	0.582196	0.18234	0.233419	HepG2 vs Liver
DGCR2	1238.11	-0.306076	0.246914	0.206448	0.261393	HepG2 vs Liver
RNF126	574.717	-0.862006	0.225635	0.000102487	0.000214143	HepG2 vs Liver
MNT	190.137	-1.33065	0.237701	1.11896e-08	3.44961e-08	HepG2 vs Liver
ZXDC	553.104	-0.253917	0.150503	0.0893142	0.121831	HepG2 vs Liver
JMJD6	393.905	0.51207	0.247972	0.0352473	0.0516286	HepG2 vs Liver
POLB	442.611	0.262488	0.329838	0.410346	0.481297	HepG2 vs Liver
ST6GALNAC1	5.19198	-0.46395	0.712862	0.445553	0.517249	HepG2 vs Liver
WIPI1	278.362	0.926104	0.312405	0.00220283	0.00386741	HepG2 vs Liver
FRMPD1	40.7994	-6.64081	1.16032	2.39137e-09	7.82889e-09	HepG2 vs Liver
GBA2	1006.74	-0.289985	0.275072	0.280417	0.344411	HepG2 vs Liver
NDST1	2064.95	-0.379702	0.290707	0.179866	0.230693	HepG2 vs Liver
ASNS	6.42373	1.50358	0.716152	0.0134077	0.0209966	HepG2 vs Liver
AP3M2	163.373	1.63902	0.287331	4.0065e-09	1.28375e-08	HepG2 vs Liver
CNGB1	2.02627	0.213267	0.717939	0.727181	0.778807	HepG2 vs Liver
ST6GALNAC2	20.6724	-0.744179	0.598237	0.163278	0.211579	HepG2 vs Liver
PABPC1	11659.3	-0.895641	0.299554	0.00207411	0.00365705	HepG2 vs Liver
TESK2	130.406	-0.386521	0.317648	0.209139	0.264503	HepG2 vs Liver
CFAP20	541.578	0.399127	0.230347	0.078112	0.107712	HepG2 vs Liver
CSNK2A2	413.192	1.34743	0.238571	8.2237e-09	2.56457e-08	HepG2 vs Liver
PTPN21	375.428	-1.66218	0.266362	1.45193e-10	5.28447e-10	HepG2 vs Liver
EIF2B3	400.782	0.546947	0.175846	0.0016841	0.00300902	HepG2 vs Liver
CAMK2A	6.57511	-1.35248	0.872669	0.0520345	0.0739935	HepG2 vs Liver
TCOF1	614.479	2.28993	0.213017	6.35689e-28	8.95015e-27	HepG2 vs Liver
CDC42	3375.1	0.530933	0.154926	0.000554254	0.00105438	HepG2 vs Liver
OSBPL3	271.787	3.02281	0.541309	1.15685e-09	3.88008e-09	HepG2 vs Liver
EPHA8	0.2539	-0.506205	1.53402	0.581697	0.64829	HepG2 vs Liver
SLC12A3	1.98347	-1.84832	0.932695	0.0115293	0.0182398	HepG2 vs Liver
RAD18	277.955	2.0766	0.359689	1.27409e-09	4.25985e-09	HepG2 vs Liver
ATP2B1	981.445	1.36731	0.290948	1.27712e-06	3.23088e-06	HepG2 vs Liver
TRPM5	0.913431	1.26179	1.0566	0.105978	0.142422	HepG2 vs Liver
NCK2	304.743	0.288493	0.445731	0.49095	0.561592	HepG2 vs Liver
MAP4K4	2806.67	2.66802	0.261902	1.31201e-25	1.53817e-24	HepG2 vs Liver
MGAT4A	674.43	2.67621	0.277602	3.11514e-23	3.04079e-22	HepG2 vs Liver
RPL31	7364.19	0.356208	0.278648	0.190274	0.242716	HepG2 vs Liver
WDR1	2834.33	0.133747	0.200529	0.499466	0.569424	HepG2 vs Liver
SNX13	746.349	0.697653	0.187347	0.000165848	0.000337483	HepG2 vs Liver
ARHGAP10	205.503	-2.29748	0.429152	9.72004e-09	3.01198e-08	HepG2 vs Liver
RPS6KA2	299.054	-5.50354	0.428953	3.44072e-38	1.04016e-36	HepG2 vs Liver
ING3	167.965	-0.0960776	0.17721	0.584063	0.650406	HepG2 vs Liver
VASH1	165.578	-3.4318	0.430828	7.45502e-17	4.46264e-16	HepG2 vs Liver
LMCD1	249.137	-1.88239	0.373943	1.10666e-07	3.10415e-07	HepG2 vs Liver
BUD23	796.924	-0.672109	0.150829	7.16675e-06	1.68699e-05	HepG2 vs Liver
SEL1L	4116.26	-0.558965	0.230308	0.0135811	0.0212496	HepG2 vs Liver
TRIP13	130.773	5.79255	0.532737	4.98574e-28	7.0803e-27	HepG2 vs Liver
ATP6AP1	1749.45	-0.755184	0.223898	0.000608077	0.00115132	HepG2 vs Liver
TCF3	483.256	1.37678	0.221988	2.73757e-10	9.73825e-10	HepG2 vs Liver
TRIB2	406.277	-3.0894	0.432975	4.31695e-14	2.08729e-13	HepG2 vs Liver
DAZAP1	1198.27	0.138671	0.132613	0.293082	0.358552	HepG2 vs Liver
MBD3	736.599	0.0318786	0.240775	0.892771	0.917227	HepG2 vs Liver
HLTF	518.661	1.48885	0.232838	6.88443e-11	2.58423e-10	HepG2 vs Liver
FAM50A	742.089	-1.1039	0.23039	1.06719e-06	2.71766e-06	HepG2 vs Liver
FAM3A	755.869	-2.89132	0.233663	1.63378e-36	4.4281e-35	HepG2 vs Liver
CPSF1	1223.12	-0.0635715	0.269024	0.809039	0.84694	HepG2 vs Liver
MYO3B	12.4655	-1.21683	0.926246	0.0917824	0.124849	HepG2 vs Liver
CYBRD1	819.484	-6.35517	0.531724	2.17665e-33	4.74662e-32	HepG2 vs Liver
CDH19	123.418	-8.94014	1.21717	3.04347e-14	1.49267e-13	HepG2 vs Liver
PDCD2	681.83	1.46491	0.178663	1.07483e-16	6.34369e-16	HepG2 vs Liver
SLC6A15	0.687328	-0.505323	1.97489	0.626651	0.689213	HepG2 vs Liver
RDH11	2079.06	-0.377072	0.2584	0.136206	0.179235	HepG2 vs Liver
PRKACA	1831.6	-3.10963	0.257402	5.50699e-35	1.34716e-33	HepG2 vs Liver
ADGRL1	113.205	-0.877681	0.54839	0.0777949	0.107283	HepG2 vs Liver
SPP2	2911.89	-14.3927	1.10087	7.23657e-41	2.66985e-39	HepG2 vs Liver
ACTN1	2344.96	-0.167653	0.219032	0.437219	0.508855	HepG2 vs Liver
ZFYVE26	495.355	1.54242	0.268394	3.59097e-09	1.15697e-08	HepG2 vs Liver
RPS6KA6	30.1092	-7.54058	1.34088	3.79771e-09	1.21966e-08	HepG2 vs Liver
EPN2	175.423	0.150153	0.229886	0.506721	0.576895	HepG2 vs Liver
PTPN18	723.897	-1.19113	0.173441	3.92693e-12	1.6331e-11	HepG2 vs Liver
LIMS2	575.87	-5.38554	0.485076	3.43762e-29	5.32066e-28	HepG2 vs Liver
ASIC4	1.13803	2.50904	1.12318	0.00304939	0.00524868	HepG2 vs Liver
SPEG	20.5034	-4.61717	0.827581	2.41585e-09	7.9076e-09	HepG2 vs Liver
LNX1	114.588	-2.04918	0.292706	4.36134e-13	1.95063e-12	HepG2 vs Liver
ALDH3A2	6514.91	-0.870232	0.332167	0.00660369	0.0108283	HepG2 vs Liver
TFRC	2199.11	2.94543	0.452717	3.77045e-12	1.57079e-11	HepG2 vs Liver
SREBF1	2503.17	-2.37195	0.421881	1.86671e-09	6.16599e-09	HepG2 vs Liver
TRPC5	58.8985	-2.3998	1.01479	0.00229907	0.00402192	HepG2 vs Liver
AFF4	2669.28	-0.698651	0.241532	0.00320583	0.00550118	HepG2 vs Liver
UBE2D1	276.453	-0.0686481	0.284215	0.804394	0.843347	HepG2 vs Liver
PALS1	705.116	0.378392	0.206228	0.0629736	0.0883057	HepG2 vs Liver
RHOBTB1	674.609	2.77114	0.721261	8.49955e-06	1.98392e-05	HepG2 vs Liver
SMC1A	1495.85	0.827447	0.210163	6.48813e-05	0.000138545	HepG2 vs Liver
HSD17B10	2015.2	-1.97169	0.253525	1.4652e-15	7.91864e-15	HepG2 vs Liver
MARK2	487.747	0.0212969	0.17019	0.899525	0.923011	HepG2 vs Liver
HMMR	268.138	5.06545	0.607564	1.52825e-17	9.59292e-17	HepG2 vs Liver
CHFR	318.352	0.493551	0.296283	0.0867881	0.118635	HepG2 vs Liver
TRHDE	59.6229	-7.1972	1.33612	1.46817e-08	4.48186e-08	HepG2 vs Liver
P4HA2	473.254	1.51247	0.405912	7.75475e-05	0.000164157	HepG2 vs Liver
FCGR2B	339.627	-10.872	1.05827	6.3158e-26	7.58651e-25	HepG2 vs Liver
NFATC3	537.978	2.39618	0.314676	2.40389e-15	1.27816e-14	HepG2 vs Liver
TRNT1	267.804	1.13257	0.179741	1.87346e-10	6.74535e-10	HepG2 vs Liver
ACADVL	11232.7	-2.95912	0.252979	5.73739e-33	1.21028e-31	HepG2 vs Liver
STK10	366.969	-0.806432	0.256904	0.00134064	0.00242919	HepG2 vs Liver
FBXW11	993.902	1.06374	0.164685	7.0818e-11	2.65556e-10	HepG2 vs Liver
ACAP1	125.518	-2.67661	0.459677	3.72159e-10	1.30816e-09	HepG2 vs Liver
CRMP1	75.4599	-1.04557	0.535155	0.0318631	0.0470219	HepG2 vs Liver
EVC	267.318	-0.301387	0.570594	0.558537	0.626714	HepG2 vs Liver
DERL2	624.834	-0.152154	0.18532	0.406645	0.477576	HepG2 vs Liver
SIDT1	30.8165	-4.12016	0.531812	7.44039e-16	4.11086e-15	HepG2 vs Liver
NDE1	189.205	2.95453	0.286792	3.05527e-26	3.77533e-25	HepG2 vs Liver
IRAG1	107.823	-4.15984	0.674273	5.06521e-11	1.92615e-10	HepG2 vs Liver
TMEM38A	173.747	-1.47036	0.285468	1.12322e-07	3.14864e-07	HepG2 vs Liver
AP1M1	1103.18	-0.437488	0.223785	0.0470426	0.0674498	HepG2 vs Liver
PVR	1312.38	-0.182314	0.276139	0.499006	0.569007	HepG2 vs Liver
XRCC1	261.659	0.738056	0.154649	1.51381e-06	3.80993e-06	HepG2 vs Liver
SCARB1	4598.37	-1.60079	0.287202	9.04236e-09	2.80824e-08	HepG2 vs Liver
CYP2W1	49.385	5.78892	0.709007	9.09829e-17	5.39983e-16	HepG2 vs Liver
MCM2	407.39	5.28071	0.49194	1.84737e-27	2.51671e-26	HepG2 vs Liver
MOV10L1	20.7364	-3.65584	0.828156	5.23311e-07	1.37327e-06	HepG2 vs Liver
PANX2	202.713	-3.92985	0.621247	1.55353e-11	6.16165e-11	HepG2 vs Liver
SELENOO	1078.77	-2.91879	0.308314	1.31952e-22	1.22393e-21	HepG2 vs Liver
TP63	10.4902	-7.11334	1.07616	9.70158e-12	3.91572e-11	HepG2 vs Liver
ALPK1	180.733	-2.67873	0.358056	4.42674e-15	2.31091e-14	HepG2 vs Liver
LLGL2	1147.75	0.0042439	0.246608	0.986009	0.994869	HepG2 vs Liver
PDE8A	996.907	-0.590971	0.18882	0.00154847	0.00278263	HepG2 vs Liver
CLCN4	243.012	-0.483115	0.233539	0.0353342	0.0517434	HepG2 vs Liver
NLE1	214.474	2.18438	0.28046	9.00398e-16	4.93653e-15	HepG2 vs Liver
SDHA	941.218	-0.901402	0.225213	4.70322e-05	0.000101802	HepG2 vs Liver
SMARCE1	196.996	1.67085	0.268446	1.58821e-10	5.75615e-10	HepG2 vs Liver
FNDC8	0.509764	1.1704	1.33034	0.183955	0.235385	HepG2 vs Liver
GSDMB	667.285	-3.87641	0.501074	6.38583e-16	3.551e-15	HepG2 vs Liver
KDM5A	943.469	1.31245	0.182717	3.62672e-13	1.63297e-12	HepG2 vs Liver
ADAM11	13.4391	1.0299	0.550771	0.0389519	0.0565736	HepG2 vs Liver
PPP2R3A	67.0805	-0.924878	0.400285	0.014876	0.0231236	HepG2 vs Liver
FERMT2	2286.15	-0.760005	0.267529	0.00364515	0.00619915	HepG2 vs Liver
ABCB11	3061.68	-13.082	1.00572	3.06028e-40	1.08478e-38	HepG2 vs Liver
DHRS9	40.4891	-7.59639	1.0065	1.06964e-14	5.42714e-14	HepG2 vs Liver
CD5L	1060.28	-13.0846	1.26206	9.10763e-27	1.17774e-25	HepG2 vs Liver
PTGS2	201.794	-11.951	1.2158	3.53955e-24	3.7116e-23	HepG2 vs Liver
IGF2BP2	379.175	3.99573	0.818875	6.34543e-08	1.82373e-07	HepG2 vs Liver
MAP3K13	880.472	-0.408311	0.305846	0.169196	0.218324	HepG2 vs Liver
ST6GAL1	15817.2	-2.20263	0.343228	1.80207e-11	7.10687e-11	HepG2 vs Liver
TBX21	23.8361	-8.0668	0.987892	6.75416e-17	4.05788e-16	HepG2 vs Liver
FRY	596.582	-0.207543	0.286909	0.458006	0.529128	HepG2 vs Liver
PICALM	3055.63	-0.778936	0.155595	4.52068e-07	1.19376e-06	HepG2 vs Liver
NSF	929.928	1.56627	0.172878	5.06285e-20	3.84241e-19	HepG2 vs Liver
GLI2	21.1518	-7.60724	1.25529	2.9104e-10	1.03327e-09	HepG2 vs Liver
CLASP1	964.48	1.40216	0.121201	2.86714e-31	5.26215e-30	HepG2 vs Liver
MRPS34	584.548	0.182176	0.196753	0.348711	0.417649	HepG2 vs Liver
NOTCH3	529.805	-6.05146	0.603863	4.01761e-24	4.19344e-23	HepG2 vs Liver
CLNS1A	1231.49	0.738523	0.227341	0.000956081	0.00176422	HepG2 vs Liver
PPP2R2C	19.5154	4.12974	1.60818	0.000651721	0.00122894	HepG2 vs Liver
TEAD2	210.686	0.747466	0.42041	0.0598249	0.0841645	HepG2 vs Liver
EED	221.386	1.30198	0.140816	1.26034e-20	1.00283e-19	HepG2 vs Liver
CDHR2	1400.39	-2.08091	0.788722	0.00146097	0.00263456	HepG2 vs Liver
SNCB	0.183878	-0.455841	2.27946	0.677167	0.735333	HepG2 vs Liver
TSG101	871.754	-0.124058	0.171379	0.465091	0.536151	HepG2 vs Liver
NCBP3	594.922	0.517085	0.169046	0.00202497	0.00357705	HepG2 vs Liver
ATP2A3	228.952	-9.34419	0.816185	3.16271e-31	5.78699e-30	HepG2 vs Liver
CA12	245.452	-0.989875	0.882677	0.156885	0.203923	HepG2 vs Liver
MGLL	2794.38	-11.4598	0.64734	2.20544e-71	4.47977e-69	HepG2 vs Liver
NTN4	571.237	-0.8524	0.345025	0.0102159	0.0162931	HepG2 vs Liver
BCS1L	384.375	0.406036	0.184892	0.0264394	0.0394756	HepG2 vs Liver
NUAK1	337.199	-0.6615	0.3272	0.0364255	0.0531863	HepG2 vs Liver
DPP8	511.934	0.985019	0.160539	6.06273e-10	2.09124e-09	HepG2 vs Liver
SLC24A1	162.808	1.01247	0.27112	0.000129496	0.000266876	HepG2 vs Liver
ZNF532	233.431	-10.8974	0.994631	4.19992e-29	6.43988e-28	HepG2 vs Liver
SCARF1	240.283	-6.65358	0.45724	1.93919e-48	1.2047e-46	HepG2 vs Liver
LMAN1	6034.23	-0.0629884	0.247513	0.795357	0.835763	HepG2 vs Liver
HACD3	3096.12	0.557412	0.26498	0.0314819	0.0464938	HepG2 vs Liver
IPCEF1	40.7227	-5.83131	0.652981	1.27654e-19	9.3658e-19	HepG2 vs Liver
ZZEF1	708.213	-0.0158235	0.209771	0.939048	0.95597	HepG2 vs Liver
NOX3	0.414693	1.28118	2.12072	0.2541	0.315355	HepG2 vs Liver
ENO1	12168.3	1.7475	0.302679	2.24844e-09	7.37433e-09	HepG2 vs Liver
SLC12A1	46.3543	-7.23178	1.64784	1.63428e-06	4.1051e-06	HepG2 vs Liver
MYDGF	1679.12	-0.734803	0.241942	0.00196837	0.00348251	HepG2 vs Liver
ANO8	189.551	-1.76653	0.315415	5.9871e-09	1.88925e-08	HepG2 vs Liver
TUBE1	773.252	-1.64073	0.452494	9.54321e-05	0.000200049	HepG2 vs Liver
ARHGEF10L	2544.85	-1.22388	0.39992	0.00122779	0.00223615	HepG2 vs Liver
TXK	22.069	-6.49564	0.859858	1.22941e-14	6.20297e-14	HepG2 vs Liver
WSCD2	2.47623	-3.94664	1.61751	0.000969152	0.00178761	HepG2 vs Liver
KCNQ2	0.455272	-0.213493	1.2659	0.79752	0.837597	HepG2 vs Liver
TACR2	4.3176	-3.7433	1.30092	0.000243527	0.000485122	HepG2 vs Liver
ACTR6	360.702	0.0245077	0.241037	0.917549	0.937992	HepG2 vs Liver
TIPIN	84.6134	2.56618	0.352448	2.32503e-14	1.15065e-13	HepG2 vs Liver
SRI	360.712	-6.51016	0.420854	1.9661e-54	1.7254e-52	HepG2 vs Liver
EIF4G3	972.656	0.625652	0.171813	0.00023703	0.000473067	HepG2 vs Liver
NUP37	224.801	2.50018	0.303124	1.22252e-17	7.73292e-17	HepG2 vs Liver
SEMA3A	22.8022	-0.177485	0.684136	0.763954	0.810824	HepG2 vs Liver
GTSE1	104.773	5.36067	0.551962	7.05518e-23	6.69168e-22	HepG2 vs Liver
SEMA3C	49.5023	-2.76726	0.906028	0.000180639	0.000365852	HepG2 vs Liver
TTC38	3359.05	-1.24727	0.276927	3.729e-06	9.01243e-06	HepG2 vs Liver
ACAT1	8195.49	-2.64725	0.33305	1.16717e-16	6.8663e-16	HepG2 vs Liver
GRAMD4	1268.19	-2.06644	0.548984	2.8577e-05	6.3303e-05	HepG2 vs Liver
CELSR1	242.894	-1.77534	0.487677	7.36335e-05	0.000156238	HepG2 vs Liver
WNT8B	1.47208	1.43033	0.821696	0.0326196	0.0480444	HepG2 vs Liver
ZNF638	1949.19	1.04572	0.161091	5.80598e-11	2.19399e-10	HepG2 vs Liver
SLC25A40	299.688	0.407728	0.208095	0.047023	0.0674294	HepG2 vs Liver
TIMM21	362.236	0.424963	0.195739	0.0279991	0.0416259	HepG2 vs Liver
ADD2	11.7719	-1.57052	0.823647	0.0192387	0.0293946	HepG2 vs Liver
FGF4	0.522505	0	2.53658	1	1	HepG2 vs Liver
RASAL2	429.212	0.831999	0.297773	0.00402728	0.00680294	HepG2 vs Liver
VPS9D1	288.109	-1.60677	0.262319	3.26952e-10	1.156e-09	HepG2 vs Liver
ZNF37A	381.459	1.59588	0.220501	1.68802e-13	7.80461e-13	HepG2 vs Liver
MARK3	773.545	0.367155	0.197876	0.0603385	0.0848408	HepG2 vs Liver
SLC25A3	6244.51	0.21282	0.184353	0.243353	0.303402	HepG2 vs Liver
FNDC3B	2463.22	1.86488	0.270206	1.22724e-12	5.29754e-12	HepG2 vs Liver
FOSL2	1168.5	-2.89334	0.356659	2.3804e-17	1.48083e-16	HepG2 vs Liver
CACNG5	0.758609	-1.09534	1.45845	0.233703	0.292583	HepG2 vs Liver
CACNG4	31.1652	-0.33501	0.928648	0.639897	0.701605	HepG2 vs Liver
FRYL	649.998	1.03975	0.167074	3.33826e-10	1.17915e-09	HepG2 vs Liver
TMEM131	1046.85	0.439222	0.170664	0.00939807	0.0150739	HepG2 vs Liver
FSCN1	570.376	1.11997	0.417434	0.0044434	0.00746333	HepG2 vs Liver
ACTB	33748.3	-1.19731	0.216984	2.03743e-08	6.148e-08	HepG2 vs Liver
MOCOS	745.989	0.159797	0.348371	0.63382	0.69587	HepG2 vs Liver
PLD1	866.207	0.235916	0.337946	0.469439	0.540611	HepG2 vs Liver
ATP12A	0.581039	-0.874468	1.77852	0.383982	0.454652	HepG2 vs Liver
WDR62	116.768	4.03255	0.480356	3.48162e-18	2.28792e-17	HepG2 vs Liver
DLG1	1274.46	1.19048	0.160017	6.08799e-14	2.90469e-13	HepG2 vs Liver
RAB7A	3562.47	-1.72076	0.151886	2.89027e-30	4.89339e-29	HepG2 vs Liver
BCAP29	22.5968	0.384476	0.274594	0.151681	0.197714	HepG2 vs Liver
SEC31B	171.364	-2.47359	0.534424	3.28831e-07	8.82252e-07	HepG2 vs Liver
SART3	678.972	1.65033	0.166414	1.2054e-23	1.20995e-22	HepG2 vs Liver
ARHGAP15	120.964	-7.98384	0.689403	1.1723e-31	2.23318e-30	HepG2 vs Liver
TUBA3D	9.70025	1.58964	0.757827	0.0120573	0.0190169	HepG2 vs Liver
PAX2	2.47343	-4.72761	1.87521	0.000743812	0.00139141	HepG2 vs Liver
EXOSC7	326.156	0.773418	0.190379	3.94791e-05	8.61855e-05	HepG2 vs Liver
KIFAP3	497.343	-0.891177	0.22028	3.94335e-05	8.60964e-05	HepG2 vs Liver
MKRN2	189.951	1.33079	0.166985	8.32027e-16	4.57463e-15	HepG2 vs Liver
MCM6	459.575	2.09501	0.392404	1.48899e-08	4.54387e-08	HepG2 vs Liver
REXO2	499.676	0.541146	0.213505	0.0101294	0.0161624	HepG2 vs Liver
RBM7	458.403	-0.644218	0.199131	0.00105157	0.00193037	HepG2 vs Liver
RBMS2	215.946	-0.901872	0.37584	0.0119577	0.018868	HepG2 vs Liver
BAZ2A	1208.64	-0.0531235	0.216743	0.803602	0.84281	HepG2 vs Liver
PTPN23	788.055	-1.62412	0.23122	7.62258e-13	3.34469e-12	HepG2 vs Liver
MLH1	616.846	1.58621	0.223865	5.18329e-13	2.3057e-12	HepG2 vs Liver
UNG	762.732	1.64403	0.245417	7.19947e-12	2.93532e-11	HepG2 vs Liver
FMO4	746.283	-7.96858	0.547036	1.05712e-48	6.65875e-47	HepG2 vs Liver
KLHL20	387.381	-0.507902	0.222827	0.0205946	0.0313418	HepG2 vs Liver
RGS11	18.5125	-4.90177	0.937449	1.94135e-08	5.87473e-08	HepG2 vs Liver
SLC46A1	425.794	-0.905841	0.297241	0.0017044	0.00304288	HepG2 vs Liver
PLXNA2	389.229	-2.41956	0.31125	6.6513e-16	3.68954e-15	HepG2 vs Liver
SPAG5	587.647	3.0236	0.381133	9.54835e-17	5.65395e-16	HepG2 vs Liver
ANKRD13A	717.689	0.526565	0.184361	0.00388952	0.00658562	HepG2 vs Liver
TPD52	893.437	-0.867799	0.296498	0.0025926	0.0045049	HepG2 vs Liver
ACACB	2735.99	-2.89513	0.432139	1.0485e-12	4.54335e-12	HepG2 vs Liver
TRAF4	824.163	0.0936088	0.199535	0.634823	0.696802	HepG2 vs Liver
PAG1	594.284	-3.76154	0.474261	1.22574e-16	7.19916e-16	HepG2 vs Liver
GPATCH1	195.574	0.615445	0.1984	0.00168286	0.00300709	HepG2 vs Liver
ICAM3	17.135	-4.77484	0.731599	8.84342e-12	3.58055e-11	HepG2 vs Liver
NT5C2	447.665	0.895958	0.2421	0.000161378	0.000328868	HepG2 vs Liver
MCAM	770.788	-0.843581	0.401476	0.0268059	0.0399799	HepG2 vs Liver
GPC4	112.526	-3.49548	0.926336	8.57459e-06	2.00041e-05	HepG2 vs Liver
MBNL3	6599.99	1.88502	0.529602	8.47116e-05	0.000178633	HepG2 vs Liver
CAMSAP3	703.156	-1.22706	0.282432	7.94877e-06	1.86137e-05	HepG2 vs Liver
RAP1GAP	517.302	-0.519312	0.458259	0.225853	0.283757	HepG2 vs Liver
XAB2	688.623	-1.53678	0.232828	1.64143e-11	6.49032e-11	HepG2 vs Liver
ARHGEF1	984.405	-1.40549	0.240735	2.49548e-09	8.15645e-09	HepG2 vs Liver
STXBP2	363.761	-1.59599	0.286292	9.05564e-09	2.81188e-08	HepG2 vs Liver
MAP2K7	498.875	-1.16949	0.1666	1.36595e-12	5.88085e-12	HepG2 vs Liver
NMRK2	1.32776	-3.60408	1.74532	0.003045	0.00524213	HepG2 vs Liver
DGKD	469.13	0.899134	0.266161	0.000544492	0.0010369	HepG2 vs Liver
CTTNBP2	64.1791	-8.4443	1.25239	2.72061e-12	1.14406e-11	HepG2 vs Liver
ACTL6B	2.63969	-2.43109	1.21491	0.00616479	0.0101472	HepG2 vs Liver
RARB	110.119	-2.5414	0.566651	6.02277e-07	1.57e-06	HepG2 vs Liver
TOP2B	1879.06	1.17925	0.143159	1.07621e-16	6.34975e-16	HepG2 vs Liver
TM9SF3	3704.98	-0.0280149	0.18779	0.880119	0.907063	HepG2 vs Liver
NFKB2	725.214	-1.95926	0.279619	4.92079e-13	2.1927e-12	HepG2 vs Liver
UBE2T	147.136	5.00812	0.43741	5.33576e-31	9.5222e-30	HepG2 vs Liver
PPP1R12B	709.478	-0.915204	0.26016	0.00032154	0.000629841	HepG2 vs Liver
DNAJC10	1385.6	2.30654	0.225827	1.79318e-25	2.07935e-24	HepG2 vs Liver
GTF3C1	1133.57	1.64864	0.17653	3.33813e-21	2.77456e-20	HepG2 vs Liver
IL4R	1343.91	-2.03245	0.278699	5.36778e-14	2.57329e-13	HepG2 vs Liver
USP33	958.847	0.55642	0.124232	6.76954e-06	1.59786e-05	HepG2 vs Liver
PAK3	20.1845	-4.60138	1.25801	1.76357e-05	3.99222e-05	HepG2 vs Liver
CAPN6	20.4999	-7.23887	1.43709	8.72791e-08	2.47038e-07	HepG2 vs Liver
DCX	2.24429	-1.613	1.51178	0.0946205	0.128365	HepG2 vs Liver
SNRPA	427.706	1.09118	0.147968	1.089e-13	5.0963e-13	HepG2 vs Liver
SPAG6	2.19446	-0.93039	1.32936	0.285452	0.350143	HepG2 vs Liver
EXOSC5	259.834	-0.022433	0.260546	0.929932	0.94872	HepG2 vs Liver
DYNC1I2	1192.02	1.21239	0.158484	1.1884e-14	6.00782e-14	HepG2 vs Liver
APBB1IP	517.114	-11.4996	1.05621	6.9019e-29	1.03891e-27	HepG2 vs Liver
LRCH4	160.361	-2.21786	0.257641	9.20178e-19	6.30591e-18	HepG2 vs Liver
FAM76B	391.223	-0.478588	0.290887	0.0910792	0.124004	HepG2 vs Liver
SIRT6	154.989	-0.66646	0.18639	0.000299665	0.000589611	HepG2 vs Liver
POLD3	225.599	1.83737	0.200696	1.36852e-20	1.08319e-19	HepG2 vs Liver
ACTN2	52.1314	-1.87816	1.05632	0.0179178	0.0274996	HepG2 vs Liver
CAPZB	2109	-0.838795	0.166877	3.92884e-07	1.04495e-06	HepG2 vs Liver
GPR137B	302.122	-4.99504	0.407234	3.15953e-35	7.82438e-34	HepG2 vs Liver
NAALAD2	52.3926	2.62158	0.663058	6.09223e-06	1.44572e-05	HepG2 vs Liver
JADE1	584.632	0.311126	0.203236	0.120977	0.160917	HepG2 vs Liver
SLC25A43	316.527	0.316168	0.248757	0.195058	0.248361	HepG2 vs Liver
UBE2A	718.51	-0.677082	0.211314	0.00115277	0.00210567	HepG2 vs Liver
FGFR1	421.554	1.54265	0.477894	0.000469684	0.000900705	HepG2 vs Liver
FKBP6	10.9581	-0.510697	0.529171	0.291694	0.357025	HepG2 vs Liver
SMC1B	24.0049	2.24936	0.921987	0.00215348	0.00378629	HepG2 vs Liver
FBLN1	695.259	0.10575	0.639704	0.850965	0.8825	HepG2 vs Liver
ITGA8	64.1979	-8.60514	1.12726	3.88985e-15	2.03533e-14	HepG2 vs Liver
CST7	92.5419	-4.2897	0.569527	4.65033e-15	2.42412e-14	HepG2 vs Liver
MAP2	355.029	-8.01103	0.774883	1.05361e-25	1.24654e-24	HepG2 vs Liver
PIAS2	365.723	0.520326	0.200164	0.00847388	0.0136875	HepG2 vs Liver
AMPH	11.7554	-6.87963	1.19762	2.10561e-09	6.92348e-09	HepG2 vs Liver
ARAF	1145.56	-2.36798	0.176738	5.67965e-42	2.27665e-40	HepG2 vs Liver
MCCC1	1145.26	-1.32535	0.252443	7.86861e-08	2.23838e-07	HepG2 vs Liver
LAMP3	49.2101	-4.43244	0.743654	2.29554e-10	8.20944e-10	HepG2 vs Liver
FAP	40.779	-7.84838	1.24943	6.89646e-11	2.58821e-10	HepG2 vs Liver
NEBL	160.594	-9.86567	1.20908	3.42607e-17	2.11171e-16	HepG2 vs Liver
ACER3	287.167	0.413428	0.234082	0.072374	0.100336	HepG2 vs Liver
UBE2K	1820.38	-0.61131	0.246486	0.0114541	0.0181272	HepG2 vs Liver
PIK3C3	545.482	0.792209	0.221244	0.000274687	0.00054271	HepG2 vs Liver
N4BP2	641.787	0.88989	0.29957	0.00221772	0.0038909	HepG2 vs Liver
TIGAR	46.846	0.670044	0.406592	0.082304	0.113036	HepG2 vs Liver
TULP3	249.842	0.992068	0.225936	7.95221e-06	1.86194e-05	HepG2 vs Liver
SYNJ2	514.585	2.2499	0.297287	4.46491e-15	2.32949e-14	HepG2 vs Liver
ADCY2	0.558808	-2.31338	1.63272	0.0282686	0.0419952	HepG2 vs Liver
PPP2R5C	1833.6	-0.438541	0.342974	0.184556	0.236056	HepG2 vs Liver
RBFOX1	0.623683	-0.0416177	1.06249	0.956646	0.970753	HepG2 vs Liver
GNB1	3421.42	-0.304336	0.152483	0.0443937	0.0639227	HepG2 vs Liver
HOXA9	1.56202	-1.86154	1.57793	0.0635351	0.0890308	HepG2 vs Liver
EDN1	61.3418	-2.16983	0.56453	1.76168e-05	3.98893e-05	HepG2 vs Liver
MLLT10	663.437	0.954694	0.182503	1.22733e-07	3.42667e-07	HepG2 vs Liver
ZCWPW1	116.166	-2.14071	0.345658	8.58889e-11	3.19551e-10	HepG2 vs Liver
ADCYAP1R1	11.3332	-5.81156	1.37506	2.88415e-06	7.05544e-06	HepG2 vs Liver
FGF20	0.710236	-0.515994	1.29271	0.541917	0.610658	HepG2 vs Liver
P2RY10	44.0077	-9.61167	1.05629	1.05018e-20	8.39311e-20	HepG2 vs Liver
ITM2A	146.564	-10.4771	1.05473	2.39206e-24	2.55577e-23	HepG2 vs Liver
NRDC	2460.81	-0.445194	0.137524	0.00112809	0.00206267	HepG2 vs Liver
VDAC3	1450.67	1.19691	0.249807	9.78492e-07	2.50271e-06	HepG2 vs Liver
PCM1	2257.72	1.80174	0.274769	1.45682e-11	5.79841e-11	HepG2 vs Liver
TNRC6C	332.291	-0.198226	0.362939	0.569315	0.636538	HepG2 vs Liver
CBFA2T2	373.538	0.771121	0.281441	0.00493782	0.00824094	HepG2 vs Liver
BRINP1	10.0143	-6.4741	1.46318	1.42333e-06	3.58969e-06	HepG2 vs Liver
ITCH	2135.74	0.884361	0.183736	1.13323e-06	2.87773e-06	HepG2 vs Liver
PKD2L2	2.68684	1.61714	0.604144	0.00247118	0.004308	HepG2 vs Liver
TP53INP2	1396.69	-3.06468	0.327745	3.72721e-22	3.3456e-21	HepG2 vs Liver
SDF4	2771.47	-1.25379	0.20392	4.40821e-10	1.53993e-09	HepG2 vs Liver
MYH7B	48.5611	-1.16069	0.488474	0.0100679	0.0160699	HepG2 vs Liver
BPIFB2	484.224	6.4124	1.35363	3.62939e-07	9.68157e-07	HepG2 vs Liver
TP73	35.8208	2.33691	0.682521	7.26322e-05	0.000154276	HepG2 vs Liver
TOLLIP	2171.76	-2.43162	0.207206	6.91991e-33	1.44957e-31	HepG2 vs Liver
UBE2D4	293.192	-0.853557	0.242116	0.000326035	0.0006383	HepG2 vs Liver
CLUL1	2.97286	1.61569	0.988844	0.032623	0.0480455	HepG2 vs Liver
RUNX1T1	35.1022	-7.93653	1.12032	2.96864e-13	1.34639e-12	HepG2 vs Liver
CDH17	2.66992	-1.82298	1.33702	0.0455735	0.0654963	HepG2 vs Liver
THOC1	417.794	1.09339	0.241286	3.80005e-06	9.17922e-06	HepG2 vs Liver
FKBP7	170.078	-0.571844	0.31707	0.0626014	0.0878314	HepG2 vs Liver
OSBPL6	173.348	-6.04291	0.58467	1.60426e-25	1.87109e-24	HepG2 vs Liver
SLC1A3	120.335	-8.03919	0.988045	8.67724e-17	5.15841e-16	HepG2 vs Liver
XRCC5	4795.51	1.89379	0.166377	1.16653e-30	2.02775e-29	HepG2 vs Liver
LXN	78.2074	-2.69868	0.66938	4.01998e-06	9.6833e-06	HepG2 vs Liver
SP140	66.1721	-1.84307	0.396333	8.13255e-07	2.09431e-06	HepG2 vs Liver
MKNK1	412.256	-0.559256	0.18713	0.00251185	0.00437401	HepG2 vs Liver
TNS1	2592.51	-5.65552	0.37295	2.05211e-52	1.60597e-50	HepG2 vs Liver
REXO1	396.404	-1.6489	0.21765	1.21855e-14	6.15504e-14	HepG2 vs Liver
SAR1A	1787.79	0.493252	0.178634	0.00528498	0.00878626	HepG2 vs Liver
CDC14A	87.1152	0.845318	0.275839	0.00167987	0.00300204	HepG2 vs Liver
RAPGEF3	95.7792	-4.99602	0.584781	2.5295e-18	1.6781e-17	HepG2 vs Liver
CEACAM1	1453.8	-0.995197	0.352383	0.00324843	0.00556847	HepG2 vs Liver
SENP1	258.662	2.22793	0.209132	2.03415e-27	2.76077e-26	HepG2 vs Liver
DUSP13	2.85879	4.85243	1.61981	0.000180914	0.000366368	HepG2 vs Liver
CIC	1066.47	-1.35512	0.280976	7.04125e-07	1.82366e-06	HepG2 vs Liver
LIPE	27.0947	-4.44712	0.657949	1.40873e-12	6.05781e-12	HepG2 vs Liver
FDFT1	2359.9	1.73637	0.361805	4.65492e-07	1.22742e-06	HepG2 vs Liver
PAFAH1B3	109.514	2.68184	0.42762	2.23649e-11	8.76274e-11	HepG2 vs Liver
OPHN1	57.8978	2.08085	0.430551	2.20669e-07	6.02605e-07	HepG2 vs Liver
AFM	8642.93	-9.43549	0.682093	2.07154e-44	9.57783e-43	HepG2 vs Liver
KIF22	487.477	2.7423	0.223357	6.19633e-36	1.62344e-34	HepG2 vs Liver
SCGN	182.177	1.44216	0.748473	0.0215864	0.0327491	HepG2 vs Liver
CARMIL1	140.768	0.284676	0.440399	0.492155	0.562649	HepG2 vs Liver
PGM1	4428.98	-1.9043	0.287088	7.31687e-12	2.97982e-11	HepG2 vs Liver
DDX1	1831.21	1.53183	0.143698	6.39264e-27	8.35015e-26	HepG2 vs Liver
DNM2	1600.55	-0.478281	0.170109	0.0045493	0.00763056	HepG2 vs Liver
EPB41L2	981.77	1.00044	0.321775	0.00128964	0.00234266	HepG2 vs Liver
RIMS1	0.669798	-2.32665	1.48887	0.0199794	0.0304672	HepG2 vs Liver
MOXD1	98.9403	-7.72908	1.1513	4.20188e-12	1.74264e-11	HepG2 vs Liver
STX7	721.724	0.324506	0.208112	0.113997	0.152417	HepG2 vs Liver
RABL2B	252.604	-0.505896	0.20836	0.0138375	0.0216209	HepG2 vs Liver
KEAP1	1051.19	-0.00254198	0.176846	0.98842	0.996412	HepG2 vs Liver
DDX43	12.2596	-6.83862	1.29827	2.81999e-08	8.40003e-08	HepG2 vs Liver
PTPRH	547.707	-0.904943	0.334588	0.00501567	0.0083647	HepG2 vs Liver
DCT	13.9195	-5.10441	1.09133	3.21654e-07	8.64279e-07	HepG2 vs Liver
SLC35C2	859.365	-0.10071	0.187769	0.587659	0.653806	HepG2 vs Liver
CRYBG3	269.976	2.74837	0.365702	3.15183e-15	1.6578e-14	HepG2 vs Liver
EPHA6	2.8653	-3.16496	1.51063	0.00315733	0.00542414	HepG2 vs Liver
SCTR	36.6916	-0.859267	0.561346	0.090238	0.122942	HepG2 vs Liver
RFX3	115.3	1.2009	0.333549	0.000183537	0.000371388	HepG2 vs Liver
RIF1	1354.16	3.23199	0.197613	1.64112e-61	2.01824e-59	HepG2 vs Liver
RAB21	1158.96	-0.25542	0.162004	0.111941	0.149813	HepG2 vs Liver
SLC4A4	1090.11	-10.6691	0.752427	9.34853e-47	5.15252e-45	HepG2 vs Liver
SMARCA2	1708.48	-1.09893	0.280992	5.89291e-05	0.000126328	HepG2 vs Liver
RDH8	7.79526	-12.371	2.9063	3.44715e-07	9.2213e-07	HepG2 vs Liver
SESN1	575.94	0.130299	0.265048	0.61536	0.679068	HepG2 vs Liver
MID2	282.189	-7.23199	0.515805	3.4345e-45	1.70574e-43	HepG2 vs Liver
COL5A3	818.487	-10.4318	1.03436	5.26561e-25	5.9162e-24	HepG2 vs Liver
SRCAP	80.4802	0.510928	0.220622	0.0186883	0.028619	HepG2 vs Liver
PUM3	407.083	2.11611	0.261254	8.29866e-17	4.94488e-16	HepG2 vs Liver
CPB2	13624	-2.93338	0.415529	8.05514e-14	3.79616e-13	HepG2 vs Liver
CHRNA3	1.91279	4.48181	1.31107	4.08585e-05	8.90035e-05	HepG2 vs Liver
KCNN2	217.808	-8.61592	0.970819	1.21986e-19	8.98274e-19	HepG2 vs Liver
CNOT4	340.239	0.283681	0.15961	0.0732194	0.101439	HepG2 vs Liver
PSEN1	974.67	-0.156011	0.182748	0.388373	0.45898	HepG2 vs Liver
CPOX	606.139	0.0594983	0.261758	0.816398	0.853458	HepG2 vs Liver
CLDND1	684.709	-0.829538	0.14516	8.71033e-09	2.70885e-08	HepG2 vs Liver
MOK	92.3762	0.485842	0.317726	0.114428	0.152926	HepG2 vs Liver
HSP90AA1	17009.9	0.494155	0.340237	0.131952	0.174144	HepG2 vs Liver
RBL1	209.105	3.9669	0.303388	3.52021e-40	1.23091e-38	HepG2 vs Liver
DLGAP4	661.022	-0.980486	0.213307	3.05759e-06	7.46759e-06	HepG2 vs Liver
IGSF9B	12.6466	-6.14302	1.05514	1.30166e-09	4.3456e-09	HepG2 vs Liver
CFHR2	10820.2	-17.0309	1.00216	2.72912e-67	4.69876e-65	HepG2 vs Liver
NDC80	165.175	4.92936	0.540131	1.35868e-20	1.07587e-19	HepG2 vs Liver
AP4E1	263.704	1.26925	0.178429	6.30023e-13	2.78541e-12	HepG2 vs Liver
RSBN1	318.339	0.585546	0.15523	0.000144077	0.000295075	HepG2 vs Liver
MAGI3	401.412	0.457583	0.228199	0.0415216	0.0600887	HepG2 vs Liver
CXCL2	2626.85	-10.1706	0.677166	5.18913e-52	3.94156e-50	HepG2 vs Liver
AFP	14678.9	8.60401	1.12477	3.44161e-15	1.80654e-14	HepG2 vs Liver
COL4A4	164.172	-5.95129	0.726636	7.66676e-17	4.58181e-16	HepG2 vs Liver
TCF7	279.73	0.3961	0.494703	0.38716	0.457815	HepG2 vs Liver
OSTM1	576.317	-0.588539	0.209668	0.00442086	0.00742754	HepG2 vs Liver
CDH7	1.58847	-0.712936	1.88334	0.486697	0.557644	HepG2 vs Liver
IMPG2	5.81589	-1.28347	0.570643	0.0121984	0.0192293	HepG2 vs Liver
PCNP	1516.5	-0.0545484	0.143893	0.702815	0.758039	HepG2 vs Liver
EXD2	285.527	0.213559	0.190744	0.257499	0.319299	HepG2 vs Liver
ARG2	89.5158	2.09512	0.662257	0.000260261	0.000516012	HepG2 vs Liver
MEF2C	328.537	-10.2465	0.932274	3.79399e-29	5.84223e-28	HepG2 vs Liver
PTPRC	813.014	-12.192	0.963699	4.37765e-38	1.31025e-36	HepG2 vs Liver
CACNA1S	0.806777	-1.87818	1.22821	0.0308572	0.045642	HepG2 vs Liver
PKP1	2.54142	-4.6528	1.60885	0.000245007	0.000487855	HepG2 vs Liver
UBA5	951.644	0.303593	0.129168	0.0181474	0.027833	HepG2 vs Liver
STK17B	302.514	-0.820763	0.38998	0.0270233	0.0402744	HepG2 vs Liver
CDC14B	1133.2	-0.214312	0.356106	0.531255	0.600364	HepG2 vs Liver
ZNF510	234.589	0.880804	0.209364	1.97141e-05	4.4388e-05	HepG2 vs Liver
LRP2	60.8601	-1.55729	1.06513	0.0487435	0.0697251	HepG2 vs Liver
ZNF506	174.47	-0.995402	0.422488	0.0124447	0.0195988	HepG2 vs Liver
JMJD4	161.956	0.875217	0.220518	5.51184e-05	0.00011851	HepG2 vs Liver
DUSP12	173.875	1.29434	0.189757	4.89317e-12	2.01822e-11	HepG2 vs Liver
AACS	234.509	2.52089	0.330376	1.74152e-15	9.35328e-15	HepG2 vs Liver
DELE1	1191.29	-0.812071	0.211658	9.89786e-05	0.000207243	HepG2 vs Liver
CADPS2	522.52	2.11773	0.346686	1.52777e-10	5.54532e-10	HepG2 vs Liver
PCDHB4	17.1194	-1.61124	0.587745	0.00205604	0.00362767	HepG2 vs Liver
PCDHA6	1.84515	0.00241116	1.11496	0.997544	1	HepG2 vs Liver
PCDHGA2	46.806	-4.55453	0.910755	4.93107e-08	1.43341e-07	HepG2 vs Liver
HSPB11	347.191	0.588919	0.191881	0.00190099	0.00337055	HepG2 vs Liver
PHLPP1	898.91	-0.170238	0.306912	0.567887	0.63541	HepG2 vs Liver
ATP8B1	733.958	-1.71026	0.299031	3.2854e-09	1.06117e-08	HepG2 vs Liver
IL12RB2	36.0675	-2.56409	0.735057	4.33738e-05	9.41764e-05	HepG2 vs Liver
SMARCD3	55.7155	-1.68291	0.610456	0.00177431	0.00315956	HepG2 vs Liver
WDR70	339.069	0.936292	0.16484	9.95906e-09	3.08182e-08	HepG2 vs Liver
FYB1	300.717	-10.0668	0.897557	3.31592e-30	5.56595e-29	HepG2 vs Liver
MPP4	1.10921	0.176927	0.849289	0.794834	0.835359	HepG2 vs Liver
STRADB	1496.95	-0.575668	0.217062	0.00710209	0.0116055	HepG2 vs Liver
BZW1	6040.1	0.543714	0.234049	0.0180939	0.0277581	HepG2 vs Liver
PGR	28.2636	-8.02567	1.20976	6.55202e-12	2.67799e-11	HepG2 vs Liver
C1QTNF3	69.3944	-0.483982	0.549168	0.33239	0.400489	HepG2 vs Liver
ME2	507.396	0.630698	0.208719	0.00218387	0.00383524	HepG2 vs Liver
C5orf22	426.567	0.672237	0.18715	0.000280718	0.000554141	HepG2 vs Liver
CCNT2	767.263	0.76108	0.175424	1.17641e-05	2.70885e-05	HepG2 vs Liver
FAM135A	290.803	2.74363	0.233619	3.94216e-33	8.42392e-32	HepG2 vs Liver
COL19A1	4.06698	-5.29168	1.33558	7.02093e-06	1.65417e-05	HepG2 vs Liver
EPB41L3	183.771	-10.1364	1.00262	4.66111e-25	5.2468e-24	HepG2 vs Liver
COBLL1	3274.68	-0.672282	0.323967	0.0318655	0.0470219	HepG2 vs Liver
DLG3	159.068	1.6381	0.540181	0.000793295	0.00147847	HepG2 vs Liver
KCNK2	2.95996	-4.27842	1.83873	0.00131851	0.00239198	HepG2 vs Liver
SERTAD4	10.1717	-5.55901	1.44005	1.10806e-05	2.5596e-05	HepG2 vs Liver
TRAF5	128.518	-2.35221	0.457956	2.91274e-08	8.65918e-08	HepG2 vs Liver
MRPL22	442.835	0.136409	0.218181	0.525755	0.595153	HepG2 vs Liver
GEMIN5	466.609	2.62483	0.215533	2.4447e-35	6.0875e-34	HepG2 vs Liver
OPRK1	0.853471	-0.28696	1.24321	0.728302	0.779852	HepG2 vs Liver
NFE2L1	5005.18	-1.12029	0.246281	3.41787e-06	8.30376e-06	HepG2 vs Liver
SEMA5B	48.9467	-5.52585	0.739801	1.94447e-14	9.67395e-14	HepG2 vs Liver
GSK3B	963.517	0.575585	0.129941	8.45335e-06	1.97416e-05	HepG2 vs Liver
ITGB5	2263.77	-0.468586	0.250759	0.0566486	0.0800698	HepG2 vs Liver
ERC1	656.563	0.687426	0.239237	0.00342635	0.00585017	HepG2 vs Liver
XPO1	2782.24	2.1407	0.178196	4.32003e-34	9.94872e-33	HepG2 vs Liver
RNF13	1224.99	-1.2119	0.180006	9.82523e-12	3.96386e-11	HepG2 vs Liver
TRPM3	15.5379	-4.45224	1.04477	1.45773e-06	3.67388e-06	HepG2 vs Liver
PALB2	280.533	3.29778	0.206264	6.49326e-59	6.90501e-57	HepG2 vs Liver
DOP1A	361.6	0.755787	0.201698	0.000146623	0.000300187	HepG2 vs Liver
LYRM2	469.446	0.751536	0.160043	2.19209e-06	5.43603e-06	HepG2 vs Liver
BCKDHB	1205	-2.6635	0.321289	6.80445e-18	4.38385e-17	HepG2 vs Liver
KAT6A	836.578	0.990654	0.222843	6.18694e-06	1.46705e-05	HepG2 vs Liver
TUT7	1376.49	-0.880571	0.349854	0.00879542	0.0141778	HepG2 vs Liver
ULK2	157.251	-6.53493	0.543397	8.76381e-34	1.97793e-32	HepG2 vs Liver
GRHL2	25.8709	-8.23911	1.40022	6.99341e-10	2.39763e-09	HepG2 vs Liver
TNPO1	1968.86	1.72508	0.149621	2.85919e-31	5.25288e-30	HepG2 vs Liver
PLOD1	3049.11	-0.679526	0.250033	0.00555862	0.00920902	HepG2 vs Liver
P2RX5	14.0341	-0.610949	0.684152	0.300927	0.367082	HepG2 vs Liver
ITGAE	111.522	1.11001	0.297249	0.00011909	0.000246696	HepG2 vs Liver
DIS3	798.035	0.985214	0.192079	2.07108e-07	5.67201e-07	HepG2 vs Liver
PIBF1	246.669	0.625781	0.205845	0.00206036	0.00363423	HepG2 vs Liver
TDRD3	269.286	-0.0466046	0.193189	0.807201	0.845652	HepG2 vs Liver
NUFIP1	154.482	1.43834	0.238775	7.74886e-10	2.6421e-09	HepG2 vs Liver
PDS5B	522.783	1.52439	0.209381	1.36054e-13	6.33589e-13	HepG2 vs Liver
OXCT1	72.9528	1.02301	0.565261	0.0446148	0.0642104	HepG2 vs Liver
RRAGB	153.878	-0.0381065	0.178784	0.829566	0.864523	HepG2 vs Liver
EPYC	0.218894	-0.726714	1.88195	0.478443	0.54958	HepG2 vs Liver
CYLD	837.309	-1.25805	0.199103	1.48196e-10	5.38726e-10	HepG2 vs Liver
SLC27A5	10312.4	-6.64087	0.613315	8.31714e-28	1.15748e-26	HepG2 vs Liver
ZNF324	149.136	-0.287189	0.288764	0.307374	0.373988	HepG2 vs Liver
ZNF671	56.5402	-1.06333	0.43462	0.00917656	0.0147474	HepG2 vs Liver
ZNF416	47.8517	1.63341	0.256822	7.00879e-11	2.62873e-10	HepG2 vs Liver
ZNF586	92.0268	-0.237048	0.280457	0.386398	0.457124	HepG2 vs Liver
ZNF446	81.7585	-0.372571	0.243124	0.118517	0.157948	HepG2 vs Liver
ZNF264	328.231	0.922094	0.157028	3.2136e-09	1.03927e-08	HepG2 vs Liver
RPS5	5354.53	0.634206	0.273735	0.0176479	0.0271084	HepG2 vs Liver
FAT1	3002.11	3.56088	0.460338	5.00734e-16	2.81126e-15	HepG2 vs Liver
YTHDC1	1049.5	0.0590159	0.132673	0.654697	0.71484	HepG2 vs Liver
CHMP2B	752.2	-0.264745	0.202393	0.185226	0.236845	HepG2 vs Liver
SMAP2	1542.44	-1.86579	0.171943	4.72297e-28	6.71769e-27	HepG2 vs Liver
PPIE	517.357	-1.46668	0.155985	2.36573e-21	1.98827e-20	HepG2 vs Liver
ZMPSTE24	1255.75	0.591916	0.166291	0.00032952	0.000644285	HepG2 vs Liver
STARD7	2672.35	1.76213	0.178615	1.68516e-23	1.67478e-22	HepG2 vs Liver
NOA1	258.768	1.10112	0.262893	1.80302e-05	4.07845e-05	HepG2 vs Liver
REST	647.59	1.31883	0.155997	1.4893e-17	9.35494e-17	HepG2 vs Liver
HAL	4984.74	-7.34575	0.705404	5.97327e-26	7.1894e-25	HepG2 vs Liver
SSH1	690.001	-0.970175	0.216286	5.21215e-06	1.24324e-05	HepG2 vs Liver
GSTP1	372.946	-9.6415	0.803844	4.4609e-34	1.0247e-32	HepG2 vs Liver
APLP2	11822.1	-0.753607	0.195469	9.48977e-05	0.000198998	HepG2 vs Liver
FAM234B	116.779	1.06311	0.247046	1.11823e-05	2.5808e-05	HepG2 vs Liver
SLCO1A2	205.14	-10.1622	0.974417	1.6927e-26	2.1414e-25	HepG2 vs Liver
WBP11	1013.9	0.120567	0.162542	0.454555	0.525815	HepG2 vs Liver
EIF3I	2294.48	0.403724	0.15637	0.00927693	0.0148981	HepG2 vs Liver
NKAIN1	1.63683	2.03157	1.70934	0.0555366	0.0786026	HepG2 vs Liver
COL16A1	238.041	0.460074	0.644344	0.415925	0.486987	HepG2 vs Liver
TXLNA	1479.31	1.47185	0.216746	4.88618e-12	2.0158e-11	HepG2 vs Liver
APOB	167193	0.967074	0.277472	0.000349408	0.000680595	HepG2 vs Liver
NCOA1	778.872	-0.536186	0.171734	0.00162478	0.00291079	HepG2 vs Liver
AGBL5	397.058	2.45537	0.24757	2.7856e-24	2.95433e-23	HepG2 vs Liver
EFR3B	18.3678	1.54444	0.611049	0.00418809	0.00705613	HepG2 vs Liver
KIF3C	77.7942	1.30882	0.450881	0.00185527	0.00329563	HepG2 vs Liver
RAB10	2033.01	0.609743	0.171516	0.00033267	0.000649952	HepG2 vs Liver
GCKR	1815.14	-3.72787	0.484136	7.44286e-16	4.11097e-15	HepG2 vs Liver
HADHA	6372.59	0.0153673	0.229446	0.945725	0.961684	HepG2 vs Liver
MAPRE3	312.704	-3.98088	0.343871	4.15975e-32	8.2456e-31	HepG2 vs Liver
CAD	601.497	1.17735	0.268555	6.98244e-06	1.64574e-05	HepG2 vs Liver
CD59	2805.74	-1.03588	0.268382	7.67755e-05	0.000162599	HepG2 vs Liver
CD82	679.098	-10.0965	0.564529	1.52282e-72	3.20111e-70	HepG2 vs Liver
BCORL1	226.784	-0.990404	0.321737	0.00144165	0.00260257	HepG2 vs Liver
ATRX	1039.01	1.23063	0.144617	1.01535e-17	6.45636e-17	HepG2 vs Liver
AK6	330.193	0.206736	0.187915	0.266022	0.328763	HepG2 vs Liver
FCN1	113.201	-10.4642	1.08942	6.10709e-23	5.82607e-22	HepG2 vs Liver
MYNN	278.342	0.132558	0.13463	0.322106	0.389656	HepG2 vs Liver
MECOM	106.793	-3.52365	0.493257	4.31706e-14	2.08729e-13	HepG2 vs Liver
SCAMP1	705.717	0.20707	0.220918	0.341289	0.409547	HepG2 vs Liver
PREP	534.247	0.20006	0.177932	0.256186	0.317845	HepG2 vs Liver
HACE1	136.743	2.13445	0.17483	4.03004e-35	9.96649e-34	HepG2 vs Liver
SEH1L	673.635	1.13151	0.224109	2.79911e-07	7.56725e-07	HepG2 vs Liver
WDR47	145.837	0.51971	0.174609	0.00265415	0.00460566	HepG2 vs Liver
WDFY1	767.801	1.68152	0.177392	8.38156e-22	7.31283e-21	HepG2 vs Liver
OVGP1	147.673	-3.10943	0.471596	1.94754e-12	8.2861e-12	HepG2 vs Liver
SLC25A24	210.193	1.61351	0.506981	0.00049701	0.000950185	HepG2 vs Liver
MAP3K4	466.585	1.80614	0.206418	5.67144e-19	3.95404e-18	HepG2 vs Liver
PILRA	85.882	-4.67654	0.471422	5.43048e-24	5.62592e-23	HepG2 vs Liver
IGSF9	346.877	-9.16635	1.01791	3.00747e-20	2.32446e-19	HepG2 vs Liver
ABCB1	1635.03	-0.543866	0.47374	0.217705	0.274397	HepG2 vs Liver
ZNF213	78.7877	-0.999032	0.370575	0.00477678	0.00799063	HepG2 vs Liver
AKR1B1	386.245	1.96197	0.539952	5.6426e-05	0.00012112	HepG2 vs Liver
CPNE3	1984.04	0.470944	0.18197	0.00891981	0.0143642	HepG2 vs Liver
RRN3	1136.81	0.882728	0.222772	5.63409e-05	0.000120951	HepG2 vs Liver
CTTN	1769.1	0.467403	0.167588	0.00489722	0.00817923	HepG2 vs Liver
WNT11	125.217	-5.07155	0.808129	5.48493e-11	2.08093e-10	HepG2 vs Liver
MTIF2	935.525	1.36513	0.173633	1.89586e-15	1.01641e-14	HepG2 vs Liver
DDHD2	449.169	1.58482	0.221962	3.50118e-13	1.57881e-12	HepG2 vs Liver
TTC39A	109.402	0.00240521	0.631028	0.996555	1	HepG2 vs Liver
EPS15	1082.21	-0.173857	0.136578	0.20043	0.254499	HepG2 vs Liver
ORC1	113.575	6.04462	0.505085	1.8035e-33	3.97606e-32	HepG2 vs Liver
MGST2	1780	-1.13848	0.273065	1.89534e-05	4.2719e-05	HepG2 vs Liver
CHERP	569.049	-2.12145	0.281872	7.80954e-15	4.00627e-14	HepG2 vs Liver
ATG16L1	548.818	1.40544	0.132709	1.58842e-26	2.01371e-25	HepG2 vs Liver
USP40	902.256	0.878745	0.226484	7.9511e-05	0.000168176	HepG2 vs Liver
POMGNT1	968.342	-0.377662	0.217089	0.0774818	0.106892	HepG2 vs Liver
RAD54L	57.114	6.5154	0.6042	1.36766e-27	1.8802e-26	HepG2 vs Liver
MAST2	602.762	0.435499	0.302021	0.137839	0.181225	HepG2 vs Liver
DNAJA1	5093.26	0.125181	0.306654	0.674256	0.732876	HepG2 vs Liver
B4GALT1	3498.64	-2.7469	0.29294	3.62206e-22	3.25445e-21	HepG2 vs Liver
CHMP5	954.939	-0.503182	0.180815	0.00492846	0.0082276	HepG2 vs Liver
NFX1	1045.84	-0.279462	0.20056	0.158257	0.205574	HepG2 vs Liver
AQP6	19.9665	-0.170192	0.861946	0.80414	0.843178	HepG2 vs Liver
DIMT1	195.781	1.29969	0.228379	6.75647e-09	2.12239e-08	HepG2 vs Liver
IPO11	387.558	1.94163	0.190856	5.45137e-25	6.11731e-24	HepG2 vs Liver
FOLH1	770.805	-13.7015	0.972143	8.91873e-47	4.94579e-45	HepG2 vs Liver
EIF2AK1	3033.95	-0.0724392	0.191014	0.70132	0.756742	HepG2 vs Liver
NME8	1.90947	-4.4539	1.3072	4.22341e-05	9.18672e-05	HepG2 vs Liver
EPDR1	367.583	1.8231	0.438742	8.20196e-06	1.91843e-05	HepG2 vs Liver
SNX10	937.514	-0.741815	0.41459	0.058614	0.0825831	HepG2 vs Liver
SEPHS1	999.258	0.464943	0.16987	0.00574537	0.00950099	HepG2 vs Liver
MRPL28	673.354	0.292128	0.196853	0.133098	0.17549	HepG2 vs Liver
HBQ1	1.93109	4.42232	1.36522	7.5655e-05	0.000160339	HepG2 vs Liver
ITPKC	426.499	-0.57719	0.324091	0.0655685	0.0916742	HepG2 vs Liver
CEACAM6	7.21356	-4.03525	1.39688	0.000235211	0.000469902	HepG2 vs Liver
FAT2	4.73546	1.38061	0.578848	0.00763301	0.0124113	HepG2 vs Liver
RBM22	617.839	-0.236188	0.131995	0.0720086	0.099898	HepG2 vs Liver
TMED2	5135.63	0.183114	0.177728	0.298136	0.364144	HepG2 vs Liver
ERO1B	1091.46	-3.40307	0.409993	4.64167e-18	3.02277e-17	HepG2 vs Liver
ZFAND6	1303.57	-0.805391	0.170419	1.83485e-06	4.58852e-06	HepG2 vs Liver
HSD17B2	2019.83	-3.4887	0.468304	4.36589e-15	2.2798e-14	HepG2 vs Liver
TXLNG	405.295	0.878262	0.215453	3.48838e-05	7.65886e-05	HepG2 vs Liver
PPEF1	2.91283	-0.704932	1.04116	0.356518	0.425871	HepG2 vs Liver
LAT2	109.456	-1.60188	0.29216	1.5138e-08	4.61415e-08	HepG2 vs Liver
HUWE1	3184.43	1.1757	0.157746	5.57693e-14	2.67072e-13	HepG2 vs Liver
ZW10	375.867	1.51371	0.162933	6.42217e-21	5.20861e-20	HepG2 vs Liver
ALG9	167.759	0.528458	0.209227	0.010439	0.0166314	HepG2 vs Liver
MYBPC2	1.27069	-0.874762	1.09845	0.267758	0.330593	HepG2 vs Liver
NOX4	14.144	-5.64865	1.16439	1.81292e-07	4.98767e-07	HepG2 vs Liver
ACOX3	421.252	-1.02519	0.230643	6.03816e-06	1.43365e-05	HepG2 vs Liver
MTMR2	314.609	2.2375	0.278427	1.11318e-16	6.55934e-16	HepG2 vs Liver
PPP1R15A	1262.84	-3.26959	0.424956	6.19604e-16	3.44759e-15	HepG2 vs Liver
HSD17B14	397.517	-5.9973	0.664786	5.78338e-20	4.36907e-19	HepG2 vs Liver
TRIP6	926.237	-7.51212	0.357422	1.24523e-98	1.07196e-95	HepG2 vs Liver
ACHE	97.0768	-4.53154	0.734846	7.10877e-11	2.66457e-10	HepG2 vs Liver
FTL	121767	-0.751214	0.373267	0.0352872	0.0516829	HepG2 vs Liver
SRRT	1255.16	-0.0808341	0.163308	0.617725	0.680892	HepG2 vs Liver
BAX	492.034	1.07819	0.255006	1.54474e-05	3.51445e-05	HepG2 vs Liver
NLK	406.284	-0.0486306	0.140108	0.726936	0.778712	HepG2 vs Liver
PIGS	367.515	1.11556	0.238182	1.79549e-06	4.49321e-06	HepG2 vs Liver
ADAMTS2	558.639	-5.73486	0.679223	8.76491e-18	5.61688e-17	HepG2 vs Liver
TMPRSS11E	0.363034	-0.648678	1.89597	0.526944	0.59635	HepG2 vs Liver
ATXN7L3	799.683	1.15026	0.168391	5.27681e-12	2.17162e-11	HepG2 vs Liver
PGS1	265.316	0.888053	0.231062	9.17493e-05	0.000192798	HepG2 vs Liver
PSMC5	1635.05	-0.952935	0.189271	3.48604e-07	9.31845e-07	HepG2 vs Liver
UIMC1	288.444	1.45266	0.177052	1.04359e-16	6.16736e-16	HepG2 vs Liver
CETP	296.315	-6.69015	0.586209	1.18649e-30	2.06047e-29	HepG2 vs Liver
MMP2	626.071	-4.27287	0.776007	2.78164e-09	9.05735e-09	HepG2 vs Liver
MT3	3.6063	-0.76197	1.35241	0.382323	0.45309	HepG2 vs Liver
LPCAT2	229.617	1.32539	0.522392	0.00539612	0.00896198	HepG2 vs Liver
GNAO1	421.05	-6.94313	0.680197	5.62467e-25	6.30005e-24	HepG2 vs Liver
OGFOD1	507.952	2.09665	0.208742	1.51757e-24	1.64575e-23	HepG2 vs Liver
SH3BP2	852.745	-0.959264	0.335774	0.00302173	0.00520454	HepG2 vs Liver
NOP14	692.858	0.85838	0.258184	0.00067873	0.00127614	HepG2 vs Liver
ADD1	2528.22	0.0361756	0.162719	0.822644	0.858993	HepG2 vs Liver
L2HGDH	359.438	-1.51952	0.258979	1.80716e-09	5.97364e-09	HepG2 vs Liver
TXNDC16	310.188	-0.287226	0.270483	0.277304	0.34112	HepG2 vs Liver
RTRAF	1189.27	0.611199	0.180703	0.000631624	0.00119315	HepG2 vs Liver
NID2	156.88	-3.85402	0.552266	1.77565e-13	8.19719e-13	HepG2 vs Liver
GMCL1	537.816	0.664318	0.169344	7.52542e-05	0.000159508	HepG2 vs Liver
SF3B2	2444.54	0.194922	0.149238	0.188459	0.240591	HepG2 vs Liver
KLHL42	320.328	0.133968	0.227285	0.549212	0.617646	HepG2 vs Liver
GNAS	9857.88	-0.315251	0.33266	0.326579	0.394329	HepG2 vs Liver
DNM1L	847.938	1.79303	0.205058	6.11057e-19	4.25199e-18	HepG2 vs Liver
PTHLH	15.6844	-3.96811	1.52774	0.000598018	0.00113323	HepG2 vs Liver
PHACTR3	10.964	-6.69437	1.00717	7.95874e-12	3.23467e-11	HepG2 vs Liver
ERGIC2	625.025	0.338593	0.27563	0.208412	0.26375	HepG2 vs Liver
TFAP2C	2.19197	-4.4358	1.74403	0.00069912	0.00131216	HepG2 vs Liver
AURKA	598.663	5.13655	0.451205	1.23782e-30	2.14547e-29	HepG2 vs Liver
CASS4	65.7297	-2.76739	0.433079	9.41148e-12	3.80203e-11	HepG2 vs Liver
PIR	383.109	0.620974	0.335088	0.0547694	0.0776017	HepG2 vs Liver
AAMDC	139.851	-0.617641	0.283307	0.0253139	0.0379394	HepG2 vs Liver
RFX2	72.2572	-0.900829	0.447234	0.0315439	0.0465777	HepG2 vs Liver
METTL2A	379.371	1.27233	0.206894	4.28981e-10	1.5009e-09	HepG2 vs Liver
SULT2B1	1.82706	-1.54905	1.11421	0.0562194	0.0795004	HepG2 vs Liver
ALG6	273.488	-0.56234	0.167851	0.000724172	0.00135622	HepG2 vs Liver
CNOT3	440.333	-1.33385	0.22015	7.07593e-10	2.425e-09	HepG2 vs Liver
GP6	3.55771	-2.01626	0.889648	0.00457619	0.0076714	HepG2 vs Liver
PTPN4	427.089	1.093	0.183409	1.65956e-09	5.4978e-09	HepG2 vs Liver
DDX18	1534.25	1.76741	0.188036	1.55959e-21	1.32929e-20	HepG2 vs Liver
KHSRP	2178.73	0.0725182	0.185019	0.692016	0.748849	HepG2 vs Liver
GNA11	731.802	-0.0517918	0.208865	0.801553	0.841003	HepG2 vs Liver
ASAP3	401.935	1.94656	0.340894	2.33014e-09	7.63675e-09	HepG2 vs Liver
EDEM2	625.351	0.27533	0.157165	0.077505	0.106916	HepG2 vs Liver
DNMT3B	102.287	3.71378	0.409984	7.33333e-21	5.92633e-20	HepG2 vs Liver
REM1	10.6541	-6.78784	1.14843	8.07751e-10	2.74948e-09	HepG2 vs Liver
TPX2	828.667	5.32064	0.456824	6.58429e-32	1.27853e-30	HepG2 vs Liver
PDRG1	228.086	0.576148	0.275099	0.031933	0.0471176	HepG2 vs Liver
EPB41L1	666.636	0.0437137	0.603518	0.935304	0.952909	HepG2 vs Liver
SLC15A1	513.198	-6.6416	0.526707	6.26224e-37	1.74705e-35	HepG2 vs Liver
DOCK9	468.403	-2.91204	0.2763	2.57596e-27	3.45975e-26	HepG2 vs Liver
ANKRD10	1056.01	0.242996	0.270988	0.358916	0.428453	HepG2 vs Liver
TGDS	533.762	-1.28327	0.341833	9.23132e-05	0.000193916	HepG2 vs Liver
DOCK3	7.81972	0.246438	0.809869	0.709387	0.763442	HepG2 vs Liver
C3orf18	111.72	-1.64871	0.382414	5.39157e-06	1.28536e-05	HepG2 vs Liver
COQ9	969.353	-0.660526	0.257751	0.00885275	0.0142661	HepG2 vs Liver
TMEM40	2.94841	-0.802743	0.955225	0.272118	0.335425	HepG2 vs Liver
KIF9	64.7566	0.722068	0.304572	0.0145811	0.0227043	HepG2 vs Liver
ARHGAP28	24.413	-6.10573	1.09679	5.42017e-09	1.71724e-08	HepG2 vs Liver
CRLS1	197.389	0.495023	0.28965	0.0792807	0.109216	HepG2 vs Liver
PPP1R13B	416.977	-1.11687	0.217506	1.80331e-07	4.96198e-07	HepG2 vs Liver
ATRN	4266.01	-0.428812	0.322195	0.169114	0.218235	HepG2 vs Liver
SMOX	169.995	1.65444	0.634559	0.00287286	0.00496658	HepG2 vs Liver
SIGLEC1	395.81	-10.0204	0.828424	1.10926e-34	2.67375e-33	HepG2 vs Liver
FKBP1A	2159.94	0.196964	0.217913	0.358996	0.42852	HepG2 vs Liver
NSFL1C	1143.7	0.0290781	0.161765	0.856199	0.886657	HepG2 vs Liver
SLC4A11	41.7807	3.13554	0.951305	6.0567e-05	0.000129639	HepG2 vs Liver
DNAAF9	277.619	1.57061	0.343376	1.7902e-06	4.4812e-06	HepG2 vs Liver
ZNF343	168.453	2.07722	0.222642	1.71561e-21	1.45746e-20	HepG2 vs Liver
EBF4	184.108	-5.28025	0.783394	3.06308e-12	1.28449e-11	HepG2 vs Liver
CPXM1	32.0769	-3.4605	1.08463	8.28705e-05	0.000174934	HepG2 vs Liver
MAVS	1544.76	1.91295	0.302944	5.93954e-11	2.24071e-10	HepG2 vs Liver
LZTS3	292.676	0.504864	0.257015	0.0448874	0.0645769	HepG2 vs Liver
F11	2630.86	-2.75791	0.543507	2.40957e-08	7.22751e-08	HepG2 vs Liver
XRN2	1693.47	2.24186	0.162286	2.43976e-44	1.12229e-42	HepG2 vs Liver
KIZ	408.213	2.32918	0.2686	4.30558e-19	3.02511e-18	HepG2 vs Liver
DYNLL1	1894.35	0.736715	0.195525	0.000136394	0.000280165	HepG2 vs Liver
TESC	124.001	2.83254	0.796504	2.61003e-05	5.8037e-05	HepG2 vs Liver
SNX5	2447.35	3.26179	0.191433	1.75093e-66	2.87757e-64	HepG2 vs Liver
RPL6	10746.5	0.342847	0.271488	0.196264	0.249741	HepG2 vs Liver
SIRPG	21.8789	-6.18569	1.07555	1.96596e-09	6.47841e-09	HepG2 vs Liver
MAPKAPK5	427.614	1.15371	0.174082	2.12767e-11	8.3454e-11	HepG2 vs Liver
P2RX7	131.576	-7.99971	0.711996	6.14879e-30	1.00778e-28	HepG2 vs Liver
ESF1	565.474	2.31558	0.242437	1.31818e-22	1.22331e-21	HepG2 vs Liver
RBBP9	814.139	1.43645	0.240957	1.13936e-09	3.82282e-09	HepG2 vs Liver
ANAPC5	1720.71	0.913149	0.154981	2.86843e-09	9.32819e-09	HepG2 vs Liver
SLC23A2	2749.83	-0.919276	0.387945	0.012786	0.0200909	HepG2 vs Liver
SLC8B1	430.465	-1.7298	0.29265	1.01511e-09	3.42181e-09	HepG2 vs Liver
TMEM230	2854.18	-0.199625	0.159133	0.206111	0.261039	HepG2 vs Liver
DZANK1	27.6227	1.1859	0.28922	2.44184e-05	5.4411e-05	HepG2 vs Liver
KDM2B	397.016	0.417083	0.197812	0.0328033	0.0483032	HepG2 vs Liver
CFAP61	1.82081	0.592104	1.109	0.452089	0.5234	HepG2 vs Liver
TASP1	153.218	1.93325	0.232105	1.72473e-17	1.08038e-16	HepG2 vs Liver
OAS1	823.326	-3.30871	0.437053	1.62798e-15	8.77219e-15	HepG2 vs Liver
GCN1	1751.66	1.73995	0.222233	1.4517e-15	7.85272e-15	HepG2 vs Liver
RPLP0	18013.3	0.632574	0.282428	0.0215901	0.032752	HepG2 vs Liver
PXN	451.384	-1.12581	0.174194	6.55273e-11	2.46484e-10	HepG2 vs Liver
SIRT4	36.4155	-0.368827	0.288097	0.188874	0.241084	HepG2 vs Liver
RPH3A	2.22825	-2.57198	1.15854	0.00302147	0.00520454	HepG2 vs Liver
KIF16B	454.285	1.32025	0.172904	1.18528e-14	5.99368e-14	HepG2 vs Liver
TRMT6	299.434	1.99395	0.236317	6.13728e-18	3.96816e-17	HepG2 vs Liver
CHGB	2.58669	2.71437	1.07582	0.00110053	0.00201534	HepG2 vs Liver
PEBP1	23476.7	-0.911137	0.291445	0.00130447	0.00236769	HepG2 vs Liver
TBX5	0.613514	-0.823193	1.9461	0.431715	0.503195	HepG2 vs Liver
BRAP	324.193	0.704921	0.166935	2.03786e-05	4.57908e-05	HepG2 vs Liver
ERP29	3227.27	-0.899702	0.247234	0.00020476	0.000412119	HepG2 vs Liver
NOS1	3.37534	-4.39645	1.2649	3.24901e-05	7.16114e-05	HepG2 vs Liver
FUS	2294.22	-0.672224	0.218728	0.00180374	0.00320914	HepG2 vs Liver
IGBP1	504.833	0.621049	0.240185	0.00844674	0.0136498	HepG2 vs Liver
FXYD5	263.35	-7.81566	0.550623	2.43058e-46	1.31164e-44	HepG2 vs Liver
ZNF302	418.024	-5.868	0.274693	1.09666e-101	1.10141e-98	HepG2 vs Liver
GRAMD1A	520.84	-0.709293	0.34463	0.0325001	0.0478879	HepG2 vs Liver
FXYD3	1.04524	-0.916392	1.38497	0.302299	0.368507	HepG2 vs Liver
HEPH	117.614	-7.53883	0.775975	6.73585e-23	6.40561e-22	HepG2 vs Liver
CDIP1	715.267	0.508676	0.20321	0.0112123	0.017771	HepG2 vs Liver
CMTM1	7.39101	1.97773	0.493397	1.20035e-05	2.76083e-05	HepG2 vs Liver
KCNH4	4.39247	0.506952	0.731501	0.412821	0.483824	HepG2 vs Liver
GANAB	6676.64	-1.0808	0.136938	1.97154e-15	1.0548e-14	HepG2 vs Liver
GMIP	168.133	-1.90496	0.43235	2.32865e-06	5.75099e-06	HepG2 vs Liver
RBM41	386.163	0.544358	0.176993	0.00189502	0.00336095	HepG2 vs Liver
BIRC5	430.484	6.14997	0.603303	6.99138e-25	7.76829e-24	HepG2 vs Liver
LAG3	87.9308	-6.08155	0.705551	2.07086e-18	1.38656e-17	HepG2 vs Liver
MLF2	3121.17	-1.76398	0.182531	1.22534e-22	1.14008e-21	HepG2 vs Liver
OTUB2	36.8274	2.07465	0.395217	2.51994e-08	7.5473e-08	HepG2 vs Liver
DDX24	1833.84	0.269486	0.193546	0.158934	0.206379	HepG2 vs Liver
ZBTB25	232.786	-0.433184	0.264402	0.0939893	0.127592	HepG2 vs Liver
NECAP1	478.423	-0.0013544	0.180834	0.993963	1	HepG2 vs Liver
ARHGAP4	305.14	-6.6915	0.486565	1.65133e-43	7.26343e-42	HepG2 vs Liver
ANKRD24	140.814	-6.13394	0.582329	2.02261e-26	2.54099e-25	HepG2 vs Liver
DHX32	331.458	0.293323	0.299475	0.313811	0.380693	HepG2 vs Liver
RCOR1	551.197	0.38968	0.18256	0.0310145	0.0458597	HepG2 vs Liver
GPATCH2L	426.939	1.75892	0.189787	5.46959e-21	4.45001e-20	HepG2 vs Liver
LTBP4	1111.64	-7.42731	0.639406	9.38381e-32	1.79704e-30	HepG2 vs Liver
BLVRB	2059.63	-3.75087	0.3567	4.2949e-27	5.69232e-26	HepG2 vs Liver
SLC9A1	140.807	-1.09415	0.278693	5.55953e-05	0.000119464	HepG2 vs Liver
SPTLC1	750.289	0.776463	0.15434	3.98093e-07	1.05819e-06	HepG2 vs Liver
PAPOLA	3042.81	0.603486	0.171346	0.000377903	0.000732782	HepG2 vs Liver
CCNK	107.589	0.288023	0.194397	0.133837	0.176375	HepG2 vs Liver
PCBP4	349.739	0.736319	0.314655	0.0156932	0.0243226	HepG2 vs Liver
RGS1	729.359	-8.82384	0.728946	1.63819e-34	3.89161e-33	HepG2 vs Liver
YPEL3	517.83	-3.9407	0.282911	3.1882e-45	1.60101e-43	HepG2 vs Liver
MRPS33	639.79	-0.643996	0.195653	0.000862303	0.00159819	HepG2 vs Liver
NDUFB2	978.7	-1.1555	0.230648	3.35631e-07	8.99561e-07	HepG2 vs Liver
NUDC	1727.9	-0.182022	0.19495	0.344788	0.413388	HepG2 vs Liver
MAEA	673.542	0.369361	0.213314	0.0790314	0.108897	HepG2 vs Liver
ICAM1	1141.86	-0.890745	0.501721	0.0540323	0.0766174	HepG2 vs Liver
STRN4	788.029	0.386904	0.20401	0.0546884	0.0774991	HepG2 vs Liver
IRAK3	124.736	-7.67297	0.780487	2.06276e-23	2.04259e-22	HepG2 vs Liver
LYZ	4284.68	3.8458	0.818359	1.43512e-07	3.98648e-07	HepG2 vs Liver
SI	0.335758	-0.286117	2.56405	0.79565	0.835974	HepG2 vs Liver
MUL1	549.84	-0.510425	0.205691	0.0119083	0.0187983	HepG2 vs Liver
TFAP4	108.728	1.61651	0.233793	1.68241e-12	7.1936e-12	HepG2 vs Liver
PDCD7	255.571	0.583321	0.152481	0.000116278	0.000241369	HepG2 vs Liver
SPG21	1703.22	-1.53812	0.187413	9.126e-17	5.4145e-16	HepG2 vs Liver
FETUB	2433.45	-7.1219	0.729031	4.46424e-23	4.30424e-22	HepG2 vs Liver
DNAJB11	1123.51	0.591291	0.241565	0.012647	0.0198845	HepG2 vs Liver
P3H2	121.581	-8.76528	0.886033	7.44003e-24	7.60321e-23	HepG2 vs Liver
THPO	288.156	-2.15653	0.340741	3.48981e-11	1.34387e-10	HepG2 vs Liver
CHRD	1342.85	-2.4199	0.534413	5.75939e-07	1.5046e-06	HepG2 vs Liver
FLT3LG	3.84753	0.216604	0.475323	0.624786	0.687413	HepG2 vs Liver
RAB11FIP3	661.793	0.831589	0.24546	0.000550006	0.00104685	HepG2 vs Liver
GNPTG	1095.94	-2.34594	0.24669	1.86131e-22	1.71241e-21	HepG2 vs Liver
ZNF268	421.626	1.39091	0.21799	8.52846e-11	3.17368e-10	HepG2 vs Liver
GOLGA3	999.74	1.35496	0.20599	2.41179e-11	9.42708e-11	HepG2 vs Liver
PABPC4	2011.82	-0.401052	0.231667	0.0783228	0.107995	HepG2 vs Liver
CD209	81.6629	-8.87892	1.03646	1.66329e-18	1.12198e-17	HepG2 vs Liver
CERS4	1027.2	-0.427034	0.29289	0.13418	0.176814	HepG2 vs Liver
MCOLN1	383.688	-3.12585	0.215951	7.13209e-49	4.57212e-47	HepG2 vs Liver
USP48	778.849	0.18443	0.16983	0.273203	0.336534	HepG2 vs Liver
EFNB1	304.323	-1.64209	0.262952	1.45463e-10	5.29325e-10	HepG2 vs Liver
PDPR	361.6	1.64627	0.258179	6.17834e-11	2.32692e-10	HepG2 vs Liver
AARS1	2776.68	0.500055	0.295949	0.0823825	0.113118	HepG2 vs Liver
GLG1	2081.26	1.06787	0.198178	4.74488e-08	1.38173e-07	HepG2 vs Liver
KIF4A	254.95	6.09439	0.588499	1.30526e-25	1.53124e-24	HepG2 vs Liver
TNRC6A	1269.9	0.462038	0.217913	0.0313837	0.0463715	HepG2 vs Liver
PLEKHG2	245.677	-0.875708	0.386003	0.0172261	0.0265213	HepG2 vs Liver
DLL3	1.31729	3.29699	1.88648	0.00787552	0.0127758	HepG2 vs Liver
NAT14	71.577	1.29741	0.37323	0.0002638	0.0005228	HepG2 vs Liver
PITPNM2	516.181	-1.17559	0.363424	0.000714918	0.00133986	HepG2 vs Liver
EXOC1	300.583	0.630381	0.171143	0.000200891	0.000404693	HepG2 vs Liver
RBM27	390.422	0.638516	0.170029	0.000150564	0.000307943	HepG2 vs Liver
POU4F3	0.815238	-0.878892	1.03307	0.250087	0.310983	HepG2 vs Liver
OSBPL8	1126.48	1.12571	0.154524	2.05841e-13	9.45905e-13	HepG2 vs Liver
DTX2	200.053	-0.768374	0.207928	0.000178619	0.000361882	HepG2 vs Liver
NLRC4	38.1537	-1.46361	0.343064	8.56482e-06	1.99864e-05	HepG2 vs Liver
PUS7	287.531	2.86214	0.223108	5.22416e-39	1.67154e-37	HepG2 vs Liver
LAMB4	2.19994	-0.154493	0.723287	0.801468	0.840962	HepG2 vs Liver
NRCAM	75.8886	-0.330815	0.792586	0.612151	0.676228	HepG2 vs Liver
LAMB1	1792.68	1.58627	0.444615	0.000128967	0.000265845	HepG2 vs Liver
SLC26A4	5.07289	-1.28276	0.58382	0.0139011	0.021711	HepG2 vs Liver
SLC26A3	39.12	-1.00434	0.901116	0.156128	0.2031	HepG2 vs Liver
DLD	1996.84	-0.45159	0.24915	0.0645686	0.090381	HepG2 vs Liver
WDR7	388.701	-0.307215	0.153173	0.0433455	0.0625897	HepG2 vs Liver
TXNL1	1242.97	-0.171054	0.206396	0.40103	0.471865	HepG2 vs Liver
IL5RA	3.49459	-2.80603	0.982508	0.000349472	0.000680647	HepG2 vs Liver
ABCC6	3421.64	-1.15702	0.325579	0.000228997	0.000458552	HepG2 vs Liver
CMTM6	2560.6	-0.796159	0.276559	0.00316548	0.00543659	HepG2 vs Liver
ITGA6	1368.7	2.6749	0.364073	1.22832e-14	6.19921e-14	HepG2 vs Liver
RAPGEF4	573.247	-5.88337	0.408166	1.47317e-47	8.56336e-46	HepG2 vs Liver
MAP3K20	969.525	-0.413013	0.291653	0.145829	0.190801	HepG2 vs Liver
SMPX	14.5524	1.54975	0.963289	0.036986	0.0539524	HepG2 vs Liver
FH	4149.91	-1.27485	0.253827	2.78519e-07	7.53077e-07	HepG2 vs Liver
SEL1L3	496.154	-4.48229	0.578482	1.07016e-15	5.83075e-15	HepG2 vs Liver
TF	206226	-2.34409	0.393459	2.6269e-10	9.35562e-10	HepG2 vs Liver
CDV3	2976.64	0.333465	0.202199	0.0948497	0.128638	HepG2 vs Liver
MYO15A	43.7826	-4.92763	0.914091	8.42155e-09	2.62491e-08	HepG2 vs Liver
ALKBH5	1427.33	0.0927304	0.184011	0.610581	0.674823	HepG2 vs Liver
APOH	115779	-2.60304	0.335797	5.96813e-16	3.32486e-15	HepG2 vs Liver
NLRP1	227.248	-5.14373	0.548406	1.51071e-21	1.29067e-20	HepG2 vs Liver
PITPNM3	87.1689	-2.32248	0.52977	1.3106e-06	3.31371e-06	HepG2 vs Liver
SPAG7	554.005	-0.53549	0.206872	0.00869652	0.0140258	HepG2 vs Liver
ORC6	115.407	6.25725	0.517325	3.86053e-34	8.91325e-33	HepG2 vs Liver
ZFHX4	335.375	-7.82124	0.556868	2.01321e-45	1.03689e-43	HepG2 vs Liver
CPA1	0.354938	1.14039	1.08738	0.149245	0.194932	HepG2 vs Liver
ZC3HC1	283.523	0.904292	0.188661	1.23576e-06	3.1293e-06	HepG2 vs Liver
ESR1	504.672	-6.95088	0.586869	7.23461e-33	1.51199e-31	HepG2 vs Liver
RGS17	10.424	1.73332	0.577523	0.000765161	0.00142898	HepG2 vs Liver
ANGPT2	120.079	-0.895086	0.507892	0.055329	0.0783394	HepG2 vs Liver
TMEM101	419.851	1.27798	0.165394	6.09258e-15	3.15141e-14	HepG2 vs Liver
CD200	42.7708	-8.40265	1.08192	1.49356e-15	8.06711e-15	HepG2 vs Liver
CCDC80	401.262	-3.1302	0.919563	4.02231e-05	8.77357e-05	HepG2 vs Liver
CMA1	4.7694	-0.921989	0.841793	0.174336	0.224349	HepG2 vs Liver
PSME1	2908.44	0.354608	0.233951	0.123104	0.163481	HepG2 vs Liver
PPP2R3C	281.293	2.00944	0.265135	6.41824e-15	3.31417e-14	HepG2 vs Liver
HAUS4	250.497	1.48437	0.377615	3.5232e-05	7.73154e-05	HepG2 vs Liver
JPH4	10.3658	0.797154	0.592194	0.132135	0.174373	HepG2 vs Liver
MYH7	1.745	2.34946	1.53415	0.0211846	0.0321747	HepG2 vs Liver
CEBPE	0.796059	0.486041	1.00018	0.514683	0.58456	HepG2 vs Liver
SLC7A8	174.608	-10.075	0.95782	6.8163e-27	8.86512e-26	HepG2 vs Liver
OSGEP	397.396	0.36941	0.204016	0.0665964	0.0930179	HepG2 vs Liver
SLC22A17	195.728	-2.75218	1.04635	0.000763637	0.00142643	HepG2 vs Liver
RNF31	19.7853	1.37686	0.455285	0.00115831	0.00211536	HepG2 vs Liver
SCFD1	1200.48	2.38527	0.230291	3.4823e-26	4.27961e-25	HepG2 vs Liver
G2E3	371.508	3.43651	0.248057	5.48357e-45	2.67202e-43	HepG2 vs Liver
HECTD1	5023.84	2.43828	0.242172	6.27202e-25	7.00776e-24	HepG2 vs Liver
HNRNPC	6585.33	1.37222	0.127297	2.15192e-27	2.91842e-26	HepG2 vs Liver
RPGRIP1	21.9117	-0.627986	0.50932	0.18054	0.231394	HepG2 vs Liver
SUPT16H	1968.86	3.11094	0.217598	9.36777e-48	5.5163e-46	HepG2 vs Liver
TOX4	1037.65	0.969769	0.174164	1.85785e-08	5.62867e-08	HepG2 vs Liver
GEMIN2	141.615	3.72925	0.28754	1.07063e-39	3.63814e-38	HepG2 vs Liver
TGM1	14.2773	1.4482	0.451231	0.00056853	0.00108029	HepG2 vs Liver
TINF2	561.521	0.815402	0.184521	7.88457e-06	1.84825e-05	HepG2 vs Liver
DAZL	0.324387	-0.968505	1.66188	0.320901	0.388433	HepG2 vs Liver
TBL1Y	14.5831	1.27115	0.816787	0.056455	0.0798087	HepG2 vs Liver
SEMA6A	271.384	0.0485116	0.474893	0.912723	0.934171	HepG2 vs Liver
TRPM7	1200.23	0.477751	0.247812	0.0493544	0.0705041	HepG2 vs Liver
TYRO3	141.069	2.88098	0.685242	1.59654e-06	4.012e-06	HepG2 vs Liver
WDR76	114.633	3.28336	0.462538	5.54735e-14	2.65726e-13	HepG2 vs Liver
CAPN3	161.701	-3.75988	0.604044	2.61978e-11	1.02158e-10	HepG2 vs Liver
SNAP23	343.567	1.37435	0.16453	3.30431e-17	2.03875e-16	HepG2 vs Liver
TBX15	724.721	-6.79046	0.611461	3.79189e-29	5.84223e-28	HepG2 vs Liver
PHGDH	2286.1	-0.764625	0.415843	0.0518681	0.0737801	HepG2 vs Liver
COL9A3	227.523	3.40977	0.607874	9.49406e-10	3.21051e-09	HepG2 vs Liver
EZR	1629.69	0.158841	0.366575	0.651391	0.711789	HepG2 vs Liver
MYL6	6108.62	-0.713143	0.197296	0.000252097	0.00050098	HepG2 vs Liver
AGO1	655.033	1.82207	0.272599	5.97137e-12	2.44841e-11	HepG2 vs Liver
TEKT2	3.61773	-0.248754	0.693457	0.676764	0.735028	HepG2 vs Liver
CLSPN	153.185	6.86253	0.544338	6.20458e-37	1.73364e-35	HepG2 vs Liver
RFFL	642.92	0.163333	0.240352	0.489033	0.559753	HepG2 vs Liver
UNC13D	271.339	0.831258	0.41902	0.035712	0.0522585	HepG2 vs Liver
MFSD11	351.91	0.375868	0.247873	0.122152	0.162337	HepG2 vs Liver
DPYSL2	842.636	2.01059	0.386624	3.6733e-08	1.08135e-07	HepG2 vs Liver
TGFB2	44.6718	-5.446	0.733527	2.62192e-14	1.29293e-13	HepG2 vs Liver
GPATCH2	237.321	1.29325	0.159324	2.59959e-16	1.48438e-15	HepG2 vs Liver
NUP50	1190.13	1.15105	0.183859	2.39214e-10	8.54308e-10	HepG2 vs Liver
CDC45	98.9582	5.00981	0.529548	6.37222e-22	5.61662e-21	HepG2 vs Liver
COMT	2340.58	-1.61567	0.389184	1.14959e-05	2.6498e-05	HepG2 vs Liver
ADA2	660.152	-10.6879	0.802454	1.35306e-41	5.2717e-40	HepG2 vs Liver
VNN3	485.799	-12.7848	1.08992	2.74272e-33	5.91681e-32	HepG2 vs Liver
ECHDC1	1296.05	0.0186623	0.221759	0.931906	0.950412	HepG2 vs Liver
LRRFIP2	1229.78	-0.949088	0.192231	5.78656e-07	1.51126e-06	HepG2 vs Liver
SEC22C	472.542	1.19978	0.173466	2.76278e-12	1.16153e-11	HepG2 vs Liver
XYLB	999.47	-0.467029	0.275648	0.0826864	0.113484	HepG2 vs Liver
HDAC6	2453.07	-1.78213	0.327962	1.50437e-08	4.58773e-08	HepG2 vs Liver
GABRP	46.4911	-8.83561	1.2516	2.55241e-13	1.16404e-12	HepG2 vs Liver
KRT31	0.239396	-0.074398	2.40944	0.945787	0.961693	HepG2 vs Liver
CDC6	359.57	6.30869	0.52022	2.62337e-34	6.11938e-33	HepG2 vs Liver
UPRT	176.483	0.117367	0.166545	0.477215	0.548309	HepG2 vs Liver
CDC23	659.832	1.60186	0.215444	3.82926e-14	1.8609e-13	HepG2 vs Liver
AAAS	557.694	0.387532	0.16747	0.0195742	0.0298845	HepG2 vs Liver
CBX5	967.441	1.79588	0.279386	3.47058e-11	1.33776e-10	HepG2 vs Liver
FMO2	148.689	-10.4698	1.14562	5.02446e-21	4.10448e-20	HepG2 vs Liver
SUCO	740.431	0.925563	0.24	8.47119e-05	0.000178633	HepG2 vs Liver
MSH2	498.079	3.65411	0.279115	1.99704e-40	7.149e-39	HepG2 vs Liver
MAP3K1	588.739	2.27041	0.20452	1.37567e-29	2.19113e-28	HepG2 vs Liver
DHPS	46.0272	-0.291267	0.386568	0.429804	0.501286	HepG2 vs Liver
HOOK2	351.189	-1.53605	0.336047	1.90738e-06	4.75805e-06	HepG2 vs Liver
NXPE1	0.279407	0.603797	1.37726	0.489978	0.560657	HepG2 vs Liver
ARCN1	2777.75	0.596596	0.177882	0.000704613	0.00132164	HepG2 vs Liver
EPB41L4B	2242.39	-2.03892	0.353889	1.46178e-09	4.86219e-09	HepG2 vs Liver
TMEM38B	529.225	0.531676	0.233432	0.020492	0.0311962	HepG2 vs Liver
PSMD5	653.108	0.0161615	0.220725	0.940746	0.957213	HepG2 vs Liver
PTGS1	102.273	-6.27361	0.652621	2.29724e-22	2.09533e-21	HepG2 vs Liver
NUP188	627.934	2.21616	0.239522	2.7245e-21	2.27604e-20	HepG2 vs Liver
CRAT	2613.96	-2.80265	0.279974	6.84717e-25	7.62212e-24	HepG2 vs Liver
SH2D3C	142.573	-9.52773	0.950565	1.45995e-24	1.58517e-23	HepG2 vs Liver
NANS	547.771	2.00548	0.213472	1.06486e-21	9.21958e-21	HepG2 vs Liver
TBC1D2	272	-2.20678	0.311168	1.69472e-13	7.83356e-13	HepG2 vs Liver
WHRN	123.951	-1.04762	0.413148	0.0072737	0.0118613	HepG2 vs Liver
PDE6C	9.46322	0.402474	0.515014	0.395587	0.466347	HepG2 vs Liver
CWF19L1	272.088	1.6903	0.198368	5.0845e-18	3.30282e-17	HepG2 vs Liver
[truncated: 52,265 more rows]
