# Supplementary material for: RNA-Sequencing Identification of Genes Supporting HepG2 as a Model Cell Line for Hepatocellular Carcinoma or Hepatocytes
Source: Genes (Basel). 2024 Nov 13;15(11):1460. doi: 10.3390/genes15111460 (PMC11593409; doi:10.3390/genes15111460)
Supplement: Supplementary file 1 [file genes-15-01460-s001.zip › S7_unique_DEG_GO_analysis.xlsx]

## Sheet: Information
Supplementary table	unique DEGs between groups
7a	HepG2_HCC
7b	HepG2_Primary

## Sheet: S7a
ONTOLOGY	ID	Description	GeneRatio	BgRatio	pvalue	p.adjust	qvalue	geneID	Count	group	category
BP	GO:0043043	peptide biosynthetic process	26/270	144/5830	1.34844e-09	2.89326e-06	2.85755e-06	DHX33/LARS2/POLDIP3/EARS2/C1QBP/DDX6/MTRF1L/HBS1L/MRPS27/FASTKD2/ETF1/METTL16/PTCD3/RPS15A/NAT10/RC3H1/MRPS9/NCBP1/CHAC2/EIF4E/RMND1/EIF4A1/PCSK1/RPS17/TARS3/SARNP	26	HepG2_HCC	up_unique
BP	GO:0034660	ncRNA metabolic process	24/270	129/5830	3.21656e-09	2.89326e-06	2.85755e-06	LARS2/WDR3/INTS6/EARS2/EXOSC3/NOP2/THADA/EXOSC8/METTL16/TOE1/WDR36/NAT10/RC3H1/ALKBH8/RNF113B/RPL7L1/PIH1D2/NIFK/TYW3/TRUB1/DIS3L/GEMIN4/RPS17/TARS3	24	HepG2_HCC	up_unique
BP	GO:0032543	mitochondrial translation	9/270	15/5830	3.36947e-09	2.89326e-06	2.85755e-06	LARS2/EARS2/C1QBP/MTRF1L/MRPS27/FASTKD2/PTCD3/MRPS9/RMND1	9	HepG2_HCC	up_unique
BP	GO:0006412	translation	24/270	132/5830	5.20566e-09	3.35245e-06	3.31108e-06	DHX33/LARS2/POLDIP3/EARS2/C1QBP/DDX6/MTRF1L/HBS1L/MRPS27/FASTKD2/ETF1/METTL16/PTCD3/RPS15A/NAT10/RC3H1/MRPS9/NCBP1/EIF4E/RMND1/EIF4A1/RPS17/TARS3/SARNP	24	HepG2_HCC	up_unique
BP	GO:0031123	RNA 3'-end processing	14/270	47/5830	1.28947e-08	6.64335e-06	6.56137e-06	POLDIP3/INTS6/EXOSC3/EXOSC8/CCNT1/TOE1/SRSF1/NCBP1/DHX38/PCF11/CPSF2/LEO1/CPSF4L/SARNP	14	HepG2_HCC	up_unique
BP	GO:0006396	RNA processing	33/270	244/5830	1.66786e-08	7.16069e-06	7.07232e-06	WDR3/POLDIP3/INTS6/EXOSC3/C1QBP/DHX15/NOP2/THADA/WDR77/EXOSC8/METTL16/CCNT1/TOE1/WDR36/NAT10/SRSF1/PRPF4/NCBP1/ALKBH8/RNF113B/DHX38/RPL7L1/PIH1D2/NIFK/TYW3/PCF11/TRUB1/CPSF2/LEO1/GEMIN4/RPS17/CPSF4L/SARNP	33	HepG2_HCC	up_unique
BP	GO:0043604	amide biosynthetic process	28/270	191/5830	3.82763e-08	1.40857e-05	1.39119e-05	DHX33/LARS2/POLDIP3/EARS2/C1QBP/DDX6/MTRF1L/HBS1L/MRPS27/FASTKD2/ETF1/ACSL3/METTL16/PTCD3/RPS15A/NAT10/RC3H1/MRPS9/NCBP1/CHAC2/EIF4E/RMND1/EIF4A1/PCSK1/RPS17/TARS3/SARNP/ACACA	28	HepG2_HCC	up_unique
MF	GO:0003723	RNA binding	47/280	439/5921	5.56304e-08	2.13064e-05	1.98513e-05	DHX33/WDR3/SMG6/POLDIP3/SRP54/EARS2/EXOSC3/C1QBP/DHX15/DDX6/NOP2/MTRF1L/HBS1L/MRPS27/PNO1/FASTKD2/EXOSC8/ETF1/METTL16/CCNT1/PTCD3/TOE1/RPS15A/WDR36/NAT10/RC3H1/MRPS9/SRSF1/PRPF4/NCBP1/ALKBH8/DHX38/HSPD1/RPL7L1/EIF4E/NIFK/GPATCH4/EIF4A1/GNL3/PCF11/TRUB1/CPSF2/DIS3L/DDX19A/RPS17/CPSF4L/SARNP	47	HepG2_HCC	up_unique
BP	GO:0006518	peptide metabolic process	29/270	210/5830	8.32784e-08	2.65032e-05	2.61761e-05	DHX33/LARS2/POLDIP3/EARS2/GSR/C1QBP/DDX6/MTRF1L/HBS1L/MRPS27/FASTKD2/IDE/ETF1/METTL16/PTCD3/RPS15A/NAT10/RC3H1/MRPS9/NCBP1/IDH1/CHAC2/EIF4E/RMND1/EIF4A1/PCSK1/RPS17/TARS3/SARNP	29	HepG2_HCC	up_unique
BP	GO:0016071	mRNA metabolic process	29/270	211/5830	9.25965e-08	2.65032e-05	2.61761e-05	SMG6/POLDIP3/PSMD7/EXOSC3/C1QBP/DHX15/DDX6/HBS1L/PSMD14/WDR77/FASTKD2/EXOSC8/ETF1/METTL16/CCNT1/RPS15A/RC3H1/SRSF1/PRPF4/NCBP1/DHX38/PCF11/TRUB1/CPSF2/LEO1/GEMIN4/RPS17/CPSF4L/SARNP	29	HepG2_HCC	up_unique
BP	GO:0140053	mitochondrial gene expression	9/270	22/5830	2.51179e-07	6.47037e-05	6.39053e-05	LARS2/EARS2/C1QBP/MTRF1L/MRPS27/FASTKD2/PTCD3/MRPS9/RMND1	9	HepG2_HCC	up_unique
BP	GO:0034470	ncRNA processing	19/270	106/5830	2.77801e-07	6.5056e-05	6.42531e-05	WDR3/INTS6/EXOSC3/NOP2/THADA/EXOSC8/METTL16/TOE1/WDR36/NAT10/ALKBH8/RNF113B/RPL7L1/PIH1D2/NIFK/TYW3/TRUB1/GEMIN4/RPS17	19	HepG2_HCC	up_unique
BP	GO:0022613	ribonucleoprotein complex biogenesis	19/270	111/5830	5.86792e-07	0.000125965	0.00012441	WDR3/EXOSC3/C1QBP/NOP2/WDR77/FASTKD2/EXOSC8/METTL16/WDR36/NAT10/LTV1/SRSF1/NCBP1/RPL7L1/PIH1D2/NIFK/ATR/GEMIN4/RPS17	19	HepG2_HCC	up_unique
BP	GO:0031124	mRNA 3'-end processing	10/270	32/5830	1.0034e-06	0.000198827	0.000196373	POLDIP3/CCNT1/SRSF1/NCBP1/DHX38/PCF11/CPSF2/LEO1/CPSF4L/SARNP	10	HepG2_HCC	up_unique
BP	GO:0043603	cellular amide metabolic process	34/270	308/5830	1.46388e-06	0.000269353	0.000266029	DHX33/ACSM3/LARS2/POLDIP3/EARS2/GSR/C1QBP/DDX6/MTRF1L/HBS1L/MRPS27/FASTKD2/IDE/ETF1/ACSL3/METTL16/PTCD3/RPS15A/NAT10/RC3H1/MRPS9/SUCLA2/NCBP1/IDH1/CHAC2/EIF4E/RMND1/EIF4A1/SLC25A32/PCSK1/RPS17/TARS3/SARNP/ACACA	34	HepG2_HCC	up_unique
CC	GO:1990904	ribonucleoprotein complex	22/276	155/6071	1.55075e-06	0.000527254	0.000494607	WDR3/SMG6/CBX5/SRP54/DHX15/DDX6/MRPS27/RPS15A/WDR36/NAT10/LTV1/MRPS9/SRSF1/PRPF4/NCBP1/RNF113B/DHX38/RPL7L1/PIH1D2/EIF4E/GEMIN4/RPS17	22	HepG2_HCC	up_unique
MF	GO:0140098	catalytic activity, acting on RNA	17/280	100/5921	3.45894e-06	0.000662387	0.000617147	DHX33/LARS2/SMG6/EARS2/EXOSC3/DHX15/DDX6/NOP2/METTL16/TOE1/ALKBH8/DHX38/EIF4A1/TYW3/DIS3L/DDX19A/TARS3	17	HepG2_HCC	up_unique
BP	GO:0042254	ribosome biogenesis	15/270	83/5830	4.65388e-06	0.000799227	0.000789364	WDR3/EXOSC3/C1QBP/NOP2/FASTKD2/EXOSC8/METTL16/WDR36/NAT10/LTV1/RPL7L1/PIH1D2/NIFK/GEMIN4/RPS17	15	HepG2_HCC	up_unique
BP	GO:0000956	nuclear-transcribed mRNA catabolic process	10/270	40/5830	9.48102e-06	0.00152644	0.00150761	SMG6/EXOSC3/DDX6/HBS1L/EXOSC8/ETF1/RPS15A/RC3H1/NCBP1/RPS17	10	HepG2_HCC	up_unique
CC	GO:0005730	nucleolus	30/276	282/6071	9.54267e-06	0.00162225	0.0015218	DHX33/WDR3/SMG6/CBX5/EXOSC3/C1QBP/DHX15/DDX6/NOP2/MRPS27/PNO1/EXOSC8/TP53TG5/IPPK/TOE1/WDR36/NAT10/MRPS9/MYO10/RPL7L1/NIFK/WDFY3/GNL3/LEO1/PPID/BEND3/GEMIN4/TTC3/CDC14C/ACACA	30	HepG2_HCC	up_unique
BP	GO:0016072	rRNA metabolic process	13/270	69/5830	1.26815e-05	0.00192162	0.00189791	WDR3/EXOSC3/NOP2/EXOSC8/METTL16/WDR36/NAT10/RPL7L1/PIH1D2/NIFK/DIS3L/GEMIN4/RPS17	13	HepG2_HCC	up_unique
BP	GO:0071166	ribonucleoprotein complex localization	10/270	44/5830	2.35409e-05	0.00319166	0.00315227	SMG6/POLDIP3/LTV1/SRSF1/NCBP1/DHX38/EIF4E/CPSF2/DDX19A/SARNP	10	HepG2_HCC	up_unique
BP	GO:0071426	ribonucleoprotein complex export from nucleus	10/270	44/5830	2.35409e-05	0.00319166	0.00315227	SMG6/POLDIP3/LTV1/SRSF1/NCBP1/DHX38/EIF4E/CPSF2/DDX19A/SARNP	10	HepG2_HCC	up_unique
BP	GO:0006406	mRNA export from nucleus	9/270	37/5830	3.39942e-05	0.00416996	0.0041185	SMG6/POLDIP3/SRSF1/NCBP1/DHX38/EIF4E/CPSF2/DDX19A/SARNP	9	HepG2_HCC	up_unique
BP	GO:0071427	mRNA-containing ribonucleoprotein complex export from nucleus	9/270	37/5830	3.39942e-05	0.00416996	0.0041185	SMG6/POLDIP3/SRSF1/NCBP1/DHX38/EIF4E/CPSF2/DDX19A/SARNP	9	HepG2_HCC	up_unique
BP	GO:0006405	RNA export from nucleus	10/270	46/5830	3.56217e-05	0.00417097	0.0041195	SMG6/POLDIP3/LTV1/SRSF1/NCBP1/DHX38/EIF4E/CPSF2/DDX19A/SARNP	10	HepG2_HCC	up_unique
BP	GO:0006402	mRNA catabolic process	14/270	87/5830	3.83363e-05	0.00423315	0.00418091	SMG6/PSMD7/EXOSC3/DDX6/HBS1L/PSMD14/FASTKD2/EXOSC8/ETF1/METTL16/RPS15A/RC3H1/NCBP1/RPS17	14	HepG2_HCC	up_unique
BP	GO:0006364	rRNA processing	12/270	66/5830	3.98914e-05	0.00423315	0.00418091	WDR3/EXOSC3/NOP2/EXOSC8/METTL16/WDR36/NAT10/RPL7L1/PIH1D2/NIFK/GEMIN4/RPS17	12	HepG2_HCC	up_unique
BP	GO:0006401	RNA catabolic process	15/270	99/5830	4.21777e-05	0.00423315	0.00418091	SMG6/PSMD7/EXOSC3/DDX6/HBS1L/PSMD14/FASTKD2/EXOSC8/ETF1/METTL16/RPS15A/RC3H1/NCBP1/DIS3L/RPS17	15	HepG2_HCC	up_unique
BP	GO:1900117	regulation of execution phase of apoptosis	5/270	10/5830	4.27259e-05	0.00423315	0.00418091	MTRNR2L8/MTRNR2L10/MTRNR2L3/MTRNR2L2/MTRNR2L6	5	HepG2_HCC	up_unique
MF	GO:0048019	receptor antagonist activity	5/280	10/5921	4.72873e-05	0.00603701	0.0056247	MTRNR2L8/MTRNR2L10/MTRNR2L3/MTRNR2L2/MTRNR2L6	5	HepG2_HCC	up_unique
CC	GO:0005739	mitochondrion	40/276	468/6071	6.04563e-05	0.00685171	0.00642746	NDUFAF7/ACSM3/LARS2/SOX10/NDUFAF5/ARL2BP/EARS2/GSR/C1QBP/DDX6/MTRF1L/MRPS27/FASTKD2/IDE/ACAT2/ATP7B/ACSL3/PTCD3/SPART/MRPS9/SUCLA2/NCBP1/IDH1/UQCRC2/SLC25A52/HSPD1/RMND1/SPATA18/GTPBP8/PPM1K/SLC25A32/PCF11/TRUB1/TOMM5/TIMM22/NDUFA13/FZD9/CSKMT/PGAM5/ATP5MGL	40	HepG2_HCC	up_unique
MF	GO:0016874	ligase activity	10/280	51/5921	0.00010847	0.00895095	0.00833962	ACSM3/LARS2/EARS2/ACSL3/SUCLA2/ASNSD1/GART/TARS3/UBE2L5/ACACA	10	HepG2_HCC	up_unique
MF	GO:0043021	ribonucleoprotein complex binding	9/280	42/5921	0.000116853	0.00895095	0.00833962	DHX33/SMG6/CBX5/SRP54/C1QBP/MRPS27/ETF1/PTCD3/GEMIN4	9	HepG2_HCC	up_unique
BP	GO:0006417	regulation of translation	14/270	96/5830	0.000116541	0.0111189	0.0109817	POLDIP3/C1QBP/DDX6/MRPS27/FASTKD2/ETF1/METTL16/PTCD3/NAT10/RC3H1/NCBP1/EIF4E/RMND1/SARNP	14	HepG2_HCC	up_unique
MF	GO:0030547	receptor inhibitor activity	5/280	13/5921	0.000214672	0.0137032	0.0127673	MTRNR2L8/MTRNR2L10/MTRNR2L3/MTRNR2L2/MTRNR2L6	5	HepG2_HCC	up_unique
BP	GO:0051236	establishment of RNA localization	11/270	66/5830	0.000189655	0.0174482	0.0172329	SMG6/POLDIP3/LTV1/SRSF1/NCBP1/DHX38/EIF4E/CPSF2/DDX19A/ATR/SARNP	11	HepG2_HCC	up_unique
BP	GO:0006403	RNA localization	12/270	78/5830	0.000214079	0.0190161	0.0187815	SMG6/POLDIP3/EXOSC3/LTV1/SRSF1/NCBP1/DHX38/EIF4E/CPSF2/DDX19A/ATR/SARNP	12	HepG2_HCC	up_unique
BP	GO:0006886	intracellular protein transport	30/270	329/5830	0.000241291	0.0207189	0.0204632	KPNA6/SMG6/POLDIP3/SRP54/SEC23B/IDE/TBC1D14/RPS15A/LTV1/SRSF1/NCBP1/IDH1/DHX38/HSPD1/EIF4E/RGPD3/ZDHHC7/CPSF2/TUB/DDX19A/SH3TC2/TOMM5/TIMM22/STX19/RPS17/RGPD2/NDUFA13/RGPD1/SARNP/CHMP4A	30	HepG2_HCC	up_unique
BP	GO:0006415	translational termination	5/270	14/5830	0.000291114	0.0234347	0.0231455	MTRF1L/MRPS27/ETF1/PTCD3/MRPS9	5	HepG2_HCC	up_unique
BP	GO:0009225	nucleotide-sugar metabolic process	5/270	14/5830	0.000291114	0.0234347	0.0231455	NANS/UGGT2/UGDH/PMM2/GFPT1	5	HepG2_HCC	up_unique
BP	GO:0006397	mRNA processing	16/270	131/5830	0.000323494	0.0252521	0.0249405	POLDIP3/C1QBP/DHX15/WDR77/METTL16/CCNT1/SRSF1/PRPF4/NCBP1/DHX38/PCF11/CPSF2/LEO1/GEMIN4/CPSF4L/SARNP	16	HepG2_HCC	up_unique
BP	GO:0006399	tRNA metabolic process	8/270	39/5830	0.000334993	0.0253423	0.0250295	LARS2/EARS2/THADA/NAT10/ALKBH8/TYW3/TRUB1/TARS3	8	HepG2_HCC	up_unique
BP	GO:0090501	RNA phosphodiester bond hydrolysis	9/270	49/5830	0.000344324	0.0253423	0.0250295	SMG6/EXOSC3/EXOSC8/TOE1/NCBP1/PCF11/CPSF2/DIS3L/CPSF4L	9	HepG2_HCC	up_unique
BP	GO:0006611	protein export from nucleus	10/270	60/5830	0.000371051	0.0265507	0.0262231	SMG6/POLDIP3/LTV1/SRSF1/NCBP1/DHX38/EIF4E/CPSF2/DDX19A/SARNP	10	HepG2_HCC	up_unique
BP	GO:0022618	ribonucleoprotein complex assembly	8/270	40/5830	0.000402213	0.0271851	0.0268497	NOP2/WDR77/FASTKD2/SRSF1/NCBP1/PIH1D2/ATR/GEMIN4	8	HepG2_HCC	up_unique
BP	GO:0051028	mRNA transport	9/270	50/5830	0.000403188	0.0271851	0.0268497	SMG6/POLDIP3/SRSF1/NCBP1/DHX38/EIF4E/CPSF2/DDX19A/SARNP	9	HepG2_HCC	up_unique
BP	GO:0016073	snRNA metabolic process	5/270	15/5830	0.000420269	0.0271851	0.0268497	INTS6/EXOSC3/EXOSC8/METTL16/TOE1	5	HepG2_HCC	up_unique
BP	GO:0006913	nucleocytoplasmic transport	15/270	121/5830	0.00042213	0.0271851	0.0268497	KPNA6/SMG6/POLDIP3/LTV1/SRSF1/NCBP1/DHX38/EIF4E/RGPD3/CPSF2/DDX19A/GEMIN4/RGPD2/RGPD1/SARNP	15	HepG2_HCC	up_unique
BP	GO:0015931	nucleobase-containing compound transport	12/270	84/5830	0.000434609	0.0273061	0.0269692	SMG6/POLDIP3/LTV1/SRSF1/NCBP1/DHX38/SLC25A52/EIF4E/SLC25A32/CPSF2/DDX19A/SARNP	12	HepG2_HCC	up_unique
BP	GO:0051169	nuclear transport	15/270	122/5830	0.000461654	0.0283148	0.0279654	KPNA6/SMG6/POLDIP3/LTV1/SRSF1/NCBP1/DHX38/EIF4E/RGPD3/CPSF2/DDX19A/GEMIN4/RGPD2/RGPD1/SARNP	15	HepG2_HCC	up_unique
BP	GO:0034655	nucleobase-containing compound catabolic process	17/270	149/5830	0.000477596	0.0286113	0.0282582	SMG6/PSMD7/EXOSC3/DDX6/HBS1L/PSMD14/FASTKD2/EXOSC8/ETF1/METTL16/RPS15A/RC3H1/NCBP1/DIS3L/RPS17/NT5C1B/ENTPD7	17	HepG2_HCC	up_unique
BP	GO:0010608	posttranscriptional regulation of gene expression	20/270	192/5830	0.000517067	0.0302719	0.0298983	POLDIP3/PSMD7/EXOSC3/C1QBP/DDX6/GCNT2/MRPS27/PSMD14/FASTKD2/EXOSC8/ETF1/METTL16/PTCD3/NAT10/RC3H1/NCBP1/EIF4E/RMND1/H3C12/SARNP	20	HepG2_HCC	up_unique
BP	GO:0051168	nuclear export	10/270	63/5830	0.000556372	0.0318492	0.0314562	SMG6/POLDIP3/LTV1/SRSF1/NCBP1/DHX38/EIF4E/CPSF2/DDX19A/SARNP	10	HepG2_HCC	up_unique
BP	GO:0071826	ribonucleoprotein complex subunit organization	8/270	42/5830	0.000569569	0.0318959	0.0315023	NOP2/WDR77/FASTKD2/SRSF1/NCBP1/PIH1D2/ATR/GEMIN4	8	HepG2_HCC	up_unique
BP	GO:0050657	nucleic acid transport	10/270	64/5830	0.000633	0.033971	0.0335518	SMG6/POLDIP3/LTV1/SRSF1/NCBP1/DHX38/EIF4E/CPSF2/DDX19A/SARNP	10	HepG2_HCC	up_unique
BP	GO:0050658	RNA transport	10/270	64/5830	0.000633	0.033971	0.0335518	SMG6/POLDIP3/LTV1/SRSF1/NCBP1/DHX38/EIF4E/CPSF2/DDX19A/SARNP	10	HepG2_HCC	up_unique
BP	GO:0031503	protein-containing complex localization	12/270	88/5830	0.000669662	0.0352051	0.0347706	SMG6/POLDIP3/LTV1/SRSF1/NCBP1/DHX38/EIF4E/CPSF2/TUB/DDX19A/ATR/SARNP	12	HepG2_HCC	up_unique
CC	GO:0005840	ribosome	6/276	23/6071	0.00043827	0.0372302	0.0349249	MRPS27/PTCD3/RPS15A/MRPS9/RPL7L1/RPS17	6	HepG2_HCC	up_unique
CC	GO:0140513	nuclear protein-containing complex	28/276	319/6071	0.000547503	0.0372302	0.0349249	WDR3/SMG6/CBX5/ACTR5/INTS6/EXOSC3/DHX15/CSNK1A1/EXOSC8/TAF1L/USP22/CCNT1/WDR36/NAT10/SRSF1/PRPF4/RNF113B/DHX38/POU4F1/RGPD3/PCF11/CPSF2/LEO1/GEMIN4/RGPD2/RGPD1/CPSF4L/SARNP	28	HepG2_HCC	up_unique
CC	GO:0005759	mitochondrial matrix	14/276	115/6071	0.000658357	0.0373069	0.0349969	NDUFAF7/ACSM3/LARS2/ARL2BP/EARS2/GSR/C1QBP/MTRF1L/MRPS27/FASTKD2/MRPS9/SUCLA2/HSPD1/PPM1K	14	HepG2_HCC	up_unique
CC	GO:0044391	ribosomal subunit	5/276	18/6071	0.00098429	0.038866	0.0364594	MRPS27/RPS15A/MRPS9/RPL7L1/RPS17	5	HepG2_HCC	up_unique
CC	GO:0005849	mRNA cleavage factor complex	4/276	11/6071	0.0010703	0.038866	0.0364594	CSNK1A1/PCF11/CPSF2/CPSF4L	4	HepG2_HCC	up_unique
CC	GO:0005740	mitochondrial envelope	20/276	207/6071	0.00107619	0.038866	0.0364594	SOX10/NDUFAF5/ARL2BP/MRPS27/FASTKD2/ACSL3/PTCD3/SPART/MRPS9/UQCRC2/SLC25A52/HSPD1/SPATA18/SLC25A32/TOMM5/TIMM22/NDUFA13/FZD9/PGAM5/ATP5MGL	20	HepG2_HCC	up_unique
CC	GO:0031966	mitochondrial membrane	19/276	193/6071	0.00114312	0.038866	0.0364594	SOX10/NDUFAF5/MRPS27/FASTKD2/ACSL3/PTCD3/SPART/MRPS9/UQCRC2/SLC25A52/HSPD1/SPATA18/SLC25A32/TOMM5/TIMM22/NDUFA13/FZD9/PGAM5/ATP5MGL	19	HepG2_HCC	up_unique
BP	GO:0000184	nuclear-transcribed mRNA catabolic process, nonsense-mediated decay	5/270	17/5830	0.000802271	0.041333	0.0408229	SMG6/ETF1/RPS15A/NCBP1/RPS17	5	HepG2_HCC	up_unique
MF	GO:0003724	RNA helicase activity	6/280	25/5921	0.000875962	0.0479277	0.0446543	DHX33/DHX15/DDX6/DHX38/EIF4A1/DDX19A	6	HepG2_HCC	up_unique
BP	GO:0019953	sexual reproduction	76/1014	258/5830	7.08973e-07	0.0027442	0.0027442	YBX2/ROS1/HEXB/FAM50A/MOV10L1/OVGP1/SLC26A3/ANGPT2/CREM/ACR/WFDC2/OCA2/AMH/AURKC/RAB3A/GLRB/GLI1/ROPN1B/DNAH1/PCSK4/ZNF541/UBE2B/TEX11/HERPUD2/WIPF3/CTCFL/PI3/TSPAN8/HOXD9/HOXD10/KLK14/MAS1/GGT7/TESMIN/SPOCD1/STXBP1/PAQR5/BRDT/DHH/DNMT3L/MAEL/OAZ3/ADAMTS16/SPATA9/SPACA7/CABYR/DEDD/M1AP/NPR2/LY6K/KASH5/H3-3A/IHH/PRDM9/CRTAP/MROH2B/BCL2/PRND/OVOL1/DPY19L2/SSTR2/CFAP65/FAM9A/BPY2/BPY2B/BCAP31/BPY2C/…	76	HepG2_HCC	down_unique
BP	GO:0048232	male gamete generation	54/1014	167/5830	1.38666e-06	0.0027442	0.0027442	YBX2/ROS1/FAM50A/MOV10L1/SLC26A3/CREM/WFDC2/OCA2/AURKC/GLI1/ROPN1B/DNAH1/PCSK4/ZNF541/UBE2B/TEX11/HERPUD2/WIPF3/TSPAN8/MAS1/GGT7/TESMIN/SPOCD1/BRDT/DHH/DNMT3L/MAEL/OAZ3/ADAMTS16/SPATA9/CABYR/DEDD/M1AP/KASH5/H3-3A/PRDM9/CRTAP/MROH2B/OVOL1/DPY19L2/SSTR2/CFAP65/FAM9A/BPY2/BPY2B/BCAP31/BPY2C/DAZ3/DAZ1/SYCP2/PAX5/DAZ4/DAZ2/HOXA10	54	HepG2_HCC	down_unique
BP	GO:0007276	gamete generation	62/1014	205/5830	2.97952e-06	0.00365485	0.00365485	YBX2/ROS1/HEXB/FAM50A/MOV10L1/SLC26A3/ANGPT2/CREM/WFDC2/OCA2/AMH/AURKC/GLI1/ROPN1B/DNAH1/PCSK4/ZNF541/UBE2B/TEX11/HERPUD2/WIPF3/CTCFL/TSPAN8/MAS1/GGT7/TESMIN/SPOCD1/PAQR5/BRDT/DHH/DNMT3L/MAEL/OAZ3/ADAMTS16/SPATA9/CABYR/DEDD/M1AP/NPR2/KASH5/H3-3A/IHH/PRDM9/CRTAP/MROH2B/BCL2/OVOL1/DPY19L2/SSTR2/CFAP65/FAM9A/BPY2/BPY2B/BCAP31/BPY2C/DAZ3/DAZ1/SYCP2/PAX5/DAZ4/DAZ2/HOXA10	62	HepG2_HCC	down_unique
BP	GO:0007283	spermatogenesis	50/1014	155/5830	3.69364e-06	0.00365485	0.00365485	YBX2/ROS1/FAM50A/MOV10L1/SLC26A3/CREM/WFDC2/OCA2/AURKC/GLI1/ROPN1B/DNAH1/PCSK4/ZNF541/UBE2B/HERPUD2/WIPF3/TSPAN8/MAS1/GGT7/TESMIN/SPOCD1/BRDT/DHH/DNMT3L/MAEL/OAZ3/SPATA9/CABYR/DEDD/M1AP/KASH5/H3-3A/CRTAP/MROH2B/OVOL1/DPY19L2/SSTR2/CFAP65/FAM9A/BPY2/BPY2B/BCAP31/BPY2C/DAZ3/DAZ1/PAX5/DAZ4/DAZ2/HOXA10	50	HepG2_HCC	down_unique
BP	GO:0044703	multi-organism reproductive process	87/1014	321/5830	5.27969e-06	0.0041794	0.0041794	ITGA3/YBX2/ROS1/HEXB/FAM50A/MOV10L1/OVGP1/MMP2/SLC26A3/ANGPT2/CREM/PCSK5/ACR/WFDC2/OCA2/AMH/AURKC/RAB3A/GLRB/GLI1/VDR/PPARD/VEGFA/PRLR/ROPN1B/DNAH1/PCSK4/ZNF541/UBE2B/TGFB3/TEX11/HERPUD2/WIPF3/CTCFL/PI3/TSPAN8/HOXD9/HOXD10/KLK14/MAS1/GGT7/TESMIN/SPOCD1/STXBP1/PAQR5/BRDT/DHH/DNMT3L/MAEL/OAZ3/ADAMTS16/SPATA9/SPACA7/CABYR/DEDD/M1AP/TPPP3/NPR2/LY6K/KASH5/H3-3A/IHH/UCN/PRDM9/CRTAP/MROH2B/BCL2/PRND/OVO…	87	HepG2_HCC	down_unique
BP	GO:0009566	fertilization	26/1014	63/5830	6.58106e-06	0.00434131	0.00434131	HEXB/OVGP1/ACR/RAB3A/GLRB/ROPN1B/PCSK4/TEX11/HOXD9/HOXD10/KLK14/STXBP1/MAEL/SPACA7/LY6K/H3-3A/PRDM9/PRND/BPY2/BPY2B/BPY2C/ASTL/SYCP2/DAZ2/HOXA10/NOX5	26	HepG2_HCC	down_unique
BP	GO:0048609	multicellular organismal reproductive process	72/1014	261/5830	1.84287e-05	0.00967864	0.00967864	ITGA3/YBX2/ROS1/HEXB/FAM50A/MOV10L1/SLC26A3/ANGPT2/CREM/ACR/WFDC2/OCA2/AMH/AURKC/GHRHR/GLI1/VDR/PPARD/ROPN1B/DNAH1/PCSK4/ZNF541/UBE2B/TGFB3/TEX11/HERPUD2/WIPF3/CTCFL/TSPAN8/KLK14/MAS1/GGT7/TESMIN/SPOCD1/PAQR5/BRDT/MSTN/DHH/DNMT3L/MAEL/OAZ3/ADAMTS16/SPATA9/CABYR/DEDD/M1AP/TPPP3/NPR2/KASH5/H3-3A/IHH/PRDM9/CRTAP/HAS2/MROH2B/BCL2/OVOL1/DPY19L2/SSTR2/CFAP65/FAM9A/BPY2/BPY2B/BCAP31/BPY2C/DAZ3/DAZ1/SYCP…	72	HepG2_HCC	down_unique
BP	GO:0032504	multicellular organism reproduction	73/1014	266/5830	1.95627e-05	0.00967864	0.00967864	ITGA3/YBX2/ROS1/HEXB/FAM50A/MOV10L1/SLC26A3/ANGPT2/CREM/ACR/WFDC2/OCA2/AMH/AURKC/GHRHR/GLI1/VDR/PPARD/ROPN1B/DNAH1/PCSK4/ZNF541/UBE2B/TGFB3/TEX11/HERPUD2/WIPF3/CTCFL/TSPAN8/KLK14/MAS1/GGT7/TESMIN/SPOCD1/PAQR5/BRDT/MSTN/DHH/DNMT3L/MAEL/OAZ3/ADAMTS16/SPATA9/CABYR/DEDD/M1AP/TPPP3/NPR2/KASH5/H3-3A/IHH/PRDM9/CRTAP/HAS2/MROH2B/BCL2/OVOL1/DPY19L2/SSTR2/CFAP65/FAM9A/BPY2/BPY2B/BCAP31/BPY2C/DAZ3/DAZ1/SYCP…	73	HepG2_HCC	down_unique
BP	GO:0007338	single fertilization	21/1014	50/5830	3.69937e-05	0.016269	0.016269	HEXB/OVGP1/ACR/RAB3A/GLRB/ROPN1B/PCSK4/HOXD9/HOXD10/STXBP1/SPACA7/LY6K/H3-3A/PRND/BPY2/BPY2B/BPY2C/ASTL/DAZ2/HOXA10/NOX5	21	HepG2_HCC	down_unique

## Sheet: S7b
ONTOLOGY	ID	Description	GeneRatio	BgRatio	pvalue	p.adjust	qvalue	geneID	Count	group	category
CC	GO:0140513	nuclear protein-containing complex	92/639	366/5801	2.3201e-15	9.67482e-13	7.88834e-13	NFYA/LIG3/JARID2/UTP18/MTREX/THOC3/MTA3/POLD1/TAF2/CBFB/NUP133/TCF3/SART3/THOC1/EPB41L2/HSP90AB1/CDC5L/MCM5/PRPF6/MRGBP/CSTF2/SMARCA1/ACD/EZH2/SMC3/CPSF6/FANCE/E2F3/POLR3G/PPWD1/TFDP2/FANCL/ATF2/CDC20/MED28/KANSL1/TENT4B/RNF2/CBX3/PLCG1/SNRPC/MED20/RALY/XRCC3/YEATS4/E2F8/POLR3F/E2F5/CDK7/ORC3/CDK4/EPC2/KAT7/ACTL6A/TGS1/BUD13/CBX8/RFX5/TAF1A/ASXL2/DQX1/GTF2H2/DSN1/CETN3/HNRNPU/GTF2E1/BUB3/CDK19/LS…	92	HepG2_Primary	up_unique
CC	GO:0015630	microtubule cytoskeleton	96/639	472/5801	4.19502e-10	8.74662e-08	7.13153e-08	CDKL5/PLEKHG6/CEP68/SPAST/BOD1L1/PPP1R12A/APPBP2/PKN2/KIF2A/RAD18/HMMR/GTSE1/WDR62/SPAG5/DYNC1I2/CDC14A/AGBL5/DNM1L/HAUS4/NIN/NINL/MIB1/TTC26/CLIP2/LZTS2/SMC3/CBX1/MDM1/CILK1/BAG2/CEP72/TFDP2/CDC20/NEK2/CNTRL/CBX3/IFT81/BBS2/SPECC1/SGO1/CEP85/KIF3A/TUBG1/RAP1GAP2/LRRCC1/CDCA8/APC/CEP162/IFT172/GAS2L3/TAF1A/CEP170/BOD1/CCT6A/DLG5/CENPU/CETN3/HNRNPU/KIF5A/DNAH3/HK2/TAOK1/TEDC2/SMC6/CCT3/CLASP2/PRKC…	96	HepG2_Primary	up_unique
CC	GO:0005815	microtubule organizing center	67/639	304/5801	9.07635e-09	1.109e-06	9.04222e-07	CDKL5/PLEKHG6/CEP68/SPAST/BOD1L1/PPP1R12A/PKN2/KIF2A/RAD18/HMMR/WDR62/SPAG5/DYNC1I2/CDC14A/HAUS4/NIN/NINL/MIB1/TTC26/LZTS2/MDM1/CILK1/CEP72/CDC20/NEK2/CNTRL/IFT81/BBS2/SPECC1/SGO1/CEP85/KIF3A/TUBG1/RAP1GAP2/LRRCC1/APC/CEP162/IFT172/CEP170/BOD1/DLG5/CENPU/CETN3/HNRNPU/HK2/TEDC2/CLASP2/SLMAP/ZNF12/DCAF13/TMEM67/STOX1/PCLAF/KIF7/CKAP2L/FAM161A/CCDC14/RUVBL1/CCDC66/PLAG1/CEP97/KATNA1/CEP290/MZT1/HAUS…	67	HepG2_Primary	up_unique
CC	GO:0000123	histone acetyltransferase complex	12/639	17/5801	1.06379e-08	1.109e-06	9.04222e-07	TAF2/MRGBP/ATF2/KANSL1/YEATS4/EPC2/KAT7/ACTL6A/YEATS2/ING5/RUVBL1/SUPT3H	12	HepG2_Primary	up_unique
CC	GO:0005813	centrosome	56/639	241/5801	2.35236e-08	1.96187e-06	1.5996e-06	CDKL5/PLEKHG6/CEP68/SPAST/BOD1L1/PPP1R12A/PKN2/KIF2A/RAD18/HMMR/WDR62/SPAG5/DYNC1I2/CDC14A/HAUS4/NIN/NINL/MIB1/TTC26/LZTS2/MDM1/CEP72/CDC20/NEK2/CNTRL/IFT81/SGO1/CEP85/KIF3A/TUBG1/RAP1GAP2/LRRCC1/APC/CEP162/CEP170/BOD1/CENPU/CETN3/HNRNPU/HK2/ZNF12/DCAF13/TMEM67/STOX1/PCLAF/CKAP2L/FAM161A/CCDC14/CCDC66/PLAG1/CEP97/KATNA1/CEP290/MZT1/HAUS3/CEP95	56	HepG2_Primary	up_unique
MF	GO:0000977	RNA polymerase II transcription regulatory region sequence-specific DNA binding	96/642	488/5686	1.00064e-08	4.96125e-06	4.68862e-06	NFYA/ZNF195/GTF2IRD1/ZBTB32/ZNF280C/PITX1/TCF3/ZNF37A/RFX3/ZNF416/CDC5L/ZNF516/CTCF/ZNF821/ZNF14/ZNF85/SP4/HOXA3/EZH2/E2F3/SUB1/TFDP2/TLX2/ATF2/DNMT3A/LHX4/SOX9/E2F8/FOXJ1/E2F5/VEZF1/ZSCAN9/PGBD1/ZFHX3/FOXK2/ZFP14/RFX5/ZNF514/ZNF300/HNRNPU/ZNF761/ZNF382/GFI1/REL/H2AZ1/ZNF589/FOXQ1/ZNF12/ZNF704/FOXK1/STOX1/E2F7/ZNF646/ZNF701/ZNF217/ZNF556/ZBTB38/IRX3/ZNF713/ZNF572/ZFP82/ZNF678/PLAG1/ZNF445/ZBTB37/…	96	HepG2_Primary	up_unique
MF	GO:0000987	cis-regulatory region sequence-specific DNA binding	87/642	435/5686	2.44865e-08	4.96125e-06	4.68862e-06	NFYA/ZNF195/GTF2IRD1/ZBTB32/ZNF280C/PITX1/TCF3/ZNF37A/RFX3/ZNF416/ZNF516/CTCF/ZNF821/ZNF85/SP4/HOXA3/EZH2/E2F3/SUB1/TLX2/ATF2/DNMT3A/SOX9/E2F8/FOXJ1/E2F5/ZSCAN9/PGBD1/ZFHX3/FOXK2/ZFP14/RFX5/ZNF514/ZNF300/HNRNPU/ISL2/ZNF761/ZNF382/GFI1/REL/H2AZ1/FOXQ1/ZNF12/ZNF704/FOXK1/E2F7/ZNF646/ZNF701/ZNF217/ZBTB38/IRX3/ZNF713/ZNF572/ZFP82/ZNF678/PLAG1/ZNF445/ZBTB37/ZNF284/ZNF548/ZNF567/ZNF600/ZNF107/ZNF836/ZN…	87	HepG2_Primary	up_unique
MF	GO:0000978	RNA polymerase II cis-regulatory region sequence-specific DNA binding	86/642	430/5686	2.98272e-08	4.96125e-06	4.68862e-06	NFYA/ZNF195/GTF2IRD1/ZBTB32/ZNF280C/PITX1/TCF3/ZNF37A/RFX3/ZNF416/ZNF516/CTCF/ZNF821/ZNF85/SP4/HOXA3/EZH2/E2F3/SUB1/TLX2/ATF2/DNMT3A/SOX9/E2F8/FOXJ1/E2F5/ZSCAN9/PGBD1/ZFHX3/FOXK2/ZFP14/RFX5/ZNF514/ZNF300/HNRNPU/ZNF761/ZNF382/GFI1/REL/H2AZ1/FOXQ1/ZNF12/ZNF704/FOXK1/E2F7/ZNF646/ZNF701/ZNF217/ZBTB38/IRX3/ZNF713/ZNF572/ZFP82/ZNF678/PLAG1/ZNF445/ZBTB37/ZNF284/ZNF548/ZNF567/ZNF600/ZNF107/ZNF836/ZNF493/…	86	HepG2_Primary	up_unique
CC	GO:0000775	chromosome, centromeric region	33/639	116/5801	1.48341e-07	8.23829e-06	6.71707e-06	BOD1L1/PPP1R12A/NUP133/SPAG5/ATRX/CENPM/CTCF/SMC3/CBX1/CENPA/NEK2/NSL1/DNMT3A/KANSL1/CBX3/SGO1/CDCA8/APC/KAT7/ITGB3BP/BOD1/DSN1/CENPU/HNRNPU/BUB3/PHF6/SMC6/CLASP2/CDT1/RCC2/SKA2/PPP1CC/CENPP	33	HepG2_Primary	up_unique
CC	GO:0031248	protein acetyltransferase complex	12/639	20/5801	1.58049e-07	8.23829e-06	6.71707e-06	TAF2/MRGBP/ATF2/KANSL1/YEATS4/EPC2/KAT7/ACTL6A/YEATS2/ING5/RUVBL1/SUPT3H	12	HepG2_Primary	up_unique
CC	GO:1902493	acetyltransferase complex	12/639	20/5801	1.58049e-07	8.23829e-06	6.71707e-06	TAF2/MRGBP/ATF2/KANSL1/YEATS4/EPC2/KAT7/ACTL6A/YEATS2/ING5/RUVBL1/SUPT3H	12	HepG2_Primary	up_unique
CC	GO:0016604	nuclear body	59/639	276/5801	2.32885e-07	1.07903e-05	8.79788e-06	DVL2/MTREX/THOC3/PKN2/KIF2A/RAD18/ZNF638/SART3/SPAG5/THOC1/CDC14A/ATRX/GPATCH2/CDC5L/TCF20/PRPF6/CSTF2/ACD/CPSF6/POLR3G/PPWD1/FANCL/S100PBP/NSL1/COIL/RNF2/SNRPC/ORC3/TGS1/PPIG/PARN/ZFHX3/GTF2H2/ZNF300/DSN1/HNRNPU/LSM11/TONSL/GFI1/SMC6/BOLA3/ABRAXAS1/UBXN7/STK17A/E2F7/CDT1/ZNF217/PPIH/RSRC1/PLAG1/SF3A3/GTF2H2C/CHEK2/KIF18B/PPP1CC/MAPT/EHMT2/LYRM4/IKBKE	59	HepG2_Primary	up_unique
BP	GO:0007017	microtubule-based process	66/626	286/5573	3.50963e-09	1.22697e-05	1.18625e-05	CEP68/SPAST/PPP1R12A/KIF2A/AP3M2/GTSE1/WDR62/SPAG5/DYNC1I2/CDC14A/RFX3/ATRX/HAUS4/NIN/NINL/TTC26/CLIP2/LZTS2/SMC3/CHORDC1/MDM1/CILK1/CEP72/CENPA/CDC20/NEK2/MREG/IFT81/BBS2/XRCC3/FOXJ1/SGO1/CEP85/KIF3A/TUBG1/AP3B1/APC/IFT172/GAS2L3/CETN3/HNRNPU/KIF5A/DNAH3/TAOK1/ABRAXAS1/CLASP2/TMEM67/PCLAF/KIF7/SRGAP2C/CDK5R1/CCDC66/CEP97/SKA2/CHEK2/MAP7D2/KIF18B/KATNA1/MAPT/BLOC1S5/VPS13A/MZT1/HAUS3/PGAM4/KIFC1/…	66	HepG2_Primary	up_unique
MF	GO:0003700	DNA-binding transcription factor activity	92/642	483/5686	1.08653e-07	1.35544e-05	1.28096e-05	NFYA/ZNF195/GTF2IRD1/ZBTB32/ZNF280C/PITX1/TCF3/ZNF37A/RFX3/ZNF416/CDC5L/ZNF516/CTCF/ZNF821/ZNF14/ZNF85/SP4/HOXA3/E2F3/TFDP2/TLX2/ATF2/LHX4/SOX9/E2F8/FOXJ1/E2F5/VEZF1/ZSCAN9/PGBD1/ZFHX3/FOXK2/ZFP14/RFX5/ZNF514/ZNF300/ISL2/ZNF761/ZNF382/GFI1/REL/ZNF589/FOXQ1/ZNF12/ZNF704/FOXK1/E2F7/ZNF646/ZNF701/ZNF217/ZNF556/ZBTB38/IRX3/ZNF713/ZNF572/ZFP82/ZNF678/PLAG1/ZNF445/ZBTB37/ZNF566/ZNF284/ZNF548/ZNF292/ZNF…	92	HepG2_Primary	up_unique
CC	GO:0098687	chromosomal region	44/639	184/5801	3.40074e-07	1.41811e-05	1.15625e-05	BOD1L1/THOC3/PPP1R12A/POLD1/NUP133/SPAG5/THOC1/ATRX/CENPM/MCM5/CTCF/ACD/EZH2/SMC3/CBX1/CENPA/NEK2/NSL1/DNMT3A/KANSL1/CBX3/XRCC3/SGO1/CDCA8/APC/ORC3/KAT7/ITGB3BP/BOD1/DSN1/CENPU/HNRNPU/BUB3/PHF6/RECQL4/SMC6/CLASP2/MCM7/CDT1/RCC2/SKA2/CHEK2/PPP1CC/CENPP	44	HepG2_Primary	up_unique
MF	GO:0000981	DNA-binding transcription factor activity, RNA polymerase II-specific	88/642	461/5686	1.93759e-07	1.93372e-05	1.82746e-05	NFYA/ZNF195/GTF2IRD1/ZBTB32/ZNF280C/PITX1/TCF3/ZNF37A/RFX3/ZNF416/CDC5L/ZNF516/CTCF/ZNF14/ZNF85/SP4/HOXA3/E2F3/TFDP2/TLX2/ATF2/LHX4/SOX9/E2F8/FOXJ1/E2F5/VEZF1/ZSCAN9/PGBD1/ZFHX3/FOXK2/ZFP14/RFX5/ZNF514/ZNF300/ISL2/ZNF761/GFI1/REL/ZNF589/FOXQ1/ZNF12/FOXK1/E2F7/ZNF646/ZNF701/ZNF217/ZNF556/ZBTB38/IRX3/ZNF713/ZNF572/ZFP82/ZNF678/PLAG1/ZNF445/ZBTB37/ZNF566/ZNF284/ZNF548/ZNF292/ZNF600/ZNF107/ZNF836/ZNF…	88	HepG2_Primary	up_unique
MF	GO:0003723	RNA binding	88/642	463/5686	2.37455e-07	1.97484e-05	1.86632e-05	REXO5/UTP18/MTREX/THOC3/EIF2AK2/EIF4B/PKN2/HEATR6/IGF2BP2/ZNF638/SART3/THOC1/TRMT6/AGO1/HSP90AB1/CDC5L/DSP/TCF20/TPD52L2/PRPF6/CSTF2/EZH2/DHX40/CPSF6/KRR1/SUB1/RARS1/SPTBN1/TIA1/RCAN3/COIL/TENT4B/ZCCHC17/NCOA5/DDX27/SNRPC/H1-3/SOX9/RALY/TUT4/EPRS1/UBAP2/BUD13/PPIG/PARN/CBX8/ILF2/C1orf131/DQX1/CCT6A/LSM14B/HNRNPU/LSM11/PHF6/NPM2/RAVER2/CCT3/SLC4A1AP/SLBP/DCAF13/PSIP1/STRBP/STIP1/ZMAT3/NUDT4/MEX3C/…	88	HepG2_Primary	up_unique
CC	GO:1902562	H4 histone acetyltransferase complex	8/639	10/5801	7.65228e-07	2.80659e-05	2.28835e-05	MRGBP/ATF2/KANSL1/YEATS4/EPC2/ACTL6A/YEATS2/RUVBL1	8	HepG2_Primary	up_unique
CC	GO:0005819	spindle	39/639	159/5801	8.07653e-07	2.80659e-05	2.28835e-05	PLEKHG6/SPAST/BOD1L1/KIF2A/WDR62/SPAG5/CDC14A/AGBL5/HAUS4/NIN/SMC3/CBX1/TFDP2/CDC20/NEK2/CNTRL/CBX3/SGO1/CEP85/KIF3A/TUBG1/CDCA8/CEP162/CEP170/BOD1/HNRNPU/SMC6/CLASP2/YEATS2/CKAP2L/FAM161A/RCC2/SKA2/KIF18B/KATNA1/MZT1/HAUS3/KIFC1/CEP95	39	HepG2_Primary	up_unique
BP	GO:0051276	chromosome organization	87/626	446/5573	6.28167e-08	0.000109804	0.00010616	RECQL/JARID2/RFC1/MTA3/POLD1/NUP133/SART3/SPAG5/ATRX/HSP90AB1/FBXL19/CENPM/MCM5/MRGBP/SMARCA1/CTCF/ACD/ASF1B/EZH2/SMC3/NSD2/RFC5/CENPA/ATF2/KDM5B/CDC20/NEK2/NSL1/DNMT3A/KANSL1/TENT4B/RNF2/CBX3/H1-3/SOX9/XRCC3/YEATS4/SGO1/DNMT1/TUBG1/CDCA8/APC/EPC2/KAT7/ACTL6A/PARN/ESCO1/CBX8/ITGB3BP/DQX1/GTF2H2/BOD1/CCT6A/DSN1/CENPU/HNRNPU/PRKCA/BUB3/PAXIP1/NPM2/RECQL4/HFM1/GFI1/SMC6/ABRAXAS1/CCT3/YEATS2/H2AZ1/US…	87	HepG2_Primary	up_unique
BP	GO:0000226	microtubule cytoskeleton organization	52/626	223/5573	1.26049e-07	0.000146217	0.000141365	CEP68/SPAST/PPP1R12A/KIF2A/WDR62/SPAG5/CDC14A/ATRX/HAUS4/NIN/NINL/TTC26/CLIP2/LZTS2/SMC3/CHORDC1/MDM1/CEP72/CENPA/CDC20/NEK2/BBS2/XRCC3/FOXJ1/SGO1/CEP85/KIF3A/TUBG1/APC/IFT172/GAS2L3/CETN3/HNRNPU/TAOK1/ABRAXAS1/CLASP2/TMEM67/PCLAF/SRGAP2C/CDK5R1/CCDC66/CEP97/SKA2/CHEK2/MAP7D2/KIF18B/KATNA1/MAPT/MZT1/HAUS3/KIFC1/SRGAP2	52	HepG2_Primary	up_unique
BP	GO:0006259	DNA metabolic process	73/626	360/5573	1.67296e-07	0.000146217	0.000141365	RECQL/LIG3/RFC1/BOD1L1/POLD1/RAD18/TCF3/UNG/THOC1/ATRX/BAX/HSP90AB1/CDC5L/MCM5/SMARCA1/CTCF/ACD/LIG1/EZH2/SMC3/NSD2/RFC5/FANCE/SUB1/FANCL/NEK2/DNMT3A/APAF1/TENT4B/H1-3/XRCC3/DNMT1/CDK7/ORC3/EPC2/KAT7/ACTL6A/PARN/CBX8/GTF2H2/CCT6A/ANKRD1/HNRNPU/PAXIP1/NPM2/DONSON/TAOK1/TONSL/RECQL4/HFM1/SMC6/ABRAXAS1/CCT3/EXO5/STOX1/MCM7/PCLAF/CDT1/TK1/APLF/RHNO1/SHLD1/RUVBL1/TYMS/GTF2H2C/CHEK2/ZNF445/SRC/COPS8/EH…	73	HepG2_Primary	up_unique
CC	GO:0005730	nucleolus	57/639	289/5801	5.7296e-06	0.000183788	0.000149851	REXO5/UTP18/RFC1/MTREX/PPP1R12A/KIF2A/CDC14A/GPATCH2/ITPR3/NIN/STK24/CTCF/NSD2/KRR1/CILK1/SUB1/SPTBN1/NEK2/RCN2/COIL/TENT4B/ZCCHC17/DDX27/SPECC1/E2F8/CEP85/E2F5/CDK7/CDCA8/TUT4/CDK4/TGS1/PARN/TAF1A/ILF2/ZNF300/ANKRD1/BTBD10/DSN1/CETN3/PHF6/NPM2/SLBP/DCAF13/STOX1/ZCCHC4/ZMAT3/TYMS/RCC2/PPP1CC/LIN28B/CENPP/JPT1/NOL8/FANCG/NOL7/DDX52	57	HepG2_Primary	up_unique
CC	GO:0000779	condensed chromosome, centromeric region	22/639	73/5801	6.47221e-06	0.000192779	0.000157182	BOD1L1/NUP133/SPAG5/ATRX/CENPM/CENPA/NEK2/NSL1/KANSL1/CBX3/SGO1/ITGB3BP/BOD1/DSN1/CENPU/HNRNPU/BUB3/PHF6/CLASP2/CDT1/SKA2/PPP1CC	22	HepG2_Primary	up_unique
CC	GO:0000922	spindle pole	21/639	69/5801	8.84227e-06	0.000245815	0.000200425	PLEKHG6/BOD1L1/KIF2A/WDR62/SPAG5/CDC14A/NIN/SMC3/CDC20/NEK2/CNTRL/SGO1/CEP85/TUBG1/BOD1/HNRNPU/SMC6/CKAP2L/FAM161A/KATNA1/CEP95	21	HepG2_Primary	up_unique
CC	GO:1990234	transferase complex	45/639	214/5801	1.05603e-05	0.000275227	0.000224406	DPM1/JARID2/POLD1/TAF2/RAD18/TRMT6/FBXL19/MRGBP/EEA1/EZH2/CCNG1/POLR3G/ATF2/CACYBP/CDC20/KANSL1/RNF2/MED20/YEATS4/POLR3F/CDK7/CDK4/EPC2/KAT7/ACTL6A/CBX8/GTF2H2/GTF2E1/PAXIP1/ZSWIM5/SMC6/YEATS2/DCAF13/ING5/SOCS5/CKS1B/UBE2C/RUVBL1/CDK5R1/SMCR8/GTF2H2C/SUPT3H/HDAC2/CHML/POLG2	45	HepG2_Primary	up_unique
CC	GO:0005874	microtubule	39/639	178/5801	1.52974e-05	0.000375235	0.000305947	SPAST/BOD1L1/APPBP2/KIF2A/GTSE1/SPAG5/DYNC1I2/DNM1L/HAUS4/NIN/NINL/CLIP2/LZTS2/MDM1/BAG2/NEK2/KIF3A/TUBG1/APC/CEP162/GAS2L3/CEP170/BOD1/CCT6A/HNRNPU/KIF5A/DNAH3/CCT3/CLASP2/KIF7/FAM161A/RCC2/CCDC66/SKA2/KIF18B/KATNA1/MAPT/HAUS3/KIFC1	39	HepG2_Primary	up_unique
CC	GO:0090575	RNA polymerase II transcription regulator complex	17/639	51/5801	1.68026e-05	0.000389259	0.000317382	NFYA/TAF2/CBFB/TCF3/E2F3/TFDP2/CBX3/E2F8/E2F5/CDK7/RFX5/GTF2H2/HNRNPU/GTF2E1/E2F7/GTF2H2C/SUPT3H	17	HepG2_Primary	up_unique
CC	GO:0000777	condensed chromosome kinetochore	20/639	67/5801	1.99007e-05	0.000436769	0.000356118	BOD1L1/NUP133/SPAG5/CENPM/CENPA/NEK2/NSL1/KANSL1/SGO1/ITGB3BP/BOD1/DSN1/CENPU/HNRNPU/BUB3/PHF6/CLASP2/CDT1/SKA2/PPP1CC	20	HepG2_Primary	up_unique
BP	GO:1903047	mitotic cell cycle process	71/626	359/5573	6.89683e-07	0.000482226	0.000466226	SPAST/MTA3/PPP1R12A/TAF2/KIF2A/HMMR/GTSE1/WDR62/SPAG5/DYNC1I2/CDC14A/ATRX/BAX/HAUS4/MCM5/CDKN3/NINL/LIG1/EZH2/LZTS2/SMC3/E2F3/CEP72/CCNG1/TFDP2/CENPA/SPTBN1/ATF2/CDC20/NEK2/NSL1/CNTRL/XRCC3/E2F8/SGO1/CEP85/TUBG1/CDK7/CDCA8/APC/ORC3/CDK4/BOD1/DSN1/HNRNPU/PRKCA/BUB3/LSM11/CNOT11/NPM2/DONSON/TAOK1/GFI1/ABRAXAS1/CLASP2/STOX1/E2F7/MCM7/CDT1/CKS1B/UBE2C/TYMS/RCC2/CEP97/CHEK2/KIF18B/CEP290/MZT1/HAUS3/DH…	71	HepG2_Primary	up_unique
BP	GO:0000278	mitotic cell cycle	78/626	412/5573	1.17195e-06	0.000682854	0.000660197	SPAST/MTA3/PPP1R12A/TAF2/PKN2/KIF2A/HMMR/GTSE1/WDR62/SPAG5/DYNC1I2/CDC14A/ATRX/BAX/HAUS4/CDC5L/MCM5/CDKN3/NINL/LIG1/EZH2/LZTS2/SMC3/E2F3/CEP72/CCNG1/TFDP2/CENPA/SPTBN1/ATF2/CDC20/NEK2/NSL1/CNTRL/DNMT3A/RNF2/XRCC3/YEATS4/E2F8/SGO1/CEP85/TUBG1/CDK7/CDCA8/APC/ORC3/CDK4/NEK3/BOD1/DSN1/HNRNPU/PRKCA/BUB3/LSM11/CNOT11/NPM2/DONSON/TAOK1/GFI1/ABRAXAS1/CLASP2/STOX1/E2F7/MCM7/CDT1/CKS1B/UBE2C/TYMS/RCC2/CEP9…	78	HepG2_Primary	up_unique
CC	GO:0005667	transcription regulator complex	31/639	135/5801	4.45486e-05	0.000928838	0.000757326	NFYA/DEPDC1/MTA3/TAF2/CBFB/PITX1/TCF3/RFX3/E2F3/SUB1/TFDP2/CBX3/SOX9/E2F8/E2F5/CDK7/CDK4/ZFHX3/RFX5/TAF1A/GTF2H2/ANKRD1/HNRNPU/GTF2E1/GFI1/REL/E2F7/GTF2H2C/SUPT3H/HDAC2/LIN52	31	HepG2_Primary	up_unique
CC	GO:0000776	kinetochore	22/639	82/5801	4.89916e-05	0.000972833	0.000793197	BOD1L1/PPP1R12A/NUP133/SPAG5/CENPM/CENPA/NEK2/NSL1/KANSL1/SGO1/APC/ITGB3BP/BOD1/DSN1/CENPU/HNRNPU/BUB3/PHF6/CLASP2/CDT1/SKA2/PPP1CC	22	HepG2_Primary	up_unique
CC	GO:0000793	condensed chromosome	27/639	113/5801	6.64482e-05	0.0012595	0.00102693	BOD1L1/NUP133/SPAG5/ATRX/CENPM/CTCF/SMC3/CENPA/NEK2/NSL1/KANSL1/CBX3/SGO1/TUBG1/ITGB3BP/BOD1/ADD3/DSN1/CENPU/HNRNPU/BUB3/PHF6/SMC6/CLASP2/CDT1/SKA2/PPP1CC	27	HepG2_Primary	up_unique
CC	GO:1902494	catalytic complex	68/639	393/5801	6.97257e-05	0.00126416	0.00103073	DPM1/JARID2/RFC1/MTREX/MTA3/PPP1R12A/POLD1/CASP8/TAF2/RAD18/DYNC1I2/PAFAH1B3/TRMT6/AGO1/CDC5L/FBXL19/PRPF6/MRGBP/SMARCA1/EEA1/EZH2/ENO2/CCNG1/POLR3G/PPWD1/ATF2/CACYBP/CDC20/KANSL1/RNF2/MED20/RALY/YEATS4/POLR3F/CDK7/CDK4/EPC2/KAT7/ACTL6A/CBX8/GTF2H2/GPD1L/HNRNPU/GTF2E1/PPP4R1/PAXIP1/DNAH3/ZSWIM5/SMC6/YEATS2/DCAF13/ING5/SOCS5/ZNF217/CKS1B/SMARCC1/UBE2C/RUVBL1/CDK5R1/SMCR8/SF3A3/GTF2H2C/PPP1CC/SUPT3…	68	HepG2_Primary	up_unique
BP	GO:0006974	cellular response to DNA damage stimulus	62/626	312/5573	3.15508e-06	0.00157574	0.00152345	RECQL/LIG3/RFC1/BOD1L1/POLD1/RAD18/GTSE1/UNG/THOC1/ATRX/BAX/CDC5L/MCM5/ACD/LIG1/SMC3/CBX1/MAP2K6/NSD2/RFC5/FANCE/TFDP2/FANCL/ATF2/CBX3/XRCC3/E2F8/CDK7/APC/EPC2/KAT7/ACTL6A/CBX8/GTF2H2/ANKRD1/PAXIP1/CNOT11/DONSON/TAOK1/TONSL/RECQL4/SMC6/ABRAXAS1/EXO5/E2F7/MCM7/PCLAF/APLF/RHNO1/SHLD1/ZMAT3/PHLDA3/RUVBL1/ZBTB38/GTF2H2C/CHEK2/MAPT/MAPK12/COPS8/FANCG/POLG2/IKBKE	62	HepG2_Primary	up_unique
CC	GO:0140535	intracellular protein-containing complex	38/639	186/5801	9.95913e-05	0.0017304	0.00141088	DPM1/POLD1/TAF2/RAD18/HSP90AB1/FBXL19/MRGBP/POLR3G/ATF2/CACYBP/CDC20/KANSL1/RNF2/MED20/YEATS4/POLR3F/CDK7/C2orf49/EPC2/RNASEH2B/KAT7/ACTL6A/CBX8/GTF2H2/GTF2E1/PPP4R1/CNOT11/ZSWIM5/YEATS2/DCAF13/ING5/CKS1B/UBE2C/RUVBL1/SMCR8/GTF2H2C/SUPT3H/POLG2	38	HepG2_Primary	up_unique
CC	GO:0072686	mitotic spindle	21/639	81/5801	0.000124125	0.0020704	0.00168809	SPAG5/CDC14A/AGBL5/HAUS4/NIN/SMC3/TFDP2/CNTRL/TUBG1/CEP170/HNRNPU/SMC6/CLASP2/YEATS2/CKAP2L/FAM161A/RCC2/KIF18B/KATNA1/HAUS3/KIFC1	21	HepG2_Primary	up_unique
CC	GO:0099513	polymeric cytoskeletal fiber	44/639	230/5801	0.000145044	0.00232628	0.00189673	SPAST/BOD1L1/APPBP2/KIF2A/GTSE1/SPAG5/DYNC1I2/DNM1L/HAUS4/DSP/NIN/NINL/CLIP2/LZTS2/MDM1/BAG2/DBN1/NEK2/SPECC1/KIF3A/TUBG1/APC/CEP162/GAS2L3/CEP170/BOD1/CCT6A/HNRNPU/KIF5A/DNAH3/CCT3/CLASP2/KIF7/EVPL/FAM161A/RCC2/CCDC66/SKA2/KIF18B/KATNA1/MAPT/SRC/HAUS3/KIFC1	44	HepG2_Primary	up_unique
BP	GO:0051301	cell division	51/626	244/5573	5.60459e-06	0.0024492	0.00236794	LIG3/SPAST/PKN2/KIF2A/SPAG5/CDC14A/EPB41L2/HAUS4/LIG1/LZTS2/SMC3/CDCA3/CCNG1/CENPA/SPTBN1/CDC20/NEK2/NSL1/CNTRL/TENT4B/E2F8/SGO1/LRRCC1/CDK7/CDCA8/APC/CDK4/NEK3/ITGB3BP/BOD1/DSN1/CABLES2/CETN3/HNRNPU/BUB3/CLASP2/SEPTIN8/STOX1/E2F7/CDT1/CKS1B/UBE2C/RUVBL1/RCC2/SKA2/CHEK2/KIF18B/PPP1CC/KATNA1/HAUS3/KIFC1	51	HepG2_Primary	up_unique
BP	GO:0044770	cell cycle phase transition	50/626	246/5573	1.57043e-05	0.0056144	0.00542811	SPAST/MTA3/PPP1R12A/TAF2/HMMR/GTSE1/DYNC1I2/CDC14A/BAX/HAUS4/MCM5/CDKN3/NINL/EZH2/E2F3/CEP72/CCNG1/TFDP2/CDC20/NEK2/CNTRL/XRCC3/E2F8/TUBG1/CDK7/APC/ORC3/CDK4/BUB3/LSM11/PAXIP1/CNOT11/NPM2/DONSON/TAOK1/GFI1/ABRAXAS1/CLASP2/STOX1/E2F7/MCM7/CDT1/CKS1B/UBE2C/TYMS/RCC2/CHEK2/CEP290/HAUS3/DHFR	50	HepG2_Primary	up_unique
BP	GO:0044772	mitotic cell cycle phase transition	48/626	233/5573	1.60595e-05	0.0056144	0.00542811	SPAST/MTA3/PPP1R12A/TAF2/HMMR/GTSE1/DYNC1I2/CDC14A/BAX/HAUS4/MCM5/CDKN3/NINL/EZH2/E2F3/CEP72/CCNG1/TFDP2/CDC20/NEK2/CNTRL/XRCC3/E2F8/TUBG1/CDK7/APC/ORC3/CDK4/BUB3/LSM11/CNOT11/NPM2/DONSON/TAOK1/GFI1/CLASP2/STOX1/E2F7/MCM7/CDT1/CKS1B/UBE2C/TYMS/RCC2/CHEK2/CEP290/HAUS3/DHFR	48	HepG2_Primary	up_unique
BP	GO:0016569	covalent chromatin modification	30/626	121/5573	1.77491e-05	0.00564099	0.00545381	JARID2/MTA3/SART3/ATRX/FBXL19/MRGBP/CTCF/EZH2/NSD2/ATF2/KDM5B/DNMT3A/KANSL1/RNF2/YEATS4/DNMT1/EPC2/KAT7/ACTL6A/CBX8/PRKCA/PAXIP1/GFI1/YEATS2/USP49/ING5/RUVBL1/SUPT3H/HDAC2/EHMT2	30	HepG2_Primary	up_unique
MF	GO:0015631	tubulin binding	34/642	156/5686	9.88263e-05	0.0070449	0.00665777	SPAST/KIF2A/GTSE1/SPAG5/AGBL5/DNM1L/HAUS4/NIN/CLIP2/SMC3/MDM1/CACYBP/IFT81/KIF3A/APC/GAS2L3/CETN3/KIF5A/PHF6/TAOK1/ABRAXAS1/CLASP2/STRBP/KIF7/FAM161A/CDK5R1/RCC2/CCDC66/SKA2/MX2/KIF18B/KATNA1/MAPT/KIFC1	34	HepG2_Primary	up_unique
BP	GO:0051726	regulation of cell cycle	75/626	425/5573	2.73937e-05	0.00730198	0.0070597	CDKL5/SPAST/MTA3/PKN2/HMMR/GTSE1/SPAG5/DYNC1I2/THOC1/CDC14A/ATRX/BAX/HAUS4/HSP90AB1/CDC5L/CDKN3/NINL/CTCF/EZH2/MAP2K6/CHORDC1/MDM1/CEP72/CCNG1/TFDP2/ATF2/CDC20/NEK2/CNTRL/APAF1/RNF2/CBX3/SOX9/XRCC3/E2F8/CEP85/TUBG1/E2F5/CDK7/APC/CDK4/ZFHX3/CABLES2/HNRNPU/PRKCA/BUB3/CDK19/LSM11/PAXIP1/CNOT11/NPM2/DONSON/TAOK1/ABRAXAS1/TMEM67/STOX1/E2F7/PCLAF/CDT1/IL12A/RHNO1/CKS1B/UBE2C/CDK5R1/RCC2/CEP97/MX2/CHEK2…	75	HepG2_Primary	up_unique
BP	GO:0006275	regulation of DNA replication	17/626	52/5573	2.89115e-05	0.00730198	0.0070597	LIG3/ATRX/SMC3/RFC5/CACYBP/E2F8/ORC3/KAT7/ESCO1/NPM2/DONSON/E2F7/CDT1/ZBTB38/CHEK2/EHMT2/POLG2	17	HepG2_Primary	up_unique
BP	GO:0016570	histone modification	29/626	118/5573	2.92414e-05	0.00730198	0.0070597	JARID2/MTA3/SART3/ATRX/FBXL19/MRGBP/CTCF/EZH2/NSD2/ATF2/KDM5B/KANSL1/RNF2/YEATS4/DNMT1/EPC2/KAT7/ACTL6A/CBX8/PRKCA/PAXIP1/GFI1/YEATS2/USP49/ING5/RUVBL1/SUPT3H/HDAC2/EHMT2	29	HepG2_Primary	up_unique
MF	GO:0008017	microtubule binding	27/642	114/5686	0.00011922	0.00743633	0.00702769	SPAST/KIF2A/GTSE1/SPAG5/DNM1L/HAUS4/NIN/CLIP2/MDM1/KIF3A/APC/GAS2L3/CETN3/KIF5A/ABRAXAS1/CLASP2/STRBP/KIF7/FAM161A/RCC2/CCDC66/SKA2/MX2/KIF18B/KATNA1/MAPT/KIFC1	27	HepG2_Primary	up_unique
CC	GO:0030532	small nuclear ribonucleoprotein complex	8/639	19/5801	0.000517759	0.0079965	0.00651993	SART3/PRPF6/SNRPC/TGS1/LSM11/PPIH/SF3A3/PRPF39	8	HepG2_Primary	up_unique
CC	GO:0099080	supramolecular complex	69/639	428/5801	0.000543245	0.00809048	0.00659655	SPAST/BOD1L1/PPP1R12A/APPBP2/KIF2A/NUP133/GTSE1/SPAG5/DYNC1I2/DNM1L/HAUS4/AGO1/DSP/CENPM/NIN/NINL/CLIP2/LZTS2/MDM1/BAG2/DBN1/TNNC1/CENPA/SPTBN1/TIA1/NEK2/NSL1/KANSL1/SPECC1/SGO1/KIF3A/TUBG1/TUT4/APC/CEP162/UBAP2/GAS2L3/ITGB3BP/CEP170/BOD1/CCT6A/ANKRD1/DSN1/CENPU/HOMER1/HNRNPU/BUB3/KIF5A/PHF6/DNAH3/CCT3/CLASP2/KIF7/CDT1/EVPL/FAM161A/CDK5R1/RCC2/CCDC66/SKA2/KIF18B/PPP1CC/KATNA1/MAPT/SRC/HELZ/HAUS3/…	69	HepG2_Primary	up_unique
BP	GO:0043543	protein acylation	20/626	69/5573	4.24189e-05	0.00988644	0.0095584	MRGBP/CTCF/ATF2/KANSL1/YEATS4/EPC2/KAT7/ACTL6A/ESCO1/PAXIP1/TAOK1/YEATS2/ING5/FAM161A/RUVBL1/ZDHHC13/ZDHHC20/MAPT/SUPT3H/HDAC2	20	HepG2_Primary	up_unique
BP	GO:0031023	microtubule organizing center organization	19/626	64/5573	4.56549e-05	0.00997561	0.00964461	CEP68/PPP1R12A/WDR62/HAUS4/NIN/CHORDC1/MDM1/CEP72/NEK2/XRCC3/FOXJ1/SGO1/CEP85/KIF3A/CETN3/CLASP2/TMEM67/PCLAF/HAUS3	19	HepG2_Primary	up_unique
BP	GO:0006260	DNA replication	32/626	140/5573	5.4124e-05	0.0111304	0.0107611	RECQL/LIG3/RFC1/BOD1L1/POLD1/THOC1/ATRX/MCM5/LIG1/SMC3/RFC5/CACYBP/E2F8/ORC3/KAT7/ESCO1/NPM2/DONSON/TONSL/RECQL4/E2F7/MCM7/PCLAF/CDT1/ING5/RHNO1/ZBTB38/CHEK2/NAP1L1/FAM111B/EHMT2/POLG2	32	HepG2_Primary	up_unique
BP	GO:0006473	protein acetylation	18/626	60/5573	6.19262e-05	0.0115496	0.0111663	MRGBP/CTCF/ATF2/KANSL1/YEATS4/EPC2/KAT7/ACTL6A/ESCO1/PAXIP1/TAOK1/YEATS2/ING5/FAM161A/RUVBL1/MAPT/SUPT3H/HDAC2	18	HepG2_Primary	up_unique
BP	GO:0006475	internal protein amino acid acetylation	14/626	40/5573	6.28299e-05	0.0115496	0.0111663	MRGBP/CTCF/ATF2/KANSL1/YEATS4/EPC2/KAT7/ACTL6A/PAXIP1/YEATS2/ING5/RUVBL1/MAPT/SUPT3H	14	HepG2_Primary	up_unique
BP	GO:0018394	peptidyl-lysine acetylation	15/626	45/5573	6.60731e-05	0.0115496	0.0111663	MRGBP/CTCF/ATF2/KANSL1/YEATS4/EPC2/KAT7/ACTL6A/ESCO1/PAXIP1/YEATS2/ING5/RUVBL1/SUPT3H/HDAC2	15	HepG2_Primary	up_unique
CC	GO:0005876	spindle microtubule	12/639	40/5801	0.000872728	0.0123947	0.010106	BOD1L1/KIF2A/HAUS4/KIF3A/TUBG1/BOD1/HNRNPU/CLASP2/FAM161A/SKA2/KIF18B/HAUS3	12	HepG2_Primary	up_unique
CC	GO:0097542	ciliary tip	7/639	16/5801	0.000891703	0.0123947	0.010106	CDKL5/TTC26/CILK1/IFT81/KIF3A/IFT172/KIF7	7	HepG2_Primary	up_unique
BP	GO:0060271	cilium assembly	29/626	124/5573	7.77887e-05	0.01295	0.0125203	CDKL5/DYNC1I2/CDC14A/RFX3/HAUS4/NINL/TTC26/CILK1/CEP72/NEK2/CNTRL/IFT81/BBS2/FOXJ1/KIF3A/TUBG1/CEP162/FNBP1L/IFT172/NPHP1/TMEM237/PTPDC1/TMEM67/TCTN2/FAM161A/CCDC66/CEP97/CEP290/HAUS3	29	HepG2_Primary	up_unique
BP	GO:0010564	regulation of cell cycle process	54/626	289/5573	8.43494e-05	0.013225	0.0127862	SPAST/MTA3/PKN2/HMMR/GTSE1/SPAG5/DYNC1I2/CDC14A/ATRX/BAX/HAUS4/HSP90AB1/NINL/CTCF/EZH2/CHORDC1/MDM1/CEP72/TFDP2/CDC20/NEK2/CNTRL/APAF1/RNF2/CBX3/SOX9/XRCC3/E2F8/CEP85/TUBG1/APC/CDK4/HNRNPU/BUB3/LSM11/PAXIP1/CNOT11/NPM2/DONSON/TAOK1/ABRAXAS1/TMEM67/STOX1/E2F7/CDT1/RHNO1/UBE2C/CDK5R1/RCC2/CEP97/CHEK2/CEP290/EHMT2/HAUS3	54	HepG2_Primary	up_unique
BP	GO:0008608	attachment of spindle microtubules to kinetochore	10/626	23/5573	8.70064e-05	0.013225	0.0127862	SPAG5/NEK2/SGO1/APC/BOD1/HNRNPU/BUB3/ABRAXAS1/CDT1/RCC2	10	HepG2_Primary	up_unique
BP	GO:0007010	cytoskeleton organization	80/626	477/5573	9.30036e-05	0.0135475	0.013098	CX3CL1/CEP68/SPAST/TMSB10/PPP1R12A/KIF2A/WDR62/SPAG5/CDC14A/OPHN1/EPB41L2/ATRX/HAUS4/DSP/SH3BP1/NIN/NINL/TTC26/CLIP2/LZTS2/SMC3/GAB1/CHORDC1/MDM1/CEP72/DBN1/CENPA/SPTBN1/CDC20/NEK2/CNTRL/BBS2/RAP2A/SOX9/XRCC3/YEATS4/SPECC1/STRIP2/FOXJ1/SGO1/CEP85/KIF3A/TUBG1/APC/ITPKA/IFT172/GAS2L3/NPHP1/ZMYM4/ANKRD1/ADD3/CETN3/HNRNPU/CYRIB/CXADR/TAOK1/ABRAXAS1/CLASP2/PRKCI/TMEM67/ARHGAP12/PCLAF/EVPL/SRGAP2C/FRMD…	80	HepG2_Primary	up_unique
CC	GO:0014069	postsynaptic density	20/639	89/5801	0.00131317	0.0176642	0.0144025	CDKL5/LZTS3/MIB1/DBN1/STRN/SOS1/LRP4/DAGLA/ADD3/DLG5/HOMER1/NETO2/CDK5R1/AKAP5/MX2/SYN3/SH2D5/SLC6A9/SRC/SRGAP2	20	HepG2_Primary	up_unique
BP	GO:0008380	RNA splicing	27/626	115/5573	0.000127365	0.0178107	0.0172197	MTREX/THOC3/ZNF638/SART3/THOC1/CDC5L/PRPF6/CSTF2/PPWD1/TIA1/COIL/SNRPC/RALY/C2orf49/TGS1/BUD13/PPIG/HNRNPU/RAVER2/USP49/PSIP1/PPIH/RSRC1/SF3A3/RBM12B/PRPF39/PPIL3	27	HepG2_Primary	up_unique
CC	GO:0016607	nuclear speck	27/639	135/5801	0.00138796	0.0180869	0.0147471	MTREX/THOC3/ZNF638/SART3/THOC1/GPATCH2/CDC5L/PRPF6/CPSF6/S100PBP/NSL1/PPIG/PARN/GTF2H2/HNRNPU/SMC6/STK17A/E2F7/ZNF217/PPIH/RSRC1/PLAG1/SF3A3/GTF2H2C/PPP1CC/MAPT/EHMT2	27	HepG2_Primary	up_unique
BP	GO:0140014	mitotic nuclear division	30/626	134/5573	0.000137716	0.0183405	0.0177319	SPAST/KIF2A/SPAG5/CDC14A/ATRX/SMC3/CDC20/NEK2/NSL1/XRCC3/SGO1/CEP85/TUBG1/CDCA8/APC/BOD1/DSN1/HNRNPU/PRKCA/BUB3/NPM2/ABRAXAS1/CLASP2/CDT1/UBE2C/CEP97/CHEK2/KIF18B/MZT1/KIFC1	30	HepG2_Primary	up_unique
BP	GO:0006396	RNA processing	47/626	246/5573	0.000141646	0.0183405	0.0177319	UTP18/MTREX/THOC3/ZNF638/SART3/THOC1/TRMT6/AGO1/CDC5L/PRPF6/CSTF2/CPSF6/KRR1/PPWD1/TIA1/COIL/TENT4B/DDX27/SNRPC/RALY/CDK7/TUT4/C2orf49/TGS1/BUD13/PPIG/PARN/GTF2H2/HNRNPU/LSM11/RAVER2/SLBP/USP49/DCAF13/PSIP1/ZCCHC4/PPIH/RSRC1/SF3A3/RBM12B/PRPF39/LIN28B/NOL8/METTL6/TSN/PPIL3/DDX52	47	HepG2_Primary	up_unique
BP	GO:0016573	histone acetylation	13/626	38/5573	0.000150003	0.018729	0.0181075	MRGBP/CTCF/ATF2/KANSL1/YEATS4/EPC2/KAT7/ACTL6A/PAXIP1/YEATS2/ING5/RUVBL1/SUPT3H	13	HepG2_Primary	up_unique
CC	GO:0016591	RNA polymerase II, holoenzyme	6/639	13/5801	0.00151532	0.0189882	0.015482	TAF2/CDK7/GTF2H2/GTF2E1/GTF2H2C/SUPT3H	6	HepG2_Primary	up_unique
CC	GO:0005681	spliceosomal complex	13/639	48/5801	0.0015482	0.0189882	0.015482	MTREX/CDC5L/PRPF6/PPWD1/SNRPC/RALY/BUD13/DQX1/HNRNPU/PPIH/SF3A3/PRPF39/PPIL3	13	HepG2_Primary	up_unique
CC	GO:0120114	Sm-like protein family complex	8/639	22/5801	0.00162214	0.0193266	0.0157579	SART3/PRPF6/SNRPC/TGS1/LSM11/PPIH/SF3A3/PRPF39	8	HepG2_Primary	up_unique
CC	GO:0032279	asymmetric synapse	20/639	91/5801	0.00175115	0.019736	0.0160917	CDKL5/LZTS3/MIB1/DBN1/STRN/SOS1/LRP4/DAGLA/ADD3/DLG5/HOMER1/NETO2/CDK5R1/AKAP5/MX2/SYN3/SH2D5/SLC6A9/SRC/SRGAP2	20	HepG2_Primary	up_unique
CC	GO:0099572	postsynaptic specialization	20/639	91/5801	0.00175115	0.019736	0.0160917	CDKL5/LZTS3/MIB1/DBN1/STRN/SOS1/LRP4/DAGLA/ADD3/DLG5/HOMER1/NETO2/CDK5R1/AKAP5/MX2/SYN3/SH2D5/SLC6A9/SRC/SRGAP2	20	HepG2_Primary	up_unique
BP	GO:0044782	cilium organization	29/626	129/5573	0.000164375	0.0198157	0.0191582	CDKL5/DYNC1I2/CDC14A/RFX3/HAUS4/NINL/TTC26/CILK1/CEP72/NEK2/CNTRL/IFT81/BBS2/FOXJ1/KIF3A/TUBG1/CEP162/FNBP1L/IFT172/NPHP1/TMEM237/PTPDC1/TMEM67/TCTN2/FAM161A/CCDC66/CEP97/CEP290/HAUS3	29	HepG2_Primary	up_unique
CC	GO:1990904	ribonucleoprotein complex	30/639	159/5801	0.00203211	0.021774	0.0177534	UTP18/MTREX/SART3/AGO1/CDC5L/PRPF6/ACD/CPSF6/KRR1/PPWD1/TIA1/SNRPC/RALY/EPRS1/TGS1/BUD13/ILF2/DQX1/HNRNPU/LSM11/SLBP/DCAF13/PPIH/RUVBL1/SF3A3/RBM12B/PKP3/PRPF39/MRPL42/PPIL3	30	HepG2_Primary	up_unique
CC	GO:1904115	axon cytoplasm	7/639	18/5801	0.00203642	0.021774	0.0177534	SPAST/AP3M2/KIF3A/AP3B1/KIF5A/MAPT/BLOC1S5	7	HepG2_Primary	up_unique
MF	GO:0008270	zinc ion binding	48/642	263/5686	0.000422939	0.0234496	0.022161	LIG3/ZNF195/ZBTB32/MTA3/ZNF638/AGBL5/FBXL19/MIB1/EEA1/CTCF/BLVRA/CPE/CHORDC1/LNPEP/LANCL1/KDM5B/RNF2/ZCCHC17/SNRPC/DNMT1/TUT4/KAT7/EPRS1/ZFHX3/ESCO1/GTF2H2/ZMYM4/TRIM50/PRKCA/ZSWIM5/TRIM17/USP49/TK1/ZCCHC4/ZMAT3/ZDHHC20/SF3A3/GTF2H2C/ZACN/LIN28B/S100A3/ZKSCAN5/ZMYM1/TRIM33/ZNF675/EHMT2/TRIM59/ZIM2	48	HepG2_Primary	up_unique
CC	GO:0120111	neuron projection cytoplasm	9/639	28/5801	0.0022582	0.0235417	0.0191947	CDKL5/SPAST/AP3M2/KIF3A/AP3B1/HNRNPU/KIF5A/MAPT/BLOC1S5	9	HepG2_Primary	up_unique
BP	GO:0018393	internal peptidyl-lysine acetylation	13/626	39/5573	0.000202275	0.0235718	0.0227897	MRGBP/CTCF/ATF2/KANSL1/YEATS4/EPC2/KAT7/ACTL6A/PAXIP1/YEATS2/ING5/RUVBL1/SUPT3H	13	HepG2_Primary	up_unique
CC	GO:0000803	sex chromosome	5/639	10/5801	0.00250603	0.0254882	0.0207817	DNMT3A/RNF2/HNRNPU/SMC6/SMARCC1	5	HepG2_Primary	up_unique
BP	GO:0070585	protein localization to mitochondrion	11/626	30/5573	0.00024136	0.0272192	0.026316	TOMM34/CASP8/BAX/DNM1L/GDAP1/TFDP2/AP3B1/HK2/GRPEL2/HSPA4/MAPT	11	HepG2_Primary	up_unique
BP	GO:0051225	spindle assembly	15/626	50/5573	0.00025213	0.0275452	0.0266312	KIF2A/SPAG5/HAUS4/LZTS2/SMC3/CDC20/NEK2/HNRNPU/ABRAXAS1/CLASP2/CEP97/CHEK2/MZT1/HAUS3/KIFC1	15	HepG2_Primary	up_unique
BP	GO:0007098	centrosome cycle	17/626	61/5573	0.000267569	0.0283461	0.0274055	CEP68/PPP1R12A/WDR62/HAUS4/NIN/CHORDC1/MDM1/CEP72/NEK2/XRCC3/SGO1/CEP85/KIF3A/CETN3/TMEM67/PCLAF/HAUS3	17	HepG2_Primary	up_unique
MF	GO:0140097	catalytic activity, acting on DNA	22/642	94/5686	0.00059575	0.0297279	0.0280943	RECQL/LIG3/RFC1/POLD1/UNG/ATRX/MCM5/LIG1/RFC5/DNMT3A/TENT4B/XRCC3/DNMT1/DQX1/RECQL4/HFM1/SMC6/EXO5/MCM7/APLF/RUVBL1/POLG2	22	HepG2_Primary	up_unique
BP	GO:0048285	organelle fission	39/626	199/5573	0.000304629	0.031323	0.0302837	SPAST/KIF2A/SPAG5/CDC14A/ATRX/DNM1L/DDHD1/GDAP1/SMC3/CDC20/NEK2/NSL1/XRCC3/SGO1/CEP85/TUBG1/AP3B1/CDCA8/APC/BOD1/MTFR2/DSN1/HNRNPU/CYRIB/PRKCA/BUB3/NPM2/HFM1/ABRAXAS1/CLASP2/CDT1/UBE2C/CEP97/MX2/CHEK2/KIF18B/MAPT/MZT1/KIFC1	39	HepG2_Primary	up_unique
BP	GO:0006397	mRNA processing	29/626	134/5573	0.000328632	0.0328257	0.0317365	MTREX/THOC3/SART3/THOC1/CDC5L/PRPF6/CSTF2/CPSF6/PPWD1/TIA1/COIL/TENT4B/SNRPC/RALY/CDK7/TGS1/BUD13/GTF2H2/HNRNPU/LSM11/RAVER2/SLBP/USP49/PSIP1/PPIH/RSRC1/SF3A3/PRPF39/PPIL3	29	HepG2_Primary	up_unique
BP	GO:0033044	regulation of chromosome organization	23/626	97/5573	0.00034097	0.033112	0.0320133	JARID2/SART3/ATRX/CTCF/ACD/CDC20/NEK2/TENT4B/XRCC3/DNMT1/APC/KAT7/PARN/GTF2H2/CCT6A/HNRNPU/BUB3/PAXIP1/CCT3/CDT1/UBE2C/MAPT/SRC	23	HepG2_Primary	up_unique
CC	GO:0099512	supramolecular fiber	50/639	312/5801	0.00358389	0.0353277	0.0288044	SPAST/BOD1L1/PPP1R12A/APPBP2/KIF2A/GTSE1/SPAG5/DYNC1I2/DNM1L/HAUS4/DSP/NIN/NINL/CLIP2/LZTS2/MDM1/BAG2/DBN1/TNNC1/SPTBN1/NEK2/SPECC1/KIF3A/TUBG1/APC/CEP162/GAS2L3/CEP170/BOD1/CCT6A/ANKRD1/HOMER1/HNRNPU/KIF5A/DNAH3/CCT3/CLASP2/KIF7/EVPL/FAM161A/CDK5R1/RCC2/CCDC66/SKA2/KIF18B/KATNA1/MAPT/SRC/HAUS3/KIFC1	50	HepG2_Primary	up_unique
CC	GO:0000791	euchromatin	6/639	15/5801	0.00364291	0.0353277	0.0288044	TCF3/DNMT3A/RNF2/CBX3/H1-3/H2AZ1	6	HepG2_Primary	up_unique
BP	GO:0006281	DNA repair	41/626	215/5573	0.000391912	0.0370304	0.0358017	RECQL/LIG3/RFC1/BOD1L1/POLD1/RAD18/UNG/ATRX/CDC5L/MCM5/LIG1/SMC3/NSD2/RFC5/FANCE/FANCL/XRCC3/CDK7/EPC2/KAT7/ACTL6A/CBX8/GTF2H2/PAXIP1/TAOK1/TONSL/RECQL4/SMC6/ABRAXAS1/EXO5/MCM7/PCLAF/APLF/RHNO1/SHLD1/RUVBL1/GTF2H2C/CHEK2/COPS8/FANCG/POLG2	41	HepG2_Primary	up_unique
BP	GO:0006278	RNA-dependent DNA biosynthetic process	10/626	27/5573	0.000422104	0.0378378	0.0365823	RFC1/HSP90AB1/ACD/NEK2/TENT4B/PARN/CCT6A/HNRNPU/CCT3/SRC	10	HepG2_Primary	up_unique
BP	GO:0007004	telomere maintenance via telomerase	10/626	27/5573	0.000422104	0.0378378	0.0365823	RFC1/HSP90AB1/ACD/NEK2/TENT4B/PARN/CCT6A/HNRNPU/CCT3/SRC	10	HepG2_Primary	up_unique
BP	GO:0051640	organelle localization	42/626	223/5573	0.000438717	0.0383439	0.0370716	SPAST/AP3M2/SPAG5/DYNC1I2/DNM1L/HAUS4/NIN/NINL/PPP6R3/CEP72/CENPA/NEK2/MREG/CNTRL/BBS2/AP1M2/KIF3A/TUBG1/AP3B1/CDCA8/CEP162/STX6/FNBP1L/NPHP1/BOD1/CPLX2/HNRNPU/KIF5A/ESYT3/CLASP2/TMEM67/CDT1/TCTN2/CEP97/MX2/SYN3/MAPT/BLOC1S5/ATP2A1/CEP290/HAUS3/KIFC1	42	HepG2_Primary	up_unique
BP	GO:0090307	mitotic spindle assembly	11/626	32/5573	0.000461884	0.0384495	0.0371738	KIF2A/SMC3/CDC20/NEK2/HNRNPU/ABRAXAS1/CLASP2/CEP97/CHEK2/MZT1/KIFC1	11	HepG2_Primary	up_unique
BP	GO:0022618	ribonucleoprotein complex assembly	13/626	42/5573	0.000461922	0.0384495	0.0371738	EIF4B/SART3/AGO1/HSP90AB1/PRPF6/CPSF6/COIL/SNRPC/TGS1/PSIP1/RUVBL1/SF3A3/PRPF39	13	HepG2_Primary	up_unique
BP	GO:0006261	DNA-dependent DNA replication	21/626	87/5573	0.000473245	0.0384759	0.0371993	RECQL/LIG3/RFC1/BOD1L1/POLD1/THOC1/ATRX/MCM5/LIG1/RFC5/E2F8/ORC3/KAT7/DONSON/TONSL/RECQL4/E2F7/MCM7/CDT1/CHEK2/POLG2	21	HepG2_Primary	up_unique
BP	GO:0006325	chromatin organization	48/626	267/5573	0.000532377	0.0422998	0.0408962	JARID2/MTA3/SART3/ATRX/FBXL19/CENPM/MRGBP/SMARCA1/CTCF/ASF1B/EZH2/NSD2/CENPA/ATF2/KDM5B/DNMT3A/KANSL1/RNF2/CBX3/H1-3/SOX9/YEATS4/DNMT1/EPC2/KAT7/ACTL6A/CBX8/ITGB3BP/CENPU/HNRNPU/PRKCA/PAXIP1/NPM2/GFI1/ABRAXAS1/YEATS2/H2AZ1/USP49/ING5/SMARCC1/RUVBL1/H2AC6/HMGN4/NAP1L1/CENPP/SUPT3H/HDAC2/EHMT2	48	HepG2_Primary	up_unique
BP	GO:0007051	spindle organization	20/626	82/5573	0.000555556	0.0431606	0.0417285	SPAST/KIF2A/WDR62/SPAG5/ATRX/HAUS4/LZTS2/SMC3/CEP72/CDC20/NEK2/TUBG1/HNRNPU/ABRAXAS1/CLASP2/CEP97/CHEK2/MZT1/HAUS3/KIFC1	20	HepG2_Primary	up_unique
BP	GO:0006289	nucleotide-excision repair	10/626	28/5573	0.000591523	0.0431972	0.0417639	LIG3/RFC1/POLD1/LIG1/RFC5/CDK7/KAT7/GTF2H2/GTF2H2C/COPS8	10	HepG2_Primary	up_unique
BP	GO:0090329	regulation of DNA-dependent DNA replication	10/626	28/5573	0.000591523	0.0431972	0.0417639	LIG3/ATRX/RFC5/E2F8/KAT7/DONSON/E2F7/CDT1/CHEK2/POLG2	10	HepG2_Primary	up_unique
BP	GO:0044786	cell cycle DNA replication	13/626	43/5573	0.000595392	0.0431972	0.0417639	RFC1/POLD1/ATRX/MCM5/LIG1/RFC5/E2F8/ORC3/DONSON/E2F7/MCM7/CDT1/CHEK2	13	HepG2_Primary	up_unique
BP	GO:1901987	regulation of cell cycle phase transition	35/626	179/5573	0.00064277	0.0431972	0.0417639	MTA3/HMMR/GTSE1/DYNC1I2/CDC14A/BAX/HAUS4/NINL/EZH2/CEP72/TFDP2/CDC20/NEK2/CNTRL/XRCC3/E2F8/TUBG1/APC/CDK4/BUB3/LSM11/PAXIP1/CNOT11/NPM2/DONSON/TAOK1/ABRAXAS1/STOX1/E2F7/CDT1/UBE2C/RCC2/CHEK2/CEP290/HAUS3	35	HepG2_Primary	up_unique
BP	GO:0010948	negative regulation of cell cycle process	26/626	120/5573	0.000648208	0.0431972	0.0417639	GTSE1/ATRX/BAX/HSP90AB1/EZH2/MDM1/TFDP2/CDC20/NEK2/APAF1/RNF2/CBX3/XRCC3/E2F8/APC/CDK4/BUB3/CNOT11/DONSON/TAOK1/ABRAXAS1/TMEM67/E2F7/CDT1/CHEK2/EHMT2	26	HepG2_Primary	up_unique
BP	GO:0071897	DNA biosynthetic process	19/626	77/5573	0.000650276	0.0431972	0.0417639	LIG3/RFC1/POLD1/HSP90AB1/ACD/LIG1/RFC5/NEK2/TENT4B/PARN/CCT6A/ANKRD1/HNRNPU/CCT3/PCLAF/TK1/TYMS/SRC/POLG2	19	HepG2_Primary	up_unique
BP	GO:0000377	RNA splicing, via transesterification reactions with bulged adenosine as nucleophile	21/626	89/5573	0.000654878	0.0431972	0.0417639	MTREX/SART3/CDC5L/PRPF6/CSTF2/PPWD1/TIA1/COIL/SNRPC/RALY/TGS1/BUD13/HNRNPU/RAVER2/USP49/PSIP1/PPIH/RSRC1/SF3A3/PRPF39/PPIL3	21	HepG2_Primary	up_unique
BP	GO:0000398	mRNA splicing, via spliceosome	21/626	89/5573	0.000654878	0.0431972	0.0417639	MTREX/SART3/CDC5L/PRPF6/CSTF2/PPWD1/TIA1/COIL/SNRPC/RALY/TGS1/BUD13/HNRNPU/RAVER2/USP49/PSIP1/PPIH/RSRC1/SF3A3/PRPF39/PPIL3	21	HepG2_Primary	up_unique
BP	GO:0097711	ciliary basal body-plasma membrane docking	14/626	49/5573	0.000698892	0.0452468	0.0437454	DYNC1I2/HAUS4/NINL/CEP72/NEK2/CNTRL/TUBG1/CEP162/NPHP1/TMEM67/TCTN2/CEP97/CEP290/HAUS3	14	HepG2_Primary	up_unique
CC	GO:0005929	cilium	31/639	176/5801	0.00514404	0.0452902	0.0369272	CDKL5/KIF2A/CDC14A/NIN/TTC26/CILK1/CNTRL/IFT81/BBS2/KIF3A/CEP162/PDCL/IFT172/CEP170/NPHP1/DLG5/CYRIB/TMEM237/DNAH3/TEDC2/TMEM67/KIF7/TCTN2/FAM161A/CCDC66/VPS13A/CEP290/CHML/EFCAB7/PRCD/PGAM4	31	HepG2_Primary	up_unique
CC	GO:0099081	supramolecular polymer	50/639	318/5801	0.00528213	0.0452902	0.0369272	SPAST/BOD1L1/PPP1R12A/APPBP2/KIF2A/GTSE1/SPAG5/DYNC1I2/DNM1L/HAUS4/DSP/NIN/NINL/CLIP2/LZTS2/MDM1/BAG2/DBN1/TNNC1/SPTBN1/NEK2/SPECC1/KIF3A/TUBG1/APC/CEP162/GAS2L3/CEP170/BOD1/CCT6A/ANKRD1/HOMER1/HNRNPU/KIF5A/DNAH3/CCT3/CLASP2/KIF7/EVPL/FAM161A/CDK5R1/RCC2/CCDC66/SKA2/KIF18B/KATNA1/MAPT/SRC/HAUS3/KIFC1	50	HepG2_Primary	up_unique
CC	GO:0031519	PcG protein complex	6/639	16/5801	0.00529363	0.0452902	0.0369272	JARID2/EZH2/RNF2/CBX8/ASXL2/HDAC2	6	HepG2_Primary	up_unique
CC	GO:0097525	spliceosomal snRNP complex	6/639	16/5801	0.00529363	0.0452902	0.0369272	SART3/PRPF6/SNRPC/PPIH/SF3A3/PRPF39	6	HepG2_Primary	up_unique
CC	GO:0000428	DNA-directed RNA polymerase complex	8/639	26/5801	0.00532187	0.0452902	0.0369272	TAF2/POLR3G/POLR3F/CDK7/GTF2H2/GTF2E1/GTF2H2C/SUPT3H	8	HepG2_Primary	up_unique
CC	GO:0055029	nuclear DNA-directed RNA polymerase complex	8/639	26/5801	0.00532187	0.0452902	0.0369272	TAF2/POLR3G/POLR3F/CDK7/GTF2H2/GTF2E1/GTF2H2C/SUPT3H	8	HepG2_Primary	up_unique
CC	GO:0097431	mitotic spindle pole	7/639	21/5801	0.00554289	0.0454165	0.0370302	SPAG5/NIN/SMC3/CNTRL/SMC6/FAM161A/KATNA1	7	HepG2_Primary	up_unique
CC	GO:0098984	neuron to neuron synapse	20/639	100/5801	0.00555453	0.0454165	0.0370302	CDKL5/LZTS3/MIB1/DBN1/STRN/SOS1/LRP4/DAGLA/ADD3/DLG5/HOMER1/NETO2/CDK5R1/AKAP5/MX2/SYN3/SH2D5/SLC6A9/SRC/SRGAP2	20	HepG2_Primary	up_unique
BP	GO:1901990	regulation of mitotic cell cycle phase transition	33/626	167/5573	0.000751594	0.0470076	0.0454478	MTA3/HMMR/GTSE1/DYNC1I2/CDC14A/BAX/HAUS4/NINL/EZH2/CEP72/TFDP2/CDC20/NEK2/CNTRL/XRCC3/E2F8/TUBG1/APC/CDK4/BUB3/LSM11/CNOT11/NPM2/DONSON/TAOK1/STOX1/E2F7/CDT1/UBE2C/RCC2/CHEK2/CEP290/HAUS3	33	HepG2_Primary	up_unique
BP	GO:0071826	ribonucleoprotein complex subunit organization	13/626	44/5573	0.000760005	0.0470076	0.0454478	EIF4B/SART3/AGO1/HSP90AB1/PRPF6/CPSF6/COIL/SNRPC/TGS1/PSIP1/RUVBL1/SF3A3/PRPF39	13	HepG2_Primary	up_unique
BP	GO:0000375	RNA splicing, via transesterification reactions	21/626	90/5573	0.000766428	0.0470076	0.0454478	MTREX/SART3/CDC5L/PRPF6/CSTF2/PPWD1/TIA1/COIL/SNRPC/RALY/TGS1/BUD13/HNRNPU/RAVER2/USP49/PSIP1/PPIH/RSRC1/SF3A3/PRPF39/PPIL3	21	HepG2_Primary	up_unique
BP	GO:0072655	establishment of protein localization to mitochondrion	10/626	29/5573	0.000813457	0.0490318	0.0474049	TOMM34/CASP8/BAX/GDAP1/TFDP2/AP3B1/HK2/GRPEL2/HSPA4/MAPT	10	HepG2_Primary	up_unique
CC	GO:0005759	mitochondrial matrix	42/369	146/5801	1.18289e-17	4.2584e-15	4.00937e-15	POLDIP2/FECH/IDH3G/MCCC1/FH/TXN2/MRPL4/GCDH/ETHE1/SOD2/ACADM/GOT2/CLPP/IVD/MRPL34/MTRES1/FPGS/NDUFAF1/DBT/HADH/MMAB/SIRT3/SOD1/MDH2/MRPS28/ACAD8/NDUFS2/TK2/ACAA2/ECI1/NUDT9/SUCLG2/PCCA/PHYKPL/D2HGDH/IDH2/ABAT/ACADSB/PPTC7/NAXD/PAM16/MRPS6	42	HepG2_Primary	down_unique
CC	GO:0005739	mitochondrion	79/369	499/5801	2.83491e-15	5.10284e-13	4.80443e-13	BAD/POLDIP2/HSPA5/FECH/IDH3G/GRAMD4/MCCC1/NOS1/FH/BCL2L13/TXN2/SLC25A15/MRPL4/GCDH/ETHE1/SOD2/RMDN2/ACADM/SDHB/PRDX6/COQ6/ACO1/SLC25A16/COQ8B/HIF3A/GOT2/CLPP/COX7C/IVD/MRPL34/MTRES1/C19orf12/ENOSF1/PNPLA8/NIPSNAP3A/FPGS/NDUFAF1/DBT/HADH/RNF185/MMAB/SIRT3/SOD1/JTB/CISD2/MDH2/MRPS28/PTS/OXSM/ACAD8/CYP2U1/AIFM1/DHRS4/NDUFS2/CFAP410/TK2/COQ4/ACAA2/NDUFV1/ECI1/UBB/NUDT9/SUCLG2/PCCA/PHYKPL/MLXIP/COX14/…	79	HepG2_Primary	down_unique
CC	GO:0031966	mitochondrial membrane	36/369	201/5801	8.26397e-09	8.03994e-07	7.56977e-07	BAD/FECH/GRAMD4/BCL2L13/SLC25A15/MRPL4/ACADM/SDHB/COQ6/SLC25A16/COQ8B/GOT2/COX7C/IVD/MRPL34/C19orf12/PNPLA8/FPGS/NDUFAF1/RNF185/CISD2/MRPS28/CYP2U1/AIFM1/NDUFS2/COQ4/NDUFV1/UBB/MLXIP/COX14/NDUFB1/SDHD/PAM16/PET100/MRPS6/PRODH2	36	HepG2_Primary	down_unique
CC	GO:0005789	endoplasmic reticulum membrane	56/369	402/5801	8.93327e-09	8.03994e-07	7.56977e-07	ERP44/HSPA5/MSMO1/TBXAS1/DNAJC25/PDIA5/RDH11/GRAMD4/RNF13/NOS1/SEZ6L/HM13/ILVBL/OSBP/LPCAT3/ERGIC1/SELENOK/SCAP/GGCX/DHCR24/ORMDL2/SGPP1/SELENOS/SARAF/EDEM1/EMC7/NOTCH2/PNPLA8/RNF185/RDH12/CISD2/EBP/SEC16A/SAR1B/CYP2U1/DHRS4/PAFAH2/GPAT4/AGPAT3/SLC27A4/VKORC1/TMEM208/LMAN2/TAPT1/UBB/ELOVL6/DPAGT1/DHCR7/YIF1A/CTDNEP1/PITPNB/PROS1/FICD/MACO1/ALG3/RPS28	56	HepG2_Primary	down_unique
CC	GO:0098827	endoplasmic reticulum subcompartment	56/369	405/5801	1.17464e-08	8.45738e-07	7.96279e-07	ERP44/HSPA5/MSMO1/TBXAS1/DNAJC25/PDIA5/RDH11/GRAMD4/RNF13/NOS1/SEZ6L/HM13/ILVBL/OSBP/LPCAT3/ERGIC1/SELENOK/SCAP/GGCX/DHCR24/ORMDL2/SGPP1/SELENOS/SARAF/EDEM1/EMC7/NOTCH2/PNPLA8/RNF185/RDH12/CISD2/EBP/SEC16A/SAR1B/CYP2U1/DHRS4/PAFAH2/GPAT4/AGPAT3/SLC27A4/VKORC1/TMEM208/LMAN2/TAPT1/UBB/ELOVL6/DPAGT1/DHCR7/YIF1A/CTDNEP1/PITPNB/PROS1/FICD/MACO1/ALG3/RPS28	56	HepG2_Primary	down_unique
CC	GO:0042175	nuclear outer membrane-endoplasmic reticulum membrane network	56/369	409/5801	1.6826e-08	9.10167e-07	8.56941e-07	ERP44/HSPA5/MSMO1/TBXAS1/DNAJC25/PDIA5/RDH11/GRAMD4/RNF13/NOS1/SEZ6L/HM13/ILVBL/OSBP/LPCAT3/ERGIC1/SELENOK/SCAP/GGCX/DHCR24/ORMDL2/SGPP1/SELENOS/SARAF/EDEM1/EMC7/NOTCH2/PNPLA8/RNF185/RDH12/CISD2/EBP/SEC16A/SAR1B/CYP2U1/DHRS4/PAFAH2/GPAT4/AGPAT3/SLC27A4/VKORC1/TMEM208/LMAN2/TAPT1/UBB/ELOVL6/DPAGT1/DHCR7/YIF1A/CTDNEP1/PITPNB/PROS1/FICD/MACO1/ALG3/RPS28	56	HepG2_Primary	down_unique
CC	GO:0005740	mitochondrial envelope	37/369	216/5801	1.76977e-08	9.10167e-07	8.56941e-07	BAD/FECH/GRAMD4/BCL2L13/SLC25A15/MRPL4/ACADM/SDHB/COQ6/SLC25A16/COQ8B/GOT2/COX7C/IVD/MRPL34/C19orf12/PNPLA8/FPGS/NDUFAF1/RNF185/SOD1/CISD2/MRPS28/CYP2U1/AIFM1/NDUFS2/COQ4/NDUFV1/UBB/MLXIP/COX14/NDUFB1/SDHD/PAM16/PET100/MRPS6/PRODH2	37	HepG2_Primary	down_unique
MF	GO:0016491	oxidoreductase activity	48/360	319/5686	8.13941e-09	3.46739e-06	3.30717e-06	MSMO1/TBXAS1/PDIA5/IDH3G/RDH11/NOS1/TXN2/DHRS12/GFUS/GCDH/ETHE1/SOD2/DHCR24/ACADM/SDHB/PRDX6/COQ6/COX7C/IVD/AOC3/HADH/RDH12/PTGR2/SOD1/MDH2/ACAD8/CYP2U1/AIFM1/DHRS4/NDUFS2/CYB561A3/PCBD1/VKORC1/NDUFV1/DHRSX/DHCR7/CCS/PHYHD1/D2HGDH/IDH2/NDUFB1/P4HB/DHRS4L2/ACADSB/MSRB1/SDHD/GSTM2/PRODH2	48	HepG2_Primary	down_unique
CC	GO:0005743	mitochondrial inner membrane	24/369	115/5801	1.5024e-07	6.76081e-06	6.36544e-06	FECH/SLC25A15/MRPL4/SDHB/COQ6/SLC25A16/COQ8B/GOT2/COX7C/MRPL34/FPGS/NDUFAF1/MRPS28/CYP2U1/AIFM1/NDUFS2/COQ4/NDUFV1/NDUFB1/SDHD/PAM16/PET100/MRPS6/PRODH2	24	HepG2_Primary	down_unique
CC	GO:0019866	organelle inner membrane	26/369	136/5801	2.86411e-07	1.14565e-05	1.07865e-05	FECH/RNF13/SUN2/SLC25A15/MRPL4/SDHB/COQ6/SLC25A16/COQ8B/GOT2/COX7C/MRPL34/FPGS/NDUFAF1/MRPS28/CYP2U1/AIFM1/NDUFS2/COQ4/NDUFV1/NDUFB1/SDHD/PAM16/PET100/MRPS6/PRODH2	26	HepG2_Primary	down_unique
CC	GO:0098798	mitochondrial protein-containing complex	15/369	51/5801	3.28999e-07	1.1844e-05	1.11513e-05	MCCC1/MRPL4/SDHB/COX7C/MRPL34/NDUFAF1/DBT/MRPS28/NDUFS2/NDUFV1/SUCLG2/NDUFB1/SDHD/PAM16/MRPS6	15	HepG2_Primary	down_unique
CC	GO:0031967	organelle envelope	48/369	384/5801	3.07147e-06	9.2144e-05	8.67555e-05	BAD/FECH/NUCB2/GRAMD4/RNF13/BCL2L13/SUN2/SLC25A15/MRPL4/ACADM/SDHB/COQ6/SLC25A16/COQ8B/GOT2/COX7C/IVD/MRPL34/C19orf12/GCH1/PNPLA8/FPGS/NDUFAF1/RNF185/SOD1/CISD2/EBP/MRPS28/CYP2U1/AIFM1/NDUFS2/AGPAT3/RNF123/COQ4/NDUFV1/UBB/NUDT9/DHCR7/MLXIP/CTDNEP1/COX14/NDUFB1/MACO1/SDHD/PAM16/PET100/MRPS6/PRODH2	48	HepG2_Primary	down_unique
CC	GO:0031975	envelope	48/369	384/5801	3.07147e-06	9.2144e-05	8.67555e-05	BAD/FECH/NUCB2/GRAMD4/RNF13/BCL2L13/SUN2/SLC25A15/MRPL4/ACADM/SDHB/COQ6/SLC25A16/COQ8B/GOT2/COX7C/IVD/MRPL34/C19orf12/GCH1/PNPLA8/FPGS/NDUFAF1/RNF185/SOD1/CISD2/EBP/MRPS28/CYP2U1/AIFM1/NDUFS2/AGPAT3/RNF123/COQ4/NDUFV1/UBB/NUDT9/DHCR7/MLXIP/CTDNEP1/COX14/NDUFB1/MACO1/SDHD/PAM16/PET100/MRPS6/PRODH2	48	HepG2_Primary	down_unique
MF	GO:0016627	oxidoreductase activity, acting on the CH-CH group of donors	11/360	30/5686	1.03156e-06	0.000219723	0.00020957	TBXAS1/GCDH/DHCR24/ACADM/SDHB/IVD/PTGR2/ACAD8/DHCR7/ACADSB/SDHD	11	HepG2_Primary	down_unique
BP	GO:0006099	tricarboxylic acid cycle	8/356	12/5573	1.01395e-07	0.000315946	0.000311655	IDH3G/FH/SDHB/ACO1/MDH2/SUCLG2/IDH2/SDHD	8	HepG2_Primary	down_unique
BP	GO:0044282	small molecule catabolic process	33/356	204/5573	4.7378e-07	0.000575082	0.000567273	BAD/ATP2B4/MCCC1/PGM1/NOS1/TXN2/FAH/ILVBL/GCDH/ACADM/FGF23/GOT1/GOT2/IVD/ENOSF1/DBT/HADH/AIG1/ACAD8/INPP1/LRP5/PCBD1/SLC27A4/ACAA2/ECI1/ADPRM/NUDT9/PCCA/PHYKPL/ABAT/PPARA/ACADSB/PRODH2	33	HepG2_Primary	down_unique
BP	GO:0016054	organic acid catabolic process	26/356	140/5573	5.53674e-07	0.000575082	0.000567273	ATP2B4/MCCC1/NOS1/TXN2/FAH/ILVBL/GCDH/ACADM/GOT1/GOT2/IVD/ENOSF1/DBT/HADH/AIG1/ACAD8/PCBD1/SLC27A4/ACAA2/ECI1/PCCA/PHYKPL/ABAT/PPARA/ACADSB/PRODH2	26	HepG2_Primary	down_unique
MF	GO:0050660	flavin adenine dinucleotide binding	12/360	43/5686	8.83855e-06	0.00125507	0.00119708	NOS1/ILVBL/GCDH/DHCR24/ACADM/COQ6/IVD/ACAD8/AIFM1/D2HGDH/ACADSB/PRODH2	12	HepG2_Primary	down_unique
BP	GO:0046395	carboxylic acid catabolic process	23/356	128/5573	4.57619e-06	0.00356485	0.00351644	ATP2B4/MCCC1/NOS1/FAH/ILVBL/GCDH/ACADM/GOT1/GOT2/IVD/ENOSF1/HADH/AIG1/ACAD8/PCBD1/SLC27A4/ACAA2/ECI1/PCCA/PHYKPL/ABAT/PPARA/PRODH2	23	HepG2_Primary	down_unique
BP	GO:0009060	aerobic respiration	10/356	29/5573	6.67953e-06	0.00364694	0.00359742	IDH3G/FH/SDHB/ACO1/COX7C/SIRT3/MDH2/SUCLG2/IDH2/SDHD	10	HepG2_Primary	down_unique
BP	GO:0045333	cellular respiration	14/356	56/5573	7.2092e-06	0.00364694	0.00359742	IDH3G/FH/SDHB/ACO1/COX7C/NDUFAF1/SIRT3/MDH2/NDUFS2/NDUFV1/SUCLG2/IDH2/NDUFB1/SDHD	14	HepG2_Primary	down_unique
BP	GO:0009063	cellular amino acid catabolic process	14/356	57/5573	9.01114e-06	0.00364694	0.00359742	ATP2B4/MCCC1/NOS1/FAH/GCDH/GOT1/GOT2/IVD/ENOSF1/ACAD8/PCBD1/PHYKPL/ABAT/PRODH2	14	HepG2_Primary	down_unique
BP	GO:0015980	energy derivation by oxidation of organic compounds	18/356	89/5573	9.36314e-06	0.00364694	0.00359742	PHKA2/IDH3G/PGM1/FH/SORBS1/SDHB/ACO1/COX7C/SELENOS/NDUFAF1/SIRT3/MDH2/NDUFS2/NDUFV1/SUCLG2/IDH2/NDUFB1/SDHD	18	HepG2_Primary	down_unique
BP	GO:0019752	carboxylic acid metabolic process	51/356	437/5573	1.19307e-05	0.00379767	0.0037461	MSMO1/ATP2B4/TBXAS1/IDH3G/SLC46A1/MCCC1/PGM1/PSMC5/NOS1/FH/FAH/ILVBL/GCDH/SEPSECS/OSBP/SCAP/ACADM/SDHB/GOT1/ACO1/GOT2/IVD/ENOSF1/PNPLA8/FPGS/HADH/PTGR2/AIG1/MDH2/GGTLC1/PTS/OXSM/ACAD8/CYP2U1/GPAT4/GNE/PCBD1/SLC27A4/ACAA2/ECI1/ELOVL6/SUCLG2/PCCA/PHYKPL/D2HGDH/IDH2/ABAT/PPARA/ACADSB/GSTM2/PRODH2	51	HepG2_Primary	down_unique
BP	GO:0006082	organic acid metabolic process	53/356	461/5573	1.21877e-05	0.00379767	0.0037461	MSMO1/ATP2B4/TBXAS1/IDH3G/SLC46A1/MCCC1/PGM1/PSMC5/NOS1/FH/TXN2/FAH/ILVBL/GCDH/SEPSECS/OSBP/SCAP/ACADM/SDHB/GOT1/ACO1/GOT2/IVD/ENOSF1/PNPLA8/FPGS/DBT/HADH/PTGR2/AIG1/MDH2/GGTLC1/PTS/OXSM/ACAD8/CYP2U1/GPAT4/GNE/PCBD1/SLC27A4/ACAA2/ECI1/ELOVL6/SUCLG2/PCCA/PHYKPL/D2HGDH/IDH2/ABAT/PPARA/ACADSB/GSTM2/PRODH2	53	HepG2_Primary	down_unique
MF	GO:0016829	lyase activity	16/360	81/5686	3.60567e-05	0.00384004	0.0036626	TBXAS1/FECH/FH/APMAP/ILVBL/FAHD2A/GGCX/GOT1/ACO1/ENOSF1/PTS/ADCY1/PCBD1/ECI1/PHYKPL/NAXD	16	HepG2_Primary	down_unique
MF	GO:0016836	hydro-lyase activity	8/360	23/5686	5.04569e-05	0.00405109	0.0038639	TBXAS1/FH/FAHD2A/ACO1/ENOSF1/PCBD1/ECI1/NAXD	8	HepG2_Primary	down_unique
MF	GO:0016835	carbon-oxygen lyase activity	9/360	30/5686	6.43235e-05	0.00405109	0.0038639	TBXAS1/FH/FAHD2A/ACO1/ENOSF1/PTS/PCBD1/ECI1/NAXD	9	HepG2_Primary	down_unique
MF	GO:0016860	intramolecular oxidoreductase activity	7/360	18/5686	6.65672e-05	0.00405109	0.0038639	ERP44/TBXAS1/PDIA5/EBP/ECI1/CRELD2/P4HB	7	HepG2_Primary	down_unique
BP	GO:0043436	oxoacid metabolic process	51/356	448/5573	2.39535e-05	0.00678538	0.00669323	MSMO1/ATP2B4/TBXAS1/IDH3G/SLC46A1/MCCC1/PGM1/PSMC5/NOS1/FH/FAH/ILVBL/GCDH/SEPSECS/OSBP/SCAP/ACADM/SDHB/GOT1/ACO1/GOT2/IVD/ENOSF1/PNPLA8/FPGS/HADH/PTGR2/AIG1/MDH2/GGTLC1/PTS/OXSM/ACAD8/CYP2U1/GPAT4/GNE/PCBD1/SLC27A4/ACAA2/ECI1/ELOVL6/SUCLG2/PCCA/PHYKPL/D2HGDH/IDH2/ABAT/PPARA/ACADSB/GSTM2/PRODH2	51	HepG2_Primary	down_unique
CC	GO:0005793	endoplasmic reticulum-Golgi intermediate compartment	9/369	35/5801	0.000248121	0.00687105	0.00646924	ERP44/HSPA5/NUCB2/MYDGF/ERGIC1/RER1/LMAN2/YIF1A/P4HB	9	HepG2_Primary	down_unique
CC	GO:0005746	mitochondrial respirasome	7/369	22/5801	0.000294514	0.00690667	0.00650277	SDHB/COX7C/NDUFAF1/NDUFS2/NDUFV1/NDUFB1/SDHD	7	HepG2_Primary	down_unique
CC	GO:0098803	respiratory chain complex	7/369	22/5801	0.000294514	0.00690667	0.00650277	SDHB/COX7C/NDUFAF1/NDUFS2/NDUFV1/NDUFB1/SDHD	7	HepG2_Primary	down_unique
CC	GO:0030176	integral component of endoplasmic reticulum membrane	12/369	60/5801	0.000316421	0.00690667	0.00650277	HSPA5/HM13/ERGIC1/SELENOS/SARAF/EDEM1/EMC7/TAPT1/ELOVL6/DPAGT1/DHCR7/FICD	12	HepG2_Primary	down_unique
CC	GO:0098800	inner mitochondrial membrane protein complex	8/369	29/5801	0.000326148	0.00690667	0.00650277	SDHB/COX7C/NDUFAF1/NDUFS2/NDUFV1/NDUFB1/SDHD/PAM16	8	HepG2_Primary	down_unique
MF	GO:0016853	isomerase activity	12/360	56/5686	0.000151938	0.00809067	0.00771683	ERP44/TBXAS1/PDIA5/PGM1/GFUS/DSE/ENOSF1/EBP/GNE/ECI1/CRELD2/P4HB	12	HepG2_Primary	down_unique
CC	GO:0031301	integral component of organelle membrane	17/369	111/5801	0.000572914	0.0114583	0.0107882	HSPA5/SUN2/HM13/ERGIC1/SELENOS/SARAF/EDEM1/EMC7/RER1/PEX11A/TAPT1/ELOVL6/DPAGT1/DHCR7/YIF1A/FICD/PET100	17	HepG2_Primary	down_unique
CC	GO:0031227	intrinsic component of endoplasmic reticulum membrane	12/369	65/5801	0.000682334	0.0126527	0.0119128	HSPA5/HM13/ERGIC1/SELENOS/SARAF/EDEM1/EMC7/TAPT1/ELOVL6/DPAGT1/DHCR7/FICD	12	HepG2_Primary	down_unique
CC	GO:0070469	respirasome	7/369	25/5801	0.00070293	0.0126527	0.0119128	SDHB/COX7C/NDUFAF1/NDUFS2/NDUFV1/NDUFB1/SDHD	7	HepG2_Primary	down_unique
BP	GO:0034976	response to endoplasmic reticulum stress	16/356	83/5573	5.4822e-05	0.0142355	0.0140421	ERP44/HSPA5/PDIA5/MYDGF/HM13/STUB1/LPCAT3/SELENOK/SELENOS/EDEM1/RNF185/SEC16A/AIFM1/YIF1A/P4HB/FICD	16	HepG2_Primary	down_unique
CC	GO:0140534	endoplasmic reticulum protein-containing complex	9/369	41/5801	0.000876265	0.0150217	0.0141432	HSPA5/NOS1/GANAB/HM13/ORMDL2/SELENOS/EMC7/ELOVL6/P4HB	9	HepG2_Primary	down_unique
BP	GO:0006695	cholesterol biosynthetic process	9/356	30/5573	6.88796e-05	0.0153306	0.0151224	MSMO1/LPCAT3/SCAP/DHCR24/SOD1/EBP/ACAA2/ELOVL6/DHCR7	9	HepG2_Primary	down_unique
BP	GO:1902653	secondary alcohol biosynthetic process	9/356	30/5573	6.88796e-05	0.0153306	0.0151224	MSMO1/LPCAT3/SCAP/DHCR24/SOD1/EBP/ACAA2/ELOVL6/DHCR7	9	HepG2_Primary	down_unique
BP	GO:0043648	dicarboxylic acid metabolic process	11/356	45/5573	8.7493e-05	0.0181752	0.0179284	SLC46A1/FH/SDHB/GOT1/GOT2/FPGS/MDH2/SUCLG2/D2HGDH/IDH2/PRODH2	11	HepG2_Primary	down_unique
BP	GO:0009065	glutamine family amino acid catabolic process	6/356	14/5573	0.000126115	0.0245608	0.0242273	ATP2B4/NOS1/FAH/GOT1/GOT2/PRODH2	6	HepG2_Primary	down_unique
MF	GO:0048038	quinone binding	5/360	12/5686	0.000540755	0.0255957	0.024413	SDHB/AOC3/NDUFS2/VKORC1/SDHD	5	HepG2_Primary	down_unique
BP	GO:0033108	mitochondrial respiratory chain complex assembly	7/356	20/5573	0.000153391	0.0281156	0.0277338	NDUFAF1/AIFM1/NDUFS2/NDUFV1/COX14/NDUFB1/PET100	7	HepG2_Primary	down_unique
MF	GO:0016614	oxidoreductase activity, acting on CH-OH group of donors	11/360	57/5686	0.000739479	0.0315018	0.0300462	IDH3G/RDH11/GFUS/HADH/RDH12/PTGR2/MDH2/DHRS4/VKORC1/D2HGDH/IDH2	11	HepG2_Primary	down_unique
CC	GO:0031300	intrinsic component of organelle membrane	17/369	124/5801	0.00202718	0.033172	0.0312321	HSPA5/SUN2/HM13/ERGIC1/SELENOS/SARAF/EDEM1/EMC7/RER1/PEX11A/TAPT1/ELOVL6/DPAGT1/DHCR7/YIF1A/FICD/PET100	17	HepG2_Primary	down_unique
BP	GO:0006520	cellular amino acid metabolic process	20/356	131/5573	0.000209333	0.0358208	0.0353343	ATP2B4/MCCC1/PSMC5/NOS1/FAH/ILVBL/GCDH/SEPSECS/GOT1/GOT2/IVD/ENOSF1/FPGS/PTS/ACAD8/PCBD1/PHYKPL/ABAT/ACADSB/PRODH2	20	HepG2_Primary	down_unique
BP	GO:0046165	alcohol biosynthetic process	13/356	66/5573	0.000218419	0.0358208	0.0353343	MSMO1/LPCAT3/SCAP/DHCR24/GOT1/GCH1/SOD1/EBP/PTS/PCBD1/ACAA2/ELOVL6/DHCR7	13	HepG2_Primary	down_unique
BP	GO:0044255	cellular lipid metabolic process	44/356	403/5573	0.000242365	0.0377605	0.0372477	MSMO1/TBXAS1/GPC1/ST3GAL6/RDH11/ILVBL/PLEKHA4/GCDH/ST3GAL4/LPCAT3/SCAP/ACADM/PRDX6/ORMDL2/PLA2G12A/SGPP1/IVD/PNPLA8/PLA2G12B/HADH/RDH12/PTGR2/PCTP/SIRT3/AIG1/OXSM/INPP1/CYP2U1/GPAT4/AGPAT3/TTC7B/SLC27A4/ACAA2/ECI1/ABHD15/ELOVL6/DPAGT1/PCCA/CTDNEP1/PPARA/ACADSB/GSTM2/ALG3/STARD10	44	HepG2_Primary	down_unique
CC	GO:1990204	oxidoreductase complex	8/369	39/5801	0.00267118	0.0418097	0.0393647	SDHB/NDUFAF1/DBT/NDUFS2/NDUFV1/NDUFB1/P4HB/SDHD	8	HepG2_Primary	down_unique
BP	GO:0016126	sterol biosynthetic process	9/356	36/5573	0.000321851	0.0477566	0.0471081	MSMO1/LPCAT3/SCAP/DHCR24/SOD1/EBP/ACAA2/ELOVL6/DHCR7	9	HepG2_Primary	down_unique
BP	GO:0009062	fatty acid catabolic process	11/356	52/5573	0.000347395	0.048201	0.0475464	ILVBL/GCDH/ACADM/IVD/HADH/AIG1/SLC27A4/ACAA2/ECI1/PCCA/PPARA	11	HepG2_Primary	down_unique
BP	GO:1901566	organonitrogen compound biosynthetic process	51/356	497/5573	0.000355784	0.048201	0.0475464	NADK/ATP2B4/GPC1/ST3GAL6/FECH/NDST1/NOS1/SLC25A15/ILVBL/MRPL4/GCDH/NAMPT/SEPSECS/ST3GAL4/LPCAT3/DSE/SELENOK/HYAL1/ACADM/GOT1/ACO1/ORMDL2/GOT2/SGPP1/MRPL34/GCH1/FPGS/PPM1B/PCTP/ASGR1/SIRT3/MRPS28/GGTLC1/PTS/GPAT4/CMPK1/ADCY1/PCBD1/TK2/ZNF598/ELOVL6/DPAGT1/IDH2/PPARA/ELANE/GSTM2/NAXD/ALG3/STARD10/RPS28/MRPS6	51	HepG2_Primary	down_unique
CC	GO:0044391	ribosomal subunit	5/369	17/5801	0.00331377	0.0497065	0.0467997	MRPL4/MRPL34/MRPS28/RPS28/MRPS6	5	HepG2_Primary	down_unique
